# Supplementary material for: Inhibition of the hexosamine biosynthetic pathway promotes castration-resistant prostate cancer
Source: Nat Commun. 2016 May 19;7:11612. doi: 10.1038/ncomms11612 (PMC4874037; doi:10.1038/ncomms11612)
Supplement: Supplementary Data 1 — This is the matched gene expression and metabolomics data that was used for the integrative analysis. The metabolomics data was originally published in Nature 2009, PMID 19212411. [file ncomms11612-s2.xlsx]

## Sheet: Metabolomic data
Supplemental Data 1
Title: Raw metabolomics data generated from bening tissues and prostate cancer tumors. This data is used for the integrative analysis to identify biochemical pathways that are altered in prostate cancer
shortNmT	MatrixOnly	MS	_LABEL_	PCa1	PCa2	PCa3	PCa4	PCa5	PCa6	PCa7	PCa8	PCa9	PCa10	PCa11	PCa12	Benign1	Benign2	Benign3	Benign4	Benign5	Benign6	Benign7	Benign8	Benign9	Benign10	Benign11	Benign12	Benign13	Benign14	Benign15	Benign16
MetabT_548	0	LC	(2-Aminoethyl)phosphonate	745156	551403	886897	797420	487042	623669	721398	735834	607444	516500	611608	1.01916e+06	594499	894906	863203	635484	393046	717454	859253	1.17702e+06	679610	489912	563466	481456	505559	570873	600946	538331
MetabT_579	0	GC	(p-Hydroxyphenyl)lactic acid		71514								44479							71929						32110
MetabT_580	0	LC	(s)-2-hydroxybutyric acid	43212.1	71139.5	42480.5	63561.8			30870.9	32017.4	40775.9	94306.3	61642.4	48604.8	58599.5	44581.4	29869.9	54979.2	51755.1		34529.7	35864.1	27693.7	23596.9	68943.9	47428.4	47420.8	97477.2	75578.3	61955.6
MetabT_551	0	GC	1,5-anhydro-D-glucitol	865677	1.36871e+06	443552	1.0762e+06	780486	1.38443e+06	1.28983e+06	1.25933e+06	704292	1.01367e+06	1.40237e+06	1.23366e+06	1.17678e+06	619231	578390	844541	921002	861669	1.64626e+06	1.07565e+06	1.00447e+06	1.44537e+06	1.08305e+06	639957	1.2653e+06	878591	710694	1.17198e+06
MetabT_552	0	GC	1,5-diaminopentane													165297				72557.2		162464			191048			76169	78764
MetabT_572	0	LC	1-methyladenosine	156038							191353	430438	107697	84350.9	246975					112089		109507	122771		105807	77607.9			163725
MetabT_549	1	LC	2,3-dihydroxybenzoic acid
MetabT_557	0	LC	2'-deoxyuridine	24073.1	27382.4	17204.1	22911.9	34257		30847.1	23226.3	18922.2	30396.8	52381.9	91373.3	26765		20422.5		28620	18197.5			24598.1	21048.5			26928.6	23349.8	37588.3	26609.6
MetabT_558	0	LC	2'-deoxyuridine 5'-triphosphate			19335.6	24769.8						31723	44498.5	58300	40416.1	24110.1		23156.2	23275.1	41119	17051.4		27143.7		68089.7	19998.1	41597.4	20876.2	57704.8	41832.3
MetabT_563	0	GC	2-hydroxy butanoic acid	1272083	1013114	289988	643359		1002261	625024	863214	739558	759019	887495	1219233	709989	528912	366639	567873	528012	357474	1021941	391348		1258197		390909	643589	838442	447536	468231
MetabT_550	0	GC	3,4-dihydroxyphenethyleneglycol				45769									32692		39631						41183							45557
MetabT_562	0	GC	3-amino-isobutyrate	344518	281480		178616	126610	342393	187634	183067	159143	341157	212700	774138	721382	196197	178743	89651	616451	324684	1013554	77937	213873	895592	208283	356465	253955	382334	741231	77864
MetabT_564	0	GC	3-hydroxybutanoic acid	291206	775616	536415	868958	902481	956414	1.18443e+06	951177	738436	1.60881e+06	507645	783636	318610	318351	464211	973286	715860	504470	2.42613e+06	690101	618376	6.78444e+06	579889	566560	593744	992878	502540	826601
MetabT_568	0	LC	3-indoxyl sulfate	62979.2	83682.6	25977.9	96466		46712.9		46675.1	93055.6	27422.4	39766.8	19033.7	87989.5	68905.3		509573	29613.8	44520.7	28144	53463.4	66004.6		22326.9	31741	48595.5	109256	51326.7	32785.4
MetabT_570	0	LC	3-methyl-2-oxovaleric acid	378459	25768.3	41032.6	143299	27124.5	50317	26739	52982.6	144794	44399.2	143364	71810.5	81746.4	49071	517740	52195.9	17009	33693.5	20375	23290	36699.4	38418.5	41212.2	56400.7	43886.6	57119.7	78268.4	127918
MetabT_573	0	LC	3-methylglutaric acid	20744				23054.9		18942.5	38455.2				25487.6				25135.5			25034.9		41887.5	41007				24640.7		20964.3
MetabT_571	0	LC	3-methyl-L-histidine	754832	719368	849087	798082	788469	1.13734e+06	523870	1.04494e+06	972758	1.24812e+06	905819	711824	653323	616944	521945	1.33178e+06	508298	944717	556483	414941	533115	483456	588447	909214	752683	443205	677222	1.50741e+06
MetabT_575	0	GC	3-phospho-d-glycerate	1.95635e+06	1.11369e+06	173935	355948	183189	710703	76994.5	155290	931557	861123	3.20164e+06	377410	555409	897608	258686	169031	81428	487948	108773	186608	1.47662e+06	95429	901654	509742	380054	116792	690922	1.04619e+06
MetabT_576	0	LC	3-phospho-l-serine	365530	337551	272836	393185	378114	325395	376094	408973	355675	288900	409385	352907	340018	280165	368405	249364	324036	282398	320691	256501	321512	282181	352381	212459	368786	261130	358570	344594
MetabT_560	0	LC	4-acetamidobutyric acid
MetabT_561	1	GC	4-acetamidophenol
MetabT_556	0	LC	4-Guanidinobutanoic acid	448311	263957	166358	456563		462210	466212	277585	223631	457297	284639	821875	386141	211451	120957	191908	395526	313014	563719	221041	215318	371064	663706	236329	669990	402498	411701	454631
MetabT_566	0	GC	4-hydroxyphenylacetate
MetabT_567	0	LC	4-hydroxyphenylpyruvate	32644	26648.4	49060.2	50237.9	35081.6	69455.5	44126	87297.2	57701	60531.4	90623.5	52794.4	109800	41185	79106.2		92083.4		41308	53512.6	129024	59637.5	30206	45143	75085.7	68960.8	92567.2	118274
MetabT_569	0	LC	4-methyl-2-oxopentanoate	246378	65627		35005	89711.7			31959	190213	36375.9	264230	190957	41124	35421	196028	43362.5			37391	24638		35034	64862.8	35979.3	22038		60116.1	32561
MetabT_553	0	LC	5,6-Dihydrothymine
MetabT_555	0	GC	5,6-dihydrouracil	264409	137898	176533	122555	206442	52522	415408	757292	183066	343566	193536	691017	167076	110926	314281	145523	299237	49527	196650	317857		304679	490879	123433		105122	207295	74334
MetabT_554	0	GC	5,6-Dimethylbenzimidazole			66461		199416		274167	114117		189181	270887		71958				84992	56305	108896		88623	124519	142139		137336	124280	133712
MetabT_565	0	GC	5-hydroxyindoleacetate	1.54622e+06	71673		22099		125811	81891	177240	907606		48896	108865	186001	45311	124860	139743	202337	138397	117327	61350		65849	112658	73220	67745	57629	40494
MetabT_574	0	GC	5-oxoproline	2.08605e+07	1.77536e+07	4.44095e+06	1.22613e+07	9.61626e+06	1.21769e+07	1.21143e+07	1.01201e+07	1.28641e+07	1.09233e+07	2.16919e+07	1.51424e+07	1.29736e+07	5.55116e+06	7.93113e+06	7.01348e+06	9.78136e+06	7.76202e+06	1.31124e+07	7.31681e+06	9.67119e+06	9.3822e+06	1.41008e+07	5.64928e+06	1.24444e+07	1.03309e+07	1.0808e+07	8.63577e+06
MetabT_559	0	LC	5'-s-methyl-5'-thioadenosine					279589		157812	109618		60594	180297	143054	105222		104552		144118		82760.9	73612.8		151731			109045	123946	72879.4
MetabT_578	0	LC	5-sulfosalicylic acid				17891.3									22793			47382.1
MetabT_577	0	LC	6-phosphogluconic acid	79604.1	142332	102429	116341	88280.4	110692	198088	150206	92402.7	146563	100328	74788.4	167495	120023	75195.2	80681.6	132915	93107.8	121868	135132	134482	127409	121330	137535	235478	136657	133294	77565.7
MetabT_581	0	GC	adenine	110426	270761	97623	304947	368583	189667	463057	565026	115102	239541	364327	309186	150705		270533	57467	309441	45962	435204	291463	103363	366076	86157.1	36487	184595	228327	128608	111450
MetabT_582	0	LC	adenosine	458333	293445	373538	1.08874e+06	284045	530201	1.01307e+06	565290	302506	212050	1.59688e+06	426042	776557	515274	1.08256e+06	213881	772552	839977	423844	312218	456935	834559	837942	449201	1.30311e+06	1.23356e+06	925537	919782
MetabT_583	0	GC	alanine	8.13369e+07	6.98151e+07	2.78339e+07	5.57427e+07	4.21439e+07	5.59997e+07	5.93047e+07	6.07082e+07	4.98173e+07	56813615	8.44105e+07	9.03124e+07	89991618	2.28878e+07	4.09941e+07	3.09047e+07	6.35145e+07	2.65162e+07	8.04222e+07	5.06903e+07	3.24438e+07	51447242	8.47498e+07	3.21219e+07	7.56989e+07	7.25178e+07	5.47383e+07	3.52919e+07
MetabT_584	1	GC	allantoin
MetabT_585	0	GC	alpha-amino-adipate	983190	1.53097e+06	203262	553990	902917	800433	1.30966e+06	1.47734e+06	570812	1.5474e+06	711720	1.67178e+06	560324	310702	468454	131935	628066	491382	1.12269e+06	300723	420277	581213	507638	160087	1.23123e+06	962768	552973	383700
MetabT_586	0	LC	alpha-keto-glutarate	2.17409e+06	119269	136377	121452	217310	137388	81854.3	225812	2.17342e+06	107992	754988	298559	110043	269888	6.76665e+06	262103	116917	138314	111973	74162.7	146326	70909.1	135473	129241	100661	104870	158391	585843
MetabT_587	0	GC	alpha-tocopherol	1.01845e+06	223943	171635	257604	468953	223144	191626	594242	122761	607881	164426	129225	347265	97238	62973	48664	357141	154377	333364	45612	215912	316967	473230	92941.1	382489	155300	332802	111116
MetabT_588	0	GC	arachidonic acid	548775	483538	185790	500106	1.99306e+06	750682	723671	532551	621855	563646	556513	704139	640093		649677	492101	672544	388942	618372	420022	363934	586607	544433	399759	448400	606852	291968	397193
MetabT_589	0	LC	arginino-succinate	482598		237454	277190		256565	269420	106086	282593	81653.2	176436	213276	188094	47201	129417			83654.5	51204.8	165299	35368.7	193157	98539.5	51311.8	197004	190090	154426
MetabT_590	0	GC	ascorbic acid	2.8221e+06	289789	1.32024e+06	4.00157e+06	177873	499795	4.15332e+06	5.51355e+06	826127	2.24639e+06	1.06807e+07	6.6559e+06	2.16831e+06	932491	4.46108e+06	1.42447e+06	2.80541e+06	516794	3.01119e+06	7.85038e+06	4.41537e+06	2.84552e+06	6.76176e+06	1.24825e+06	1.70181e+06	1.58104e+06	4.16042e+06	1.19011e+06
MetabT_591	0	GC	asparagine	1.61995e+06	1.64492e+06	407315	1.31381e+06	900098	1.27786e+06	1.13512e+06	1.34313e+06	1.03045e+06	1.50859e+06	2.16067e+06	2.35611e+06	1.46567e+06	264016	450691	489588	801128	410777	1.74011e+06	556616	419569	783890	1.52795e+06	311774	1.26475e+06	1.24321e+06	772827	405258
MetabT_592	0	GC	aspartate	1.16581e+07	2.23862e+07	4.87259e+06	1.25803e+07	1.10644e+07	1.92756e+07	9.78699e+06	1.3841e+07	7.65746e+06	2.20108e+07	1.74375e+07	1.94294e+07	1.38314e+07	3.8522e+06	732366	7.18193e+06	8.69178e+06	5.80895e+06	1.29402e+07	6.8011e+06	5.47157e+06	6.5332e+06	1.3471e+07	6.60273e+06	1.64603e+07	1.63153e+07	1.09123e+07	6.60221e+06
MetabT_593	0	LC	azelaic acid	76082	58330.1	53911.6	68731	339409	86740.4	68875.6	66136.8	107986	48566.2	66613.8	79169.3		71601.5	68537.7	76848.3		49267.9				67147.7	143070	60439.7	112507	76268.8	63302.9	60653.3
MetabT_594	1	LC	benzoic acid
MetabT_596	0	GC	beta-alanine	215878	499859		184934	258637	155338	109598	105314	106405	491855	313924	219406	546058	203843	139106	113373	349424	214464	312919	91368.4	138792	415676	290318	238268	251747	206865	373604	550625
MetabT_595	0	GC	beta-D-fructose 6-phosphate	558767	500100	154052	327297		546216		167542	463238	690553	400874	514234	405222	204493	157849	298352	159505	229939		84117	396089		541689		505326	252139	536243	178880
MetabT_597	1	LC	beta-hydroxypyruvic acid
MetabT_598	0	LC	beta-nicotinamide adenine dinucleotide	97480.5	42263.6	20015	43377.7	30258	28980.8	50931.6	67700.6	41931.7	34859.4	2.25689e+06	51815.7	34709.9		186004	20428	24713.2	15969	32312.4	43145	28419.2	38734.2	25637.7		34920.8	27863.4	24600	28434
MetabT_599	0	LC	beta-nicotinamide mononucleotide
MetabT_600	0	LC	bicine	41987.1	118100			121904			414636	76201.1	424677	62010.7
MetabT_601	0	LC	biliverdin		8.73409e+06	6.24876e+06	6.44064e+06	5.30267e+06	1.36604e+06	79078.4	4.70466e+06	4.04048e+06	6.34506e+06	6.51517e+06	8.83463e+06	6.95519e+06	5.04743e+06	1.59354e+06	2.7843e+06	2.43684e+06	7.22292e+06	7.05063e+06	6.81778e+06	1.79974e+06	6.84195e+06	7.05876e+06	6.59926e+06	7.4561e+06	2.74283e+06	1.34207e+07	1.9764e+06
MetabT_602	0	LC	biotin	114002			498787	190405		381774	327740		153793	384761	200568	452347		393892		797722		187866	374793		617417	141436		288866	201453	297697
MetabT_603	1	GC	bis(2-ethylhexyl)phthalate
MetabT_604	0	LC	bradykinin	52707.7	28981	56102.4			30766.2	52085.4		135509	55015.1						44737.5								31649.6
MetabT_605	0	LC	caffeine	215854		104880	733970		179088				299817	125804	609277	276233		171137	418032				154543	402588		228000	173260	190570		537480
MetabT_606	0	LC	carnitine	3.25557e+06	6.11185e+06	1.41668e+06	4.10043e+06	4.75147e+06	3.73485e+06	4.77626e+06	5.97541e+06	4.67812e+06	3.73498e+06	5.11271e+06	5.36984e+06	3.21955e+06	1.63637e+06	4.09113e+06	1.65557e+06	1.99583e+06	1.5212e+06	2.84872e+06	2.87229e+06	3.14976e+06	3.32642e+06	5.58606e+06	2.42298e+06	3.10708e+06	3.16559e+06	5.04242e+06	2.27405e+06
MetabT_607	0	LC	catechol	80792.1	64722.2								25953.3	47740.8	93861.9				106645							37783
MetabT_608	0	GC	cholesterol	2.18415e+07	1.62992e+07	8.97583e+06	2.47151e+07	2.77034e+07	1.53653e+07	2.79772e+07	1.81158e+07	2.13621e+07	1.78485e+07	2.43926e+07	1.32883e+07	1.81505e+07	6.49021e+06	1.12993e+07	9.88742e+06	2.07626e+07	8.80219e+06	1.88078e+07	1.39835e+07	8.62465e+06	1.73665e+07	1.69155e+07	7.13612e+06	2.02403e+07	2.08561e+07	1.56929e+07	1.11397e+07
MetabT_609	0	GC	cis-aconitic acid								205918					295172				43033.3		585779			101691			71513.8	181263
MetabT_610	0	GC	citric acid	6.88662e+07	2.73302e+07	9.36085e+07	2.13749e+08	1.42533e+08	5.10787e+07	2.23242e+08	2.71629e+08	4.72671e+07	8.59174e+07	605544	8.30069e+07	3.24855e+08	3.58863e+07	4.95094e+07	4.92227e+07	2.89664e+08	2.58257e+07	3.46171e+08	1.89648e+08	8.69349e+07	3.54092e+08	8.26923e+07	4.60587e+06	2.89194e+08	3.29239e+08	2.08488e+08	4.45492e+07
MetabT_611	0	GC	citrulline	507466	272664	107581		128485	299360			329956	360373	360068	441755		91532	138007	191264		184525			133581		360917	135108				135403
MetabT_612	0	LC	creatinine	1.88394e+06	1.61644e+06	1.24044e+06	1.66529e+06	1.41506e+06	1.99139e+06	1.03879e+06	1.54087e+06	1.71419e+06	2.19516e+06	1.82261e+06	1.80769e+06	2.90265e+06	779660	1.5674e+06	4.74361e+06	2.18074e+06	1.48586e+06	1.37787e+06	1.53614e+06	2.07442e+06	1.64599e+06	2.43594e+06	1.9687e+06	2.62397e+06	1.82661e+06	3.2008e+06	3.86816e+06
MetabT_613	0	GC	cysteine	1.25903e+06	1.44407e+06	105009		1.1684e+06	1.48241e+06		468519	1.97587e+06	453354	89145	366513	223906			216922	147376		71896	63067.4			71674		334479
MetabT_614	0	LC	cytidine	188046	244869	130815	221114		291342	197220	148219	145627	151063	512331	716574	122386		325272		159513		191659	124120	463710	96181.3		151016	86783.5	69176.5	160375
MetabT_615	0	LC	cytidine 5'-monophosphate	355520	272134		238372	123780	319275		262346	325487	194926	254056		336637	215380	140604		492439	87970	390846	180384	209475	218296		147213		216769	309369	153687
MetabT_6	0	LC	D-alanyl-D-alanine		38200.5	82836.7		172417	84773.2		77044.4		37611.3		108922	89433.5	124512		128781	51838.6			86078.3		61885.8	64306.7
MetabT_616	0	LC	dihydroxyacetone phosphate	65529.3		27539.9	25177.6	32946.1	57461.4	39291.4		47455.3		34906.3	53776.2	37465.5	36590.4	20148.5	32308.5	24704.9	66628.8		36352.6			53946.1	71783.3			46456.6	26833.8
MetabT_1	0	GC	DL-cystathionine	158387	203000	137557	229266	331563	173114	312930	294510	151989	224421	159814	390328	288833	112661	179539		263785	88335	304955	268262	203692	249313	219057	74927	246175	266344	231622	101053
MetabT_2	0	LC	DL-hexanoyl-carnitine	135127	308218	283968	547332	711150	563871	277208	394019	253843	611539	385063	635582	211058	240303	305816	459370	522414	410758	450332	355880	158889	747791	900237	109115	174939	318667	275316	111671
MetabT_3	0	LC	DL-homocysteine	386078	321595	287198	239316		605524	285746	367710	259620	304860	436315	364795	266620				150736		190672	327538	140405		179469		315883	233229		142509
MetabT_4	0	LC	DL-indole-3-lactic acid
MetabT_5	0	LC	DL-pipecolic acid		140520		274253		196290	85280.6	349153	146102	227906	207926	205237	158720			323553	134690	165311		234855	133986	257968	200188	218471	187418	144709	412406	307205
MetabT_7	0	GC	D-ribose	921716	1.96766e+06	939415	3.05889e+06	1.57433e+06	1.14886e+06	1.65995e+06	2.88627e+06	604090	2.14803e+06	1.43884e+06	1.24233e+06	3.2724e+06	495611	663723	598380	2.14278e+06	615743	4.98055e+06	3.48702e+06	1.05299e+06	4.34777e+06	1.23641e+06	128312	3.78951e+06	3.75117e+06	2.27634e+06	353793
MetabT_617	1	LC	ethylenediaminotetraacetic acid
MetabT_618	0	LC	ethylmalonic acid		35608.8		67224.8				20924.4				44683.7				137460				14297.7		18357.6
MetabT_619	0	GC	fructose		343997		864860	492363		278668	921736		2114830			1.38989e+06			432256	716865		2.39178e+06	2108321	346533	2073989	259646	127896	1436044	1641590	711322	604714
MetabT_620	0	GC	fumaric acid	761330	412045	141610	272003	251576	512521	246613	226568	430279	355456	1.35182e+06	541224	411296	184186	323148	375016	260992	191050	469175	148561	406802	181068	283288	259926	236500	193731	219308	205010
MetabT_622	0	LC	gamma-glu-cys	165796						274349	376831		230701	132001	727023	73342.6		463476		260225		394197				164447
MetabT_621	0	LC	gamma-L-glutamyl-L-glutamine	180591	156889	239823	189242	61705.4	121736	34855	233147	194930	497041	118015	131645	356657	502055	299069	485184	116636	343313	184541	67954.4	114502	97812.6	410760	186771	419696	119525	346583	110617
MetabT_623	0	GC	glucose	1.32275e+07	1.20447e+07	5.29749e+06	2.5024e+07	2.71283e+07	6.69084e+06	3.92475e+06	1.26375e+07	6.28525e+06	3.14197e+07	5.41104e+06	3.00541e+06	2.928e+07	8.44865e+06	2.32696e+06	1.49719e+07	1.08204e+07	5.05599e+06	3.08308e+07	3.02762e+07	2.20345e+07	3.74755e+07	5.10928e+06	9.97468e+06	4.69296e+07	3.16095e+07	2.37273e+07	2.13429e+07
MetabT_624	0	GC	glutamic acid	102447805	1.00546e+08	3.1446e+07	8.51622e+07	1.1521e+08	7.8327e+07	9.76894e+07	125775034	6.70965e+07	8.19738e+07	1.67589e+08	1.28772e+08	6.25958e+07	3.0575e+07	5.16912e+07	3.31927e+07	7.03073e+07	3.35344e+07	9.06423e+07	3.93942e+07	6.23307e+07	6.42147e+07	8.24463e+07	2.52168e+07	8.64618e+07	6.66439e+07	7.74372e+07	4.80502e+07
MetabT_625	0	GC	glutamine	1.31886e+07	1.75366e+07	4.81543e+06	1.65208e+07	8.84539e+06	1.56044e+07	1.55791e+07	1.43152e+07	1.26602e+07	1.74493e+07	2.77199e+07	1.97276e+07	1.71217e+07	4.37934e+06	5.98759e+06	9.35132e+06	1.58027e+07	1.08865e+07	1.81341e+07	5.7477e+06	2.46583e+06	1.22104e+07	1.9739e+07	6.3447e+06	2.2197e+07	1.62475e+07	1.22477e+07	4.93848e+06
MetabT_626	0	LC	glutarate		32296	21623					29329	50714		24151	70104					42976	33208	59734	36484							23702.3
MetabT_627	0	LC	glutathione, reduced	347589	116114	7.58577e+06	3.32878e+07		85414.8	4.25092e+07	1.33241e+07		8.54037e+06	2.56855e+07	1.75739e+07	1.84858e+07	7.9475e+06	3.47454e+07	450951	1.8676e+07	9.90309e+06	4.57304e+07	2.6096e+07	3.24584e+07	3.1601e+07	1.57631e+07	8.16386e+06	1.08338e+07	2.29977e+07	1.97804e+07	9.37597e+06
MetabT_628	0	GC	glyceric acid	355604	252985		232212	257240	207858	124025	163275	164426	201779	326014	162651	264312	126012	141720	115048	194882	87746	285071	324452	161567	250232	109893	87542.7	185119	183940	191316	106697
MetabT_629	0	GC	glycerol	2.29488e+07	2.14667e+07	7.35231e+06	13354423	1.42611e+07	1.20037e+07	1.26201e+07	1.7704e+07	1.09828e+07	1.72075e+07	2.38576e+07	3.0084e+07	1.42488e+07	6.30695e+06	13975847	8800234	1.7815e+07	6.30255e+06	2.10092e+07	1.95157e+07	1.29285e+07	1.7431e+07	1.15147e+07	5.63481e+06	9.72563e+06	1.10139e+07	9692786	8.19443e+06
MetabT_630	0	GC	glycine	8.08773e+07	6.08858e+07	1.69918e+07	4.29381e+07	3.75215e+07	5.59478e+07	4.0498e+07	5.01381e+07	4.52566e+07	4.54101e+07	6.12285e+07	7.25553e+07	5.92756e+07	1.26476e+07	2.36715e+07	2.10298e+07	3.77243e+07	2.03846e+07	6.37767e+07	2.62077e+07	2.99024e+07	3.24058e+07	4.28925e+07	1.33154e+07	4.20268e+07	3.24265e+07	3.01274e+07	2.31313e+07
MetabT_631	0	LC	glycocholic acid		92539						550043												289798
MetabT_632	0	GC	guanine	1.67613e+06	1.2122e+06	444910	1.4629e+06	39032	513498	1.44139e+06	619253	1.23944e+06	1.07116e+06	2.30743e+06	3.42236e+06	1.26553e+06	566880	830035	772737	1.3063e+06	759868	1.29172e+06	850354	627955	1.00542e+06	1.97994e+06	707809	1.29798e+06	1.50894e+06	1.17885e+06	646911
MetabT_633	0	LC	guanosine	2.59675e+06	2.75463e+06	1.80691e+06	2.90359e+06	2.75292e+06	2.30732e+06	3.16233e+06	3.27281e+06	2.38745e+06	3.01103e+06	2.83553e+06	2.26106e+06	2.92673e+06	2.26259e+06	2.76775e+06	1.58238e+06	3.20376e+06	2.40495e+06	2.77295e+06	2.2342e+06	3.72348e+06	3.05277e+06	2.50175e+06	2.2572e+06	2.70591e+06	2.62612e+06	3.57434e+06	3.14494e+06
MetabT_634	0	GC	heptadecanoic acid	113386	75151	27885	48123	65908	44186	67562	116080	146654	72316	196619	66025	38052			72702	62929		57651	51538	60187	68974	59228	69105	59998	79871	49015	63504
MetabT_635	0	LC	hippuric acid	313696		276406	860067	797737	357149	358303	378573	274474	381002		1.26211e+06	301148		458863	2.07917e+06	534845	225481	995545	353022		432345	258976	243569	217170		209617	950087
MetabT_636	0	LC	histamine	358483	208024	163350	487008	146105	247855	335000	254086	154233	516752	183941	571230	360021	207902	103270	420350	494549	80996.7	693667	341693	328228	327205	476174	586096	291453	265050	267985	418788
MetabT_637	0	GC	histidine	5978422	4.51985e+06	1158986	4.55087e+06	3.76259e+06	3972750	3.59294e+06	3.79856e+06	3.95726e+06	4.00709e+06	4463077	6702682	4.51525e+06	850305	1528165	2.52294e+06	4.76939e+06	1417827	4.32983e+06	2.25703e+06	1.93605e+06	3.1144e+06	4.24641e+06	1438616	3.52292e+06	3.94057e+06	2.64853e+06	2831603
MetabT_638	0	GC	hypotaurine	1.3749e+06	1.8343e+06	215236	1.20154e+06	858194	498260	3.86219e+06	899621	639264	3.06516e+06	2.3016e+06	1.72582e+06	1.92183e+06	599651	594552	349055	1.72135e+06	561645	1.88414e+06	803780	1.19444e+06	2.32156e+06	1.37968e+06	585384	1.01841e+06	1.18272e+06	1.86781e+06	719165
MetabT_639	0	LC	hypoxanthine	3.34133e+07	2.80453e+07	1.38676e+07	2.68048e+07	2.52201e+07	2.85637e+07	3.15306e+07	2.75193e+07	2.28301e+07	2.64937e+07	4.0102e+07	4.44441e+07	2.73619e+07	1.15841e+07	1.74373e+07	1.6406e+07	2.5691e+07	1.52451e+07	3.20756e+07	2.1955e+07	1.28225e+07	2.15686e+07	3.44954e+07	1.21483e+07	2.32038e+07	2.84368e+07	2.14444e+07	1.51203e+07
MetabT_640	0	LC	inosine	7.61191e+06	7.15849e+06	6.26075e+06	9.08427e+06	6.85516e+06	8.02659e+06	7.60615e+06	8.82325e+06	6.30714e+06	8.36017e+06	8.07188e+06	6.84558e+06	8.69769e+06	6.55465e+06	7.62605e+06	5.73889e+06	8.32475e+06	7.11332e+06	9.86606e+06	7.43898e+06	8.81009e+06	8.00747e+06	6.27869e+06	5.86429e+06	8.0607e+06	8.27852e+06	8.79748e+06	8.30042e+06
MetabT_641	0	GC	inositol	1.08105e+08	1.20491e+08	9.88519e+07	1.61138e+08	1.42248e+08	9.8727e+07	1.56438e+08	1.60069e+08	6.71442e+07	1.3214e+08	1.73036e+08	9.93003e+07	1.58994e+08	9.66626e+07	1.41569e+08	7.83206e+07	1.44175e+08	9.0731e+07	1.75324e+08	1.63474e+08	1.60167e+08	1.53945e+08	1.26e+08	8.03586e+07	1.69984e+08	1.4995e+08	1.44409e+08	1.08371e+08
MetabT_642	0	GC	inositol 1-phosphate	160070	223332	69475	184654	162784	165560	208465	132016	180508	191268	501852	197917	169347	139401	170887	111830	130531	88945	93952	139430	162021	132995	238072	126621	196886	196066	141764	137717
MetabT_11	0	LC	Isobar 1 includes mannose, fructose, glucose, galactose, alpha-L	174916	218805	210548	422746	130583	79666.2	428490	486765	201687	359600	354037	215857	479921	85391.8	305996	77282.4	614201	104758	897701	468138	453357	674717	210161	313179	488457	486521	309898	264112
MetabT_8	0	LC	Isobar 17 includes arginine, N-alpha-acetyl-ornithine	4.01285e+06	1.15765e+06	2.29108e+06	2.42652e+06	1.07687e+06	1.26578e+06	2.19829e+06	2.67471e+06	2.8249e+06	3.40862e+06	2.7781e+06	4.36393e+06	2.3855e+06	1.6741e+06	2.26007e+06	1.70984e+06	1.1532e+06	1.55136e+06	1.743e+06	1.8202e+06	1.83643e+06	1.87598e+06	4.75912e+06	2.50586e+06	2.47276e+06	1.13006e+06	2.09513e+06	1.17863e+06
MetabT_9	0	LC	Isobar 18 includes D-fructose 1-phosphate, beta-D-fructose 6-pho	187049		104248		272921	156896			407946	378670	218169	292267	151527		114864	112862		94099.4			154513		183474	231665	230849		163611	156569
MetabT_10	0	LC	Isobar 19 includes D-saccharic acid,1,5-anhydro-D-glucitol,2-deo	125460	167718	64390.2	138478	141885	103295	100081	187188	150627	69445.8	91215.4	131742	118268	206430	88025.8	45707	95608.1	183864	262936	114967	134956	195393	115713	69398	114797	58865.9	86818.3	112448
MetabT_18	0	LC	Isobar 2 includes 2-aminoisobutyric acid,3-amino-isobutyrate, 2-	9.08169e+06	6.28913e+06	2.21444e+06	4.35219e+06	8.71105e+06	6.09651e+06	6.13656e+06	4.84434e+06	7.43621e+06	6.98822e+06	6.60878e+06	9.55563e+06	5.83747e+06	3.01206e+06	5.10618e+06	3.59548e+06	3.73673e+06	2.84077e+06	4.62129e+06	2.92733e+06	3.23326e+06	3.39844e+06	4.70204e+06	3.16175e+06	1.08394e+07	7.255e+06	3.60615e+06	2.25938e+06
MetabT_12	0	LC	Isobar 21 includes gamma-aminobutyryl-L-histidine, L-anserine	75771.4	91069.8		134906	188859	182078			82674.7		66815.8	58206	44672.7			74362.6				62458.1			51404.9	101958	142043	80624.4	46165.8
MetabT_13	0	LC	Isobar 22 includes glutamic acid, O-acetyl-L-serine	2.62738e+07	1.62476e+07	1.23711e+07	2.26164e+07	2.33502e+07	1.77713e+07	2.57835e+07	2.89235e+07	2.02988e+07	1.49396e+07	3.52552e+07	2.48756e+07	1.77911e+07	1.11828e+07	2.19248e+07	7.71937e+06	1.70716e+07	1.12435e+07	2.58667e+07	1.43852e+07	1.64501e+07	1.6576e+07	1.84647e+07	9.68409e+06	2.21809e+07	1.95023e+07	1.77805e+07	1.13753e+07
MetabT_14	1	LC	Isobar 23 includes hydrocinnamic acid, 2-phenylpropionic acid
MetabT_15	0	LC	Isobar 24 includes L-arabitol, adonitol	319684	190493		162582	132707	131419	135184	176306	124483	183740	219214	214256	169934		172402		211832	90689	248754	199867	102686	182354	94023.6		125769	144276	95327	73113.8
MetabT_16	0	LC	Isobar 28 includes L-threonine, L-allothreonine, L-homoserine,(S	1.18291e+06	1.9e+06	1.50682e+06	2.37447e+06	1.10408e+06	2.08944e+06	2.85195e+06	3.36967e+06	2.56111e+06	991945	4.315e+06	4.14238e+06	3.12129e+06	887346	1.09651e+06	745968	2.09071e+06	1.94353e+06	2.93393e+06	1410502	1.06253e+06	1.60764e+06	1.19888e+06	509284	2.88822e+06	3.50902e+06	1.60004e+06	942496
MetabT_17	0	LC	Isobar 29 includes R,S-hydroorotic acid, 5,6-dihydroorotic acid										18424.5						58084.5	24606.2							35778.8			25983.5	39936.8
MetabT_23	0	LC	Isobar 3 includes inositol 1-phosphate, mannose 6-phosphate, glu	355294	202924	322905	234169	324047	277988	312966	103818	297548	205598	90390	145052	214862	160987	63217	84497	121157	143674	98613	107666	131896	142824	139040	174386	212733	193735	186726	88273
MetabT_19	0	LC	Isobar 30 includes maltotetraose, stachyose	20091	30309	106467	60370.4	24214	14329		51343	37233				21040	37530		62561.7		37329	59154	58821.3		44607		58308.2	51066	55325	71446.9	45714.1
MetabT_20	0	LC	Isobar 31 includes 1-kestose,maltotriose, melezitose	58107	65537	199540	125884	72852	76070	38946	52856	80975	35615			39685	67633	23754	121728	28873	63439	113990	85577	23307	85014	34413	83414	55324	93392	84044	89612
MetabT_21	0	LC	Isobar 32 includes N-acetyl-D-glucosamine, N-acetyl-D-mannosamin	281382	321034	292476	324920	797539	330233	608791	338032	309630	246000	396815	394394	272414	238189	486705	368528	483818	112610	448213	370493	235965	179337	204454	211834	227455	525378	189026	243575
MetabT_22	0	LC	Isobar 35 includes D-arabinose 5-phosphate, D-ribulose 5-phospha
MetabT_25	0	LC	Isobar 4 includes Gluconic acid, DL-arabinose, D-ribose, L-xylos	879848	658933	699126	1.00583e+06	589641	3.65732e+06	598752	1.17593e+06	704692	786882	917135	639393	1.31149e+06	411319	599133	451576	705365	2.81456e+06	1.80525e+06	1.26273e+06	612074	1.10939e+06	797069	289337	1.28508e+06	1.86604e+06	872104	528651
MetabT_24	0	LC	Isobar 40 includes Maltotetraose, stachyose	208758	250902	557936	589174	56616.6	220198	22430	269564	293421	85578			286697	207255		501679	32805	228927	514378	472563	75706.3	390830	123536	281721	448225	423311	549510	678753
MetabT_26	0	LC	Isobar 6 includes valine, betaine	3.13557e+07	2.69442e+07	9.01283e+06	2.55038e+07	1.98383e+07	2.39469e+07	2.24764e+07	2.2349e+07	23081922	2.48574e+07	2.30018e+07	3.47291e+07	2.64669e+07	8.12202e+06	1.4279e+07	1.70927e+07	23029148	1.08755e+07	2.57744e+07	1.71223e+07	1.30417e+07	1.22579e+07	2.79422e+07	1.5194e+07	2.28433e+07	2.62806e+07	1.67241e+07	1.79087e+07
MetabT_643	0	LC	isobar glycochenodeoxycholic acid/glycodeoxycholic acid
MetabT_644	0	GC	isoleucine	1.14061e+07	9.76326e+06	4.66021e+06	1.10071e+07	6.86498e+06	1.03865e+07	8.23662e+06	8.97174e+06	6.20109e+06	9.89607e+06	9.15438e+06	1.30399e+07	11388856	3.71093e+06	4.87704e+06	4.94597e+06	9.07027e+06	5.02893e+06	1.11464e+07	6.40767e+06	6.57514e+06	7.32624e+06	1.18785e+07	5.83819e+06	8.43528e+06	9.93856e+06	8.1012e+06	6.37595e+06
MetabT_645	0	LC	kynurenic acid	3.85576e+06	3.36411e+06	1.19029e+06	2.26673e+06	2.40965e+06	3.19959e+06	1.61252e+06	2.71723e+06	1.65251e+06	2.21781e+06	3.66549e+06	3.12415e+06	2.55427e+06	534948	1.30213e+06	957231	1.69755e+06	796939	1.59761e+06	820575	978920	1.08512e+06	2.28013e+06	348575	2.06414e+06	1.39131e+06	1.79136e+06	644814
MetabT_646	0	GC	lactate	1.57007e+08	2.07455e+08	1.53401e+08	2.09633e+08	1.71984e+08	1.6579e+08	2.41999e+08	2.60497e+08	1.13575e+08	2.43302e+08	2.47144e+08	2.90369e+08	2.22833e+08	7.98352e+07	2.41152e+08	149369220	300292155	9.88097e+07	3.00108e+08	277291128	1.79416e+08	2.75796e+08	2.07267e+08	9.94389e+07	1.59338e+08	1.69546e+08	1.60508e+08	1.50725e+08
MetabT_27	0	LC	L-alpha-glycerophosphorylcholine	8.00309e+06	1.07857e+06	1.9147e+06	5.65618e+06	6.6695e+06	4.70113e+06	9.73657e+06	5.16509e+06	4.41481e+06	1.14902e+07	3.05945e+06	7.54653e+06	5.22889e+06	900648	4.84732e+06	1.53806e+06	5.52176e+06	1.75294e+06	6.61064e+06	5.30112e+06	1.59137e+06	7.10886e+06	1.67609e+06	1.90812e+06	9.62759e+06	6.37381e+06	3.23986e+06	1.69353e+06
MetabT_28	0	GC	L-beta-imidazolelactic acid
MetabT_647	0	GC	leucine	3.26277e+07	2.81112e+07	1.01584e+07	2.41427e+07	2.18058e+07	2.19693e+07	2.23748e+07	2.16543e+07	1.84756e+07	2.75668e+07	2.92904e+07	4.21856e+07	2.3743e+07	6.97785e+06	1.20498e+07	13899725	2.11993e+07	7.95036e+06	2.27752e+07	1.64296e+07	1.13538e+07	1.80619e+07	30339511	1.44721e+07	1.65451e+07	2.26365e+07	1.31827e+07	1.22875e+07
MetabT_29	0	LC	L-histidinol	239421	133839	282063	213377	140140	437501	96834.1	152602	251770	113792	279324	157791	179023	396035	155487	194371	82133	372554	76914.1	165637	300405	45387.4	344839	363073	132983	131320	246971	326564
MetabT_30	0	LC	L-homoserine lactone	1.1542e+06	957144		1.06496e+06	2.2446e+06	1.61736e+06	1.26998e+06	1.30555e+06	1.60567e+06	995632	1.02886e+06	1.64462e+06	1.00105e+06	990722	1.04246e+06	1.44804e+06	1.14299e+06	1.31844e+06	956890	1.29785e+06	1.26073e+06	1.42037e+06	1.31202e+06	1.47449e+06	1.14248e+06	1.41235e+06	797949	1.39565e+06
MetabT_648	0	GC	linoleic acid	738090	571180	175742	320673	860594	344148	561072	592611	958636	588797	1049550	1212833	484332	124647	308000	478580	587161	224085	631990	300454	232793	607966	367294	447812	362558	637833	408811	342207
MetabT_31	0	LC	L-kynurenine	632264	422057	237308	264958	128541	534375	319308	592358	472977	437568	270646	382180	336851	330504	78026.3	204217	280778	368903	143303	114135	165990	214349	369524	280954	77389.6	97236.1	261291	129835
MetabT_649	0	GC	lysine	6.82391e+06	4.52557e+06	1.84489e+06	3.66582e+06	2.47423e+06	4.50315e+06	4.02709e+06	3.89538e+06	5.26909e+06	4.3103e+06	3.70574e+06	5.85685e+06	5.62296e+06	1.46235e+06	1.48507e+06	2.60214e+06	3.44753e+06	2.00876e+06	4.73851e+06	2.90759e+06	2.50391e+06	3.43133e+06	6.75264e+06	2.14894e+06	4.26253e+06	4.76524e+06	3.23582e+06	2.44035e+06
MetabT_650	0	GC	malic acid	5.66778e+06	4.35623e+06	1.56627e+06	2.94747e+06	3.73487e+06	3.55985e+06	2.96031e+06	3.79918e+06	3.41526e+06	3.50398e+06	7.12565e+06	4.82293e+06	3.39459e+06	1.56894e+06	4.15434e+06	1.90479e+06	3.11533e+06	1.80798e+06	3.24603e+06	2.82458e+06	2.30586e+06	2.74925e+06	2.70271e+06	1.16629e+06	2.90778e+06	3.4457e+06	2.49494e+06	2.03725e+06
MetabT_651	0	GC	mannose	889933	1.01868e+06	473762	1.60348e+06	1.50645e+06	663346	582082	1.44483e+06	569534	1.34097e+06	548647	570184	1.96749e+06	271447	450889	560727	982518	197764	3.16889e+06	3.0013e+06	789121	3.35362e+06	379063	172741	2.70507e+06	2.38298e+06	1.23895e+06	379144
MetabT_652	0	GC	mannose-6-phosphate	156751	145982	35842.5	88356	47700	146006	78035.9		133440	222715	101161	163729	111413	32954	33889	51451	35164	94003	24813	19585	152945	39015	193499	73620	128423	73818	171494
MetabT_653	0	GC	meso erythritol	141837	70217			131910	86513	119640	80872	75702	170674	83133	96881	126243		83069.2	139705	165180		147371	122224		169424	83966	58394	85193	80196.1	95070	131980
MetabT_654	0	LC	methionine	1.75934e+07	1.03016e+07	5.71019e+06	1.28215e+07	4.67107e+06	1.28095e+07	7.8989e+06	8.30361e+06	1.02543e+07	1.1371e+07	9.75756e+06	1.43951e+07	1.24401e+07	4.03092e+06	5.85443e+06	6.04408e+06	6.06106e+06	5.71748e+06	1.03428e+07	5.49491e+06	6.65589e+06	4.57187e+06	1.32506e+07	7.53865e+06	8.92809e+06	1.03958e+07	7.78018e+06	7.29631e+06
MetabT_33	0	LC	N('6)-trimethyl-l-lysine	804741	352554	369257	748857	501539	654203	675937	753900	707747	581819	661614	674850	838044	375283	355323	217461		423773	647072	648416	416369	749334		303825	796463	894237	596403	350095
MetabT_32	0	LC	N,N-dimethylarginine	486324					394642	177303	507198	413755		197750	487111				85071.3		68768.6	686016				202481			158827
MetabT_36	0	GC	N-acetyl-beta-D-glucosaminylamine	775385	1.11736e+06	276917	1055182	2510080	610312	2.13346e+06	1.29223e+06	390248	850016	1.07818e+06	1.19582e+06	767320	70676	506656	313992	861302		940773	741875	268898	774555	291359	67190	685732	936303	515086	260994
MetabT_34	0	GC	N-acetyl-D-galactosamine	345193	511048	66049	253733	595545	311869	362057	203039	129099	345300	416070	613942	200792	41305	175642	112185	180637	43049	150881	164171	56062	96789	152134	31372	146346	90916	136307	125373
MetabT_35	0	GC	N-acetyl-D-glucosamine	728026	780948	312600	1042848	1.603e+06	594243	1739075	1060649	397207	826919	795576	1.36942e+06	760742	111802	487257	288918	720047	71765	815008	736911	224894	682963	319028	49821	569564	662842	415900	208398
MetabT_655	0	LC	n-acetyl-l-aspartic acid	906835	909365	274260	287479	177351	596447	289375	699551	701768	699236	513340	609847	372204	198664	237543	147852	391491	186136	450825	195504	200826	276030	474938	234043	430877	366886	516782	407769
MetabT_37	0	LC	N-acetylneuraminic acid	103899	86286.1	82467	42164.2	192423	119490	163031	141890	208601	109634	141240	173483	260106	126234	99797	48094	294421	142242	124298	153848	114104	117054	182294	124219	164857	188987	171702	98037
MetabT_38	0	LC	N-carbamoyl-L-aspartate			132763	914129			354503	888228			2089002	1387800			895128					1295583	512243		949159				85916
MetabT_656	0	GC	n-dodecanoate	50727	53308		43860	54895	57040		59419	48049		62688	67328		60737	38313	53805	57313	50946	54409		58639	38203		47454		60355		70338
MetabT_657	0	GC	n-hexadecanoic acid	4.08018e+06	4.21537e+06	1.40382e+06	3.02022e+06	5.47342e+06	3.88524e+06	4.96859e+06	4.73339e+06	4.70387e+06	5.30572e+06	4.74463e+06	7.25347e+06	3.58382e+06	1.67051e+06	2.85666e+06	2.77537e+06	4.92147e+06	2.58067e+06	3.79049e+06	2.76506e+06	2.88715e+06	4.34922e+06	3.45878e+06	3.63814e+06	3.34197e+06	4.85307e+06	4.28308e+06	3.33343e+06
MetabT_658	0	LC	niacinamide	1.4414e+07	1.65903e+07	7.44057e+06	1.79683e+07	12312052	1.59086e+07	1.90065e+07	1.79689e+07	9.21366e+06	1.35715e+07	1.54842e+07	18805791	1.71305e+07	6.77744e+06	1.0716e+07	8.73539e+06	1.93574e+07	9.84478e+06	2.51617e+07	1.47176e+07	1.24997e+07	1.85744e+07	1.43898e+07	5.51641e+06	1.58182e+07	1.91982e+07	1.26141e+07	1.01934e+07
MetabT_39	0	LC	O-acetyl-L-carnitine hydrochloride	6.86445e+06	6.30186e+06	5.2226e+06	7.88902e+06	5.60233e+06	7.94528e+06	1.05791e+07	8.66397e+06	6.57396e+06	1.32014e+07	1.10989e+07	1.22449e+07	7.19208e+06	5.54858e+06	8.54117e+06	4.65529e+06	9.56832e+06	9.36033e+06	1.29405e+07	6.69014e+06	6.51745e+06	1.31917e+07	1.588e+07	5.27523e+06	9.43671e+06	9.96772e+06	9.30943e+06	8.42215e+06
MetabT_660	0	GC	octadecanoic acid	2.63023e+06	3.12238e+06	1.34605e+06	2.07935e+06	3.02122e+06	2.84638e+06	2.92561e+06	3.29564e+06	3.73559e+06	3.84168e+06	5.14539e+06	3.31487e+06	2.61952e+06	1.40351e+06	2.2302e+06	2.42307e+06	3.2825e+06	2.02215e+06	2.44809e+06	2.39063e+06	2.33749e+06	2.81652e+06	2.73788e+06	2.86818e+06	2.32967e+06	3.16497e+06	3.26468e+06	3.00435e+06
MetabT_661	0	LC	ofloxacin	70220.1	68278	98694.2	130247	91355.6		86960		96946.9	41043.4	87338.3	61140.6		81598.6	114344	113025	114301		110849	86981.9	91159.8	80540.2		111102		93813.1	54782.1	88282
MetabT_662	0	GC	oleic acid	1054191	2.64437e+06	356911	802831	7.22391e+06	753742	1.13117e+06	2.4973e+06	1524960	3.21536e+06	1445562	2.1002e+06	1.17197e+06	361953	1.23822e+06	719016	1330990	495864	1362621	1.45775e+06	783083	2.39175e+06	735979	887292	1.38589e+06	2.77361e+06	2.14304e+06	1.12622e+06
MetabT_659	0	GC	o-phosphoethanolamine	1.91755e+06	3.36078e+06	513606	1.47556e+06	912822	2.55954e+06	3.26439e+06	1.4166e+06	1.2302e+06	2.80469e+06	5.51286e+06	2.8638e+06	1.15118e+06	994140	1.18753e+06	492696	1.28817e+06	1.75004e+06	372481	760595	4.43287e+06	514462	5.11183e+06	2.0618e+06	1.5495e+06	768746	3.98747e+06	3.80345e+06
MetabT_663	0	GC	ornithine	1.38299e+07	1.2304e+07	2876374	1.14834e+07	8.67591e+06	1.34327e+07	1.11706e+07	8638659	1.08337e+07	4.32775e+06	2.06552e+06	7.20396e+06	20121141	1905246	1086616	3.71076e+06	13496678	2.2979e+06	16849814	6078403	4.31876e+06	8877664	4.73469e+06	780633	11352243	18404510	8228585	4.11978e+06
MetabT_664	0	LC	orotidine 5'-phosphate	31261.3			73504.3	42048.3	39403.2	103027	75261.2	45733.4		42120.4	26335.5	39605.6				17259.1		21746.3						47296	56297.1	33235
MetabT_665	0	LC	oxalic acid	776016	716590	612724			930694			729533	673748		623596		433643	370663	835880									292963	450060
MetabT_666	0	LC	oxitryptan						51799.9								153339
MetabT_667	1	GC	p-acetamidophenyl-beta-D-glucuronide
MetabT_668	0	GC	palmitoleic acid	65835	155816				47263	28137	75675		50207	53946	115896		37569			33989	27310	95247	56610	26858		43009	66225	41892			47604
MetabT_669	0	LC	pantothenic acid	665851	875892	871278	1.01105e+06	1.38523e+06	342291	947482	772067	532453	780127	645198	1.66922e+06	657245	287773	1.09238e+06	543940	1.06097e+06	193896	851726	801885	838077	528155	554426	215518	341369	297401	1.12576e+06	632588
MetabT_670	0	LC	paraxanthine				307466								162414	140820		126034			108934			162143		134516
MetabT_671	0	LC	phenylalanine	4.81735e+07	3.08607e+07	1.92732e+07	3.25796e+07	2.484e+07	3.24255e+07	2.82668e+07	2.66093e+07	3.54046e+07	3.33233e+07	3.12885e+07	4.67384e+07	3.64832e+07	1.14179e+07	2.36875e+07	2.17334e+07	2.63521e+07	1.4892e+07	3.23139e+07	2.06573e+07	1.52669e+07	2.36623e+07	4.09816e+07	2.81141e+07	2.81667e+07	3.24638e+07	2.2272e+07	2.04921e+07
MetabT_672	0	GC	phosphate	2.62475e+08	2.71897e+08	9.98533e+07	118069811	1.40934e+08	2.27875e+08	1.7479e+08	2.03595e+08	1.85587e+08	284077086	4.11741e+08	4.05177e+08	1.112e+08	9.93732e+07	1.56039e+08	8.18287e+07	1.28858e+08	1.37576e+08	1.55024e+08	1.79438e+08	2.59897e+08	1.27975e+08	2.41677e+08	1.20156e+08	9.05833e+07	1.16367e+08	9.84971e+07	1.69294e+08
MetabT_673	0	GC	phosphoenolpyruvate	365432	105795		76090.3	34407	58789			147149	86035	646297		108317	135627	31351	45800		52679		43720	149875		70782	51852	47518		102704	212059
MetabT_674	1	LC	phthalic acid
MetabT_675	0	LC	picolinic acid		175130									150670					111832					173571			129380
MetabT_676	0	GC	proline	3.46404e+07	3.26017e+07	9.64526e+06	2.6416e+07	2.2198e+07	3.04029e+07	2.29846e+07	2.9141e+07	2.23595e+07	2.67778e+07	3.12572e+07	4.06891e+07	2.94786e+07	8.60769e+06	1.09645e+07	1.46182e+07	2.42461e+07	1.05608e+07	2.73501e+07	1.9414e+07	1.08424e+07	1.87717e+07	3.17534e+07	1.0184e+07	2.26192e+07	2.42979e+07	1.72677e+07	1.04869e+07
MetabT_677	0	GC	putrescine	2.51026e+06	1.09076e+06	1.8953e+06	2.86873e+06	1.54304e+06	1.75931e+06	2.89381e+06	2.51019e+06	2.23782e+06	2.18925e+06	939170	1.43095e+06	4.27078e+07	520987	261022	348786	1.0245e+07	881777	3.8848e+07	4.10271e+06	268585	2.85836e+07	2.17092e+06		1.54921e+07	1.70732e+07	5.44772e+06	1.49196e+06
MetabT_678	0	LC	pyridoxamine phosphate			126624	169071	147256		64422.5	148751	80683.6	73062.3	64167.9	92802.2	170469	45196.3	108137	111159	183214		218583	104436	80824.8	206427	56232.5	45228.2	188825	303487	146563
MetabT_679	0	GC	pyrophosphate	589560	629381	533280	170649	120846	312318	258212	164095	788934	165768	1.02531e+06	652521	60224.7	1.07336e+06	383801	412899	49400.8	482460	144909	184777	473997	83719.6	757574	1.03594e+06	16863	64130.1	79037.6	488173
MetabT_680	0	LC	quinolinic acid	192125	226050				319966	259812	269223	234127								373993		234613	241343		200003					212764
MetabT_681	0	LC	riboflavine	270491	147425	70347.2	155253	313608	164644	200796	143650	101657	140250	146630	282153	100119	74410	102657	175335	254568	55316.2	94858.3	146246	83936.2	59672.3	91945.3	70187	77553.9	215579	66260.8	140680
MetabT_40	0	LC	S-(5'-adenosyl)-L-methionine			62706.4		88078.9		89289.3					56927			68493.5					45486.9
MetabT_41	0	LC	S-adenosyl-l-homocysteine	646492	554044	442186	723492	573038	766164	1.03305e+06	1.07458e+06	439330	623229	1.03711e+06	1.24754e+06	564275	247227	662764	287401	716507	583492	1.06159e+06	728407	421867	697335	593493	268715	544489	484728	480025	441739
MetabT_682	1	GC	salicylic acid
MetabT_683	0	GC	sarcosine		97759					131439		75489	110327	74603
MetabT_684	0	GC	serine	4.09221e+07	3.23664e+07	1.00672e+07	2.834e+07	2.36531e+07	3.00896e+07	2.58211e+07	2.35593e+07	2.56046e+07	2.34213e+07	2.3216e+07	3.73385e+07	3.50224e+07	7.88507e+06	1.12063e+07	1.45397e+07	2.27042e+07	1.23214e+07	3.59134e+07	1.74795e+07	1.36649e+07	2.01673e+07	2.86801e+07	9.67618e+06	3.04835e+07	3.61168e+07	1.86203e+07	1.32468e+07
MetabT_685	0	GC	sn-Glycerol 3-phosphate	2.04262e+06	2.07689e+06	328218	1.22234e+06	3.29431e+06	1.59839e+06	2.21596e+06	1.3728e+06	1.6953e+06	4.11243e+06	1.69585e+06	2.46462e+06	1.06304e+06	395142	1.12713e+06	566892	995661	506483	1.07134e+06	963973	1.14472e+06	1.62718e+06	833734	1.37498e+06	1.94881e+06	1.46087e+06	1.31649e+06	1.1678e+06
MetabT_686	0	GC	sorbitol			37514			49400		82685		217227	70983				77106		119341	21854	226327	229358
MetabT_687	0	GC	spermidine	355495	123393	531009	785642	522838	123600	1.29036e+06	194632	113646	378128		231340	2.04041e+06		86657.9		2.25218e+06		3.42517e+06	366161	88714	1.81307e+06	180534		1.53141e+06	977881	513522	62957
MetabT_688	0	GC	spermine	635038	154052	2.71647e+06	1.82564e+06	1.43866e+06	202699	2.29594e+06	1.41397e+06	247533	780931	66339	298423	4.61098e+06	184925	750381	550348	7.92738e+06	140379	7.10385e+06	9867988	1.11261e+06	1.14826e+07	491097		6.50047e+06	5.38018e+06	2.44194e+06	249305
MetabT_689	0	LC	suberic acid					76208.2
MetabT_690	0	GC	succinate	84491		83322		51521		185145	249824	104506	51158	143442		236492	38544.8	229439		628647		706634	153511	58833	853312			125027	92083	293505	59264
MetabT_691	0	GC	sucrose/maltose	58810.5	79657				52841.9		31678	41334	28684	36398.3	45639.5	51438.6	109478		61520	43325.2	101960	34965	38829	42912		60477		33127.8	29628	40509	48490
MetabT_692	0	LC	tartaric acid	21514.7	22488.6		78749.9												79578.9			31983.5							108173
MetabT_693	0	LC	taurine	504802	370239	401357	741466	170173	424789	699949	448945	433980	404067	378748	526816	584294	571195	460243	388903	589320	624255	566405	711583	985955	639466	633207	376651	497316	578522	627387	563527
MetabT_694	0	GC	tetradecanoic acid	303081	187288	129233	156090	328455	210807	201583	263832	289592	187497	375087	465559	165980	123806	131086	176936	250886	118486	201187	166297	110035	142790	169376	170170	153799	155210	216355	210278
MetabT_695	0	GC	threonine	9.30648e+06	7.75155e+06	2.81278e+06	8.00889e+06	5.87493e+06	9.23218e+06	7.82249e+06	6.83871e+06	5.78924e+06	7.40242e+06	9.60893e+06	1.1077e+07	8.36374e+06	2.11541e+06	3.10852e+06	4.00897e+06	6.66381e+06	4.05337e+06	9.03592e+06	4.67459e+06	3.42823e+06	5.61138e+06	7.90062e+06	2.94465e+06	7.39129e+06	6.9789e+06	5.17532e+06	3.82962e+06
MetabT_696	0	GC	thymine
MetabT_697	0	LC	thyroxine	45357.4		84733.7				22532.4	64881.7	20875.2	174646		20442.2	46525			61543.2	35776			104962	42909.2	305078					40123.4
MetabT_698	0	LC	topiramate	898116	176704	123761	128340	455195	500976	757807	328248	636571	45207.1		46536.3				313849	476600	60983.9	145584	118467	381108	195997	1.31048e+06	5.16749e+07	2.4757e+06	539588	71725.8	549407
MetabT_699	0	LC	trans-2,3,4-trimethoxycinnamic acid																											168226
MetabT_700	0	GC	trans-4-hydroxyproline	2.52433e+06	1694011	633770	1862664	984142		2.66807e+06	1127363	1750431		4226079	3.65057e+06	1264046	627720	1373379	623324		1.29322e+06	2.06706e+06	779002	2.46653e+06	2.03313e+06	1216625			809014	1634697	1282234
MetabT_701	0	LC	tryptophan	12160446	7.6016e+06	6284475	1.06431e+07	9.34725e+06	9.8636e+06	1.03541e+07	8.31078e+06	8.07552e+06	8.59399e+06	1.06171e+07	1.64015e+07	9.07207e+06	3936280	6.62655e+06	6.50287e+06	9.49339e+06	4.36727e+06	9.38044e+06	8.17309e+06	4.21057e+06	1.00028e+07	9.79897e+06	5.75098e+06	8.10343e+06	8.07323e+06	6.90677e+06	6.40023e+06
MetabT_702	0	LC	tyrosine	2.78919e+07	1.87448e+07	9.53678e+06	2.1592e+07	1.35918e+07	1.82116e+07	1.48579e+07	1.57674e+07	1.94723e+07	1.9013e+07	1.49014e+07	2.58114e+07	2.10702e+07	6.04559e+06	9.77357e+06	1.11047e+07	1.31935e+07	7.42579e+06	2.1006e+07	1.09046e+07	7.52641e+06	1.23748e+07	2.05774e+07	1.56439e+07	1.75744e+07	1.94385e+07	1.13215e+07	1.06759e+07
MetabT_703	0	GC	uracil	1.16927e+06	789271	271921	524783	1.80175e+06	810800	1.32521e+06	914550	836384	1.05391e+06	1.80977e+06	3.14301e+06	571207	195774	323554	395919	1.54576e+06	329427	608273	386557	188155	623590	1.77053e+06	274165	258633	350222	460309	76974.4
MetabT_704	0	GC	urea	7.47512e+06	1.09801e+07	4.69916e+06	8.90207e+06	9.0722e+06	6.11602e+06	5.95452e+06	6.62653e+06	4.22202e+06	1.2342e+07	1.16845e+07	5.87838e+06	8.47869e+06	5.67537e+06	7.64024e+06	1.31102e+07	8.7428e+06	3.88656e+06	9.17891e+06	8.08887e+06	7.31293e+06	9.85297e+06	9.65944e+06	5.49004e+06	5.49503e+06	9.16636e+06	6.55712e+06	1.46321e+07
MetabT_705	0	LC	uric acid	260077	482683	448957	406761	118804	242006	254747	300241	238916	319816	353615	464901	308450	328840	310558	545580	304098	217291	316938	337013	478992	326729	519648	430941	453992	308381	436613	568512
MetabT_706	0	LC	uridine	7.93618e+06	7.85723e+06	1.72671e+06	5.56388e+06	6.85128e+06	6.92751e+06	7.25279e+06	5.41579e+06	5.62944e+06	6.36761e+06	1.03895e+07	9.92316e+06	5.54542e+06	2.68435e+06	4.19354e+06	3.55536e+06	3.96912e+06	3.77541e+06	4.59628e+06	3.42609e+06	4.05495e+06	3.86575e+06	5.01405e+06	2.78238e+06	5.65047e+06	5.73519e+06	4.82979e+06	4.59519e+06
MetabT_707	0	LC	uridine diphosphate-N-acetylmuraminic acid	64631	17543								17695													18902					17395
MetabT_708	0	GC	valine	1.96845e+07	1.88722e+07	6.83968e+06	1.70852e+07	1.44944e+07	1.48529e+07	1.36572e+07	1.4217e+07	1.30919e+07	1.48906e+07	1.47645e+07	2.22712e+07	1.7784e+07	6.40605e+06	7.99641e+06	1.09363e+07	1.4816e+07	5.87391e+06	1.61225e+07	1.10476e+07	7.91192e+06	1.30346e+07	1.79909e+07	7.91106e+06	1.37771e+07	1.67813e+07	1.0272e+07	9.47391e+06
MetabT_42	0	LC	X-1063	254404	72556	71781.7	114643					170954	941038		57493			63007	294868		31918.8					209211	173352			122101	110488
MetabT_43	0	LC	X-1065	294062																	31686
MetabT_44	0	LC	X-1069 - possible dehydroepiandrosterone sulfate	106180	45545.5	245004	74069.6	382518			82420.5	191519	57449.1	32110.7	126536	212645	51637.5	49512.3	51811.3	45956.2	230911	135952	91777.1	23320.6	73770.9	120278		97977.2	37556.5	52848.7	57225.7
MetabT_45	0	LC	X-1070	61821.6	33493.1			50231.1				83193.1	49381.7
MetabT_46	0	LC	X-1085 - possible isolobinine or 4-aminoestra-1,3,5(10)-triene-3	181852	510804	116733	279500	272014	66212.5	619490	470834	1.06403e+06	607780	860050	1.3263e+06	303489	92954.1	357929	241478	262587	165505	264835	297831	276783	455647	427059	164028	570849	399913	618377	460305
MetabT_47	0	LC	X-1086	146626							92584.6								74395.2					145759			124254	96476.9	513493		218975
MetabT_48	0	LC	X-1088 - possible androsterone sulfate	85025.9		59866.4		214241	69658.9		47653.9	101184	26286.4		38363.9	22379.2			47794.8	62225			66309.3	65005.7	26134.9	22043.2			44033.9	10965.9	50355.6
MetabT_49	1	LC	X-1089
MetabT_50	0	LC	X-1101				62500.3									59902.3			117572	54218.8	25852.5						77867.2				156103
MetabT_51	0	LC	X-1104	45828.7	76270.1	64587.7	87193	58569.2	87302.9	84723.1	23065.5	25587.4	150102			102394	64140.7		117620	167269	69192.4	105821	88169.6	101556	114663	84373.1	103761	81738.1	75110.4	101801	105187
MetabT_52	1	LC	X-1105
MetabT_53	0	LC	X-1110										41390.6																	111924
MetabT_54	0	LC	X-1111 - possible methylnitronitrosoguanidine or ethyl thiocarba	2.32709e+07	1.61913e+07	8.29944e+06	1.24765e+07	1.06787e+07	1.91044e+07	8.75425e+06	1.60868e+07	1.09628e+07	1.61626e+07	1.98101e+07	1.77238e+07	1.40546e+07	3.31316e+06	9.03773e+06	5.08166e+06	1.03664e+07	5.1725e+06	1.14762e+07	5.92551e+06	4.84936e+06	6.6073e+06	1.38196e+07	3.04753e+06	1.24367e+07	7.83011e+06	1.18772e+07	4.19888e+06
MetabT_55	1	LC	X-1112
MetabT_56	0	LC	X-1114	1.93523e+07	1.81823e+07	7.05701e+06	1.49612e+07	1.05978e+07	1.84037e+07	1.75637e+07	1.96341e+07	1.49215e+07	1.69976e+07	2.17201e+07	2.27767e+07	1.37451e+07	7.95288e+06	1.19212e+07	1.11534e+07	1.38813e+07	8.90851e+06	1.39509e+07	1.31725e+07	1.02319e+07	1.0417e+07	1.41857e+07	7.85853e+06	1.19065e+07	1.21221e+07	1.1364e+07	8.70494e+06
MetabT_57	0	LC	X-1121																				56589
MetabT_58	1	LC	X-1122
MetabT_59	1	LC	X-1125
MetabT_60	1	LC	X-1126
MetabT_61	0	LC	X-1127
MetabT_62	1	LC	X-1128
MetabT_63	0	LC	X-1129	108659			266793			80862.2			80118.7	113464		114484		228075		99031.7			79325.1			76783.4				115265
MetabT_64	0	LC	X-1142 - possible 5-hydroxypentanoate or beta-hydroxyisovaleric	93447	341090	83509	127810	60999	161820	94844	87309	104733	120968	94215	170032	145801	199354	132432	88478	92655	91449	154159	120442	68483.3	124412	212720	99199	104916	152645	106073	111709
MetabT_65	0	LC	X-1183	822825			388543		306259	53971.1	190049	354115	1.12042e+06		145134		111590		1.28193e+06		81977.9			53187.4	159991	265675		514484	969036	152524	587382
MetabT_66	0	LC	X-1186		36081.5	241157	262373	132816	167274	282453	43100.1		537041	646282	226823	130378	14222.8	1.54078e+06		1.69712e+06	304166	134555	381451	18988.8	515796		221323	168699		417401	267295
MetabT_67	0	LC	X-1187	133091		97490	44030.4		43702.7	47443.6	65974.9	65823.5	17074.9			29312.7		33771	91981.4				62041.6		40430.9	111688	119251		48477.3		48798.4
MetabT_68	0	LC	X-1190		20559.9							20736.2		23772.8	14198											35442.4	102496
MetabT_69	0	LC	X-1202	95987.1			30328.7		34105.1			62524.4																60271.9
MetabT_70	0	LC	X-1203 - HXGXA in MTRX	67940.8		20358	34407.5					83471.6	101804	60152	29140	43877.7										83859.5	23930.9				68758.2
MetabT_71	0	LC	X-1204			25006.2										39554.7												39445	32010.6	20829.8	53903.6
MetabT_72	0	LC	X-1205 - possible 9(S)-HpODE									55021.5	48166.9	37574.5
MetabT_73	0	LC	X-1206 - possible methyltestosterone and others													78642.3				57595.8
MetabT_74	0	LC	X-1209	151080															45477.9												43403
MetabT_75	0	LC	X-1211 - possible IHWESASLLR			50943.2										30216.5					38335.5	28760.2	19739.5	35501.2	25555.7					47943.7	46628.4
MetabT_76	0	LC	X-1213													40512.7
MetabT_77	0	LC	X-1216	242212	246119	65520.9	101914	863158	262525	151395	131108	275010	102531	167062	294127	202001	186597	75173	96036.6	585380	102483	165969	104580	77121.7	138341	267686	129641	123607	204448	149831	41431.9
MetabT_78	1	LC	X-1221 - possible phthalate
MetabT_79	1	LC	X-1242
MetabT_80	0	LC	X-1248 - possible avermectin aglycone		56078.9	31554.3	103739		140183	59321.2	80554	132126	141763	90588.4	180503	134432	38119.4		86608.1	112043	107474		37817.8		49493.2	164880	178582	93231.8	69771.1	31308.5	72735.3
MetabT_81	0	LC	X-1252 - peptide	67792.2						77398										95548					91626.3	116096
MetabT_82	1	LC	X-1264
MetabT_83	1	LC	X-1265
MetabT_84	0	LC	X-1282				72497.8																					53943.6
MetabT_85	0	LC	X-1286	70422	65480	90949	114835	88849	96250	172083	140068	329258	220034	135218	117177	83621	128167	63749	119520	93764	140974	96188	80230	190319	226344	208935	191723	231319	279250	218825	293639
MetabT_86	1	LC	X-1287
MetabT_87	0	LC	X-1288	282578	173216	120359			281374	434443		284851	476380		320712	219569		271496	119605	276206	113904	286616	254499	124730	383372		160525	474232	295982	187920	115462
MetabT_88	0	LC	X-1289		128798	310798	83586				237333			58095.4	87908.1	52660.4					321984	70246.3	54925.7		195555	240951	65538.4	211847
MetabT_89	0	LC	X-1303 - possible SHAXQXNNR			41866.1		33899.9		16981		41481.5	87116.7	42057.6	61090.1	40452.3	32689.9				50876			24458			54665.9			93952.7	87870
MetabT_90	1	LC	X-1305
MetabT_91	0	LC	X-1306		18252.7
MetabT_92	1	LC	X-1307
MetabT_93	0	LC	X-1323 - possible p-cresol sulfate	116790	525658	519994	724461	375594	344038	131677	657949	140447	236774	213082	148495	186822	331023	265177	2.52503e+06	483384	337019	161754	578960	1.04683e+06	224844	84701.2	423233	224017	366695	387176	149104
MetabT_94	0	LC	X-1327 - possible bilirubin	6.94219e+07	2.76137e+07	2.39386e+07	2.77847e+07	36153790	6.59078e+07	7.36751e+07	5.52828e+07	4.94219e+07	2.14612e+07	9.30314e+06	1.34154e+07	1.61616e+07	1.48746e+07	1.88367e+06	4.54282e+07	63690471	2.7463e+07	2.29998e+07		5.80848e+07	2.32305e+07	3.0232e+07	1.30394e+07	286463	6.63909e+07		7.05558e+07
MetabT_95	0	LC	X-1329											137971
MetabT_96	0	LC	X-1330	229329	58916		29644	93031	301152	123689	118837	184453							48764	103964				24332		123186	1935535	120035	262164		227929
MetabT_97	0	LC	X-1333	578910	296841	84969.7	441631		359964	306937	389346	519779	322199		352060	679585	48321.3	85976.5	243938	249216	91958.4	301878	92934.7	102034	226949	385159		725443	350222	395353	164913
MetabT_98	1	LC	X-1338
MetabT_99	0	LC	X-1342 - possible phenylacetylglutamine or formyl-N-acetyl-5-met	403744	220355	37114	555727	132705	111438	198174	178830	273499	91725.3	99962.9	106180	396379	139676	39157	1.70039e+06	193036	68205.2	52424	133106	134346	112073	86781.3	172602	94534	307782	201711	232185
MetabT_100	0	LC	X-1349 - possible N-acetyl-8-O-methyl-Neuraminic acid	3.67451e+06	1.48929e+06	2.52503e+06	5.39137e+06	2.77067e+06	2.50831e+06	3.42377e+06	4.04563e+06	1.89142e+06	2.35822e+06		4.54872e+06	6.34472e+06	1.13927e+06	1.70042e+06	1.54031e+06	4581400	997166	7.42678e+06	2.72441e+06	1.92705e+06	4.34938e+06	2.78225e+06	333640	4.20953e+06	5.307e+06	2.92042e+06	1.50542e+06
MetabT_101	0	LC	X-1351	169900	298999	121235	256558	187700	133940	154673	174125	199880	334177	309706	177670	201153	76539.2	102213	272916	230593	83780.8	167220	168252	200010	202808	265044	166150	180114	297734	92088.1	224716
MetabT_102	0	LC	X-1364
MetabT_103	0	LC	X-1370		109427												79510
MetabT_104	1	LC	X-1380
MetabT_105	1	LC	X-1383 - possible salicyluric glucuronide
MetabT_106	1	LC	X-1387
MetabT_107	0	LC	X-1392	2.18928e+06	510242	705165	366936	1.172e+06	2.58992e+06	2.25049e+06	1.11617e+06	1.57802e+06	417402	109908	226182	231434	399752		1.00527e+06	1.79227e+06	530475	316005	395742	1.12141e+06	420022	1.18608e+06	2.78549e+07	2.32842e+06	1.89145e+06	412429	1.89381e+06
MetabT_108	0	LC	X-1394 - possible Losartan	5.56327e+06	595833	1.24894e+06	1.04352e+06	2.35088e+06	2.47964e+06	3.90982e+06	2.1986e+06	2.36236e+06		82910	655246	535131	592271	94324.3	2.41444e+06	2.92664e+06	1.4548e+06	820049	535003	2.60197e+06	835987	1.32862e+06		2.62817e+06	4.69043e+06	755940	3.58538e+06
MetabT_109	0	LC	X-1396 - possible Irbesartan																							55041.3
MetabT_110	0	LC	X-1455							54327						789279				257919		913456			1.20887e+06	164088		136282	197936	52473.2
MetabT_111	0	LC	X-1457	531934	164144	287644	277413	515816	168453	315374	329108	418165	339758	172583	405692	611146	262806	166013	78837.7	1.84543e+06	230761	761280	357678	250378	768703	1.09022e+06	124176	307836	415611	460506	189822
MetabT_112	0	LC	X-1464 - possible oxidized glutathione
MetabT_113	0	LC	X-1465	336493	145928		69499.7		120497	58500.7		139391	142853	173648	231270				83167.9			72554	91801.8	77577.6	52523.7	110271	43889.7	75068
MetabT_114	0	LC	X-1466
MetabT_115	0	LC	X-1496	447022	441810	730790	204141	402636	599809	220783	215800	524844	401723	427423	260992	338427	629092	599476	478295	202068	590100	315504	474283	534758	242278	310749	478958	144010	180325	300363	359577
MetabT_116	0	LC	X-1497	324341		315375	407627	366490	154533	1.13528e+06	1.67862e+06	1.01098e+06	1.13312e+06	1.26589e+06	1.15516e+06	422906	417649	644528	191807	574164	142287	553616	465416	865253	646949	992923	695064	960802	577047	948861	538855
MetabT_117	0	LC	X-1498	929332	890123	777400	383307	506652	736422	490633	548731	727087	822736	1.27814e+06	1.28713e+06	299481	761602	880925	376621	482537	717078	404183	800713	955294	278738	696285	647054	228193	276666	221921	425301
MetabT_118	0	LC	X-1573	50695.9	38451.7	18451.3	70249.6	113545	63188.3	87187.7	140402	127915	55511.9	62678.8	50166.1	117605	27850.2	50548.2	43356.5	66067.9	25402.2	107655	111960	29900.8	172819	78061.7	25990.9	147938	211527	104749	39745.6
MetabT_119	0	LC	X-1575	342535	112648	168927	209695				235425		354091	189397	247682	455938		222384	153370	222016		163231	130394			450330		489814	213383	413411
MetabT_120	0	LC	X-1576	241126	175423	139816	120108	82378.4	239700	63137	179221	139993	156150	169288	169861	148262		81483		76639	77390	107255				135644		137984	73890	112975
MetabT_121	0	LC	X-1593			35537	93212			54232.9					20014.2	23433.8	38408	85872		31461.6	48394		84655	79182	49279.9		38093.8		21001.4	59790.7	42550.9
MetabT_122	0	LC	X-1595 - possible glutathione metabolite			592617	788854			479757	597649		604637	482329	576593	662816	553968	768379	163763	849149	310305	1255746	544142	1327170	1.35519e+06	784848	578019	760025	975597	990119	1.28886e+06
MetabT_123	0	LC	X-1597	552832	577193	251383	473907		535166	486882	415409	428575	610169	614909	694034	370643	239613	416725	357065	407528	251898	423928	355593	285433	339018	602201	567259	399069	401204	383614	370276
MetabT_124	0	LC	X-1601
MetabT_125	0	LC	X-1608	99219.1		97969.3	78169.4		30134.8		66087.8		86174.5	112134		70975.9	111833	82815.9			153308	65225.4		265586		37362.9	104310	66414.5	122449	100047	779721
MetabT_126	0	LC	X-1609	153907		63105.9	121273			82152	35597.9	48886.5	33405.7		44261.1	116709	38694.8	57189.3	55628.1	59451.1	39709.7	61266.1		121948	51398.5	253815		84849.2	108044	117334	118879
MetabT_127	0	LC	X-1616		393569	315531	511501	781349	64970.7	65555.4	109977	100800	420605	2.02764e+06	481179	582618	397904	696253	195397	157122	369514	597395	310679	77007.6	387197	287713	262168	210383		371324	67741.7
MetabT_128	1	LC	X-1635
MetabT_129	0	LC	X-1637																								24696.4
MetabT_130	1	LC	X-1638
MetabT_131	0	LC	X-1653	81800.5	131924		105082	399601	32431	311214	181045	70645.5	148971	193305	86762.1	177165	39586	107542	40123	239646		249014	136907	43380	237448	271347	44759	371058	192020	179768	70442
MetabT_132	0	LC	X-1655	771838			284774	158202		267193			140144		275925	63965.1	327789			504514			180537		158528	117540	367061			135925
MetabT_133	0	LC	X-1679	118729	47571	27381	21865	745474	24848	206343	207151	136223	35508	54793	346366	26985		91945	23650	128390		47287	48240		35446	131108			20168	16059	18707
MetabT_134	0	LC	X-1718	89938.5		33907.5		28568.7				34891.7	29984.2	35516.4	31056.8									30839.2			68900.9	57370.8	62917.5
MetabT_135	0	LC	X-1819	393342	301812	335773	545556	442108		344649	762512	367922	488125		488437	514813	219737	581263	294758	534952		740615	689996	310735	556814	497087	250897	635441	795490	504938	229373
MetabT_136	0	LC	X-1831 - possible Cl adduct of citrulline	65979.6	63247.8	16839.3	29545.6	20562	41041.7	79722.6	61067.4	117099	46853.9	100367	68411.2	36617.7	33744.7	29782.8	56837.6	44615.9	37967.9	34183.3	27569.3	34676.6	54744.6	70480.2	57351.1	48073.5	76453	41682.1	53531.3
MetabT_137	0	LC	X-1834		105608		31110.1		83438.5		42474.7			25060.4			47383.9				84018.8	29270.3	40012.5							119113	82088
MetabT_138	0	LC	X-1836
MetabT_139	0	LC	X-1843					142127											60837.2
MetabT_140	0	LC	X-1911	448904		59034		97299.7	89691.9	134139	62890	249750							130570	163498			47522.6	56429				121007	248700		88296.4
MetabT_141	1	LC	X-1914
MetabT_142	0	LC	X-1963	571600	273858	233864	318565	701580	666929			275015	414925	468234	498886	398059	395676	215518	629805		412691	462104	472540	477466	551170	591051	504941	525149	382688	495141	660113
MetabT_143	0	LC	X-1970		177029	42352.8		139562	99831.2	205935		393003	246694		424470	143911	37665.2		151020	147899		281357	370966		147209	160167	169694	131451		53728	71005.4
MetabT_144	0	LC	X-1974	127640	253668	81977.7	377715		199153	240008	123823	54167.2	129426	202852	308739	274518		220807	124608	518744	111185	457979	137698	143063	228502	362283	165631	122791	121069	437671	235209
MetabT_145	0	LC	X-1975	275247	174153				230094		154995		56703	68618	172818	135729			81366	203504	135441			161971	148952	116623	183278	95365	317766	92790	238123
MetabT_146	0	LC	X-1977	1.90743e+06	1.47421e+06	112872	451658		916038	282636	282858	1.03487e+06	636347	1.24939e+06	1.00498e+06	530865	101071	172161	386280	192009	210770	244539	100107	124043	94962.3	856103	143706	521996	219624	238566	170280
MetabT_147	0	LC	X-1979 - Cl adduct of isobar 19	123472	177602	100035	144564	78222.3	178337	111826	164832	152167	107540	126795	129533	173270	110215	81075.4	146134	91088	146192	156313	127618	122392	176876	138809	118363	137711	77090.8	94032.4	193086
MetabT_148	0	LC	X-1980	117315			695309		162311	118827	114304		51613.2							178566								123913	202108
MetabT_149	0	LC	X-2005	1.47676e+06	1.73962e+06	1.11537e+06	1.81647e+06	2.29777e+06	1.62452e+06	1.94862e+06	2.95569e+06	1.26891e+06	2.57348e+06	4.41819e+06	3.30029e+06	1.12475e+06	1.11716e+06	2.31019e+06	1.37361e+06	2.60499e+06	1.03196e+06	2.32148e+06	1.9008e+06	684181	2.98895e+06	2.00796e+06	569987	1.00368e+06	1.54355e+06	1.47453e+06	606082
MetabT_150	0	LC	X-2008	77431	214039		93301	458875				37544	96652.6		68626.7			190864	87954			46962.5	62851.6	69385.4		149808
MetabT_151	0	LC	X-2027	1.05686e+06	632098	182426	254522	556550	1.71138e+06	273346	192163	1.09944e+06	573265	1.80579e+06	910330	132446	913082	611717	394906	146068	1.12422e+06	55307.6	64215.4	1.4888e+06	102273	1.10476e+06	1.7678e+06	61153.8	126045	343130	1.21201e+06
MetabT_152	0	LC	X-2036	1.2761e+06	114800	276625	161573	160854	337026		499868	2.18029e+06	2.02272e+06	27172	280753	896400	548834	386543	4.52899e+06	1.11622e+06	433155	3.7335e+06	164244		221995	170529	100046	1.71724e+06	608683	230377	732458
MetabT_153	0	LC	X-2038	49973.8		57423.2						27797.9	44748.5						67731.8				39837.4			36580.9	94429.8	69783.6		78206.1
MetabT_154	0	LC	X-2041	2.1096e+06	2.01459e+06	446402	964584	4.49331e+06	688216	2.9546e+06	3.75219e+06	2.6808e+06	2.59742e+06	3.47526e+06	3.79254e+06	929411	204519	648952	430829	915775	303524	1.08163e+06	401605	1.13781e+06	1.01711e+06	2.68427e+06	813299	2.57367e+06	2.12306e+06	2.22409e+06	708628
MetabT_155	0	LC	X-2055			61666.3	87796.8	69415.9		98520.1	90315.7	80508.1	74983.1	93248.2	81219.9	172696	74067.3	91252.6		94530.8		116008	124598	52135.3	109635	99511.5	83962.2	202832	165060	140613	79628.2
MetabT_156	0	LC	X-2056	88424.6	48951.5	136457	140870	107208	75072	70068.6	113928	93874.1	131064	61850.8	52618.7	122141	115230	86129.3	191175		111474	98778.4	125971	143355	97425.5	110328	108782	117704	104867	140652	93056.4
MetabT_157	0	LC	X-2064	338771	338726	223338	322484	359546	410412	516215	742768	379663	379859	544418	577365	278961	108847	345575	141662	424130	393255	607323	387407	217679	424396	270252	112249	274612	355457	288805	227950
MetabT_158	0	LC	X-2072	156378	51607			35059	54447			143418		184174	53472		166457	147433			232455			190979		61246	204133				52116
MetabT_159	0	LC	X-2074		61109.8	183591	147521	67205.2	90065.5		215803	90010		105311		103931	134849	89168.3	222145	151231	123971	129358	176200	187547	145673	111975	171055	98308.5	187606	142682	107558
MetabT_160	0	LC	X-2075		323351		128412		153486			362457	75490.3		114407				88472.5							295493
MetabT_161	0	LC	X-2099		51615.6	13646.2						34576.9	46385.2		60123.3	35651.3				46270.6								41514.9	40137.7	42067.9
MetabT_162	0	LC	X-2100		42084		43292	31728							38460				35183.9
MetabT_163	0	LC	X-2105	502806	192006	155793	141487	81887.9	293171	120588	145368	196096		216412	219249	178944			50794.4	87344.3		123149	105626		165856	206966	78119.7	136131	233269	162623
MetabT_164	0	LC	X-2108	548188	594163	89067.7	239410	467611	147040	1.29106e+06	933303	916700	603082	1.16152e+06	1.06926e+06	309665	37052.1	429414	111021	751163	85918.6	510911	304852	177821	337821	480327	80779.2	667668	677107	271237	338683
MetabT_165	0	LC	X-2109	312352	336195		135666	236366	66548.4	778294	493937	566663	291284	656078	736929	148198		237784		503119		203615	56726.6	85861.8	174289	248226	65569.7	375540	396739	91533.9	116969
MetabT_166	0	LC	X-2111	273031	366329	71483.7	136391	212083	105801	913459	724402	503320	238289	634797	542044	159063	59351.8	253156	120064	548823	38347.6	218312	177386	210873	218724	731090	290619	495840	571717	148197	310392
MetabT_167	0	LC	X-2117																51592								23608.3		17793.7		59578.4
MetabT_168	0	LC	X-2118	4.67997e+06	5.8686e+06	6.59887e+06	9.97885e+06	1.1599e+07	4.58278e+06	4.37795e+06	7.6056e+06	8.34747e+06	7.33846e+06	4.03185e+06	6.05431e+06	5.8228e+06	6.50106e+06	875089	7.58162e+06	8.02333e+06	8.02788e+06	7.15633e+06	7.16316e+06	8.20652e+06	8.46525e+06	1.03161e+07	6.60149e+06	7.28893e+06	6.11154e+06	7.83933e+06	6.05803e+06
MetabT_169	0	LC	X-2121	231386		31509.8	45657.2	66837.1		308799	104457	224432	108079			52742.4			177746	276122	86111		43469	146613	86189.8	50394.6				42068.6	329630
MetabT_170	0	LC	X-2129	198950	1.68841e+06	80474.8	621060	4.41013e+06	135356	664362	924779	497125	2.29669e+06	1.3207e+06	1.22464e+06	944767		856464	333506	653829	353453	311332	860320	344295		969530	299028	1.12445e+06	527832	2.12039e+06	197124
MetabT_171	0	LC	X-2133
MetabT_172	0	LC	X-2139	506006	264078	115488	184952	440007	107537	317658	268637	251283	293638	958980	418082	175758	243890	618497	137802	438396	165547	226497	160155	127423	134700	723911	126707	232938	205152	233290	239225
MetabT_173	0	LC	X-2141	173633	117376		59159.4	107215	60013.3	523462	359246	357381	89953.1	245045	170747	49718.5		78561.9		338919		67783.3	50395.2	101910	99261.8	204247	425575	419247	360404	42922.6	191035
MetabT_174	0	LC	X-2143	257514	40649.4		33836.5	52558	37145.7	190829	137800									198059	33122.3		16466.5	54443.6		340952	713115	707164	191247	23288.3	79158.6
MetabT_175	0	LC	X-2145
MetabT_176	0	LC	X-2174	471928	130339	91179.1	151215	48926.2	294274	230852	258010	196399	199592	170967	154880	124324		140309	178259	323768		308930	178885	158144	226021	188625	61723.1	298487	606239	139493	133603
MetabT_177	0	LC	X-2180	31541.9	40726.7		64251.1		77475.1	54232		118269	163396			71991.8	114267	74291.2	45425.1		101225		53862.4	148492		38333.7	86786.5	36343.7	55772.2		44616.3
MetabT_178	0	LC	X-2181	513150	170705	133251	347777	128822	547486	633180	465300	253481	292103	232179	338455	222041		134376	253261	427618	57794.9	380170	201177	191129	200458	222799	140352	461402	1.3555e+06	208349	247258
MetabT_179	0	LC	X-2185	1.07153e+06	1.0469e+06	162673	472455	1.28235e+06	251778	224878	289270	979559	620677	689362	343238	311510	875635	259481	427433	492128	649374	207355	350779	231516	392848	1.05357e+06	203781	740722	515017	676352	224826
MetabT_180	0	LC	X-2188							55627															119931				518390
MetabT_181	0	LC	X-2193	164989						49340				71680.4						107791					87209.9					41885.5
MetabT_182	0	LC	X-2194		1.81471e+06	951219	1.06829e+06	1.01716e+06		2.44348e+06		1.64845e+06	1.0139e+06	247433	781407	454374	546101		1.58705e+06		1.14855e+06	471035	1.30524e+06	1.89376e+06	858667	813775	493143	1.42543e+06	2.61923e+06	654433	2.18053e+06
MetabT_183	0	LC	X-2198	1139440	590136	551082	1172602	1816147	1218493	2168093	3686389	2682016	1664844	740662	472794	5844418	3372852	42474	1447942	1811445	2127442	623022	1244124	2231520	1176707	1484625	1019362	1460783	1281260	2157757	1655733
MetabT_184	0	LC	X-2212	264611	517498	27485.7	120849	847013		265210	233054	121431	417795	3.05073e+06	249770	128769	238582	112078	57689.7	227519	35447.9	230768	149506	75083.3	168193	184058		134828	187890	139378	30113.5
MetabT_185	0	LC	X-2232	43215	85372.6	201652	205566	19646.9	60992.3		88101.3	76796.7				72985	43023		142073	36733.1	58973.5	170186	188557	36569.7	139116		76077.1	146888	110883	182204	233688
MetabT_186	0	LC	X-2237	251577	79640	79332.4	26028	87451.1	42980	419356	304686	231549	51436.5	104243	88284.7			66170.8	32849	297179				75478.1	91580.8	237832	616330	634774	315077	40825	78640.7
MetabT_187	0	LC	X-2239						79809.1												183543
MetabT_188	0	LC	X-2241						50267												91981.7
MetabT_189	0	LC	X-2242						46965.4												168192
MetabT_190	0	LC	X-2243						139183												152789
MetabT_191	0	LC	X-2249									38042.8	18749
MetabT_192	0	LC	X-2250	74946.4	63997.1						153700	126380	212828	176891	164578								135323				88329.4	97597.1		112360
MetabT_193	0	LC	X-2255 - hydroxyproline form of bradykinin	459774	179635	219503	157196	237499	357849	206185	173518	378353	272069	460221	427188	185361	348417	60148.5	157994	73883.4	410779	183211	108890	204639	98055.6	826588	222571	110344	92256.2	173692	88970
MetabT_194	0	LC	X-2256
MetabT_195	1	LC	X-2259
MetabT_196	0	LC	X-2269										24398.8																	83808.1
MetabT_197	0	LC	X-2270				45756.8												36987.6
MetabT_198	0	LC	X-2272	17192	27985.2	14279.2		104883	50105		36345.4	16650.3	37561.1	56621.1	35790.7	19146.7		20730.3	20946.7	33345.4		30489				20166.3		16552
MetabT_199	0	LC	X-2276		31727.9												25372.4
MetabT_200	0	LC	X-2279		6.14579e+06	4.32528e+06	5.07914e+06	5.2881e+06	2.24055e+06	3.5352e+06	7.3145e+06		5.26987e+06	2.01635e+06	5.1037e+06	4.50409e+06	3.87349e+06	564305	4.59135e+06		4.67733e+06	5.2289e+06	5.61401e+06	4.10666e+06	5.16832e+06	5.2289e+06	3.44463e+06	5.19521e+06	3.44683e+06	4.95226e+06	2.8673e+06
MetabT_201	0	LC	X-2292			137003	318815			287040	129645		91731.7	175828	174536	214488	109572	288401		151607	133835	300825	233887	300277	220679	162612	86952.4	104278	153919	178038	109052
MetabT_202	0	LC	X-2313	31026.8	21107		29350	43768	21168		31991	24748.5	26948	27864		22882			22181	29074	34610			23595	23736	32214.7	27255	37295	32226	21839	25533
MetabT_203	1	LC	X-2321
MetabT_204	0	LC	X-2323
MetabT_205	0	LC	X-2329				44881.8								34220.4	24869.9		137356	33021.5											44034
MetabT_206	0	LC	X-2347														78263
MetabT_207	0	LC	X-2348	187873	80775				161045	416920		59866							173746					138598		42867			138666		97275
MetabT_208	0	LC	X-2368						1.32051e+06		14452.2	21369			25100.4	65840.1	754282		60575.4		55845.2			27400.2			31627.2	62225.2		28490	22308.3
MetabT_209	0	LC	X-2370					104327				47899
MetabT_210	0	LC	X-2386												19943.6	18922.9			27395.9							33051.8		16645.7		28297.2	25211.3
MetabT_211	0	LC	X-2387				140913												544489
MetabT_212	0	LC	X-2388	84514.2	116978	35433	65008.3	26254	31036	58409.5	95364	142783	82002	88885	135821	106465	46135	53504.5	67166.7	66378.9	42234	71614	71472.7	43331.6	51977.7	93831	19973	122557	74155.9	92189.5	20507.8
MetabT_213	0	LC	X-2389	95822.5	126322	76372.5	112754	160727	118778	115633	152727	114933	77655.5	69000.4	82051.9	106026	53668.6	76986.8	105279	62125.6	81184.9	101363	62096.1	61329.9	83973.3	76851	42662.2	114750	78132	106443	107150
MetabT_214	0	LC	X-2390
MetabT_215	1	LC	X-2395
MetabT_216	0	LC	X-2407	68289.5	101532	50651.4	119734	75306.4	16779.6	87902.8	75291.1	69862.8	146822	92973.3	106460	98005.6	25234.3	83106.2	100736	112633	47001.7	96091.9	87645.6		120748	699065		72198.5	59551.3	38717.5	48866.9
MetabT_217	0	LC	X-2466	80140.8	156871	22001.2	87737.9	61878.5	47320.8	85076.1	92735.5	132092	127262	48586.9	50548.9	39533.2	7613.36	47089.7	37288.6	35907.7	32813.8	34701.7	56352.8	33400.2	54424.4	81388.6	39430.6	23148.7	99082.8	44024.8	50053.8
MetabT_218	1	LC	X-2469
MetabT_219	1	LC	X-2486
MetabT_220	0	LC	X-2506								30353												29606	27914
MetabT_221	0	LC	X-2546	273849	207178	132943	580058	131043	1.12244e+06	891139	453402	243726	196174	162242	592610	567553	229239	251438	358207	396428	1.68593e+06	1.96868e+06	493401	554455	423716	787946	224570	1.48154e+06	342040	858787	488595
MetabT_222	0	LC	X-2548 - possible Cl adduct of uric acid	76995.9	92368.8	231067	152921	28453	88089.7	77106.4	89332.4	76174.8	95627.2	78643	155523	111665	126144	120228	198631	123474	83458.2	146260	144298	152584	131448	154642	123100	142270	86786.5	123997	176285
MetabT_223	0	LC	X-2558 - possible N1-methyl-2-pyridone-5-carboxamide and others	214962	392438	193963	859548	163359				122950	366367		118659	248170	351099	201603	1.75798e+06	195838		163116	261920			546371	197857			257555	89037.4
MetabT_224	0	LC	X-2559				19385.9						21936.1						22159.7
MetabT_225	0	LC	X-2567	59407.2	55520.9		72559			68336.9	60189.2		51139.3		87395.1	70631		65326.3		68803.7		72123	77970.2		54498.3			64781.2
MetabT_226	0	LC	X-2568																								70936.6				25181.7
MetabT_227	0	LC	X-2589	36911.8			114658		87664			30090		25007.6	50569.4				75703.7							38527.7	75649.3
MetabT_228	0	LC	X-2591				289283			404520	254345		179698	207187	206052	283037		327404		476479			245697		252474			224500	171724	274290
MetabT_229	1	LC	X-2592
MetabT_230	0	LC	X-2607	52713	28046.4	22824		32401.4	62714.6	19992.7	31769.4				29503.7	38293.9	30429.9		32903.9	35365.4		20448.5	71132.7	108575	31251.9	37202.9	106005	97959.8	49365.7	25575.3	238744
MetabT_231	0	LC	X-2688	1.19835e+06	1.12338e+06	907597	1.24584e+06	1.24193e+06	1.22956e+06	1.24023e+06	1.26187e+06	1.20316e+06	942284	1.23952e+06	1.22771e+06	1.15151e+06	903189	1.05277e+06	867441	1.03096e+06	1.0276e+06	949453	875248	1.04522e+06	883635	1.28074e+06	684558	1.07525e+06	878702	1.24073e+06	1.02999e+06
MetabT_232	0	LC	X-2690	51637.5				86516.3	61303.4			50599.3	47449.7		56322.8												33825.2
MetabT_233	0	LC	X-2691	180862	137042	92379.8	393629	795157	162289	483452	274233	358920	270612	42052.3	159414	321761	48942.5	163106	106591	298358	56554.9	316864	326983	62896	403023	47160	214359	524946	282037	266479	163102
MetabT_234	0	LC	X-2697	741326	1.04388e+06		2.60698e+06							399945					1.94935e+06	3.48336e+06		4.83101e+06
MetabT_235	0	LC	X-2703	687957	581637	136022	498516	983845	330151	576852	531201	272737	361441	576688	496174	332706		984640	361199	1.04393e+06	112175	1.18862e+06	578288	61639.8	512156	232111	247470	269166	362270	206408
MetabT_236	0	LC	X-2706				344177												1.6324e+06
MetabT_237	0	LC	X-2711	262630	367150	391949	276207	208644	305736	371323	467329	267403	497716	622935	659887	436534	158724	468331	190377	409862	192690	492917	449693	315165	541947	356990	227763	256138	351399	320114	270385
MetabT_238	1	LC	X-2716
MetabT_239	0	LC	X-2724	327286	144349	176832	227921	143312	230746	205752	270363	252975	314395	235648	397682	390535	237996	256871	235307	453341	245944	261132	215808	341400	221208	203030	130988	203879	239087	152566	342291
MetabT_240	0	LC	X-2753	527505	511184				303353			461703	175331	524639	176298				218692		117406					219070	54536.6	203471		65009.8
MetabT_241	0	LC	X-2766	222847	95583.9	150709	69281.5		93021.4	211029	266357	145019	129819	21163.8	132202	288498	51481	53943.9	85307.1	118332		483140	367404	58770.9	318699			437212	444240	145783	68458.4
MetabT_242	0	LC	X-2767											99710.1				83254.9						132331
MetabT_243	0	LC	X-2768	499366						32454.1	58635	2.00708e+06				152399			19647.9	272887	27996.8	151512			51541.3	20703.1		27789.6	48024.8
MetabT_244	0	LC	X-2774	239840	165222	227758	716912		258892	584085	266806	115830	332599	86763.8	267583	317718		295830			156210	153267	328856	234381	151321	181673		238509	526184	274015
MetabT_245	0	LC	X-2778
MetabT_246	0	LC	X-2781
MetabT_247	1	LC	X-2782
MetabT_248	0	LC	X-2806	442724	655707	303879	741186	472438	670324	550802	584164	652736	553217	443528	658519	855880	482856	427240		875136	526674	1.18267e+06	543585	753526	926641	900710	411097	823809	773786	588295	454219
MetabT_249	0	LC	X-2807	271785	45148.3	105453	384795						129237						141924						46872.3		132961	138777	315513	62032.1
MetabT_250	0	LC	X-2821							442805			431731													313379	380094	268996			524899
MetabT_251	0	LC	X-2824	52541.5				14100.6	47806.6	153772	88820.4	41739.8	143321		59706.9	216954			32821.2	69026.7	31459	49098		40071.6	17536	86276.8			113566	19703.7	30418.2
MetabT_252	0	LC	X-2827		33434.7		234369	63165.5		35853.8	51938	167190	163381	17810.2	44793		36614.5	83250.9		77544.1	52745.1			202296		179442	149852		106271	110307	218037
MetabT_253	0	LC	X-2846	72529	68172	48584	450508	355636		213402	228977	89353	334387	1013031	604203	78281		80108		305766		157417	580631	27240	199819	158607		96685		134969
MetabT_254	0	LC	X-2853	93297	149136	122629	286163	41555	51348.4	32055.7	42790.4	62545.4	113720	100192	44929.9	218232	65785.1	158187	71376.5	22793.6	68185.8	63177.5	216507	69151.5	104471	63721.2	233941		202984	81335.3	123777
MetabT_255	0	LC	X-2867	8.71325e+06	4.94523e+06	276187	5.086e+06	489558	4.63945e+06	73139.6	202183	2.48915e+06	3.90997e+06	5.59345e+06		9.31146e+06	1.94001e+06	353902	6.38291e+06	441886	2.8268e+06	112272	398621	1.08789e+06	180039	1.97931e+06	333108	2.45527e+06	5.88024e+06	5.47603e+06	1.41048e+06
MetabT_256	0	LC	X-2869																							94872.6
MetabT_257	1	LC	X-2894
MetabT_258	0	LC	X-2895							144977												186338
MetabT_259	0	LC	X-2897								22933.7								39563.5
MetabT_260	1	LC	X-2898
MetabT_261	0	LC	X-2900	5927031	6640435	4257315	4010698	5205779	5634420	7691780	10373441	10089254	4974000	1458393	3937726	2904602	2447638	307706	5382931	7353258	3856255	3774958	4524719	7312283	3455425	5027067	1893770	8552158	9.857e+06	3395080	7905313
MetabT_262	0	GC	X-2973	254958	275703	283660	322079	283228	320116	464973	448988	476239	346878	208746	467394	474149	351292	289242	290484	359130	342158	355379	245008	437849	523696	521771	425740	639937	849549	640495	780713
MetabT_263	0	GC	X-2981	1.375e+06	2.05614e+06	572126	1.69543e+06	2.27456e+06	1.43838e+06	2.05465e+06	2.70939e+06	1.90962e+06	1.86374e+06	3.0727e+06	1.84985e+06	1.90515e+06	517300	1.20005e+06	1.01574e+06	1.82805e+06	1.213e+06	1.53773e+06	1.83611e+06	1.76934e+06	2.73007e+06	1.84769e+06	1.73831e+06	2.3131e+06	2.37969e+06	2.00989e+06	1.7439e+06
MetabT_264	0	GC	X-3002	583722	480712	360576	360619	257803	268561	232996	253494	299655	233647	319134	379481	594694	194851	299206	402668	359142	224460	307214	334119	411657	296788	308163	318745	245691	223254	266811	243927
MetabT_265	0	GC	X-3003	72797										90140	103454	107501												66730		70971
MetabT_266	1	GC	X-3017
MetabT_267	1	GC	X-3019
MetabT_268	0	GC	X-3020	86434	45409	34239	60684	89286	30495	63078	80222	113196	161052	94426	115448	66007	18809	24829	190440	65615	12393	99116	38184	51861	76402	71145	27561	99076	113579	81984	119163
MetabT_269	0	GC	X-3022						71437
MetabT_270	1	GC	X-3025
MetabT_271	1	GC	X-3026
MetabT_272	0	GC	X-3027	1.74649e+06	462180	440962	594654	278785	739730	575306	846886	1.09361e+06	902075	819525	2.21779e+06	656743	342166	189729	299764	261857	233507	892610	184401	284602	342568	1.21609e+06	369750	555801	705953	370796	199064
MetabT_273	1	GC	X-3030
MetabT_274	1	GC	X-3031
MetabT_275	1	GC	X-3033
MetabT_276	0	GC	X-3034	198402	131693	75620.4	148233	266723	185556	266196	201240	173905	431834	53726	301290	210241		166565	84339.3	230535	106646	280977	152740	104919	274107	112471	128951	280917	272415	222818	79227
MetabT_277	0	LC	X-3044	1.31442e+06	948063	362215	856408	687590	1.00166e+06	862200	942148	647589	992112	1.35743e+06	2.48123e+06	1.41119e+06	421323	602321	536075	1.06492e+06	813996	1.07904e+06	586375	495800	691606	1.18652e+06	451806	1.00131e+06	1.23758e+06	1.06875e+06	671480
MetabT_278	0	LC	X-3051	34031.5	18995.6		34497.9	31558.2	77215.7	38404.8		19542.4		51139.3		107069	17695.8	40774		72937	28704.5		27236.8	22951.1			20905.8			32076.2	43487.6
MetabT_279	0	LC	X-3055				123617	151549	103562	85124.4	94175.1				196020			102807	121620	112983		126658									151240
MetabT_280	0	LC	X-3056		119691						99548				121297		83832.6		107553					145592	190052			91228.3	66270	72441.5
MetabT_281	1	GC	X-3058
MetabT_282	0	LC	X-3064	12117912	2.02139e+06	2.01971e+06	2.3903e+06	4.04303e+06	9558280	1.35019e+07	5517229	5.95634e+06	1.91372e+06	469508	1.00422e+06	945591	1.14719e+06	29342	4.62999e+06	7.49532e+06	2.12312e+06	1.73149e+06	2.20207e+06	8.47907e+06	1.58364e+06	2643002	801767	4919515	9.78707e+06	1.39242e+06	1.00601e+07
MetabT_283	0	GC	X-3073	12966					26620			13988					17394	23409		10500	23061			15757		20008		9874	10804		40193
MetabT_284	0	GC	X-3074					101081	120422		720755		116075	113391		107829				94916	72620	94559	623863					102496		217496	165928
MetabT_285	0	GC	X-3077	12977	13326		23709	26786			19304.8		35470						19147.1	16423			29339	31358.9	46469		19690	44626	27001	20866	27743
MetabT_286	1	GC	X-3078
MetabT_287	1	GC	X-3086
MetabT_288	1	GC	X-3088
MetabT_289	0	GC	X-3094	1.91525e+06	2.06873e+06	606454	1.51413e+06	2.8809e+06	1.77635e+06	2.66555e+06	1.7718e+06	1.82104e+06	1.8824e+06	1.94171e+06	1.90905e+06	1.64758e+06	625180	1.24061e+06	672970	1.59201e+06	962415	1.39976e+06	1.33969e+06	899424	1.54247e+06	1.61239e+06	466488	1.68065e+06	1.97461e+06	1.40892e+06	766863
MetabT_290	1	GC	X-3097
MetabT_291	0	GC	X-3099	388196	351065	117236	235754	169034	374109	145768	85232	298870	377521	267591	270916	270891	124197	96371	205192		155440	124811		329855	94967	427063	188522	274935	266214	298583	267444
MetabT_292	1	GC	X-3101
MetabT_293	0	GC	X-3102	153168	115831	79734	156867	277613	100552	191879	153262	76588.8	101623	132973	245191	184556	65359	103087	236787	180105	77831		143421	130718	97227	140238	73813.7	160796	199262	90750	93244
MetabT_294	1	GC	X-3103
MetabT_295	1	GC	X-3108
MetabT_296	1	GC	X-3109
MetabT_297	1	GC	X-3113
MetabT_298	0	LC	X-3123	67989.7				40635.6					49709.5			43771.8		73742.4		46487.1			85862.5				109434	41719.6	48054.4		87470.1
MetabT_299	0	LC	X-3129	968691	694821	678889	1.00948e+06	702829	663047	932481	1.12222e+06	563680	598707	503388	764352	691660	477431	664515	977033	844634	571251	713863	906031	660194	780529	1.11049e+06	620839	937293	937778	654088	1.24608e+06
MetabT_300	1	LC	X-3131
MetabT_301	0	LC	X-3135
MetabT_302	0	LC	X-3138	96261.6		69990.9	131855	140759		200054	88477.5	98579.4	141019	80045.3	296273	106103		72121.6	86800.9	74914.9		92981.7	71512.2		64454.6	201218	64684.6	87625.3	101735		69164.6
MetabT_303	0	LC	X-3139	1.38001e+06	1.36917e+06	479815	1.02521e+06	985004	1.32635e+06	737816	1.01253e+06	585023	1.02889e+06	1.47706e+06	1.16293e+06	803364	142848	512027	195322	578035	214790	671994	293255	199080	246980	954339	123879	899610	287124	855203	147683
MetabT_304	1	LC	X-3142
MetabT_305	0	LC	X-3156
MetabT_306	1	LC	X-3160
MetabT_307	0	LC	X-3165	230806	147406	136640	169992	147487	184707	149574	154007	181268	159093	156888	227719	192980	86851.7	129221	138334	116044	89378.5	186805	130773	98170	122771	232373	168430	129782	170529	107792	114976
MetabT_308	0	LC	X-3172																										102825	40155.4
MetabT_309	0	LC	X-3176 - possible creatine	34794749	37367305	23261185	48072102	25737431	34694238	40284471	44360394	27015660	40919248	60454529	40070207	62511698	35664354	44549531	21128181	61612264	40209100	60401119	45736932	72148009	57617542	45089271	27317214	60194019	55092580	56256703	53941198
MetabT_310	0	LC	X-3180	801255	712401	534129	1.0809e+06	829026	349824					291652		607732	175617	371080	903307	528569	170738	1.30066e+06	534059
MetabT_311	0	LC	X-3183 - possible gamma-L-glutamyl-L-phenylalanine	105013	64561.1				68762.2			91130.7			46190.7	37814.7										46349.5
MetabT_312	0	LC	X-3189		126079		591957		58405.7	57218.5						92024.1			143217	151168	134972				155946	163151	114700	399192	125192	118291	63166.9
MetabT_313	0	LC	X-3215	256824	294291	88238.5		288613	160549				224968	161855	218033		158113	223965	507200	210746	118067	211472		137104		232195	232982	152439	197455	156341	389820
MetabT_314	1	LC	X-3216
MetabT_315	0	LC	X-3218		1.0953e+06					901219				1.58893e+06		1.06391e+06		727713						616941
MetabT_316	0	LC	X-3220							92844.8													104798
MetabT_317	0	LC	X-3221
MetabT_318	0	LC	X-3238
MetabT_319	0	LC	X-3310						376729												98825.3
MetabT_320	0	LC	X-3317		54501.5	99467	76008.4		81996.4	176619		95053.6	144774	41145.2	53090.4			69683.9	176557		71808.1				44706.2	61639.2	90344.3	33719.8	86924.3	189466
MetabT_321	0	LC	X-3320 - possible pimpinellin or tetrahydroxybenzophenone			34380.3
MetabT_322	1	LC	X-3322
MetabT_323	0	LC	X-3326	55632.5						28322.3																			47035.6
MetabT_324	0	LC	X-3364											17417.6
MetabT_325	0	LC	X-3365	215678	175936	293878	251889	590459	879973		377172	170357	314369		400819	619570	604392	464213		304439	191338	354927	278027	385435	489983	491919		535054
MetabT_326	0	LC	X-3370	161066	108446	81327.5	112987	77037.3	113752	83924.1	100737	101966	90987.4	96699.2	144001		55653	90005	80477.7	91498.9	63739.2	115032	82110.7	53599.2	71308.4	121798	94036.3	97342.9	102590	65689.5	54827.9
MetabT_327	0	LC	X-3379	168696	105793	108312	121712	36230.5	149648	175206	157288	136950	67119.4	162840	169848	162119	129020	166315	89897.3	95101.6	117216	126659	148984	192924	105108	162052	77560.3	104060	133036	160249	135216
MetabT_328	0	LC	X-3390	612635	689684	375651	773856	640390	646778	768895	798989	585812	713597	732599	696621	705330	542979	840932	363783	753546	680099	750004	692474	1.0582e+06	799793	616654	540185	801693	724812	932143	789841
MetabT_329	0	LC	X-3401	105075	95166.8	251741	107923	180052	140166					160727			231714	96952	73368.8	63752.4	260454			145706		79319.2	123447	137586	254639	36196.1
MetabT_330	0	LC	X-3430 - possible gly-leu, acetyl-lys, ala-val	123639	97988.4				150377		114173	175986	168521	134776	369810	128305			120331							274916			167979
MetabT_331	0	LC	X-3433												21173.3													18662.5
MetabT_332	0	LC	X-3435
MetabT_333	0	LC	X-3436																38070.7
MetabT_334	0	LC	X-3457	439460	608877	283806	426630		220346	141577				203835		385969		292899	574781	447106		600243	266190
MetabT_335	0	LC	X-3475	117367	104149		77530.1	60856		35669.3	84843.3		90992.3			88749.5	78314.5	85965.3		148850	73410	74605.6	89315.3	67625.1	122827	66287.6	23363.7			80299.7	81393.2
MetabT_336	0	LC	X-3476	91101	125204	239724	237862	88083	167023	73179	126304	111738	98765	37504.7	30686	109807	127104	80783	307585	107772	123697	207821	182201	44354	144852	152900	123217	131799	130368	128184	133135
MetabT_337	0	LC	X-3484	53082.9	133831	294094	113769		66749.1	390206	30033.5				49368.6			46205.6		321703			184047						526024	140637	24031.2
MetabT_338	0	LC	X-3489	416567	175546	594604	777643		365617	888903	954255	326996	545318	56953.3	466770	1.13116e+06	274809	386394	336867	856100	197902		963710	445064	1.23735e+06	418958				955424	330084
MetabT_339	0	LC	X-3493				105388	208465			27571.4			153812						68920.7	57864.3				39132.5				72416.1	75177.4
MetabT_340	0	LC	X-3498	240575	162539		161599	108917	185146		115795	122465	209472	142032	230354	206382		87477.7	126745					104118		224885	132331	169606	121874	116698
MetabT_341	0	LC	X-3505										153229														2131858			169167
MetabT_342	0	LC	X-3508																								98936.2
MetabT_343	0	LC	X-3510								54114									116787							220139	131389	67766
MetabT_344	0	LC	X-3511		312575		246123			723152	456695	646392					272695							411992			3.8811e+06	1.80189e+06		189009	459920
MetabT_345	0	LC	X-3516	32571		34721.2		843899		87547										844099							132839		102470
MetabT_346	0	LC	X-3517		340157	666428		680165	938636	1.07231e+06	1.40937e+06	706082		94194.3			334372				433962	175391	494105	617471	252578	1.5275e+06	4.54923e+06	2.36864e+06	746177	293460	803087
MetabT_347	0	LC	X-3520																								294826	91945.1
MetabT_348	0	LC	X-3522	1.46481e+06	283121	158488	248837	542538	1.08263e+06	1.23618e+06	516531	915169	222174	65905.3	103779	118091	96054.2		590343	862976	266420	187077	339474	784717	143197	1.25403e+06	7.18587e+07	2.86842e+06	1.11648e+06	176278	895451
MetabT_349	0	LC	X-3523	52337	66608					172142	138764	57441				62200.2											181517	112307	180572
MetabT_350	0	LC	X-3526	1.155e+06	586030	845133	472153	1.00329e+06		1.35671e+06					291155				774960	1.04375e+06	590682	332173	643298	813193	492640	1.61769e+06		2.14015e+06	1.23915e+06		1.06708e+06
MetabT_351	0	LC	X-3528					380976		76868.2										458118							182018	57060.1
MetabT_352	0	LC	X-3531	2.18593e+06	408843	515325	383325	1.01593e+06	1.57566e+06	1.74693e+06	882559	745116	306368	71504.2	78703.9	158578	360141		1.34086e+06	746009	519624	228782	330831	1.05408e+06	215557	1.3932e+06	3.55973e+07	2.2229e+06	1.53632e+06	321297	1.31465e+06
MetabT_353	0	LC	X-3534	1.32549e+06	1.85121e+06	1.27522e+06	730122	1.61388e+06	2.68219e+06		1.24371e+06	1.55398e+06	713651	206882	403719	381175		79332.8	1.46001e+06		966513	432299	565667			1.37615e+06	8.19193e+06	2.7042e+06	1.62588e+06		1.51098e+06
MetabT_354	0	LC	X-3539					32423.7																			134723	93322.4	66027.1
MetabT_355	0	LC	X-3541	180809	230589			225430		409102	405709					40785.3	35027				41435	101879				142264	170372	44540	408412
MetabT_356	0	LC	X-3543	2.39995e+06		1.14523e+06	446681	1.10078e+06	2.67673e+06	2.73248e+06	1.6504e+06	1.79174e+06	332893	141224	270979	251154	442184		917581	1.34443e+06	615357	309191	507858	1.2202e+06	319432	730260	3.0713e+07	2.66628e+06	2.23616e+06	495518	1.70984e+06
MetabT_357	0	LC	X-3545	2.81063e+06	1.45009e+06	1.80058e+06	176908			6.0103e+06		4.94592e+06	1.25882e+06		702173	713743		92225.8		3.13174e+06			1.13125e+06	1.90608e+06	917633			2.68761e+06	2.92148e+06
MetabT_358	0	LC	X-3547	108724				83290.3																		65642.2		101384	58003.1		65245.2
MetabT_359	0	LC	X-3549	230280					37757.8	38527	25299	291171								33697				101267		240808	107252	57086			109410
MetabT_360	0	LC	X-3554				155968	75424	350925	492730		442929	391199		289176		43702		176719	85283	114571	268563		223962		311696	145222		1030569		454053
MetabT_361	0	LC	X-3564	2.628e+06					1.86004e+06	4.08378e+06										2.30034e+06
MetabT_362	0	LC	X-3576	1.24082e+06	1.169e+06	1.79347e+06	563182	2.92819e+06	736622	437946	436295	1.44195e+06	1.09641e+06	779228	1.19146e+06	868991	1.33643e+06	1.0614e+06	1.29153e+06	763486	982842	664826	685318	568478	473783	804811	1.06332e+06	538042	946260	894387	1.14901e+06
MetabT_363	0	LC	X-3604	101897		128003	221553	316666	148727	101227	97053.2	125999	73817		289108	85209.1		128388	504512	154997	97263.2	374228	109581		98098.3	13737	52592.8	23598.1		45382.9	229779
MetabT_364	0	LC	X-3605																41078.6
MetabT_365	0	LC	X-3622	152511												183063				109289
MetabT_366	0	LC	X-3653 - possible stachydrine			368498	540592			429180	1.09786e+06			434665				282619	643817		112379	366454	788064		881179		524886	1.2123e+06		2.33634e+06	1.11303e+06
MetabT_367	0	LC	X-3655					81544.6				159384	70177.7			106479			109779				103651			129732				70588.3	56408.5
MetabT_368	0	LC	X-3656		69848.6		57061.8	101355		44887.2	58195.4			434292				43044.6		72007.6
MetabT_369	0	LC	X-3661					1.42811e+06												2.00697e+06
MetabT_370	0	LC	X-3668			59174.4	61772.8	70855.4	59912.5			41753.8		48584.2	29456.2			79199.9	145442	254001		97647.3	52182.6		91771.4		45654.6	80461.3		54549.3	57978.1
MetabT_371	0	LC	X-3669					98277.8												98811.4
MetabT_372	1	LC	X-3671
MetabT_373	0	LC	X-3694	132496	55048.8	86614.2	41514.7		51325.4	44359.3	84760.9	114677			85243.3	51527.8			33134.6		65094.2	99695.6	79524.9	30788.2		139383			70907.3
MetabT_374	0	LC	X-3697
MetabT_375	0	LC	X-3698	81059.8	97667.3		94228.9			109991		109566		100421	98203.8		72342.5	72291.6		119621		144233	152728					63891.8			162449
MetabT_376	0	LC	X-3708	378754	258691	510918	477160	321859	388697	226202	233032	293193	284513	273282	240979	316108	511668	367394	572926	237425	322121	246031	358050	327423	208067	287340	357069	190731	307528	284969	537518
MetabT_377	1	LC	X-3711
MetabT_378	0	LC	X-3752		315875			353205	153498				363066	36760	369673	36214.9				130000		66649.1				23856.7			33662.8
MetabT_379	0	LC	X-3755	145931	126018	63729.9	70808.9	105816	118531	92982.6	84487.4	142533	77059.2		110692	87423.3	60470.5		155450	106141	88309.8		61345	106007	78053.5	91151.3	51401.2	172752	190498	48766.9	219595
MetabT_380	0	LC	X-3756					113815
MetabT_381	1	LC	X-3759
MetabT_382	1	LC	X-3760
MetabT_383	0	LC	X-3771	1.27299e+06	644086	1.04754e+06	1.16318e+06	528587	435455	1.27832e+06	1.8384e+06	882662	1.25184e+06	1.33055e+06	1.09212e+06	1.35683e+06	709632	1.5236e+06	983701	1.2263e+06	400056	1.39234e+06	1.84497e+06	1.27895e+06	1.37761e+06	1.93079e+06	964383	1.28447e+06	1.1129e+06	1.61546e+06	1.34758e+06
MetabT_384	0	LC	X-3772	177659	151451	181784	201458	162105	169225	243316	347873	108421	385769	324994	293606	289100	95860.2	262075	199522	398698	143872	291511	321327	189570	281686	228893	114082	171188	135613	207394	177550
MetabT_385	0	LC	X-3776							241321	241879		102210	96470.3	224523			455491		498136		471921	238389		286828
MetabT_386	0	LC	X-3778			1.10273e+07	1.44156e+07			1.98612e+07	6.07585e+06		1.0724e+07	1.57751e+07	1.74111e+07	1.68888e+07	2.22157e+07	1.18476e+07	2.90583e+06	2.04856e+07	2.245e+07	2.62771e+07	1.73224e+07	2.40466e+07	2.15195e+07	2.11201e+07	2.6833e+07	1.68894e+07	2.61613e+07	2.67954e+07	4.29255e+07
MetabT_387	0	LC	X-3782	44976	25224.9							79010.8					44711.1	35464.2	67773.5		24483.4						38587.6
MetabT_388	0	LC	X-3783				60634.6	81142.7			73011.6		44314.4				94111.9		76137.1	145380		64840.1	45627.1		80851.8	101215	47646.3		128337		56686.8
MetabT_389	0	LC	X-3786		79863.5			85366					100674		147439	147246		55593	85253	91309		129361			110074					80643
MetabT_390	0	LC	X-3806
MetabT_391	0	LC	X-3807												194453				148122	144087
MetabT_392	0	LC	X-3808	453831	324862	391464	525340		378848	437345	415819	335313	457368	198550	579329	733679	308645	351393	425984	641176	296572	623674	389481	413775	543501	560660	139280	425640	501282	436375	488398
MetabT_393	0	LC	X-3810	77977	125500	56210	81278		129017	77454	152232	74672	100573	88416	113934	187661	143907	104632	39746	166309	188611	156146	92334	330649	199908	156674	134218	236996	156975	158079	265226
MetabT_394	0	LC	X-3813	142421	203927		119521	1.29911e+06	183829	174316			147706	210010		135473		108011	126893			176684	101946	201809		127382	162467	153051	114844
MetabT_395	0	LC	X-3816	1.19105e+06	475466	2.14536e+06	4.37784e+06	1.81599e+06	862280	5.683e+06	6.21383e+06	852877	1.55188e+06		1.77879e+06	7.52064e+06	655185	722838	915111	6.63988e+06	413610	1.02046e+07	3.78263e+06	1.40415e+06	7.85448e+06	1.46133e+06	93464.2	6.34501e+06	6.99062e+06	4.37407e+06	839857
MetabT_396	0	LC	X-3824	87173.5																						81481.7	88380.7
MetabT_397	0	LC	X-3832 - possible phenol sulfate	32260.2		74097.9	27092.8	107700	36144.8	92086.7	102385	42113.6	122738	58224.7	85592.4	124871		32664	214724	124294	29514.8	146606	119980	116140	41167.5	62029.1	44658.5	81537.9	32002	157939	193227
MetabT_398	0	LC	X-3833		22793.1		16990.3			21911.7	21371.9			19989.1	30254.5			19317.7		20233.7			18471.2		33553.6			20080.2
MetabT_399	0	LC	X-3834 - Peptide
MetabT_400	0	LC	X-3848				123819	159845		89721.7	148153	93772.8	100937	169615	159473					98849.8									111995	77205.3
MetabT_401	0	LC	X-3855		55702								27139	32044.8	39151.9				29866.6
MetabT_402	1	LC	X-3879
MetabT_403	1	LC	X-3882
MetabT_404	0	LC	X-3893	879004	460568	1.28024e+06	1.49941e+06		791805	1.9047e+06	2.10329e+06	1.13279e+06	1.36746e+06		1.47424e+06	1.7946e+06	789143	966798	870407		611337	883187	1.487e+06	1.3934e+06	1.18023e+06	1.2957e+06	132206	2.13227e+06	2.34541e+06	2.06854e+06	1.23989e+06
MetabT_405	0	LC	X-3896	186366					116333					309675
MetabT_406	0	LC	X-3911		351039
MetabT_407	0	LC	X-3951	441725	254840	257662	347572	640057	270490	337894	518604	498210	537983	438351	442486	403376	223426	287465	247167	350435	253321	522499	322588	403549	389482	891889	247626	345740	371653	461555	312245
MetabT_408	0	LC	X-3952	121129		123726	94940.6		119434	51272.9	128491	183337	115365	74774.1	83821.6		108411	107446	91810.9	101464	137063	88549.2	105155	95915.6	56194.8	174255	99032.2	107800	144212	104499	169908
MetabT_409	0	LC	X-3955	35173	39588	44304	49338	30046	56903	54678	54856	48409	52519	43392	49584	36143	52365	50917	42057	44722	49240	48403	59360	46368	58670	44759	52259	43111	54687	37277	47629
MetabT_410	0	LC	X-3957			43461	45827	60200	51084					60749				53579
MetabT_411	0	LC	X-3960	129273	102526	110695	165466	107722	119667	135591	144188	132364	199487	176235	172574	111372	100347	188188	92417.3	115258	126301	110941	128007	148747	144288	176886	201643	123659	167625	150778	152386
MetabT_412	0	LC	X-3966	338536	136279	55691.3		302790	769350	1.08061e+06		519193		193406		152359	55173.9		730738	480788	228850			473457	104354	239715	322920	819854	748214	367524	418422
MetabT_413	0	LC	X-3967							50683.3									58497.5
MetabT_414	0	LC	X-3974	115536	47216.7	53130.5	36483.3		110571	23720.8	117037	182398	71119	54487	122003	48053.3	83548.5	19958.4	74455.5	40356.1	87157.5	27966.2		85480.6		94553.5	41135.7	78832.1	115055	41833.3	47765.7
MetabT_415	0	LC	X-3976	1.69498e+06			446681			1.10889e+06	1.0857e+06		332893	141224					795683		615357	309191									1.70984e+06
MetabT_416	0	LC	X-3980	41068.3		74431.4			73166		100048		71242.1	66517.7		69821	36202.2			47555.7		49485.3				43722	47055	106983	110587		41859.5
MetabT_417	0	LC	X-3984	802582		409596	471546			1.79867e+06							315196	243354									303672		2.20023e+06	817287
MetabT_418	0	LC	X-3992 - possible Cl adduct of Formate dimer	1.28591e+06	1.14839e+06	1.1893e+06	1.04772e+06	1.39804e+06	1.37507e+06	785726	717437	998764	1.03829e+06	625060	962818	959911	1.29242e+06	864078	1.47014e+06	879662	1.50532e+06	686278	978413	994489	661756	976156	900133	741073	597325	918937
MetabT_419	0	LC	X-3994	236067	42120	1.09789e+06	327995	50280		268763	1.24727e+06	137892	774045	745416	1.14183e+06	1.00642e+06	311373	507688	666497	965249	264928	251641	661767	47201.9	269623	639709	343911	1.52776e+06	510748	297330	207291
MetabT_420	0	LC	X-3995
MetabT_421	0	GC	X-3996	180446	168381	43608	102841	160712	83671.1	44256.6	70284.9	88534.9	157669	106848	189034	284089	190605	54407	74305.9	172124	114855	284910		52792.1	173055	127695	114311	55245	99155	111234	233033
MetabT_422	0	LC	X-3997											69922.9
MetabT_423	0	GC	X-3998	445691	514884	155491	399101	612126	403883	702828	576458	359979	276701	673546	374407	314409	116990	258290	166525	506924	175453	460907	358495	233263	474533	299239	148791	499124	570120	284472	219840
MetabT_424	0	GC	X-4002	1.43023e+07	1.40787e+07	6.92046e+06	2.77965e+07	2.82823e+07	6.99813e+06	2.00388e+07	2.67924e+07	4.54902e+06	1.91842e+07	1.83026e+07	1.86899e+07	3.04057e+07	2.93272e+06	1.56872e+07	8.92036e+06	2.75506e+07	4.08149e+06	3.38056e+07	3.12555e+07	8.25473e+06	3.1992e+07	1.28966e+07	1.92651e+06	2.15372e+07	1.77381e+07	1.46504e+07	2.97579e+06
MetabT_425	0	LC	X-4003	119912	78921.2	304687	209230	183227	169849	291204	412162	257349	383226	455086	451571	304414	79482.9	331247	197623	241486	125598	430314	198418	285253	451994	252390	73488.7	291471	327764	249560	67240.1
MetabT_426	0	GC	X-4005							122210
MetabT_427	0	LC	X-4013					38545.2												15786.6		17790.3				22793.3
MetabT_428	0	GC	X-4014	163135	253945	165835	247408	161116	168048	359435	408392	110924	298759	371380		304057	171629	210683	50091	242989	221927	362706	252261	451524	382707	383628	163284	295234	331922	338767	275809
MetabT_429	0	GC	X-4015	1.01891e+06	950900	193047	434532	1.43133e+06	704570	323989	639396	355467	583045	1.11441e+06	894071	610590	132542	412502	355392	586052	187881	627297	176185	293394	238054	633651	188100	484897	352370	507939	284416
MetabT_430	0	GC	X-4017	3935166	4415036	1.06205e+06	2255356	2752642	2991996	1703454	2416662	1.3495e+06	3225630	4030333	2077476	3.72149e+06	446566	1117315	924706	1.76702e+06	748579	5.21855e+06	906805	1231966	2.15477e+06	2546549	479877	2696183	2.35605e+06	2422209	883838
MetabT_431	0	LC	X-4018											137037
MetabT_432	0	GC	X-4020	3.00738e+06	1.40498e+06	2.21978e+06	3.0855e+06	1.25377e+06	1.9191e+06	3.9933e+06	6.7877e+06	1.4457e+06	4.9276e+06	2.35266e+06	6.49339e+06	5.30862e+06	615076	2.147e+06	1.27877e+06	4.79454e+06	703242	5.29736e+06	3.2299e+06	1.50599e+06	4.247e+06	2.43398e+06	369193	5.04697e+06	2.69267e+06	3.56052e+06	472291
MetabT_433	0	GC	X-4027	95673.8	368500	78864.6	58738	142699	66918	38310	309084	273493	281902	184256	261144	70199	34532	47448	53023	102387	24186	76669	32743		71015	153472	48136.4	147602	109024	206207	49413
MetabT_434	0	LC	X-4029 - possible harman
MetabT_435	0	LC	X-4030 - possible glutethimide or securinine	195368	238732		183550	396598	71103.9	164836	228318	138925	348638	329284	503437	223836		94193.1		125622		152800	99618.1	47468.8	134427	234701		375986	145408	215704
MetabT_436	0	GC	X-4051	96699.4	105508		39761	78309	76840	67237	221638	72395	142682	166003	150535	35282		57674	31211.6	81400.6	27561.1	105014	56313	60496	71239	44725	18369	45920	98682	44957	35875
MetabT_437	0	GC	X-4053	206198	194694	108113	292346	399712	196667	385719	246950	174107	332770	488004	134809	240636	93621	90293	137645	219985	135844	276401	159880	182947	345227	344229	175655	401665	285600	294903	188657
MetabT_438	0	GC	X-4075		90555			228079	125178					121941						139367		168912
MetabT_439	0	GC	X-4077	92920		79165	96429					41574				36517	353043					33836	77549.2
MetabT_440	0	GC	X-4080	66823	81890	46361	264457	779571	113542	281016	153324	90504	89060	83885	227500	187904	68352	115606	47312	201131	52356	288565		79881.3	185065	119117		106229	227791	146005
MetabT_441	0	GC	X-4084	380441	343510	218037	397003	343475	413419	350063	480518	276070	478038	410114	355044	389244	268949	448853	468179	374103	311581	326847	371259	388176	398461	362961	397836	454013	442900	380560	693111
MetabT_442	0	LC	X-4096 - possible gamma-glu-gly-leu	281007	202694	232579	335286	154275	297432	242516	219580	312349	237032	143605	192404	245706	149292	178647	287746	248373	146884	263820	142055	207746	215288	365082	265494	286204	359670	255458	482146
MetabT_443	0	LC	X-4116	172679	121290	124464	180139	125796	197996	342916	275455	141880	186833	244156	255699	185704	60520.2	148967	73576.3	153625	75718.8	194257	91128.8	140691	150996	256730	47908	189569	226406	217386	131299
MetabT_444	0	LC	X-4117 - possible propranolol or 2-heptyl-3-hydroxy-quinolone	314540	409655	59192	213338	651620	102111	546805	702412	680809	467279	556131	815769	150759		134571	78642	206540	78955	193430	120827	228711	113406	387552	115869	339341	288151	379846	136070
MetabT_445	0	GC	X-4133	1586814	1398575	701134	2719359	999874	111150	88682	100435	154821	95633	315481	127604	1444185	118375	1471710	2.71713e+06	1201006	197982	2127410	809137	72097	108012	101370	142781	84306	57290	108126	86745
MetabT_446	0	LC	X-4161	803391				92597.4	95065.1						53922.8		55655.4		86270.9
MetabT_447	0	LC	X-4166					1.56559e+06
MetabT_448	0	LC	X-4167											86692.2												150721		56472		168281
MetabT_449	0	LC	X-4168	4169917	1434164	1948099	2962507	4.25587e+06	3.62577e+06	4530521	4091790	5.6954e+06	2.66933e+06	1170887	1300207	1482997	2220200	101011	4054006	4493642	2940543	1521614	4018838	4.38261e+06	2511437	3908303	1802834	4128976	5713180	2491822	4866639
MetabT_450	0	LC	X-4235	2.23471e+06	387507	573545	598259	1.09935e+06	2.13155e+06	2.06952e+06	1.15672e+06	1.17754e+06	606722	171124	180030	191407	488816	198536	939154	1.13832e+06	759559	416202	719300	1.54601e+06	471897	4.18105e+06	4.97929e+07	8.23564e+06	1.93404e+06	379844	2.14964e+06
MetabT_451	0	LC	X-4238	1.67201e+06	4.17688e+06	1.98911e+06	961768	1.33558e+06	3.45577e+06	1.80401e+06	2.60276e+06	2.35303e+06	2.6988e+06	277967	2.8525e+06	627798	3.04727e+06	52406.4	2.0138e+06	866785	3.49607e+06	2.58946e+06	1.46859e+06	2.64665e+06	1.22303e+06	4.53361e+06	1.5169e+06	1.60614e+06	1.47972e+06	1.3187e+06	2.39525e+06
MetabT_452	0	GC	X-4251										121023	144892	109130	88200.4		119638		71792			77884.9	120906	88331.4			84835.7
MetabT_453	0	GC	X-4271	152907	22433.4	11652	10512				29128.4	219232	7409	116665	33816.3		13078.8	814745	26419.9	13109				13097		15969.5	16721	10803		25776	49907.9
MetabT_454	1	GC	X-4274
MetabT_455	0	GC	X-4276		116953	83289				125560	46747	103492			142722	46823	79578	39906.4			92860	127094		55275	56498	108290		45507	55581
MetabT_456	0	LC	X-4331	4.48349e+06	1.53819e+06	1.04405e+06	1.18696e+06	2.74858e+06	3.55792e+06	5.90421e+06	3.63131e+06	3.56261e+06	1.32529e+06	464607	1.32355e+06	850833	951901		2.76328e+06	4.58841e+06	1.51168e+06	1.1742e+06	1.4692e+06	4.09967e+06	1.2819e+06	1.95416e+06	672633	3.08072e+06	4.4294e+06	1.07198e+06	4.95398e+06
MetabT_457	0	GC	X-4354	166843	249363		176192	379193	134423	145668	114741	106219	314440	115150	99359	202923		227872		368816	87467	164871	336378	96286	284093	172265	66183	227937	124836	240356	240010
MetabT_458	1	GC	X-4355
MetabT_459	1	GC	X-4361
MetabT_460	0	GC	X-4362	53967	18777		113511	68045	18856	72343.2	83739	33625	92303	56346		146897	36069.9	26767.8	43379	59022.6	17641	236539	109956	78801	175146	31714	109322	213952	176421	63276
MetabT_461	0	GC	X-4365	1194602	1363983	1876746	3993619	1933724	727180	2593881	10612423	813621	3664686	11119260	1178251	1920990	556920	3894508	2010926	1602927	680506	3510158	8866263	4271569	4212018	1242428	1728135	4093934	2793802	5189435	4953230
MetabT_462	0	LC	X-4407			126318				79146.5			77245.5			256336										85036.9		95854.4	155418
MetabT_463	0	LC	X-4427
MetabT_464	0	LC	X-4428	63803.4			99703.7	123653		55215.6	52492.6	71151.6	75655	79966.3	112716	52581.4			97735.9						48479.4	82378.4		51615.9	103782	40262.6	258620
MetabT_465	1	LC	X-4473
MetabT_466	0	GC	X-4497	4105922	1279349	4592793	6.88104e+06	3279533	2534411	1925143	5752347	1265336	1545993	1543216	2096728	7.01281e+06	1635744	5258350	3595038	4238881	1606979	1.18802e+07	8403954	1653102	4914036	1911507	494904	2691261	3179995	1775436	549254
MetabT_467	0	GC	X-4503	114973	139101		110714	60595	189179	241935	140173		94910	107943	210598	68337			69953.2	86250.2	122436	359435	41748	62750.9	121001	198407		267381	116370	111012	43404
MetabT_468	0	GC	X-4510	73340	61302	25872	89571		63135	61118	70253			80958	38159.2	70293	50718	27408.3	33519	64701		71739	64730	92547	95727	32313.7		50286	67180	49917	67690
MetabT_469	1	GC	X-4511
MetabT_470	0	GC	X-4512	47392.5		16955	102101		121972		28395.3	34422	126949		40642	61192.2			89254.8	31099	72833.8	30639	18264	17284		86688	27477	61538		46899
MetabT_471	0	GC	X-4514	71202	93572	46955	121158	37147	78513	113968	172590	75341	171904	232478	129431	165642	72483	83846	81167	149390	81602.7	119196	109558	218731	196120	178514	109023	220036	167627	189908	124858
MetabT_472	0	GC	X-4523	1206598	1169090	350245	480057	1.53327e+06	1034623	836981	668012	724456	623835	700268	1203059	1219349	709386	356228	275144	2.41927e+06	402596	1260042	353291	576776	1083545	1242824	447099	893794	1237423	979856	322256
MetabT_473	1	LC	X-4530
MetabT_474	1	LC	X-4548
MetabT_475	0	LC	X-4550	1501455	1769702	1317131			1413941	2383310	1065288	2221388		651723					5524084	2118861	1081403	1184339				646220		1502834	2.37343e+06	414024	1181629
MetabT_476	0	LC	X-4551	46957		49469.4					61498.6	206116					32312.4		34666.7	41403.6	25618								69386.2		18992.5
MetabT_477	0	LC	X-4567																					106800	289204					117743
MetabT_478	0	GC	X-4593	1.51439e+07	1.17622e+07	7.79985e+06	1.23909e+07	1.0722e+07	9.60612e+06	9.89413e+06	9.98843e+06	1.04688e+07	3.37596e+07	1.46574e+07	2.94794e+07	1.12837e+07	7.17379e+06	8.23756e+06	1.57862e+07	1.21848e+07	7.69071e+06	9.04422e+06	7.92429e+06	1.00383e+07	1.1432e+07	1.70906e+07	1.01904e+07	1.04848e+07	1.20556e+07	13734358	1.28093e+07
MetabT_479	0	GC	X-4599	179947			48768	150534		53482			166561	220448	155955	57611	87641		136880	223699		171933		119299				150322	142841		22080
MetabT_480	1	LC	X-4600
MetabT_481	1	LC	X-4610
MetabT_482	0	GC	X-4611	106102	107161	43267	96336	75609	71343	76520	84458	76243	138779	118485	118668	141988	58196	98833	162110	121651	63909	142477	66329	55715	130486	96592	41878	76462	92834	87825	112552
MetabT_483	0	LC	X-4615																			102628						138513
MetabT_484	0	LC	X-4616	127550		36779.7	148493	52819		73957.6	135075	96496.3	56536.5	31772.4	111683	41044.8			33699.9			34241			29650.9				40367.5
MetabT_485	0	LC	X-4617	148751	109726	70534	149153	230710	145552	190109	253795		195269	271296	305426	121003		79560.6	121574	148553	83964	162228	101748	98151.1	143840	183409	101886	99102.3	182643	110710	144767
MetabT_486	0	LC	X-4620
MetabT_487	1	LC	X-4622
MetabT_488	0	GC	X-4624	347080	201336	111578	209773	113848	261932	328424	288209	158045	318838	587121	255456	381324	144600	174714	290564	285705	179313	307523	276018	607921	373880	317819	209530	336956	427648	340186	411822
MetabT_489	0	LC	X-4626			37657.4				31287.4					57745.8	106958	42749.6						68321.7			158557		109011		77623.8	45082.6
MetabT_490	0	LC	X-4642
MetabT_491	0	LC	X-4649
MetabT_492	0	LC	X-4667	3.33952e+06	4.40701e+06	3.10407e+06	3.00465e+06	44818	2.82766e+06	4.19422e+06	4.5393e+06	2.34519e+06	3.43384e+06	4.14492e+06	4.60627e+06	3.4956e+06	2.04736e+06	2.51547e+06	748134	2.93085e+06	1.83402e+06	4.95018e+06	2.82868e+06	2.587e+06	2.90495e+06	4.28743e+06	2.35013e+06	3.32005e+06	2.89573e+06	3.08585e+06	1.87728e+06
MetabT_493	0	LC	X-4686	101724	60641.3					202421			276647	122734	69072.4	103710			120502	43633.7			44715.6	43072.9	131377	87874.4	55578			89581.3
MetabT_494	0	LC	X-4706				31032.3	74306.7						32823				47876.9	38921.5
MetabT_495	1	LC	X-4726
MetabT_496	0	LC	X-4734
MetabT_497	0	LC	X-4746
MetabT_498	1	LC	X-4749
MetabT_499	1	GC	X-4767
MetabT_500	1	GC	X-4769
MetabT_501	0	LC	X-4787		405051		730215						98397.8	1.54816e+06			212792		669444					471710		239871	79364.5	441252	925599		382965
MetabT_502	0	GC	X-4796	314392	322569	165057	259444	234238	215329	463818		653669	727608	593762	589626	269861		162084	745498	243887	151233	496159	182337	561400	3.27814e+06			227559	186265	185316	145170
MetabT_503	0	GC	X-4806	1.63802e+06	328873	979471	1.14945e+06	485237	1.7433e+06	2.80726e+06	2.34024e+06	3.11688e+06	1.85891e+06	2.42507e+06	2.64796e+06	1.21602e+06	925742	1.27567e+06	1.08741e+06	1.37372e+06	1.32458e+06	1.13472e+06	1.50827e+06	1.65622e+06	2.37334e+06	2.34124e+06	1.53898e+06	2.02298e+06	2.28151e+06	1.26853e+06	2.91286e+06
MetabT_504	0	LC	X-4811																89178.2											23634.7
MetabT_505	0	LC	X-4827				6269233					4.77603e+06								3050287		5012331	4501542				4.80109e+06
MetabT_506	0	LC	X-4866		108457	44430.7	185436	71524.2			38005.3		184081		170379	66945.4	158920	34417.9			80250.6		29513.6			380800	94880.9	57718.6	98412.2	47953.2	150147
MetabT_507	0	LC	X-4867											26160.2				40607.9		72534.9	17368.7			27663.2	27487.7				21714.5	32480.1
MetabT_508	0	LC	X-4869	58523.1		37117.3	31584.1	61350.9	33017.2	54964.6	28414.4	53998.9	48974.5		51738.4		28840.5		28086.6	78993.4			48994.1	132681	46630	56584.6	329399	93768	49392.3	54646.3	49731.3
MetabT_509	0	LC	X-4873			64789.4	163266	126202					74581.7	46065.5			84857.9		181926		86084.5					236287	87146.2
MetabT_510	0	LC	X-4886	150897	54525.6		58237.7						110238													86411.8		22430.4
MetabT_511	0	LC	X-4906				71984.3			61078						79048.5				78879.3					68818.6			54853.4		53064.4
MetabT_512	0	LC	X-4931	166276	146534	141065	130034	139933	55228	99819	140185	150643		94734	184362	80589		129222	108200	112484	53794.9	119786	117259	139557	110261	159456	53372	96231	147303	108860	171460
MetabT_513	1	GC	X-4966
MetabT_514	0	LC	X-5086	3.09597e+06	1.17065e+06	1.80319e+06	1.60667e+06	2.68664e+06	2.90339e+06	3.34259e+06	2.46329e+06	3.37398e+06	1.96743e+06	1.58729e+06	2.18802e+06	1.43045e+06	1.59265e+06	1.11902e+06	1.73682e+06	2.24757e+06	1.89884e+06	1.20363e+06	2.01201e+06	3.23892e+06	2.59626e+06	2.98642e+06	3.61688e+07	5.99106e+06	3.30247e+06	2.17623e+06	3.89572e+06
MetabT_515	0	LC	X-5087	2.68571e+06	758030	1.12482e+06	806491	1.95549e+06	2.37586e+06	2.43004e+06	1.79184e+06	2.3747e+06	855638	670388	961106	787560	1.05299e+06	560481	1.28979e+06	1.69591e+06	1.12321e+06	409386	1.08662e+06	2.18222e+06	1.14816e+06	3.22717e+06	4.22207e+07	7.11477e+06	2.86724e+06	889920	2.62498e+06
MetabT_516	0	LC	X-5089	2.98931e+06	560222	877677	608290	1.49783e+06	2.05438e+06	2.3834e+06	1.55067e+06	2.09319e+06	727750	390248	495995	581103	701386	269200	1.03952e+06	1.77156e+06	824586	593035	1.09188e+06	1.65584e+06	890917	4.35911e+06	5.58374e+07	9.98812e+06	2.22339e+06	716595	2.19852e+06
MetabT_517	0	LC	X-5107	5.8815e+07	1.33565e+07	2.62156e+07	6.51364e+06	1.32552e+07	5.56339e+07	6.70484e+07	2.21778e+07	2.26479e+07	7.08275e+06	1.66481e+06	3.07655e+06	6.89224e+06	4.56269e+06	257007	2.72905e+07	3.07538e+07	7.5146e+06	6.96524e+06	1.26998e+07	2.39021e+07	8.38158e+06	1.26156e+07	5.8402e+06	3.09392e+07	3.63374e+07	1.06062e+07	5.72318e+07
MetabT_518	0	LC	X-5108	1.73842e+08	1.55368e+07	2.01809e+07	2.51048e+07	5.11527e+07	8.88167e+07	1.04289e+08	4.80371e+07	4.38264e+07	1.03543e+07	3.06643e+06	8.71738e+06	7.08457e+06	8.02017e+06	468607	36871459	9.60642e+07	1.62101e+07	1.37116e+07	1.01432e+07	4.29521e+07	2.35107e+07	2.13368e+07	9.35026e+06	6.48971e+07	7.26569e+07	1.36057e+07	7.94971e+07
MetabT_519	0	LC	X-5109	1.43977e+08	2.06378e+07	3.62386e+07	2.25755e+07	4.93276e+07	152002591	2.8714e+08	5.6659e+07	5.91598e+07	1.82e+07	5.9273e+06	1.62154e+07	1.05368e+07	8.25959e+06	792398	6.88627e+07	8.80618e+07	3.14236e+07	1.27812e+07	3.4575e+07	5.08225e+07	1.46832e+07	1.64964e+07	1.09926e+07	5.69495e+07	1.25228e+08	2.48177e+07	9.20926e+07
MetabT_520	0	LC	X-5110	1.94562e+08	2.73989e+07	4.37041e+07	2.903e+07	5.09537e+07	182132295	2.03645e+08	7.90384e+07	8.05767e+07	2.71157e+07	1.35052e+07	1.06351e+07	1.77789e+07	1.74489e+07	1.44055e+06	7.66443e+07	1.2438e+08	3.55727e+07	2.05053e+07	2.68809e+07	6.78806e+07	1.66056e+07	3.39664e+07	9.9577e+06	6.27247e+07	1.55235e+08	2.56409e+07	1.66908e+08
MetabT_521	0	LC	X-5126			2.41527e+06		3.27749e+06		2.70311e+06	2.54152e+06				2.10664e+06			2.15362e+06		4.24245e+06		3.40488e+06	2.36432e+06
MetabT_522	0	LC	X-5127					3.76789e+06												5.29412e+06
MetabT_523	0	LC	X-5128			309619	691273			682605						179769		328187		1.07119e+06		1.4235e+06	1.8464e+06	2.29642e+06	3.75018e+06	337375		2.43641e+06	2.5514e+06	1.44113e+06	620491
MetabT_524	0	LC	X-5147	589388	1.06645e+07	134245	749282	9.12762e+06	382774	143946	876216	1.59032e+06	380743	48059.2	170529	297339	426797	49040.5	46436.9	975046	1.19613e+06	124250	481197	132709	449449	2.13793e+06	155810	1.55845e+06	1.94663e+06	641974
MetabT_525	0	LC	X-5166	3.96128e+08	8.20156e+07	1.09159e+08	9.59512e+07	131494361	4.071e+08	4.21518e+08	2.32442e+08	2.31491e+08	9.50486e+07	2.12359e+07	4.09685e+07	4.51548e+07	4.84964e+07	2.35046e+06	2.30709e+08	2.78497e+08	9.78802e+07	5.78839e+07	6.84329e+07	2.43064e+08	7.33158e+07	1.09927e+08	4.34817e+07	2.22528e+08	3.21404e+08	8.09405e+07	3.73369e+08
MetabT_526	0	LC	X-5167	4.16543e+08	9.37274e+07	1.12678e+08	1.0848e+08	1.46923e+08	4.33258e+08	4.65885e+08	2.41088e+08	2.55623e+08	9.81445e+07	2.19269e+07	4.28202e+07	5.07755e+07	4.89888e+07	3.02785e+06	2.44444e+08	3.2397e+08	1.11923e+08	7.06646e+07	7.58737e+07	3.07898e+08	7.6041e+07	1.1568e+08	4.0795e+07	2.33651e+08	3.71554e+08	7.46204e+07	4.19759e+08
MetabT_527	0	LC	X-5168
MetabT_528	0	LC	X-5169					29728					77090.3	3.73191e+06		90092.1				73193.6		26899
MetabT_529	0	LC	X-5170	2.35738e+06						200633	343312	8.95355e+06				778158				1.13095e+06	125505	630295			197555	221391		101614	202847
MetabT_530	0	LC	X-5187	601102	585136	961895	707753		588793	2.02605e+06	2.01106e+06	492669	994778	1.57499e+06		383512	164245	1.22362e+06		1.45793e+06	264001	1.47445e+06	1.31989e+06	588014	1.36966e+06	1.61293e+06	229160	371561	441507	332696	259736
MetabT_531	0	LC	X-5188							5.95737e+06												1.29025e+07
MetabT_532	0	LC	X-5189	340318	1.33935e+06	26083	391752	6.5852e+06	77234	592237	592437	743678	1.53834e+06	1.6741e+06	919417	654139	74683	732358	127817	636040	196888	404119	430703	120846	225878	606370	38793	822245	162871	676765	198990
MetabT_533	0	GC	X-5206							151604								187637		331914		258100	144096		175359
MetabT_534	0	GC	X-5207	1.9208e+06	2.47131e+06	999489	2.74293e+06	2.31902e+06	2.11337e+06	2.65969e+06	2.2894e+06	1.22654e+06	1.86252e+06	2.36078e+06	2.60304e+06	2.27677e+06	1.14458e+06	1.3217e+06	1.34381e+06	2.8294e+06	1.49754e+06	3.27014e+06	2.0945e+06	1.70375e+06	2.75828e+06	2.15501e+06	899556	2.20669e+06	2.88367e+06	1.88597e+06	1.34812e+06
MetabT_535	0	GC	X-5208	6.29495e+06	2.95512e+06	874728	6.078e+06	2.58325e+06	6.24246e+06	5.42109e+06	2.12858e+06	1.12229e+06	1.43282e+06	6.58046e+06	1.50857e+06	7.4634e+06	1.57746e+06	5.00219e+06	1.93755e+06	4.04773e+06	4.2806e+06	8.29631e+06	5.92e+06	8.13412e+06	7.52292e+06	2.7277e+06	1.89191e+06	2.09503e+06	5.02263e+06	3.44366e+06	5.02594e+06
MetabT_536	0	GC	X-5209	223849	295967	163429	541527	224015	339293	160758	170165	121515	340605	107785	227520	738919	104293		188749	285514	141647	521938	274600	185775	326266	355265	44134	492467	498136	361032	153639
MetabT_537	0	GC	X-5210	1.08329e+06	957299	437573	1.35178e+06	553283	1.00019e+06	1.33027e+06	844071	622540	764608	1.40379e+06	664944	1.39136e+06	778490	1.05379e+06	831068	869165	1.12832e+06	1.82907e+06	1.42955e+06	2.0721e+06	1.7467e+06	1.1678e+06	909148	1.00935e+06	1.0726e+06	1.19745e+06	1.47752e+06
MetabT_538	0	GC	X-5211	1.8747e+06	782638	64937	2.51122e+06	105483	1.60554e+06	29272		44445		1.57932e+06	66300	2.15018e+06	877853	1.22454e+06	597194		1.58696e+06	2.23133e+06	2.3165e+06	1.075e+06	211372	257758	156265				443391
MetabT_539	0	GC	X-5212	176570	317479	94344	446629	142392	275350	170193	233757	83758.4	222435		159849	494494	82237.2	39177	158803	156513	110466	334895	249115	133840	169329	222814	25212	385899	258415	268998	85750
MetabT_540	0	GC	X-5213	271515	356349	199240	113073	280414	147286		68773	338231	124072	163882	146769	163576	312052	340887	442429	198309	282581	228753	196546	129999	131648	215472	216721	82174	127375	111601	228410
MetabT_541	0	GC	X-5214		229522	293054	664062	657974	245528	800928	679561		402237		320903			434744	172995	973780		946409	616677	438820	979169	312362		930692	670380	734922
MetabT_542	0	GC	X-5215	371811	327101	279442	282064	329842	167862	159077	154311	457228	278602	316719	328351	313057	471588	727583	592712	341363	519312	483566	365034	296728	290219	459819	312234	178359	330863	238805	482509
MetabT_543	0	GC	X-5226	4.62172e+06	2756542	1418915	7.5523e+06	1.06709e+07	2122511	7.1808e+06	1.12492e+07	1870556	3.67372e+06	5.48273e+06	15298317	8.59437e+06	387372	4.69468e+06	889560	6.75633e+06	522432	1.79672e+07	6.92173e+06	1202662	9.85524e+06	3.24695e+06	280670	4.08919e+06	8.203e+06	2.19431e+06	521000
MetabT_544	0	GC	X-5227		115587			137372
MetabT_545	0	GC	X-5228	193864	267149	62446	200662	392817	222721	341907	263197	120778	129296	302939	134311	179810	41254	115335	57365	214232	101406	211945	185542	166985	260816	189769		257978	221449	143320	108176
MetabT_546	0	GC	X-5229	307681	243113	174016	270678	130694	245338	282951	248028	305640	257093	412481	360242	224380	385461	334400	135094	227008	337372	122160	236618	546912	57789	445009	482143	160680	141709	416235	496119
MetabT_547	0	GC	X-5232	3.10457e+06	332866	325162	217020	593897	2.65339e+06	2.62389e+06	863315	922499	93526		116423	85044	120888		728986	1.48906e+06	307486	231170	318799	964432	186575	275053	130917	798090	1.28838e+06	145179	1.55086e+06
MetabT_709	0	LC	xanthine	331477	686659	356156	167781	2.52288e+06	1.89023e+06	118296	1.55148e+06	285790	1.34201e+06	2.28843e+06	708276	478011	116588	640217	626642	1.03333e+06	91011.1	575179	251730	114201	326205	650938	399887	394606	202632	242608	223344
MetabT_710	0	LC	xanthosine	185724				711462		342665	318132				144382
MetabT_711	0	GC	xylitol	1.405e+06	981933	456209	1.3244e+06	956823	629044	627395	414456	766716	838588	3.01905e+06	475915	1.18386e+06	377593	519140	670926	665255	521182	624290	538677	527132	600654	912269	68020	1.19116e+06	598122	861911	173701

## Sheet: Gene-expression data
Title: Gene-expression data generated from Bening tissue and prostate cancer tumors. This data is used for integrative analysis to identify biochemical pathways altered in prostate cancer
ProbeName	GeneName	SystematicName	Benign1	Benign2	Benign3	Benign4	Benign5	Benign6	Benign7	Benign8	Benign9	Benign10	Benign11	Benign12	Benign13	Benign14	Benign15	Benign16	PCa1	PCa2	PCa3	PCa4	PCa5	PCa6	PCa7	PCa8	PCa9	PCa10	PCa11	PCa12
A_23_P100001	LOC400451	NM_207446	-0.275809	0.0150545	-0.394008	-0.413827	-0.00453179	-0.0112396	-0.0430042	-1.1624	-0.256408	-0.0952806	-0.36102	-0.193458	-0.0971054	-0.62403	-0.973659	-0.534304	-0.501232	-0.0833069	0.00588388	-0.0296181	-0.121774	0.022261	-0.0982183	-0.00992945	0.00427272	-0.113243	0.0292589	-0.247459
A_23_P100011	AP3S2	NM_005829			-0.000269535			0.204045	0.267911		0.120252	-0.223993		0.277639		-0.218807	-0.145454	-0.046665	-0.146468		0.396186	-0.196308	-0.0308666	-0.00582096		0.0478925	-0.350273	0.0752324
A_23_P100022	SV2B	NM_014848	0.485358	-0.467808	-0.316269	-0.706887	0.218783	-0.255205	-0.701125	-0.878592	-0.749454	0.717103	0.227875	-0.463077	0.011911	-0.107162	-0.111915	-0.627933	-0.453113	-0.786624	-0.329676	-0.661297	-0.226811	-0.579207	-0.448062	-0.270331	-0.975257	-0.467751	0.438707	-0.338531
A_23_P100056	RBPMS2	NM_194272	0.241028	-0.0114105	0.284442	0.426637	0.111448	0.0240861	-0.200269	0.615648	-0.0754003	0.0262661	0.197048	0.0692202	0.125433	0.305214	0.216398	-0.0513189	-0.152311	-0.247213	0.0345341	-0.159517	0.082291	-0.26398	-0.407637	-0.47826	-0.159059	0.0232516	-0.377171	-0.0945685
A_23_P100074	AVEN	NM_020371	0.0669025	0.0390287	0.0496079	0.139538	0.049678	0.0256823	0.0613811	0.414494	-0.0354828	0.0393083	0.0994741	0.0936574	0.157297	0.113407	0.223815	-0.025756	0.0229057	0.242207	0.193728	0.26878	0.137022	0.203132	0.145893	0.08364	0.277449	0.287207	0.192187	0.0165491
A_23_P100092	ZNF690	NM_152455	-0.186549	-0.0920547	-0.0463461	-0.168369	-0.109169	-0.109088	0.0232706	-0.167968	-0.00241841	-0.102174	0.0129292	0.00142663	-0.134885	-0.032407	0.063086	0.0280085	0.0546345	0.00195057	-0.0183089	0.117026	0.0411275	0.171711	0.158985	-0.0309272	0.160318	0.0621144	-0.261883	-0.0368309
A_23_P100103	VPS39	NM_015289	0.0484647	0.104603	0.326099	0.179502	0.262766	-0.150655	-0.0388245	-0.10881	-0.142142	-0.167711	-0.14663	-0.0355582	0.124796	-0.0965256	-0.138198	-0.0235424	0.0328969	-0.158997	0.131246	0.0738565	0.000798521	0.481585	0.238388	0.3562	0.00148029	-0.114041	0.215372	-0.136411
A_23_P100111	CHP	NM_007236	-0.0639218	-0.106943		-0.18924	0.237729	0.0199063	0.378671		0.206391	0.369435	-0.161422	-0.0878631		-0.00958929	0.111602	0.0513256	-0.361316	0.00701543	-0.344853	-0.0871193	0.113359	-0.00333209	0.198477	0.170894	-0.0413541	0.00703067	0.171811	0.155521
A_23_P100127	CASC5	NM_020380	-0.0785149				0.0101394	-0.378193			0.152677	-0.0384998	-0.231354			-0.0381111		0.303331	-0.102928	0.101556	0.0499757	0.21954	0.289575	0.153488	0.286883	-0.214673	0.536658	0.296774		-0.27308
A_23_P100133	ASCIZ	NM_015251	-0.021798	-0.154293	0.0145355	-0.00982537	-0.00885682	0.0475115	0.105916	-0.316236	-0.0748567	-0.137568	-0.0758513	-0.00907241	-0.150918	-0.0432875	-0.246656	-0.255717	0.0344985	0.0801465	-0.158824	0.134977	-0.100728	-0.262342	-0.0939421	0.0313686	-0.0877237	-0.0865624	-0.148757	-0.149379
A_23_P100141	C16orf28	NM_023076	-0.0258848	0.0730089	-0.0712901	-0.146696	0.0608868	-0.0448559	-0.0487037	-0.017892	-0.108378	-0.00267312	-0.0971152	-0.173334	0.0128718	-0.080184	-0.00438575	-0.00927338	-0.240362	0.0135194	-0.0482183	-0.0826887	0.146158	-0.205126	-0.145729	-0.110428	0.0415608	0.103205	-0.0274441	-0.110255
A_23_P100156	FLJ20507	NM_017849	-0.216411	-0.107199	-0.300672	-0.0945678	-0.121373	-0.131294	-0.213769	0.156618	-0.0906413	-0.099065	-0.138953	-0.109793	-0.119057	0.0414107	0.0654896	-0.0866633	-0.0670493	-0.118085	-0.0777099	-0.260482	-0.126646	-0.253028	-0.327824	-0.258983	-0.186832	-0.235506	-0.238224	-0.143579
A_23_P100177	MMP15	NM_002428						0.406883						0.165897						0.513763	0.46604		0.683943			0.200928	0.171703		0.100057	0.199424
A_23_P100189	PRM1	NM_002761	-0.409081	-0.335647	-0.233209	-0.499411	-0.659976	-0.583176	-0.635763	-0.441025	-0.662426	-0.622966	-0.679023	-0.664252	-0.875018	-0.799964	-0.55427	-0.664904	-0.553752	-0.592375	-0.502168	-0.779037	-0.562136	-0.336417	-0.896945	-0.58673	-0.847575	-0.649071	-0.52517	-0.378114
A_23_P100196	USP10	NM_005153	0.0483049	0.132146	-0.075322	0.00484126	0.0176702	0.122351	0.283126	-0.180507	0.302742	0.0776021	-0.010907	0.161672	-0.0186496	-0.0698782	-0.209672	-0.016768	-0.0698743	0.02517	0.0525284	0.138211	-0.0676202	0.0206249	0.0431522	0.146829	0.017789	0.0400525	0.0758894	-0.167466
A_23_P100203	HSBP1	NM_001537	0.0317492	0.0577653	0.00278388	0.100351	-0.0204502	0.159732	-0.0478855	-0.257468	0.000742812	0.065879	-0.0224176	-0.0903273	0.0373885	-0.0715558	-0.135996	-0.0543904	0.0139272	0.287399	0.0580206	0.0958649	-0.0119679	-0.026596	0.193592	0.207777	-0.260372	0.0571565	0.0744972	-0.0681947
A_23_P100220	FLJ21918	NM_024939	-0.10735	0.152283	-0.207965	-0.279476	0.0497077	0.0377481	0.140494	-1.21083	0.125776	-0.0249303	-0.142196	0.265789	-0.0404831	-0.308536	-1.02498	-0.10401	-0.00273692	0.298299	0.0343331	0.150023	0.255243	0.312139	0.324133	0.447151	0.299074	0.224699	0.264021	0.263814
A_23_P100240	CDH16	NM_004062					-0.16064	0.106235												-0.135685	-0.193608		0.145751	-0.23394						-0.286669
A_23_P10025	NELL2	NM_006159	0.349234	-0.130762	0.420103	0.721645	-0.442723	-0.727738	-0.825849	-0.92187	-0.255131	0.106618	0.827208	-0.769973	0.753476	0.716062	0.892411	0.53486	0.0521199	-0.346154	0.445273	-0.624147	-0.197166	0.109581	0.143245	-0.258287	-0.493716	-0.482411	-0.558641	-0.0497645
A_23_P100263	CMIP	NM_198390	-0.00946267	0.0518008	-0.0501713	-0.0506773	-0.0437585	-0.322274	-0.268672	-0.325422	-0.282697	-0.154425	-0.0829927	-0.117774	-0.0626462	-0.235938	-0.0323439	-0.151395	-0.338095	-0.377978	-0.194706	-0.307652	-0.307096	0.318164	-0.328691	-0.227176	-0.291749	-0.188694	0.0196471	-0.167026
A_23_P100278	GRIN2A	NM_000833						-0.216046											0.0219435	-0.0878708		-0.0768057		-0.0237268
A_23_P100292	ZNF598	AK024487	-0.14092	-0.10015	-0.128041	-0.18344	-0.0955769	-0.172188	-0.17884	0.123566	-0.100301	-0.107633	-0.0276831	0.0100674	-0.0332231	-0.00690075	-0.12867	0.0059172	-0.116851	-0.13994	-0.0707817	-0.103667	-0.0414987	-0.0879023	-0.239161	-0.0264384	-0.0305459	-0.00588885	-0.040217	0.0515056
A_23_P100315	DECR2	NM_020664	-0.112578	0.100258	-0.00334071	-0.133144	0.221469	0.084075	-0.161534	0.0920094	-0.0349491	-0.328029	0.0804939	0.247722	0.15019	0.00508884	-0.0340429	-0.0856268	-0.0134182	0.078759	0.0933861	0.14859	0.0456891	0.0360148	0.0311896	0.299756	0.151031	0.227902	0.326032	0.199871
A_23_P100326	C16orf35	NM_012075	-0.269985	-0.0242261	-0.130531	-0.164096	-0.0196543	-0.292914	-0.0979637	-0.218476	-0.173428	-0.278889	-0.106067	-0.0799526	-0.219754	-0.127066	-0.0908239	-0.224988	-0.337274	0.0563012	-0.0145659	0.00807819	-0.0691094	-0.0774485	-0.3543	-0.00476463	-0.0415731	0.0318784	-0.00683401	-0.150456
A_23_P100341	ORC6L	NM_014321	-0.113747	-0.125624	-0.0547513	-0.160763	0.051221	-0.0293197	0.0143011	0.177562	-0.0102668	-0.0493232	-0.0578968	-0.015624	0.0401787	-0.0282902	-0.090355	-0.0343654	0.015866	-0.052301	-0.0523835	-0.0217762	-0.0332348	0.509939	-0.14285	-0.059739	-0.0532154	0.0176911	0.0756516	0.131379
A_23_P100344	ORC6L	NM_014321						-0.0278876		0.160437	0.35026	0.0364941		0.18631		0.398333	0.566866	0.315072	0.116556	0.253308	0.49457	0.618792	0.0771967		0.286565	0.146291	0.346868	0.251439		0.376063
A_23_P100355	PPP4C	NM_002720	-0.21178	-0.128385	-0.274209	-0.233516	-0.243274	-0.200087	-0.342334	-0.189838	-0.160908	-0.25704	-0.314186	-0.157772	-0.26392	-0.285523	-0.375978	-0.221954	-0.347452	-0.206302	-0.0500223	-0.129983	-0.0952477	-0.148853	-0.273698	-0.0176236	-0.0169383	-0.130965	-0.0623805	-0.00129414
A_23_P100386	MGC34647	NM_152456					-0.178333	-0.206526		-0.0912513	-0.0945204	0.116277	0.0348683	0.11048			-0.145259	-0.107444	-0.101001	-0.0741464	0.0677287		0.100394	-0.087415		-0.0710788	0.0413662	0.179023		0.273749
A_23_P100392	TCEB2	NM_007108	-1.2483e-05	-0.132384	-0.043105	-0.094676	-0.0789895	0.0221574	-0.157658	-0.0248649	-0.188127	-0.138521	-0.0487309	-0.155626	-0.0744548	-0.0584395	-0.0134494	-0.311097	-0.0738897	0.0495573	-0.117835	-0.121766	-0.120605	-0.0105148	-0.214715	-0.231703	-0.306883	-0.096928	-0.119429	-0.184769
A_23_P100408	NTN2L	NM_006181	0.11308		0.233428	-0.165548	0.261879	-0.106044	0.0784242	0.163149	-0.146332	-0.165452	-0.0921608	-0.0707028	0.0252602	-0.121558	0.166927	-0.22388	-0.243494	-0.0721204	-0.0804988	-0.0295199	-0.0568077	0.10376	-0.123044	0.116507	-0.0836255	-0.0823633	-0.169578	-0.178381
A_23_P100413	EXOSC6	NM_058219	-0.0614029	-0.0513209	-0.0663787	-0.164782	-0.143768	-0.1361	0.0360079	-0.152338	-0.232625	-0.18971	-0.0935125	-0.0823849	-0.0895482	-0.0722794	-0.0427171	-0.0998431	-0.0261698	-0.00614403	-0.103023	-0.00222493	-0.0823913	0.275565	-0.249846	-0.109079	-0.0987888	-0.179621	-0.0652367	-0.230084
A_23_P100420	ZCCHC14	NM_015144	-0.00016552	-0.0312498	0.0302087	0.0215751	-0.00980812	-0.00668726	-0.0795394	0.252332	0.0556658	0.109375	0.169513	-0.00307809	0.0869414	0.2321	0.150148	0.221056	0.0927294	0.0332286	0.0117539	-0.0480069	-0.0996853	0.0176937	0.0466994	-0.0491465	0.0281819	0.0560555	-0.0527421	-0.0489131
A_23_P100441	NIP30	NM_024946	0.0988997	0.0829127	0.147903	0.17853	0.0804717	0.15229	0.0975273	0.196836	0.1168	0.0757314	0.139264	0.0812966	0.119624	0.162939	0.205205	0.0845691	0.144815	0.00432785	-0.0105579	-0.0377616	-0.0068662	0.165724	0.0920764	0.0447544	-0.0603068	0.0767486	-0.0104114	-0.02868
A_23_P100455	FLJ12998	NM_022764	-0.0704143	0.0602168	0.0938889	0.0955669	0.0442008	0.126182	-0.191303	-0.101071	0.112926	-0.0948114	0.48347	-0.0410385	0.12452	0.0370838	-0.0954669	-0.0172536	0.0956339	-0.00153479	-0.121281	-0.145352	-0.182512	-0.00957643	-0.110852	-0.1236	-0.0275655	0.00627042	-0.0425576	0.113834
A_23_P100469	TXNL4B	NM_017853			-0.132777		0.178248	-0.0753313	-0.250236	-0.122703	-0.0445995	0.0180758	0.125351	0.0284325	-0.0664348	-0.155654	-0.325609	-0.216665	-0.200904	-0.232523	-0.0623056	0.104052	-0.02394	-0.195802	0.15669	0.407516	0.114014	0.0753474	0.197379	0.0664459
A_23_P100478	MYST1	NM_032188	-0.196214	-0.196108	-0.358283	-0.0477431	-0.30648	-0.0910559	-0.31153	-0.0625494	-0.197548	-0.199795	-0.196282	-0.188291	-0.209991	-0.168845	-0.156022	-0.161877	-0.318133	-0.199742	-0.207927	-0.342737	-0.186789	-0.306119	-0.346104	-0.224546	-0.225357	-0.193906	-0.188533	-0.0810405
A_23_P100486	VKORC1	NM_206824	-0.245097	-0.291201	-0.242625	-0.144334	-0.112712	-0.087555	-0.146794	0.12461	-0.122001	-0.114031	-0.0606515	-0.101303	-0.0426507	0.0903446	0.0887797	-0.155811	-0.0681005	-0.205019	-0.158338	-0.216367	-0.14214	-0.271106	-0.109266	-0.173255	-0.167935	-0.10494	-0.105139	-0.179862
A_23_P100499	FLJ22386	NM_024589	-0.283496	-0.174803	-0.147957	-0.200046	-0.132692	-0.219104	-0.534326	-0.104606	-0.234177	-0.307091	-0.406952	-0.111041	-0.218384	-0.297217	-0.252772	-0.25421	-0.221578	-0.282702	-0.183462	-0.333913	-0.0737701	-0.302321	-0.289031	-0.246712	-0.0359672	-0.324962	-0.0756293	-0.183062
A_23_P100501	HMOX2	NM_002134	-0.0813907	0.00120374	-0.0884806	0.0520235	-0.0717794	-0.0214285	0.0121186	-0.0990316	0.000985297	-0.0954847	0.0627595	-0.0449148	-0.00607887	0.144197	-0.0726133	-0.112072	-0.0237753	-0.0332695	0.0773476	0.0882227	-0.0167681	-0.0527397	0.0752311	0.0576454	0.0651193	0.0645458	0.066775	-0.0832523
A_23_P100517	LOC124491	NM_145254	-0.121704	-0.179354	-0.128115	-0.231559	-0.318968	-0.117937	-0.11935	-0.432097	-0.121813	-0.172651	-0.243219	-0.214554	-0.218543	-0.238491	-0.513196	-0.125976	-0.219577	-0.33912	-0.375524	-0.340135	-0.384847	-0.523939	-0.191198	-0.157336	-0.263909	-0.269997	-0.218786	-0.256288
A_23_P100522	AK027211	AK027211	-0.263412	-0.154521	-0.168194	-0.21784	-0.128161	-0.178302	-0.223316	-0.0295026	-0.12527	-0.247672	-0.234654	-0.131124	-0.171173	-0.182944	-0.314898	-0.198696	-0.124461	-0.258406	-0.214522	-0.213801	-0.192199	0.114369	-0.285264	-0.13098	-0.194923	-0.158955	-0.0228666	0.00975037
A_23_P100539	CR609146	CR609146	-0.0503707	0.217637	-0.106323	-0.202736	0.291574	-0.0750047	-0.114404	-0.558946	0.117766	-0.10918	0.0861839	-0.372532	-0.115468	0.0737226	-0.216821	-0.0445541	0.0393799	-0.420985	-0.0631816	-0.0520582	-0.400571	-0.321747	0.200626	-0.696078	-0.60344	-0.372796	-0.155072	-0.133656
A_23_P100556	EXOC7	NM_001013839	0.0940266	0.107265	-0.0427405	0.0357262	0.06119	-0.0024866	-0.0197707	0.0238969	0.0521164	0.0527365	-0.0190689	0.0499491	0.0775988	-0.0738344	-0.108265	-0.0279576	0.000860582	0.0357149	0.0825878	0.10309	0.0673553	0.135348	0.0023017	0.152113	0.0471436	-0.0613974	0.133606	0.141859
A_23_P100576	PSMB3	NM_002795	-0.0622828	-0.0466956	-0.118484	0.088216	-0.153163	0.0240135	-0.0170519	-0.0449676	0.0647766	-0.0224112	0.037236	0.0164372	0.00130342	0.0336359	0.046965	-0.00532836	0.0560855	0.0769066	0.0372785	0.09776	0.0575476	0.0631386	0.226129	0.165659	0.169718	0.20514	0.0888524	0.146543
A_23_P100583	LPO	NM_006151						-0.0176825		-0.178314	0.0762739	0.33608	0.368735	0.215141			-0.0764608	-0.0746238	-0.0166295		-0.0759308	-0.116878	-0.0558141			0.157959	0.0586489	0.0924082	0.054866	0.0185114
A_23_P100595	MGC13008	BC005072		-0.0550809			0.125409	0.189659	0.142456		0.0565176	-0.32525	-0.264544	-0.00582646				-0.217276	0.0786967	-0.041359	-0.0619563	0.2044	0.127287
A_23_P10060	A_23_P10060	A_23_P10060			0.3193			0.0281572		0.0777345	0.0658814	0.354657	0.0444461	-0.0154839	0.161383	-0.126089	0.0274605	0.0127645	-0.160427	-0.106929	-0.0220413	-0.125701	-0.129612	0.0073401	0.0180609	0.197515	0.275985	0.382675	0.0412295	-0.0140728
A_23_P100602	TBCD	NM_005993	-0.0772075	0.0625239	0.00865316	-0.0912584	0.0194223	-0.128138	-0.134492	-0.0687112	0.0260285	-0.126307	-0.152007	0.100462	-0.0121164	-0.149689	-0.227507	-0.0639094	-0.237296	0.103003	0.0271364	-0.0473518	0.0235194	-0.216573	-0.276823	0.201763	0.120975	-0.0844381	0.0955604	-0.0471243
A_23_P10062	GNTIVH	NM_013244			0.0178597	-0.0204451		0.0647988			0.370778	-0.288159	0.279229	0.138124		0.71568		0.232579	0.162659		0.0179074		-0.0865432	-0.13232				0.0934895
A_23_P100632	HN1	NM_001002033	-0.154668	-0.137674	-0.278132	-0.269688	-0.183983	-0.105504	0.0832411	-0.739037	-0.0893035	-0.145596	-0.171899	-0.0856597	-0.111496	-0.299736	-0.264177	-0.112531	-0.362819	-0.0680576	-0.0928469	-0.222249	-0.102202	-0.213447	-0.285099	0.114336	0.0599386	0.0770044	-0.114685	-0.165478
A_23_P100642	PNMT	NM_002686	-0.262376	0.24818	-0.502786	-0.105652	-0.811936	-0.535489	-0.949698	-0.568976	-0.458756	-0.544599	0.301306	-0.768311	-0.0424073	0.448273	0.151836	-0.109551	-0.196808	-0.789538	-0.214069	-0.660438	-0.92726	-0.342699	-0.774775	-1.08181	-0.872156	-0.854714	-1.09175	-0.874037
A_23_P100654	ZBTB4	NM_020899	-0.0607215	-0.0299523	0.0239802	-0.0134174	0.0831612	-0.0198583	0.0234888	0.366861	0.0177558	0.122712	0.132673	0.0342524	0.0563388	0.151443	0.195795	0.081308	0.13649	-0.0764666	-0.0697827	-0.16668	-0.106937	-0.38113	-0.103402	-0.150152	-0.293004	-0.0709353	-0.101416	-0.189937
A_23_P100660	SERPINF1	NM_002615	-0.234903	-0.159221	-0.125459	0.10643	-0.159943	-0.418953	-0.530087	-0.34085	-0.175446	-0.16406	0.155367	-0.286378	0.0706423	0.177	0.579349	-0.0759615	0.101974	-0.494093	-0.1197	-0.313908	-0.3821	-0.270266	-0.351829	-0.715068	-0.573086	-0.0247658	-0.546158	-0.371807
A_23_P100676	C17orf31	NM_017575	-0.0862843	0.00664417	-0.067932	-0.0670589	-0.0550123	-0.126663	-0.275058	0.0981336	-0.127055	-0.103692	-0.0507259	-0.11436	-0.0896031	0.0140187	0.0528831	-0.0309065	-0.215118	-0.230051	-0.147861	-0.301048	-0.218589	-0.284031	-0.463045	-0.24126	-0.209526	-0.116647	-0.117413	-0.28641
A_23_P100693	HELZ	NM_014877	0.0227396	0.027134	0.0532338	-0.00688473	0.0323484	0.00409737	0.151814	0.160933	0.0387808	0.00915881	0.0773664	-0.0145651	-0.000610713	0.0924459	0.184591	0.101799	0.0613932	0.00926223	-0.0659729	-0.0429322	0.0346202	-0.117056	0.00937397	-0.018464	-0.0643211	-0.0382926	0.0209886	-0.0222696
A_23_P100704	MAPK7	NM_139033	-0.16617	-0.142103	-0.165793	-0.0451188	-0.128823	-0.255713	-0.273929	0.164229	-0.170514	-0.174657	0.100561	-0.129467	-0.132283	0.160078	0.105437	-0.0631445	-0.0989906	-0.192107	-0.17952	-0.309562	-0.0883863	-0.251886	-0.41579	-0.148283	-0.362993	-0.084711	-0.25552	-0.271516
A_23_P100711	PMP22	NM_000304	0.115403	-0.123517	0.12768	0.255055	0.0114471	-0.286036	-0.389063	0.348569	-0.181423	-0.0442644	0.0130328	-0.155843	-0.192056	0.225442	0.171148	0.109154	-0.0435373	-0.447046	-0.120868	-0.490996	-0.448066	-0.234201	-0.434053	-0.696691	-0.498822	-0.0360131	-0.558555	-0.407287
A_23_P100730	SCAP1	NM_003726	-0.0990568	-0.0174383	-0.161254	-0.172764	-0.00413001	-0.202016	-0.386714	-0.481497	-0.0491199	-0.0982758	0.252309	-0.370216	-0.0740736	0.431169	0.0464492	0.303973	0.452372	0.0114384	-0.145758	0.0189051	-0.311601	0.0727083	0.143557	-0.407322	-0.404797	0.105852	-0.259348	-0.071281
A_23_P100754	SMURF2	NM_022739	-0.0835694	-0.0991925		0.0762698	-0.0674268	0.129894	-0.0773048	0.146711	-0.0176793	0.0784757	-0.160614	0.0276289	0.0212215	-0.0091321	-0.0716989	0.157271	-0.0468365	0.0355622	0.0730473	0.209984	0.134818	-0.0279335	0.151117	0.115568	0.6363	0.367038	0.292239	0.430112
A_23_P100764	CGI-69	NM_016016	-0.253626	-0.068391	-0.212851	-0.270916	-0.0759135	-0.156455	-0.243877	-0.222196	-0.208857	-0.247953	-0.284979	-0.110674	-0.195485	-0.328419	-0.425754	-0.261397	-0.332571	-0.240959	-0.0233734	-0.0603687	-0.140607	-0.0614272	-0.172638	-0.0239246	-0.0461577	-0.0758923	0.0061715	-0.0751192
A_23_P10077	PNPLA2	NM_020376	-0.26428	-0.056512	-0.241948	-0.25584	-0.259127	-0.295423	-0.337338	-0.214021	-0.211878	-0.110998	-0.171127	-0.139946	-0.221824	-0.0873106	-0.128611	-0.132836	-0.359975	-0.360995	-0.249757	-0.288047	-0.247091	-0.293917	-0.324201	-0.122919	-0.153517	-0.152222	-0.0736014	-0.286994
A_23_P100779	UBTF	NM_014233	-0.0987569	-0.10797	-0.151286	-0.242777	-0.276636	-0.19861	-0.558326	-0.239406	-0.393667	-0.467537	-0.351786	-0.314779	-0.498978	-0.488162	-0.414306	-0.357098	-0.4433	-0.488831	-0.13392	-0.284948	-0.23734	-0.504566	-0.476521	-0.328244	-0.322636	-0.495479	-0.308583	-0.459084
A_23_P100788	STAT5B	NM_012448			-0.0639164		-0.285868	-0.218603	0.23365	0.190407	-0.154897	0.285503	-0.0190833	-0.259677	0.218142	0.382052	0.182345		-0.414352	-0.235043	0.0619341	-0.200136	0.0142319	-0.028541	-0.392983		0.240844	-0.0388916	0.092938	-0.217782
A_23_P100795	STAT3	NM_213662	-0.31557	-0.0893721	-0.237821	-0.166018	-0.386708	-0.244172	-0.232538	-0.192536	-0.304783	-0.303365	-0.317583	-0.37603	-0.466086	-0.322121	-0.343023	-0.226137	-0.375984	-0.218155	-0.259577	-0.305147	-0.302297	-0.407615	-0.535322	-0.318703	-0.376026	-0.347716	-0.293678	-0.349546
A_23_P100802	HSPC009	BC002698	0.0658078	0.0883781	0.00176344	0.0164628	0.0951561	0.0759079	0.102016	-0.00971723	0.0538695	0.0810523	0.00389566	0.0296491	0.0863355	-0.101273	-0.0431111	-0.084148	-0.0821025	0.0388067	-0.0119258	-0.145878	-0.027492	-0.103254	-0.0604871	0.202696	-0.118917	0.0162112	0.0773485	-0.0160156
A_23_P10081	ARL2L1	NM_182896	0.143068		0.391381	0.525032	0.0794349	0.700411	0.500511	0.647111	0.468289	0.643424	0.501578	0.567158	0.51044	0.771621	0.484082	0.775658	0.399379	0.256612	0.279611	0.566495	0.724978		0.583255	0.526336	0.452966	0.478114	0.169364	0.53184
A_23_P100868	MYOHD1	AK026518	-0.131997	-0.163326	-0.1948	-0.148846	-0.22422	-0.148844	-0.055132	-0.146982	-0.247302	-0.123318	-0.00448098	-0.0337409	-0.215357	-0.0422397	-0.224243	-0.00206775	-0.00713146	-0.157671	-0.0145932	0.122428	0.107912	0.129064	-0.108367	0.162207	0.200696	-0.0372268	0.0706937	-0.0575863
A_23_P100872	HOXB3	NM_002146	-0.0472327	0.061427	0.0646979	-0.113409	0.0709202	-0.0905238	-0.300905	-0.0827589	-0.395458	-0.140857	-0.353638	-0.264746	-0.414714	-0.278643	-0.231117	-0.334702	-0.22681	-0.126982	-0.228152	-0.160109	-0.133559	0.140654	-0.335286	-0.399047	-0.0167403	-0.269658	-0.141466	-0.316254
A_23_P100883	SUZ12	NM_015355	0.296534	0.195155	0.307122	0.296371	0.131048	0.101746	0.289059	0.273427	0.200797	0.229252	0.268189	0.231748	0.242904	0.230019	0.219533	0.287787	0.25541	0.130205	0.2001	0.232936	0.183194	-0.0224335	0.295254	0.265198	0.285111	0.309145	0.217054	0.265391
A_23_P10091	A_23_P10091	A_23_P10091	0.160647		-0.00688599	-0.0788565	0.213004	-0.204652	-0.30507		0.267636						0.121105		-0.0339561			0.0102754	-0.0397774					0.130463
A_23_P100912	GIT1	NM_014030	-0.0577786	-0.0253417		-0.129722	0.104761	-0.308241	-0.144444	0.179759	0.0600736	0.0908323	-0.0394146	0.196715	-0.360576		-0.229957	-0.0757565	-0.400096	-0.275575	-0.245393	-0.359895	-0.171072	-0.210861	-0.287724	0.151973	-0.125472		0.0844428	-0.25223
A_23_P100931	AIPL1	NM_014336	0.298877						0.14822	0.254009	-0.0407779	0.178529							0.0199403										-0.348373
A_23_P100935	AIPL1	NM_014336						0.0675551											-0.0343944				-0.106297
A_23_P100959	FLJ30726	NM_153018						0.123738	0.166662	0.337691	0.0914769	-0.144451	0.198633	0.091909		0.243581	0.223502			0.132103	0.152688	-0.0981824	-0.105296		0.0362076	0.0146548	-0.0765455	0.144697	0.000774848	0.326604
A_23_P100963	MGC29671	NM_182538	0.152924	0.322305	0.0776342	0.0231153	0.598325	0.0501448	0.224702	-0.232153	-0.0227857	0.133757	0.16722	-0.0174824	0.0393515	0.349162	0.379295	0.315512	0.14391	0.0736521	-0.0809731	0.0712996	-0.10239	0.40333	0.0139196	-0.0358598	-0.00685872	0.0808959	0.169703	-0.0785518
A_23_P100990	KRTHA8	NM_006771			-0.0913548	0.0641389	-0.109523	0.00324394		-0.166133	0.475969	0.155579	0.133314	0.110217	-0.211369	-0.073371	0.396624	0.127078	0.0487238	0.0289161	0.0788098	-0.0372135	0.163332	0.00164743	0.328116	0.404461	-0.181678	0.573907	0.387946	0.3542
A_23_P100991	KRTHA8	NM_006771																		0.521283
A_23_P101007	LOC147111	NM_178493			0.0982443	-0.299434	0.169204	-0.0948481	-0.124155	-0.177247	-0.220316	0.232987	0.207153	0.1361	-0.0811732	-0.0835184	-0.113368	-0.0360103	-0.0560323	-0.0198305	-0.0750776	0.00243785	-0.118338	0.110236	-0.126218	0.337947	0.169206	0.0041122	-0.122807	-0.0485696
A_23_P101013	EVER1	NM_007267	-0.0865014	-0.025652	-0.23982	-0.338092	-0.0674469	-0.0354113	-0.168359	-0.797267	-0.256173	-0.18154	-0.191737	-0.120983	-0.360844	-0.281434	-0.606254	-0.130034	-0.263447	-0.136936	0.00881929	-0.0412081	-0.0886437	-0.332157	-0.645249	-0.294667	0.106596	-0.172459	0.0330033	-0.0796207
A_23_P101025	LOC147158	BC073889	-0.229354	-0.337194	-0.0411184	-0.157394	-0.168115	-0.328498	-0.311426	-0.0310478	0.0975531	-0.218794	-0.0586695	-0.300203	-0.353724	-0.110172	-0.0764289	0.102297	-0.133981	-0.124977	-0.190137	-0.2945	-0.308006	-0.142523	-0.45862	-0.326066	-0.382292	-0.0750602	0.00391628	-0.10218
A_23_P101038	KRTAP9-3	NM_031962																									0.173283	0.208345
A_23_P101048	KRTAP3-2	NM_031959						-0.313351													-0.097499	-0.0876955	-0.267871	-0.0622353				-0.675183		-0.200065
A_23_P101054	KRTHA4	NM_021013						-0.239145			-0.250139	0.114264					0.181873	0.132375	-0.114723	-0.101368	0.00364924	-0.0206972
A_23_P101073	OR1E1	NM_003553				0.157757		0.178941			0.219807	0.169501	-0.133868				0.356065	0.456388	0.200447	0.254277	0.0224507	-0.0866237	0.10741		0.065629	0.27771	0.130521	0.165673
A_23_P101084	NYD-SP20	NM_032598				0.213891		-0.241129									0.19701			-0.169815	-0.306894	-0.117796	-0.2332							0.00200107
A_23_P101093	COPZ2	NM_016429	0.00352143	0.0150571	0.15356	0.214277	0.156657	-0.00466096	-0.128736	0.258263	-0.0775074	-0.013601	0.202631	-0.0341608	0.0821737	0.183068	0.463256	-0.0496288	0.0116669	-0.403515	-0.0465256	-0.291006	-0.0893769	-0.133153	-0.467444	-0.565172	-0.271851	0.0336898	-0.25098	-0.201005
A_23_P101111	CTDP1	NM_004715	-0.245442	-0.113734	-0.291159	-0.340905	-0.150954	-0.157134	-0.292508	0.0190303	-0.168731	-0.157381	-0.0777011	0.0474815	-0.128034	-0.0715344	-0.229882	-0.0985107	-0.221003	-0.109086	-0.137212	-0.162123	-0.297909	-0.1563	-0.27832	0.0954674	-0.0983227	-0.296626	0.0558457	-0.0770647
A_23_P101121	THC2404912	THC2404912	0.0216352	0.253144	0.384178	0.159014	0.35076	0.236919	0.256667	0.389357	0.391333	0.349137	0.238713	0.399641	0.285283	0.304001	0.308314	0.349757	0.340601	0.179453	0.264962	0.366654	0.226576	0.422136	0.485954	0.315024	0.270351	0.568701	0.442539	0.314703
A_23_P101131	GRP	NM_002091	0.328084	-0.0870662	1.05792	-0.262421	0.575166	0.0691606	0.56203	0.80941	0.147268	0.328818	0.00618645	0.748559	-0.0645484	-0.0150538	-0.501448	0.581725	-0.018039	0.564934	-0.350557	-0.0499279	0.0496623	-0.174128	-0.44528	0.0766502	-0.340803	0.0606273	0.0441803	-0.109935
A_23_P101141	RNF125	NM_017831	-0.223955	-0.399967	-0.293127	-0.118491				0.334296		0.0866166		0.0994268		0.0691191		0.199155	0.658051	0.478929			0.67561				0.15815			0.508008
A_23_P101185	NARS	NM_004539	0.135345	0.077842	0.0923708	0.13818	-0.00685818	0.0796907	0.142755	-0.0906484	0.0555033	0.0344414	-0.00198249	0.0636845	0.0265161	-0.0490834	-0.0424208	-0.0531784	0.0372316	0.0740786	0.048733	0.194555	-0.0283087	0.0123371	0.17701	0.128131	0.0640762	0.0719303	-0.0029197	0.0543846
A_23_P101193	MYO5B	AK025336	-0.201723	0.0451012	-0.0515457	-0.162207	-0.0574253	0.218792	0.177521	-0.766502	0.280691	0.112988	0.00324732	0.175198	0.050253	-0.17224	0.139832	-0.0902479	0.165202	0.138917	-0.07978	0.0732344	0.0161852	0.0944	0.16738	0.147139	0.215916	0.146958	0.0245685	0.169467
A_23_P101208	CYB5	NM_001914	-0.0918926	-0.0304896	-0.293389	-0.233296	-0.13986	-0.0687812	-0.106439	-0.308143	0.0527446	-0.154652	-0.308763	0.0889049	-0.125459	-0.390452	-0.412229	-0.314773	-0.222357	-0.0992589	-0.177106	-0.0494186	-0.145497	-0.0358891	0.222079	0.0929599	0.0230759	0.100679	0.00264268	-0.0114826
A_23_P10121	SFRP1	NM_003012	-0.201832	0.0213963	0.0483973	0.242191	0.0576265	0.0469638	-0.133527	-0.200274	0.300903	0.0934681	0.196092	-0.00656903	-0.0490141	0.256706	-0.240583	-0.126765	0.579973	-0.217481	-0.372535	-0.150906	-0.226917	0.219596	0.0320925	-0.254394	-0.167335	0.10547	0.0653448	-0.0841376
A_23_P101237	C18orf21	NM_031446	0.129213	0.0888492	0.154744	0.220643	0.195621	0.261604	0.0487467	0.166323	0.187747	0.179526	0.161966	0.203103	0.175689	0.220494	0.198042	0.214779	0.264147	0.172971	0.184063	0.346767	0.112001	0.274056	0.293898	0.197347	0.335954	0.246554	0.261037	0.366238
A_23_P101240	CR626634	CR626634	0.0976509	-0.0834465	-0.159226	-0.353317	-0.637925	-0.179422	0.223164	0.158405	-0.0190139	-0.126408	0.0609337	0.277218	-0.0219898	0.201009	0.11933	0.09347	0.165286	-0.171718	-0.102277	0.05104	0.180284	-0.125348	0.0476526	0.129639	0.178007	-0.032759	-0.105136	0.118214
A_23_P101246	LOC147645	BC016993	-0.00749203	0.114952	-0.209237	-0.0773313	-0.0889099	0.396162	-0.417955	0.0316282	0.00544335	0.0313038	-0.0293762	-0.167803	-0.281208	-0.159152	-0.519871	-0.2334	-0.283168	-0.0848584	-0.150816	-0.232876	-0.280667	-0.444156	-0.632777	0.14222	0.00112779	-0.114522	-0.00967587	-0.285554
A_23_P101253	ZNF614	NM_025040	0.255143	0.321805	0.179834	0.219463	0.361875	0.414461	0.65427	-0.272469	0.399214	0.390389	0.130775	0.582776	0.321037	0.149585	-0.00882376	0.146745	0.330568	0.621724	0.537679	0.708328	0.463947	0.498033	0.576855	0.902359	0.587453	0.477724	0.512961	0.459623
A_23_P101258	ZNF614	NM_025040	0.149119	-0.124917	-0.0138801	0.269666	0.619404	0.715753	0.65463	-0.419304	0.661027	0.178317	0.0335461	0.635363	0.443546	0.132814	-0.124858	0.0101882	0.0479747	0.642583	0.429212	0.852285	0.425392	0.449438	0.940442	0.665439	0.871185	0.616088	0.598623	0.246556
A_23_P10127	SFRP1	NM_003012	-0.0243844	0.136934	0.161012	0.252967	0.22703	0.1016	0.00455861	-0.12958	0.35746	0.122187	0.236811	0.0736463	-0.0148036	0.317237	-0.124297	-0.110014	0.64773	-0.104791	-0.242942	-0.0287315	-0.130272	0.272497	0.0303206	-0.293609	-0.183623	0.138409	0.0513586	-0.002151
A_23_P101272	ZNF446	NM_017908	0.00993053	0.131623	-0.0145457	-0.0950481	0.0210209	0.0142372	-0.115678	-0.11228	-0.0750109	-0.0518093	-0.019883	0.0113141	-0.020907	-0.0453721	-0.203324	-0.0245239	-0.152197	0.0820828	0.0910045	0.0989849	0.0760171	0.150861	-0.200465	0.0763763	0.0300563	-0.115608	-0.00165993	0.0687985
A_23_P101281	ZNF587	AK000820	0.0308142	0.0790518	-0.0937444	-0.177951	-0.00241423	-0.126641	-0.0215585	-0.394377	-0.0625757	-0.287209	-0.314734	-0.00681355	-0.0447767	-0.296582	-0.50267	-0.262374	-0.140468	-0.086655	-0.0825925	-0.12821	-0.0602596	0.135348	0.0562984	0.0620853	-0.00485867	-0.0996891	0.117173	-0.0233042
A_23_P101297	EML2	NM_012155	-0.326057	-0.128105	-0.394353	-0.315429	-0.383842	-0.245299	-0.441125	-0.228823	-0.174698	-0.294516	-0.310728	-0.200403	-0.142118	-0.458613	-0.680142	-0.185741	-0.548825	-0.672759	-0.225477	-0.489561	-0.370022	-0.632083	-0.29976	-0.309271	-0.402164	-0.250114	-0.0742775	-0.290075
A_23_P101303	ENST00000221462	ENST00000221462	-0.235496	-0.107114	-0.312827	-0.354749	-0.114499	-0.197581	-0.321222	-0.188157	-0.138623	-0.225427	-0.226014	-0.177066	-0.179834	-0.183253	-0.291958	-0.125941	-0.37453	-0.150529	-0.0893678	-0.160427	-0.137343	-0.362391	-0.395905	-0.135337	-0.155323	-0.23954	-0.120506	-0.262566
A_23_P101308	ENST00000221462	ENST00000221462	-0.162888	-0.0620965	-0.21039	-0.230402	-0.394887	-0.405167	-0.630141	-0.313283	-0.326168	-0.454066	-0.465241	-0.280471	-0.343759	-0.482099	-0.573283	-0.325943	-0.564493	-0.368419	-0.151216	-0.330696	-0.259186	-0.473049	-0.473294	-0.280012	-0.238274	-0.44095	-0.213276	-0.306948
A_23_P101319	ZNF285	NM_152354	0.257382	0.260461	0.432779	0.45277	0.5224	0.287102	0.467117	0.833205	0.896036	0.364036	0.0865364	0.662896	0.460263	0.154749	0.323486	0.458895	0.220211	0.236456	-0.0343727	0.382033	0.330908	0.0156157	0.849986	0.63807	0.337619	0.34095	0.340233	0.452872
A_23_P101321	ARHGEF1	NM_199002	-0.204295	-0.156785	-0.254518	-0.348546	-0.233366	-0.391694	-0.365809	-0.206512	-0.194995	-0.296037	-0.151716	-0.223008	-0.140883	-0.0259216	-0.203018	-0.11601	-0.0893045	-0.193023	-0.117737	-0.090589	-0.251256	-0.142068	-0.280298	-0.189509	-0.194936	-0.127595	-0.299044	-0.220228
A_23_P101332	FLJ12949	NM_023008	-0.232252	-0.164068	-0.276568	-0.349562	-0.0670431	-0.181719	-0.238973	-0.0543648	-0.141941	-0.174785	-0.118677	-0.136833	-0.0990136	-0.15439	-0.215212	0.00202843	-0.273952	-0.228292	-0.17361	-0.225263	-0.153278	0.034337	-0.263106	-0.213199	-0.176574	-0.147977	-0.06356	-0.0504664
A_23_P101342	APG4D	NM_032885	-0.064762	0.225821	-0.0393724	0.0449677	-0.136417	-0.150511	-0.114445	-0.0568349	-0.201238	-0.282647	-0.223259	-0.0763817	-0.0582319	-0.162937	-0.12954	-0.0980171	-0.384418	-0.0671755	-0.0387678	-0.14752	-0.0629476	-0.193379	-0.248764	0.0124565	0.0681052	-0.214316	-0.0518959	-0.0552123
A_23_P10135	NKIRAS2	NM_001001349	-0.131056	-0.113307	-0.16982	-0.113789	-0.0992449	-0.0741046	-0.293288	0.0114173	-0.145508	-0.133572	-0.12346	-0.08621	-0.104094	-0.16957	0.00373767	-0.241216	-0.364652	-0.0836467	-0.02548	-0.204069	-0.0779825	-0.231862	-0.361587	-0.0263766	-0.0920709	-0.0982731	-0.0512347	-0.0795643
A_23_P101351	ZNF426	NM_024106	-0.181736	-0.232515	-0.175789	-0.227464	0.0813097	0.140015	-0.0460536	0.0582841	0.0240393	0.102431	0.1013	0.0083755	0.0645801	0.0828612	0.0470108	0.104198	0.146044	0.20689	0.164967	0.276224	0.215328	-0.00874188	0.0409369	0.0344204	0.0478197	-0.0399933	-0.0557201	0.186012
A_23_P101374	CYP2S1	NM_030622				-0.013368		-0.182975			0.502118	0.130017	-0.150547	-0.223093		0.273083	0.127203	0.310566	-0.0184717	0.0411772	-0.00141783	0.140442	-0.0690265	-0.00698475	0.0587355	0.0648285	-0.312108
A_23_P101380	B3GALT7	NM_198540	-0.24376	-0.0927018	-0.21931	-0.255992	-0.0957402	-0.185668	-0.0442593	-0.0332357	-0.148969	-0.195307	-0.202152	-0.233414	-0.46178	-0.180498	-0.144241	0.00674148	-0.228732	-0.479365	-0.401208	-0.442864	-0.345945	-0.187902	-0.696283	-0.810809	-0.690818	-0.412272	-0.434329	-0.361946
A_23_P101392	TMEM38A	NM_024074	-0.192856	-0.146909	-0.279207	-0.381144	-0.0823916	-0.0208959	-0.177989	-0.409883	-0.0692124	0.0861247	-0.230766	-0.0300695	0.0136069	-0.209429	0.729257	-0.316055	-0.461667	-0.287955	-0.0316365	-0.135197	-0.207853	-0.233348	-0.0890035	-0.177892	-0.0525999	-0.0623114	-0.0470436	-0.232076
A_23_P1014	C1orf97	NM_032705	0.105185	0.280213	-0.0743666	0.0814266	0.271963	0.189979	0.427314	-0.165483	0.382343	0.290304	0.0651776	0.326924	0.290978	-0.0108294	0.132207	0.118588	0.0523398	0.132427	0.0113838	0.0758665	0.047952	0.378936	0.465684	0.386406	0.334744	0.233362	0.220308	0.311927
A_23_P101407	C3	NM_000064	-0.382989	-0.317023	-0.569944	-0.421947	-0.651072	-0.900224	-0.618473	-0.581714	-0.339479	-0.247329	-0.193095	-0.951751	-0.6093	0.106094	-0.325081	0.192394	0.3792	-0.0246902	-0.541975	-0.397838	-0.393208	-0.150647	-0.484387	-0.817011	-0.839849	-0.597883	-0.87668	-0.422298
A_23_P101427	EVI5L	NM_145245	0.0816163	0.0398017	-0.0854939	0.0460968	-0.156147	-0.099624	-0.286856	0.109027	-0.149467	-0.223397	-0.173758	-0.0532366	-0.17091	-0.0171719	0.10278	-0.0548673	-0.220777	-0.118471	-0.0823122	-0.262368	-0.139451	-0.0386879	-0.122175	0.0658425	-0.0672502	-0.0725242	-0.0302849	-0.165587
A_23_P101434	NALP12	NM_033297					0.0747086	-0.234942												0.276317	-0.186302	0.170232	0.892683	0.336146	0.444007	0.488318	0.19258	0.43826	0.0231903
A_23_P101461	MGC10471	NM_030818	0.128747	0.103355	0.158454	0.0635039	0.0675307	-0.049655	-0.00813343	0.140606	0.0454009	-0.0296165	0.0591414	0.0391752	0.0263418	0.147547	0.0215722	0.124142	0.0692912	-0.0321112	-0.0295874	-0.0240384	0.0341854	0.0575104	-0.147041	-0.0461205	-0.0577428	-0.0322647	-0.0727065	0.0526686
A_23_P101476	ZNF442	NM_030824			0.339106	0.293541	0.286117	0.320831	0.489418	0.144778	0.466815	0.142408		0.506241	0.142943	0.364171	0.0100495	0.20217	0.274635	0.0859692	0.16156	0.311893	0.401341		0.420297	0.51019	0.586632	0.291887	0.0605061	0.381737
A_23_P101480	MAST1	NM_014975	0.0766938	0.340384	0.141912	-0.0720953	0.0588187	-0.110619	-0.082794	-0.339282	-0.0981576	-0.19517	-0.0332388	-0.028934	-0.0741893	-0.0490057	0.0128613	-0.014012	-0.23212	-0.208907	-0.113146	-0.0423401	-0.0667728	-0.0183882	-0.222875	-0.0671011	-0.0791087	-0.255659	-0.0242288	-0.179169
A_23_P101505	KLK11	NM_144947	-0.282923	-0.250168	-0.439989	-0.575224	-0.354096	-0.0796424	-0.0136084	-1.68302	-0.234761	-0.25075	-0.432274	-0.105098	-0.254597	-0.562332	-1.44255	-0.294575	-0.646366	-1.11481	0.318637	-0.223292	0.110848	-1.09435	-1.40407	0.326893	0.0888473	-0.350418	-0.371411	-0.41346
A_23_P101516	KCNC3	NM_004977	0.0555986	0.0111619	0.00331194	-0.0922237	-0.169195	-0.0881443	0.0745644	-0.0160206	-0.10505	-0.047173	-0.210395	-0.0713486	-0.159384	0.0526575	0.371825	-0.125184	-0.136675	-0.034068	-0.0363958	0.0289535	-0.101415	0.101171	-0.210278	-0.0257032	-0.106743	-0.0236979	-0.163438	0.0355284
A_23_P101521	SCRL	NM_152358	0.0863183	-0.0731025	0.098229	-0.158587	-0.00561046	0.348408	0.306735	-0.456216	0.217769	-0.010372	-0.188868	-0.343837	-0.444399	-0.230597	-0.501781	-0.0677168	0.531382	-0.0627026	-0.207089	-0.0486389	-0.347079	-0.0981585	-0.0459692	-0.0162125	-0.306391	-0.126712	0.251753	0.308612
A_23_P101532	RPS11	NM_001015	-0.126137	-0.182611	-0.15969	-0.138279	-0.0164012	0.0153154	0.0505662	-0.0444172	-0.0628366	0.0550887	0.0270494	0.0404943	0.0665229	0.066507	0.0380251	0.0515044	0.0743246	0.081745	0.0162358	-0.0115633	0.0477515	-0.0108486	-0.018201	0.161698	-0.00952477	0.0813128	0.0918914	0.0296941
A_23_P101551	BCAT2	NM_001190	-0.214778	-0.017572	-0.28229	-0.361313	0.0423987	-0.0590403	-0.189262	-0.239711	0.010851	-0.0707335	-0.127327	-0.0316265	0.0972432	-0.185137	-0.136727	-0.160312	-0.254007	-0.138692	0.0328112	0.000842827	0.126779	0.426578	0.281757	0.199398	0.0961786	0.2694	0.150281	0.101378
A_23_P10156	CHMP6	NM_024591	-0.205662	-0.0300271	-0.118358	-0.184206	-0.0736939	-0.142373	-0.131829	-0.0606791	-0.14405	-0.133766	-0.178064	-0.0645588	-0.1548	-0.132556	-0.0201646	-0.0921068	-0.157233	-0.111777	-0.0434526	-0.0608378	-0.154168	-0.0286442	-0.241182	-0.121913	-0.0810309	-0.154824	-0.0666947	-0.0646566
A_23_P101564	FGF21	NM_019113	-0.001086		-0.0843994	-0.0223325	-0.180041	-0.068044			-0.233107								-0.175045	-0.177635	-0.0636336		-0.112234				-0.436297	0.180124		0.110721
A_23_P101573	SPACA4	NM_133498	-0.11829			-0.12633	-0.375792	-0.0888288	-0.177952	-0.126871	-0.341832	-0.545721	-0.533696	-0.408389	-0.284442	-0.366167	-0.168514	-0.335759	-0.134387	-0.263155	-0.151057	-0.128978	-0.178712	-0.00621507	-0.409449	-0.415297	-0.138499	-0.358773	-0.195626	-0.395166
A_23_P101615	ZNF565	NM_152477	0.0632854	-0.0650072	-0.0810793	0.0118889	-0.0319753	0.0188656	-0.126221	0.0111221	-0.0569871	-0.0421552	-0.0471646	0.0215784	-0.00568957	-0.0395144	-0.00702824	0.0176429	0.0283784	0.110068	0.0743121	0.142389	0.173472	0.108339	0.129013	0.104966	-0.00190354	0.014666	-0.0296722	0.0576191
A_23_P101623	ZNF667	NM_022103	-0.299352	0.234282	0.156535	0.113391	0.0945316	0.0268163	0.0630918	0.421145	0.139675	0.561527	0.0463975	0.273698	0.181204	0.196995	-0.0361754	0.569201	-0.0632645	0.134829	0.134007	-0.114039	0.204326	-0.0482556	0.451856	0.100932	0.0734572	0.369103	0.273415	0.32337
A_23_P101636	KIR3DL2	NM_006737																		0.186874	0.308684
A_23_P101642	PTPRH	NM_002842	-0.0172624		0.0122389	-0.171286		0.3305	-0.0447472	-0.0917429	0.169306	0.011733	0.621433	-0.296649	-0.385737	-0.290508	-0.17471	0.20154	0.0615712	0.0822992	0.0204499	-0.109253	0.0743289	-0.0875673		-0.262515	0.278137	-0.158655		0.145427
A_23_P101655	ACTN4	NM_004924	-0.25983	-0.0296393	-0.215628	-0.152885	-0.197273	-0.290671	-0.209379	0.0890456	-0.192775	-0.0951445	-0.124906	-0.174278	-0.16265	-0.0302152	-0.38186	-0.101555	-0.326824	-0.434615	-0.179185	-0.341435	-0.315803	-0.307547	-0.566668	-0.203046	-0.182288	-0.334091	-0.151283	-0.34515
A_23_P101671	ATCAY	AB058775	-0.285066	0.0620964	0.0769663	-0.0978579	0.0651308	0.073842	-0.393495	-0.53054	0.200015	0.0287682	0.314197	0.135482	0.302297	-0.298787	0.632527	-0.0726263	0.179338	0.112694	0.0543836	-0.0653063	-0.0199071	-0.299305	-0.361421	-0.52153	-0.222971	0.0206363	-0.232571	0.14884
A_23_P101683	CLC	NM_001828	-0.0749914		-0.0885316			-0.328484			-0.147773								-0.280725	-0.0671867		-0.152231	0.244478	-0.0224665						-0.300292
A_23_P101699	HDGF2	NM_032631	0.0353474	0.10207	-0.154296	-0.100643	-0.0829045	-0.033457	-0.322991	0.151541	-0.213991	-0.196301	-0.206872	-0.154163	-0.148149	-0.12667	0.0257898	-0.159786	-0.246913	-0.193241	-0.103983	-0.318517	-0.107823	-0.372982	-0.430449	-0.0957068	-0.247751	-0.279151	-0.152431	-0.207129
A_23_P101707	M6PRBP1	NM_005817	-0.353134	-0.183154	-0.365551	-0.390608	-0.0753855	-0.150896	-0.234661	-0.213109	-0.157571	-0.177682	-0.219346	-0.207898	-0.188908	-0.315443	-0.117028	-0.276846	-0.346305	-0.24256	-0.0877646	-0.214212	-0.12882	-0.187101	-0.295183	-0.0729102	-0.235518	-0.201254	-0.12625	-0.221273
A_23_P10172	TSP50	NM_013270	0.0179885	-0.18496	0.149556	0.157356	0.158379	-0.0119713	0.00954315	0.366071	0.240169	0.195917		0.367413	-0.141992	0.637316	0.501292	0.437154	0.231513	-0.262955	-0.0109547	-0.0765193	-0.140463	-0.178908	0.0271043	0.118612				0.0781828
A_23_P101737	BC032803	BC032803	-0.254829	-0.0844956	-0.195435	-0.253478	0.325865	0.115535	-0.1992	0.489648	-0.0997579	-0.0622699	-0.076091	-0.0428123	-0.0437207	-0.183077	0.624547	-0.0633695	-0.181746	-0.00040413	-0.0461647	-0.167569	-0.127671	-0.00397367	0.0978913	0.176222	0.14732	0.111269	0.0234688	-0.0885451
A_23_P101742	MRPL54	NM_172251	0.0211059	0.0303752	0.0241227	0.070205	0.00653836	0.0700169	0.0684754	-0.201626	0.0399327	0.0184633	0.0209651	0.0145392	0.124541	0.0337756	0.00721323	-0.0204145	0.03963	0.157588	0.162902	0.220744	0.0893857	0.0803592	0.178463	0.140859	0.0953294	0.098836	0.0993166	-0.0191274
A_23_P101759	FUT5	NM_002034	-0.308928	-0.170576	-0.329248	-0.276652	-0.626924	-0.479845	-0.759176	-0.640779	-0.494994	-0.264718	-0.377544	-0.759936	-0.641935	-0.755187	-0.275895	-0.415023	-0.312978	-0.322435	-0.283147	-0.459379	-0.210608	-0.249049	-0.506098	-0.391078	-0.610318	-0.652607	-0.341202	-0.549527
A_23_P101761	GPR54	NM_032551	0.0628895	0.00140758	-0.0762363	-0.0858416	-0.0698852	-0.354396	-0.231796	0.0189509	-0.283302	-0.197372	-0.164012	-0.058984	-0.0716452	-0.177798	-0.0353648	-0.15431	-0.3181	-0.200319	-0.159999	-0.288259	-0.25975	0.44374	-0.282631	-0.134834	-0.125947	-0.156102	-0.00446669	-0.168059
A_23_P101774	SLC5A5	NM_000453	-0.0850011		0.0610214	0.0395149	-0.00282756	-0.292983	-0.00282065	0.133586	-0.150772	-0.297398	-0.16441	-0.077766	0.0670412	-0.258517	0.362557	-0.163466	0.0918609	-0.177473	0.0356662	-0.00830406	-0.28278	-0.0379986	-0.0106877	-0.109137	0.198161	0.0976342	0.131793	0.0559845
A_23_P101783	IL12RB1	NM_005535			-0.0411647	-0.0653507	-0.197808	0.138127		0.147838	0.273858	0.195326	0.215639	0.0391153	0.20391	0.472786	0.0756378	0.161275	-0.0480286	-0.0708003	-0.0440412	-0.148438	-0.0108989	0.223094	-0.0441399	0.0179733	0.25134	0.135499	0.0102406	0.0480685
A_23_P101796	SYDE1	NM_033025	0.00396121	-0.17633	0.0978201	0.173077	0.0322056	0.0885585	-0.132518	0.459842	0.175889	0.0402625	0.225828	0.141905	0.219304	0.520425	0.298439	0.137738	-0.0342358	-0.133858	0.0454684	-0.109327	-0.0238621	0.00723762	-0.115076	-0.131211	0.00739422	0.112811	0.192016	-0.0322813
A_23_P101806	HPN	NM_182983	-0.194835	0.181179	-0.404978	-0.573445	0.355854	0.0770214	-0.201361	-1.12969	0.0960316	-0.472977	-0.399536	0.472276	0.143977	-0.872902	-0.966658	-0.320403	-0.456559	0.713953	0.506648	0.643803	0.665647	0.534729	0.452131	0.787456	0.791242	0.472527	0.755554	0.524998
A_23_P101811	ZNF14	NM_021030	0.270506	0.113285	0.204346	0.192378	0.296211	0.347371	0.385526	0.545796	0.455304	0.351874	0.319349	0.410893	0.325574	0.34153	0.311159	0.386137	0.241079	0.331519	0.17786	0.336349	0.352624	0.20851	0.47746	0.415074	0.228649	0.273966	0.396734	0.416112
A_23_P10182	ACOX2	NM_003500	0.178574	0.0131249	0.227707	0.237603	0.123331	0.0534447	-0.0087914	0.497257	0.0582856	0.104833	0.188214	0.0368873	0.249451	0.292644	0.346248	0.20289	0.0483411	-0.476811	0.016236	-0.237485	-0.0557276	0.0687526	-0.197833	-0.846588	-0.601463	0.0929808	-0.0945293	-0.175792
A_23_P101829	EDG4	NM_004720	0.328686	0.12364	0.083654	-0.190137	-0.178066	0.00927882	0.0787388	-0.302263	0.0041676	-0.0081981	-0.24825	0.206603	-0.222655	-0.25893	-0.465309	-0.167182	-0.268811	0.116089	-0.0219188	-0.115454	-0.107864	-0.29078	-0.149378	0.0424874	0.0203587	-0.068116	0.147431	-0.0392413
A_23_P101871	FBXO17	NM_024907	0.026137	-0.0554858	-0.413222	-0.293195	-0.30675	0.136191	-0.368187	-0.0973534	-0.265258	-0.0708865	-0.0753677	-0.410201	-0.222775	-0.0942914	-0.212315	-0.242259	-0.227692	-0.628887	-0.225321	-0.523856	-0.489174	-0.34563	-0.421772	-0.93555	-0.798149	-0.524165	-0.353006	-0.497912
A_23_P101893	FBN3	NM_032447		-0.0183416	-0.26925	-0.0572835	-0.182495	0.0680487	-0.0957808	0.0490152	-0.00545245	0.0509721	0.00226043	0.00508569	-0.261496	0.0303889	0.0799861	0.178128	-0.0300554	0.0425412	-0.0598609	-0.0796513	0.0857301	0.218585	-0.0562408	0.0270531	0.19642	0.114898	0.119518	-0.0472387
A_23_P101905	APC2	NM_005883	-0.117398	-0.217536	-0.287753	0.215877	0.206693	-0.398262	-0.283843	-0.0716302	-0.163313	-0.332473	-0.132697	-0.101645	-0.147178	-0.279851	-0.272986	-0.301302	-0.583958	-0.0785185	-0.250561	-0.262009	-0.303658	-0.141287	-0.343555	-0.0930361	-0.0849692	-0.328862	0.158608	0.0437274
A_23_P101908	APC2	NM_005883		-0.0844218	0.0402416	0.0545228	0.162578	-0.375134	-0.139942	0.0802622	-0.0830721	-0.194013	0.108391	0.00901979	-0.196382	0.102475		0.0285024	-0.120962	0.095252	-0.132	0.0475238	0.00238973	0.00847696	0.0841807	0.141777	-0.0873195	-0.113967	0.161128	0.0191904
A_23_P10194	SEZ6L2	NM_201575	-0.269906	-0.115669	-0.382866	-0.48754	-0.0203384	-0.193064	-0.209171	-0.8239	-0.18565	-0.259339	-0.410729	-0.144692	-0.140951	-0.359303	-0.824659	-0.37204	-0.494355	0.178179	-0.0226383	-0.162227	-0.00166322	-0.137686	-0.395943	0.189708	-0.16866	-0.208331	0.0656002	-0.337685
A_23_P101943	ARL5	NM_012097	0.139364	0.0740699	0.131074	0.130053	0.118181	0.131178	0.0220509	-0.0497327	-0.0456847	-0.0537688	-0.0877806	-0.0688885	-0.0778031	-0.11879	-0.0659497	-0.10783	0.0912826	0.259784	0.203697	0.285097	0.191551	0.172154	0.196379	0.0406473	0.0279804	-0.001969	-0.0769851	-0.071159
A_23_P101950	MDH1	NM_005917	0.175702	0.0993685	0.216448	0.284086	-0.0103266	0.0895232	0.096246	0.210968	0.118241	0.0758395	0.077126	0.0778714	0.11568	0.0253955	0.486498	-0.0274348	0.0850922	0.0515144	0.042549	-0.00579731	0.068595	0.084071	0.138094	0.0154919	-0.0430192	0.0662533	-0.0853985	0.0801943
A_23_P101960	ZFP36L2	NM_006887	-0.27579	-0.124716	-0.256579	-0.371773	-0.0362565	-0.250206	-0.131784	-0.17901	-0.23696	0.206309	0.0181697	-0.21908	-0.172827	0.0550228	-0.2187	0.38683	0.0304702	-0.260381	-0.074577	-0.11123	-0.411451	-0.076176	-0.682708	-0.773475	-0.533433	-0.519402	-0.331333	-0.107741
A_23_P101972	CAPN13	NM_144575	-0.407194	-0.264855	-0.115111	-0.205011	-0.194688	-0.169502	-0.00832627	-1.02383	-0.176465	-0.000833787	0.0839142	-0.0276328	-0.806431	-0.189628	-0.798025	0.182843	0.180208	0.0721632	-0.561945	-0.349503	-0.276701	-0.432065	-0.44136	-0.606133	-0.0588835	-0.273042	-0.302127	-0.0142224
A_23_P101992	MARCO	NM_006770	-0.384751	-0.743719	-0.236315	-0.00737839	-0.464615	-0.763189	-0.732048	-0.450508	-0.922741	-0.705944	-0.745827	-0.582971	-0.33676	-0.110468	0.00534069	-0.592331	-0.377417	-0.863899	-0.455564	-0.751944	-0.77447	-0.515581	-0.608766	-1.02585	-0.592023	-0.710735	-0.730932	-0.647283
A_23_P102000	CXCR4	NM_001008540	0.0226683	-0.0353127	-0.263146	-0.184861	-0.235612	-0.50777	-0.122596	-1.14147	-0.082272	0.0439916	0.610722	-0.33295	0.272922	0.745602	-0.227002	0.60873	0.934833	0.233974	0.188379	0.0599373	-0.420147	-0.0537948	-0.048115	-0.373068	-0.215056	-0.137583	-0.339105	0.0206777
A_23_P102017	KIAA1189	NM_020711			0.164943			0.401293											0.449828	0.219737			-0.0933934
A_23_P102037	FLJ13448	NM_025147	0.29637	-0.019585		0.136169	0.441174	0.10781	0.230453	0.362921	0.239085	0.351315	0.189519	0.0819609	0.146482	0.16003	0.143435	0.183888	0.128446	0.145946	0.0817814	-0.0345203	0.141041	-0.010063	0.453655	0.25362	0.528275	0.321182	0.404145	0.29387
A_23_P102058	MATN3	NM_002381				0.17906		-0.13635															-0.00730935
A_23_P10206	HAS2	NM_005328			-0.258392			-0.610495					0.351192	0.1844				0.374139	-0.280515	-0.351634	-0.290638	-0.169407	-0.104932	-0.282391		-0.349307	-0.351583	-0.61246		-0.509047
A_23_P102060	SSFA2	NM_006751	0.265625	0.0278666	0.474221	0.230084	-0.00656961	-0.116483	0.00256924	0.145596	-0.0786187	0.423432	0.0429829	-0.146603	0.0991872	0.0666795	0.556651	0.0874973	0.350839	-0.037285	0.118064	0.00666938	0.167645	0.129515	0.0285904	-0.0118977	-0.294971	0.0250642	-0.153259	-0.141985
A_23_P102071	AK027315	AK027315	-0.0294245	0.0365418	-0.00445704	0.248979	0.0440372	0.0254197	0.217215	0.475066	0.0341669	-0.00377798	-0.0143142	-0.00818963	0.186409	0.0788645	0.0249055	0.090324	-0.116317	0.113967	0.135661	0.279682	0.00251642	-0.106193	0.245465	0.23462	0.343578	0.190594	0.100101	0.237006
A_23_P102083	BOLL	NM_033030																	-0.012799								0.1911
A_23_P102109	TUBA4	NM_025019	-0.195749	0.0212393	-0.202288	-0.185341	-0.101476	-0.150129	-0.129624	-0.0993736	-0.24162	-0.20701	-0.168734	-0.200103	-0.244313	-0.282023	0.125976	-0.0486004	-0.34037	-0.547124	-0.453734	-0.595536	-0.478314	-0.579749	-0.75854	-0.612033	-0.759206	-0.533914	-0.290968	-0.477861
A_23_P10211	SLC2A13	NM_052885	0.172483	0.0375903	0.186103	0.230294	-0.0148156	0.0117881	-0.154394	0.0700061	0.0704419	-0.0585117	0.239126	0.00568049	0.0416889	0.287363	0.0344678	0.0721701	0.0901213	0.136513	-0.04301	0.0277945	-0.0377402	0.0405183	0.125576	0.0238287	-0.00713724	0.100282	-0.0384702	-0.116925
A_23_P102113	WNT10A	NM_025216	0.00744961	-0.0750336	-0.154051	-0.16629	-0.401962	-0.163087	0.0466168	-0.513053	0.0763894	-0.291432	-0.222358	0.0114814	-0.437974	-0.255974	-0.465186	0.058955	-0.188203	-0.437426	-0.288186	-0.334593	-0.401218	-0.134456	-0.533265	-0.58147	-0.62811	-0.443447	-0.424779	-0.365357
A_23_P102117	WNT10A	NM_025216	-0.488981	-0.224203	-0.312648	-0.273462	-0.681409	-0.254735	-0.0108579	-0.781707	-0.176267	-0.436631	-0.334274	-0.133498	-0.583585	-0.277477	-0.64765	-0.0596775	-0.30406	-0.429027	-0.377288	-0.328343	-0.409585	-0.276884	-0.709556	-0.759622	-0.597736	-0.549445	-0.491086	-0.534034
A_23_P102122	ARPC2	NM_152862	0.0734807	0.0603856	0.12104	0.106837	0.00623929	-0.0417543	0.0510914	0.113812	0.0784486	0.134589	0.141584	-0.0438068	0.0448877	0.151899	0.0556367	0.110016	0.104307	-0.0810191	-0.0432387	-0.161199	-0.0544032	-0.194915	-0.139722	-0.0177275	-0.0507678	0.00380676	-0.150136	-0.192477
A_23_P102160	FAM82A	AF435956	0.507334	0.397581	0.621824	0.722771	0.415168	0.4328	0.569822	0.465197	0.684055	0.715942	0.659367	0.500549	0.581235	0.816827	0.713047	0.676959	0.619141	0.435586	0.390862	0.39883	0.579421	0.385849	0.665479	0.383411	0.288582	0.542192	0.433165	0.641335
A_23_P102172	CPO	NM_173077		-0.0989654		-0.0427444		-0.232972	0.261444	0.322434	-0.0499758	-0.0426783	0.0509671	0.433046		0.197649	0.3818	0.316313	-0.236133	-0.483151	0.590797	0.0294253	0.199402	0.108504	0.391937		-0.127492	0.470081	-0.0835773	0.283259
A_23_P102183	L48692	L48692	0.0111071	-0.177344	-0.141235	0.124109	-0.127166	0.0265353	-0.135007	-0.0690847	-0.107029	-0.242551	0.0137209	-0.00906406	-0.172907	-0.103238	-0.146	-0.0722666	-0.0225413	-0.00838056	0.0148312	0.00764641	0.0351129	-0.0961015	0.0159462	-0.00421786	0.0207912	-0.0655081	-0.175513	0.0158413
A_23_P102192	MAP4K4	NM_145686			0.0556027	-0.0356539	-0.0172584	0.0691271	0.0243901	0.254324	-0.123089	-0.110484	-0.213506	-0.0882322	-0.13938	-0.129992	-0.0269939	-0.11584	0.0345194	0.0573074	0.185005	0.200061	0.131108	0.0222276	0.365623	0.164533	0.408765	0.311628	0.195146	-0.0618128
A_23_P102202	MSH6	NM_000179	0.120561	-0.0352946	0.101537	0.130163	0.00940805	0.0972478	0.109685	0.25256	0.145365	0.12503	0.246119	0.107367	0.131171	0.204568	0.136644	0.157296	0.161844	0.067326	0.07474	0.0968529	0.0407787	-0.0289964	0.200249	0.0458974	0.0848333	0.0137124	-0.00695603	0.205695
A_23_P102235	SNRPG	NM_003096	0.127583	0.0182712	0.051209	0.185965	-0.00331736	0.13331	0.19586	0.0523805	0.101738	0.0942536	0.0693634	0.0349266	0.0517811	0.0270903	0.126451	0.0506643	0.135076	0.238745	0.147692	0.248674	0.193169	0.0963161	0.276803	0.219037	0.232657	0.181378	0.0195435	0.234336
A_23_P102242	2016-03-07	NM_022826	0.115886	-0.0252612	0.135623	0.29836	-0.0245979	0.105137	0.230328	0.289253	0.13767	0.203025	0.205945	0.214497	0.221166	0.156856	0.208768	0.14814	0.287033	0.201706	0.0934569	0.169179	0.219946	-0.0801318	0.447569	0.180522	0.147061	0.157378	0.0705619	0.266441
A_23_P102258	MRPL53	NM_053050	-0.143984	0.0170412	-0.145213	-0.137962	0.0192925	-0.0147572	0.0103393	-0.251574	-0.0434176	-0.0263422	-0.0918689	-0.0368686	-0.164499	-0.144842	-0.0233906	-0.149574	-0.161377	0.0373743	0.034387	0.0531118	0.0474802	-0.0312956	-0.134222	0.0130303	0.0315628	-0.048888	-0.015547	-0.170737
A_23_P102262	MRPL19	NM_014763	0.13646	0.0525362	0.0855585	0.154214	-0.135154	0.00783909	0.0582454	-0.086135	0.0195363	-0.0425133	-0.0645605	-0.0104958	-0.113243	-0.0587531	-0.0432704	-0.0613676	-0.0192104	0.0578525	0.0192388	0.0465356	0.125024	0.00770987	0.149005	0.0573538	0.145232	0.151834	-0.062485	0.0704735
A_23_P102278	DPP10	NM_020868																		-0.152801	-0.117517	0.0689598	-0.149092
A_23_P102286	LHCGR	NM_000233	-0.0706811			-0.0507929		-0.404747											-0.426446	-0.343558	-0.374959	-0.0406669	-0.387	-0.101485				-0.379661
A_23_P10232	BANK1	NM_017935	0.485861	0.242102	0.52289	0.620872	0.30486	0.79957	1.05982	-0.829495	0.538997	0.0975959	0.0599274	0.690804	0.588597	-0.145588	-0.28847	-0.0102777	0.0437823	0.370357	-0.258752	-0.10624	0.0306249	0.0306854	0.563548	-0.720868	0.505784	0.227588	0.173239	0.4518
A_23_P102320	NUP35	NM_138285	0.144862	0.0261518	0.0484104	0.0970931	-0.0884976	0.0183717	0.0724443	0.0935226	0.146446	0.114118	0.106948	0.131575	0.0609039	0.0443375	-0.0201414	0.149328	0.162299	0.0633717	0.00800256	0.136808	0.138599	0.0770481	0.410097	0.117532	0.105525	0.0823071	0.101237	0.214183
A_23_P102331	THC2431122	THC2431122	0.415762	-0.0597653	0.216855	0.325734	0.247999	0.114938	-0.392936	-0.104188	-0.114737	0.323192	0.221697	-0.14424	0.490929	0.390386	0.51712	0.219427	0.417137	-0.229669	0.134694	-0.0658267	0.00152856	0.176584	0.258328	-0.115173	-0.30058	0.294855	-0.257437	-0.160335
A_23_P102351	CHST10	NM_004854	-0.165053	0.000516953	0.00742241	0.12903	-0.211053	-0.0570041	-0.245095	-0.0848414	-0.135027	-0.355018	-0.353111	-0.00992445	-0.0676865	-0.306164	-0.297765	-0.282454	-0.411569	-0.105973	-0.107209	-0.256415	-0.113853	-0.300654	-0.146674	0.0711051	-0.0362709	-0.319176	-0.0843212	-0.0804173
A_23_P102364	NGEF	NM_019850	0.127418	0.0359173	0.044849	0.072512	0.0207031	0.223783	0.1892	-0.223353	0.37921	0.0311845	-0.255847	0.125785	-0.191087	-0.389655	-0.147298	-0.301529	-0.443258	-0.312698	-0.367923	-0.397684	-0.0373781	-0.0820606	-0.0959535	0.141405	0.243468	-0.181407	-0.135125	-0.361597
A_23_P102391	SLC40A1	NM_014585	0.0785548	0.00674098	-0.0813536	0.11043	-0.0602909	-0.183493	-0.0913336	-0.25428	0.078135	0.0937663	0.134445	-0.374141	-0.132202	0.108821	-0.043379	0.394397	0.321867	-0.132483	-0.122657	0.0437654	-0.144742	-0.0452006	-0.0457491	-0.428271	-0.34002	0.135695	-0.121554	0.0228571
A_23_P102404	CCT7	NM_006429	-0.0202699	-0.0246958	-0.0762938	0.0615349	-0.00959741	0.0698052	-0.0325675	-0.0318143	0.00674336	-0.0195024	-0.0223149	0.0453884	0.0167244	-0.00453469	-0.034971	-0.0891988	-0.0409387	0.00309683	-0.0371795	0.0196141	0.00270062	-0.075849	0.0855598	0.0995613	0.0597662	0.084999	0.0168152	0.0113973
A_23_P102412	PLEKHA3	NM_019091	0.0481741	-0.0292216	0.0590029	0.195824	-0.171853	0.0292181	0.131427	0.164785	0.0853304	-0.00506218	0.0841309	-0.0591059	0.0515698	0.0943596	0.0981649	0.0191148	0.047137	0.0547376	-0.0536902	-0.08297	0.0166295	-0.0619842	0.0265538	-0.01082	-0.074799	0.00619023	-0.156912	0.121044
A_23_P102420	CCT4	NM_006430	0.0554621	0.0172608	0.0264522	0.101843	0.0231424	0.0232341	0.0307479	0.103964	0.0348321	0.0162067	0.0503672	-0.00631247	0.0558398	0.0545115	0.0609719	0.0305791	-0.000242178	0.0451334	-0.0240954	-0.080545	0.0254766	-0.0562911	0.0452064	0.0544063	0.0351284	0.0228586	-0.0187247	0.0652666
A_23_P102439	ASTL	NM_001002036	-0.00394098		-0.180485	0.202585	0.0533262	-0.052274	-0.0180791	0.0795814	-0.0778465	-0.128696	-0.139022	0.0415246	0.124978	0.107618	0.144205	0.0251211	-0.144921	-0.000184539	-0.0946207	-0.0875723	-0.041952	-0.0219355	0.0432507	-0.153235	-0.169865	-0.0544412	0.0640853	-0.0863153
A_23_P102454	INSIG2	NM_016133	-0.113197	0.00749319	-0.157693	-0.182826	-0.0254628	0.0713343	0.257857	0.113961	0.117385	0.228289	-0.037488	0.0477058	-0.162409	-0.0894095	-0.0922083	0.0877621	0.0636281	0.0989793	0.0458128	0.0910428	-0.0485756	-0.0527684	0.146825	0.114668	0.196469	0.0248397	0.103578	0.078276
A_23_P102462	FLJ37440	NM_153214	-0.113445	0.0871955	0.0929427	-0.0481201	-0.272057	-0.0483729	-0.216648	-0.00283248	0.0269676	-0.00729353	0.139991	0.0111233	0.0294375	0.136866	0.127816	-0.0812041	-0.12859	0.0116819	0.069604	-0.0258996	0.0364533	-0.240848	-0.138349	-0.0456476	0.0360201	-0.0542367	0.215722	0.0127279
A_23_P102471	MSH2	NM_000251	0.352808	0.190448	0.350846	0.30632	0.0633117	0.184468	0.302353	0.312199	0.281411	0.254083	0.177112	0.149785	0.199522	0.213873	0.145788	0.253723	0.201675	0.377892	0.178858	0.270502	0.304145	0.0693073	0.377204	0.370736	0.320215	0.238723	0.201516	0.371907
A_23_P102481	CTLA4	NM_005214	-0.202204	-0.287265	-0.370493		-0.14506	-0.676727	-0.400218	-0.344714	-0.556894	-0.509431	-0.365011	-0.410864	-0.0684935	-0.206751	-0.0268607	-0.268417	-0.18589	-0.207869	-0.0498961	-0.416831	-0.417128	-0.323438	-0.152281	-0.229526	-0.332521	-0.922489		-0.404036
A_23_P102494	C2orf18	NM_017877	-0.0592488	-0.143865	-0.247286	-0.267673	-0.114355	-0.159434	0.0115104	-0.268464	-0.136212	-0.178242	-0.2286	-0.121704	-0.135961	-0.306444	-0.261273	-0.186315	-0.201561	0.000289852	-0.0823227	-0.170921	-0.0631466	-0.0608042	-0.291662	0.0591771	-0.186548	-0.112644	-0.0596894	-0.243399
A_23_P102508	SLC5A6	NM_021095	0.121271	-0.0508805	-0.135379	-0.0593457	-0.282654	-0.0677079	-0.190674	-0.0754591	-0.0336757	-0.193275	-0.0425514	-0.0651652	-0.23577	-0.0817155	-0.376967	-0.0897308	0.0811901	0.0975465	-0.0958288	-0.0810612	-0.039901	-0.0184351	-0.235013	-0.0826162	0.127881	0.240711	-0.104478	-0.0241479
A_23_P102517	PDE6D	NM_002601	-0.0192016	-0.139071	0.00459824	0.041269	-0.0950948	0.0520778	-0.0486989	0.213701	0.0518627	-0.0412179	-0.0507713	-0.0206628	-0.123238	-0.0606142	0.0490225	-0.040335	0.0572404	0.0984459	0.0696178	0.0568458	0.120506	-0.240656	0.151323	0.132015	-0.00707919	0.00351468	-0.114487	0.045575
A_23_P102523	SPTBN1	NM_003128	0.0180051	-0.0250707	0.032686	0.0516661	0.0298232	0.029654	-0.243804	0.0509198	-0.249546	-0.17523	-0.141519	-0.123371	-0.239604	-0.117341	-0.029231	-0.190676	-0.08773	-0.107882	-0.0651792	-0.221843	-0.124204	-0.0390286	-0.278603	-0.257981	-0.134741	-0.102217	-0.264378	-0.394939
A_23_P102542	AFTIPHILIN	NM_203437	0.273861	0.35324	0.245784	0.264603	-0.0413745	0.186019	0.282898	-0.363383	0.166751	-0.061278	-0.144584	0.110261	0.0762178	-0.2135	-0.308054	-0.00987015	-0.137739	0.00613517	0.0645165	0.140521	-0.00653881	-0.0425964	0.166034	-0.0260625	-0.0439235	-0.078532	-0.0331947	-0.0863655
A_23_P102551	BENE	NM_005434	-0.0202269	-0.170219	-0.018809		0.13292	0.0203805	-0.302447	-0.0195457	-0.20968	0.0742902	-0.116543	-0.317495	-0.0780528	-0.352803	-0.255405	0.0572368	-0.366282	-0.363544	0.0570672	-0.260906	-0.101084	-0.154954		0.0679637	0.161253	-0.287564		-0.104338
A_23_P102571	SLC2A4RG	NM_020062	-0.0523799	-0.00885043	-0.0740493	-0.107215	0.0816892	-0.0948071	-0.297664	0.291381	-0.0405194	-0.0941702	-0.0313724	0.0828207	0.0564237	-0.0158119	0.111697	-0.0337312	-0.232394	-0.0503643	-0.0541906	-0.209109	0.00819521	-0.0887425	-0.320497	0.115994	-0.0420012	-0.149377	0.0797705	-0.0617944
A_23_P102575	SLC2A4RG	NM_020062	-0.173509	-0.149081	-0.251822	-0.243262	-0.0422477	-0.133288	-0.436021	0.0697312	-0.160914	-0.202352	-0.134252	-0.000810642	-0.0554258	-0.110705	-0.0091392	-0.124256	-0.313049	-0.0902061	-0.122621	-0.225741	-0.0334113	-0.158246	-0.319173	0.0185234	-0.0622549	-0.191405	0.0449563	-0.038258
A_23_P102582	C20orf24	NM_199484	0.0303103	-0.0445634	-0.0678299	0.0402209	-0.111559	0.077331	-0.014959	-0.168992	-0.0301995	-0.0567191	-0.0823104	-0.0351087	-0.0712938	-0.124877	-0.0835726	-0.0874579	-0.0884446	-0.0283261	-0.00876424	-0.025265	-0.0276288	-0.152529	-0.0439323	-0.0806774	-0.0729352	-0.0676239	-0.0594492	-0.00551457
A_23_P102607	CHD6	BC039860	0.126945	-0.155938	-0.0372395		0.239202	0.00799739	0.0276728		0.633297	0.0400143	0.174636	0.0868106	-0.0964866	0.453697	-0.339186	0.0170997	-0.291896	-0.10932	0.177393	0.230024	0.0753987	0.0897916	0.764081	0.534871	0.54065		0.0876929	0.52228
A_23_P102611	WISP2	NM_003881	0.524175	-0.112916	0.670833	0.670146	0.580619	-0.562645	-0.633651	1.31157	-0.781853	-0.688081	0.0459958	0.0465659	-0.151359	0.270902	0.944461	-0.646876	-0.29264	-1.06217	-0.427911	-0.423813	0.159172	-0.439432	-0.831245	-1.08426	-0.373615	0.129363	-0.482331	-0.764103
A_23_P102622	MATN4	NM_003833		0.34286	0.15123	-0.0617898	-0.0798892	-0.0827796	-0.373123	0.0616658	-0.172677	-0.249431	-0.149026	-0.0965372	-0.0493569	-0.195374	-0.221193	-0.100111	-0.184309	-0.173072	0.000787353	0.0377043	-0.150059	0.0497431	-0.236766	0.0774565	-0.0502269	0.286509	-0.0448256	-0.00995015
A_23_P102634	WFDC6	NM_080827																						-1.00713
A_23_P102681	MGC4294	BC002831	-0.112707		-0.00220963	-0.101557	-0.0760609	-0.331198	-0.214629	-0.0862511	-0.257196	-0.23585	-0.325281	-0.305925				-0.39643	-0.0818814	-0.0739625	-0.266368	-0.275036	-0.29821	0.0722109	0.106917	-0.055226	0.113826	0.166063		-0.232377
A_23_P102694	DEFB129	NM_080831		-0.0442305	-0.0831247	0.0582936	0.0373625	0.246032			0.285249	0.322438	0.3471				0.16661	0.352211	0.566218	-0.0680753	-0.00769352		-0.271972	0.232922		0.24721	0.173624	0.286915	0.109231	0.461171
A_23_P102706	SNPH	NM_014723	-0.0839997	-0.0186819	-0.175914	-0.109341	0.0427378	-0.144782	-0.71109	0.28875	-0.193975	-0.384204	-0.198182	-0.155346	-0.199608	-0.0871034	0.0201841	-0.25035	-0.426086	-0.263693	-0.0882312	-0.336895	-0.216714	-0.347773	-0.636394	-0.369195	-0.414886	-0.210725	-0.366097	-0.361207
A_23_P102731	SMOX	NM_175839	-0.288122	-0.124309	-0.32227	-0.319786	-0.1129	-0.201106	-0.417029	-0.322035	-0.439529	-0.357261	-0.19967	-0.172633	-0.0636609	-0.226217	-0.275293	-0.293264	-0.254683	0.055695	-0.00965541	-0.0994001	0.0110225	-0.0464205	-0.225913	0.244825	0.198083	0.0157736	0.014786	-0.163531
A_23_P102743	CGI-09	NM_015939				-0.0513397		-0.344504	0.36489	0.0374708	0.37825	0.392961	0.386175	0.179581				0.417691	-0.00914337	-0.0690009	0.0344696	-0.178963	0.203054	-0.0758196	0.185149		0.137086
A_23_P102759	BTBD3	NM_014962	0.268013	0.286877	0.129673	0.226723	0.45331	-0.0327222	0.0189252	-0.10803	0.197498	0.352799	-0.00781111	0.171922	0.288272	0.0365299	0.465969	0.161178	0.110069	0.0548542	-0.23416	0.0363207	-0.0171689	-0.109933	0.26809	0.164916	0.0502315	0.173528	-0.0212468	-0.116435
A_23_P102769	C20orf72	NM_052865	-0.0214073	-0.08968	-0.0902979	-0.00279424	-0.162512	-0.0601342	-0.123494	-0.405373	-0.0136406	-0.0886339	-0.205855	-0.134105	-0.161302	-0.0428139	-0.311323	0.0400122	-0.0182567	-0.0129272	-0.0188125	0.0345656	0.0561113	-0.186013	0.148686	-0.0386766	0.0816766	-0.0474514	-0.171478	-0.144485
A_23_P102770	NAT5	NM_016100	0.0250757	-0.0893916	-0.0620557	0.0294345	-0.274894	0.00548887	0.00866766	-0.142087	0.0139475	-0.0237694	-0.0319372	0.0201685	-0.110813	-0.0766028	-0.0744206	-0.0736482	-0.126663	-0.0015159	-0.0911703	-0.0251624	0.0105612	-0.325617	0.130182	0.0421462	0.0786463	0.0300746	-0.0486179	0.0481813
A_23_P102816	TSPYL3	BX647159	0.299126	0.0919155	0.0626045	0.0237468	0.156597	-0.0626192	0.131606	0.317972	-0.000208532	-0.0400255	-0.08975	0.135913	0.0217812	-0.0158308	0.0678875	-0.0410914	-0.0411528	-0.0989704	0.0162622	0.0820378	0.0714863	0.247991	0.0710294	0.0389253	-0.117593	-0.0326796	0.143739	0.135943
A_23_P102832	CEP2	NM_007186	-0.0491636	-0.0328604	-0.0481632	-0.192581	0.0154356	-0.0985434	-0.190553	0.0242636	-0.0234168	-0.0996307	-0.164645	-0.0848665	0.00654474	-0.0362691	0.0984939	-0.0147078	-0.155352	-0.155196	-0.0709058	-0.0833431	-0.0184479	-0.0257277	-0.2259	-0.197517	-0.0437744	-0.0311765	-0.0687081	-0.146815
A_23_P102842	NFS1	NM_021100	-0.0152677	0.0685056	0.00154502	-0.00118745	0.0485789	0.0735376	0.0144392	0.0333529	0.109372	-0.0554069	-0.0246545	0.134401	0.0111082	0.055347	0.0537322	0.0184032	0.0101934	0.030448	0.00578749	0.019046	0.0441925	0.0110015	0.148945	0.0822253	0.135893	0.132607	-0.000310535	0.0913286
A_23_P102864	PRSS7	NM_002772			-0.0410586	-0.137273		-0.133074	0.20043				-0.372671	-0.259263					-0.0739507	-0.186957	-0.193898	-0.0132135	-0.116863	0.111065					0.0574076	0.16902
A_23_P102876	CCT8	NM_006585	0.183846	0.16551	0.165398	0.238046	0.0168642	0.172525	0.0795339	-0.0212215	0.191335	0.0598896	0.0570033	0.133712	0.096484	0.0865498	0.104365	0.111139	0.132879	0.187478	0.0706583	0.15239	0.0787389	-0.0900263	0.407029	0.181532	0.247355	0.19739	0.114339	0.233127
A_23_P102884	SYNJ1	NM_203446	0.259661			-0.0767344	0.00802089	0.00113526			0.209004	0.314172	0.358384	0.310341			0.169214	0.276393	0.0626012	0.105252	0.0571217	0.116222	0.0968771	0.133505	0.261443	0.376484	0.217021	0.366877	0.19082	0.366368
A_23_P102890	MRPS6	NM_032476	0.0980908	0.00748351	0.142961	0.260663	0.0037753	0.0582998	0.158914	0.445234	0.159917	0.175253	0.12972	-0.0161825	0.122005	0.270363	0.399721	0.118178	0.185153	-0.0153857	-0.0240456	-0.136255	-0.139465	0.0315371	-0.114338	-0.190764	-0.0628515	0.0568531	-0.0830358	0.120031
A_23_P1029	MFAP2	NM_017459	-0.401084	-0.200991	-0.103896	-0.0364242	-0.379374	-0.284939	-0.444676	-0.481898	-0.0126006	-0.216434	-0.0329821	-0.236882	-0.0517601	-0.029634	-0.157802	-0.100937	-0.182742	-0.392584	-0.140047	-0.273039	-0.372557	-0.201347	-0.358399	-0.254374	-0.169752	-0.167319	-0.360046	-0.441099
A_23_P10291	CTSE	NM_001910				-0.163373	0.192909	-0.263277	-0.220278	0.13477	0.360481	0.460329	-0.0170014			-0.0870986	0.182429	0.351814	0.01514	0.0982775	-0.0766581	-0.0610807	-0.0283635	0.0445389	0.309264	0.0228487	0.27237	0.100348	0.118427	0.0850982
A_23_P102917	B3GALT5	NM_033173									0.293431		0.198857														-0.480616	0.0365161
A_23_P102919	B3GALT5	NM_033173			-0.198441	-0.0199268		-0.438496											-0.636927			-0.170373						-0.761756
A_23_P102925	PWP2H	NM_005049	-0.166186	-0.129229	-0.219304	-0.175943	-0.0966873	-0.0517354	-0.157717	-0.0834309	-0.0899939	-0.122225	0.0115518	0.058226	-0.14494	-0.071253	-0.198745	-0.0299812	-0.0703787	0.0155579	-0.113648	-0.0614371	-0.0342893	-0.228367	-0.123532	0.206657	0.131137	-0.0272625	-0.00203051	0.025559
A_23_P102937	SUMO3	NM_006936	-0.115222	-0.0281833	-0.146329	-0.101124	-0.0167561	0.0781509	-0.179767	-0.279492	-0.0473943	-0.0390036	-0.113857	-0.210003	-0.116152	-0.18637	-0.0666179	-0.0557858	-0.118324	0.0359316	-0.0319843	0.00530186	0.0246325	-0.0778294	-0.0688368	-0.0607644	-0.0675988	-0.16109	-0.0697169	0.0147028
A_23_P102950	TSGA2	NM_080860	-0.0705101	0.142468	-0.270032	-0.168234	0.116972	0.0711627	0.148051	0.0695778	0.0953749	0.226957	-0.0918261	0.2716	0.160497	-0.128285	0.205329	0.282699	-0.139254	0.21941	0.13856	0.0726573	0.103908	0.273093	0.322366	0.436942	0.565597	0.113636	0.253516	0.426351
A_23_P102965	BCL2L13	NM_015367	-0.0666598	-0.0901519	-0.0169345	-0.141956	-0.131975	-0.0944232	-0.0349853	-0.122857	-0.0685107	-0.0987716	-0.140183	-0.101534	-0.0973948	-0.173295	0.062864	-0.119904	-0.21668	0.0116695	-0.0458665	-0.0966525	-0.203868	-0.111544	-0.0971109	-0.0050251	0.0300514	-0.218746	-0.0620166	-0.0555101
A_23_P102973	DGCR14	NM_022719	-0.195619	-0.0610174	-0.0697171	-0.123696	-0.0523959	-0.163813	-0.257764	-0.0199869	-0.152819	-0.23328	-0.0483385	-0.0653177	-0.135429	0.00722679	-0.0697631	0.00712076	-0.185915	-0.190939	-0.0880451	-0.13665	-0.145229	-0.0882024	-0.342024	-0.13925	-0.072719	-0.256653	-0.13694	-0.0990711
A_23_P102988	TXNRD2	NM_145748	-0.193277	-0.149798	-0.150217	-0.188707	-0.28696	-0.103401	-0.467952	-0.647966	-0.407646	-0.397122	-0.541231	-0.430191	-0.550815	-0.599318	-0.781827	-0.68307	-0.499021	-0.270938	-0.216996	-0.267948	-0.436468	-0.372661	-0.504143	-0.342508	-0.438023	-0.629158	-0.220371	-0.516367
A_23_P102994	PIK4CA	NM_002650	0.0528202	0.0420882	0.0499791	0.0273413	0.0371096	0.0559324	-0.094897	0.12151	0.0468719	0.0118813	0.0817982	0.0344289	0.0746211	0.0851839	0.0307735	-0.0281048	-0.07931	0.02097	0.154797	0.0295084	-0.0127067	-0.00931398	-0.0871708	0.0722357	0.122737	-0.0549903	0.0929227	0.112245
A_23_P103011	RAB36	NM_004914	-0.110394	0.015853	-0.122983	-0.113654	0.0804811	-0.0158735	-0.305666	-0.0550775	-0.183421	-0.00163743	0.142252	-0.264193	0.0422351	0.0705879	-0.0492629	-0.115477	-0.243367	-0.0136675	-0.143309	-0.281317	-0.0673524	0.163838	0.0772226	0.175026	0.105762	-0.156404	0.12382	-0.0910474
A_23_P103034	CRYBA4	NM_001886	-0.0016821	-0.0178643	0.192461	0.237977	0.313278	-0.0606832		-0.0314705			-0.268366	-0.254381		-0.0478452	-0.250536		-0.342182	-0.171283	-0.291926	0.238838	-0.0867455	0.171198	-0.324809	-0.514269	0.185357	0.106331
A_23_P103041	GAS2L1	NM_152236		-0.153736	-0.254688	-0.255936	-0.190073	-0.210313	-0.25978		0.217596	-0.109505	-0.245816	-0.424819	-0.46995	-0.663137	-0.040562	-0.311937	-0.481081	-0.296423	-0.264754	-0.470009	-0.30262	-0.117818	-0.302374	-0.151695	-0.0324178	-0.123344		-0.467174
A_23_P10305	CTPS2	NM_175859	0.226371		-0.0382434	-0.109337	0.198694	-0.051128	0.160306	-0.164518	0.0213081	0.169539	-0.0516467	0.0642043	0.0686947	-0.238965	-0.17778	-0.189565	0.00759105	0.0714454	-0.0591551	0.0881222	0.00947993	-0.117669	0.245175	0.310077	0.580889	0.144338	0.142601	0.185761
A_23_P103062	RNF185	NM_152267	-0.162726	-0.217563	-0.218829	-0.273473	-0.143273	-0.0269131	-0.164784	-0.048864	-0.14154	-0.00134309	-0.174536	-0.129081	-0.123806	-0.258048	-0.288536	-0.296187	-0.306048	-0.197093	-0.241192	-0.212064	-0.265956	-0.13554	-0.122456	-0.17667	-0.208701	-0.411146	-0.0664842	-0.26001
A_23_P103070	YWHAH	NM_003405	-0.0648111	-0.178838	0.0755025	0.229303	-0.0682907	-0.187758	-0.177202	0.411298	-0.0969906	-0.0797966	0.162198	-0.122647	-0.0186927	0.234215	0.144571	0.0025579	0.133545	-0.203347	0.00740561	-0.0733122	0.0115563	-0.0892744	-0.187503	-0.173165	-0.0581867	-0.0115566	-0.291019	-0.199214
A_23_P103084	TOM1	NM_005488	-0.141001	-0.0537164	-0.190658	-0.368016	-0.35368	-0.230254	-0.446529	-0.374181	-0.449791	-0.44032	-0.478217	-0.285142	-0.40427	-0.597073	-0.337944	-0.411257	-0.532077	-0.216971	-0.185567	-0.245551	-0.373431	-0.386611	-0.480047	-0.178882	-0.17627	-0.560018	-0.206794	-0.257129
A_23_P103099	RBM9	NM_014309	-0.00361802	-0.0833989	0.0120278	0.0874492	-0.15481	-0.0959539	-0.405162	0.305619	-0.178897	-0.234196	-0.154473	-0.255001	-0.337145	-0.149625	0.00585759	-0.15941	-0.089944	-0.25466	-0.0134507	-0.193871	-0.0658577	-0.252499	-0.257578	-0.314494	-0.223715	-0.172673	-0.290183	-0.446554
A_23_P103104	MFNG	NM_002405	-0.120231	0.0165894	-0.199181	-0.170509	-0.206434	-0.292935	-0.442389	0.0493041	-0.117956	-0.231628	-0.0986191	-0.402796	-0.112816	-0.0832699	-0.145884	0.0460144	-0.101956	-0.151597	-0.205473	-0.226102	-0.357367	-0.135933	-0.31908	-0.361585	-0.0840726	-0.115822	-0.213883	-0.132963
A_23_P103110	MAFF	NM_012323	-0.211692	-0.303693	-0.206794	-0.361106	-0.49424	-0.542954	-0.202997	-0.440005	-0.605238	0.134961	-0.109517	-0.321689	-0.635101	-0.221034	-0.457738	-0.0812644	-0.233931	0.081816	0.0311331	-0.313591	0.018524	-0.40552	-0.703373	-0.274313	-0.423297	-0.753114	-0.452273	-0.44831
A_23_P103120	GTPBP1	AF077204	-0.171277	-0.0909302	-0.203963	-0.230025	-0.051888	-0.0839343	-0.0541586	0.0406561	-0.0584777	0.00334409	-0.00709682	-0.0575127	-0.0805858	0.0144128	-0.072796	0.0615493	-0.159391	0.0300616	-0.0356505	-0.129743	-0.0748955	-0.0484634	-0.289718	0.099296	-0.0816462	-0.228868	-0.0215907	-0.0159169
A_23_P103131	FLJ20232	NM_019008	-0.0975645	-0.0613221	-0.105038	-0.14492	-0.0441265	-0.0516634	-0.132868	-0.116847	-0.107019	-0.108795	-0.0499336	-0.114798	-0.0959349	-0.149004	-0.0919317	-0.0530209	-0.180737	-0.135707	-0.02248	0.0259566	-0.0216223	-0.0729122	-0.048233	-0.146543	-0.0560432	-0.147524	-0.0410063	-0.0929742
A_23_P103149	ACO2	NM_001098	-0.146071	-0.050896	-0.255778	-0.210952	-0.122036	-0.128824	-0.146295	0.0490649	-0.131902	-0.122117	-0.110568	-0.00583161	-0.107881	-0.151357	0.19957	-0.200686	-0.374499	-0.111437	-0.100956	-0.288889	-0.242407	-0.233702	-0.399751	-0.0344848	-0.0923177	-0.215188	-0.0525582	-0.125269
A_23_P103172	C1orf171	NM_138467	0.170241	0.193408	0.179473	0.240103	0.0640295	0.1168	0.224469	0.179393	0.123156	0.20206	0.125825	0.185929	0.0968146	0.161965	0.194012	0.138802	0.165793	0.0794825	-0.0552056	0.0883889	0.144671	0.166668	0.145414	0.0605559	0.242634	0.122573	0.143293	0.152413
A_23_P103180	C1orf171	NM_138467	0.246083	0.24848	0.366433	0.306043	0.293408	0.119801	0.240197	0.182639	0.0750418	0.126464	0.129601	0.143432	0.117316	0.185275	0.226299	0.128547	0.249577	0.0898498	0.0399441	-0.0266349	0.0921518	0.366838	0.308278	0.0573197	0.184135	0.178973	0.222906	-0.0486701
A_23_P103201	PNRC2	NM_017761	0.177597	0.012099	0.104128	0.120963	-0.0324886	0.215889	0.19915	0.137273	0.172835	0.238195	0.106796	0.111289	0.121999	0.151446	0.103234	0.188227	0.134899	0.0798031	0.089031	0.146922	0.22122	-0.0280386	0.322186	0.176076	0.0907808	0.0229035	0.0896581	0.181843
A_23_P103226	FAAH	NM_001441	-0.136262	-0.147365	-0.261981	-0.382717	-0.230417	-0.0831637	-0.461176	-1.16679	-0.21841	-0.410653	-0.489557	-0.128415	-0.274769	-0.858342	-1.06538	-0.465087	-0.646725	0.0245114	-0.0907458	-0.186573	-0.0331257	-0.209907	-0.167522	0.0171019	-0.223187	-0.343165	0.0202782	-0.196754
A_23_P103232	DUSP23	NM_017823	-0.317289	-0.195658	-0.320583	-0.288564	-0.20233	-0.228521	-0.14578	-0.175555	-0.19178	-0.184202	-0.180867	-0.21563	-0.243593	-0.185094	-0.202317	-0.0496684	0.22175	-0.290424	-0.503357	-0.22347	-0.206563	-0.0828524	-0.414163	-0.222683	-0.236262	-0.081002	-0.286078	-0.0614594
A_23_P103248	PIGM	NM_145167	-0.142896	-0.0683205	-0.193509	-0.131983	-0.121085	0.00972409	-0.0644614	-0.373103	-0.0966405	-0.0670326	-0.235537	-0.0742857	-0.0891038	-0.260344	-0.464519	-0.293686	-0.277725	0.0991342	0.02207	0.0775964	0.107698	-0.27568	0.0200956	0.0439122	0.132718	0.0775232	0.0152237	-0.00180189
A_23_P103256	CFHL3	NM_021023	-0.0623265	-0.284244	-0.261793	0.109953	-0.521124	-0.160387	-0.154319	-0.112873	-0.164573	0.572081	-0.00392025	-0.359957	-0.262575	0.256521	0.051642	0.0224866	0.391144	-0.332254	0.0346193	-0.27814	-0.343998	0.047373	-0.370182	-0.397327	-0.670177	-0.208546	-0.479464	-0.27164
A_23_P103269	LOC51336	AF242772						0.00359105											-0.109756	0.280996	-0.0810402	0.211878	-0.158463	0.221588						0.0148187
A_23_P103276	KTI12	NM_138417		-0.144016	-0.191927	-0.132993	0.360196	-0.0339271	-0.00663234	0.117538	0.00886446	-0.11911	0.0454704	0.0898746	-0.210671	0.00567464	0.0517575	-0.0537049	0.0172521	-0.130651	-0.0607342	-0.103191	-0.0681867	-0.187251	0.204069	-0.11686	0.219501	-0.180079	0.0110917	-0.0643654
A_23_P103282	TMEM59	NM_004872	-0.0847993	-0.0923775	-0.176757	-0.101888	-0.208254	0.0326556	-0.0341447	-0.420823	-0.0399121	-0.0158581	-0.157422	-0.144038	-0.111072	-0.163565	-0.373383	-0.205462	-0.0997581	-0.0153319	-0.0474541	-0.176681	-0.0976902	-0.248817	0.0283346	-0.0138882	-0.248788	-0.159928	-0.0331525	-0.248098
A_23_P103310	S100A7	NM_002963						-0.126204	-0.102101		-0.0911172	0.229941	-0.169323	0.159546		-0.36552	-0.0520298	-0.00855103	-0.226353	0.0136714	-0.0406431	-0.408413	-0.109376	0.16178	0.00794322	0.180158	0.17733	0.0377871		0.0941963
A_23_P103315	A_23_P103315	A_23_P103315	-0.0855931	-0.0269462	-0.0918733	-0.0771026	-0.0247537	-0.0621563	-0.0119435	-0.199397	-0.0851617	-0.111515	-0.0571142	0.0180284	-0.0654204	-0.0769457	-0.0377771	-0.000597967	-0.078307	-0.0985812	-0.0579043	0.0552118	-0.00474096	0.17349	0.0225988	-0.0868633	-0.0394884	-0.0234831	0.0275282	-0.0461312
A_23_P103328	PTGER3	NM_000957		0.139488		0.231239		0.47062		1.04957	0.519795		0.341026	0.186483		0.255374	0.903133		0.552536	0.4854
A_23_P103334	KIAA2025	AB095945	0.255523	0.261953	0.422907	0.112572	0.185378	-0.0355224	0.11656	-0.0254435	0.0237997	0.0547465	0.0472757	0.0100434	0.122995	0.0912818	0.159965	0.165451	0.165189	0.145549	0.13594	0.21192	0.151475	0.0656863	0.117345	0.0486832	0.0826161	0.117141	0.190889	-0.0847729
A_23_P103349	OCLM	NM_022375	-0.323702			-0.051499		-0.315414	-0.0476772	-0.450654			-0.404122		-0.149589				-0.443052	-0.441781	-0.366071	-0.2394	-0.236688	0.106793						-0.625628
A_23_P103361	LCK	NM_005356	0.118197	0.296195	-0.125885	-0.163604	0.0771234	0.02725	-0.255488	-0.73948	0.168003	0.0861856	0.236222	-0.422819	-0.0736016	0.333729	-0.230096	0.403021	0.196036	0.136674	-0.171215	0.0403975	0.0617398	0.0670907	0.0464698	0.182246	-0.0502172	0.0155867	0.0826048	0.235085
A_23_P103371	ADC	NM_052998	-0.0555957			-0.166968		-0.149512	-0.228113	0.0694887	-0.219296	0.143758	-0.0797174	-0.374503	-0.0475069	-0.180736	-0.140101	0.0345607	-0.0208232	0.0105141	0.0145013	-0.166931	0.107544	-0.0837314	0.00779823	0.142369	-0.0836439	0.107368	-0.40531	-0.397385
A_23_P103398	PSEN2	NM_000447	0.0390426	-0.0506338	-0.0430425	-0.011717	0.0920887	0.0620999	0.0249481	0.104564	0.0236153	0.0664688	0.109936	0.0762412	0.0906485	0.10838	0.0830217	-0.104409	-0.0207703	0.109206	0.0290335	-0.0723805	0.0897861	-0.13164	-0.159939	0.0661141	0.155991	-0.0371834	0.0713714	0.0765643
A_23_P103405	LOC440722	AK023086	0.19101	0.204983	0.0545745	0.366941	0.746215	0.347032	0.454555	0.282792	0.453209	0.485935	0.154665	0.454842	0.261168	0.611785	0.328431	0.366498	0.050392	0.259697	0.184884	0.270153	0.0579426	0.468605	0.206472	0.805075	0.438659	0.153138	0.287394	0.919722
A_23_P103414	YTHDF2	NM_016258	0.133074	0.163606	0.156043	0.117893	0.00524745	0.0182854	0.11776	0.0260879	0.109358	0.111886	0.225942	0.159578	0.153975	0.156611	0.100143	0.200607	0.111437	0.0356905	0.111643	0.157226	0.173351	-0.0340542	0.195489	0.160435	0.097274	0.0220748	0.1411	0.171899
A_23_P103424	RGS8	NM_033345						-0.0437781			-0.304056				-0.148652				-0.0977474	-0.174471	-0.0242614		-0.0508132				-0.316346
A_23_P103433	C1orf102	NM_145047	0.0161435	0.0296158	0.0406528	-0.0546373	0.0950387	0.0239538	0.073567	0.0938503	0.00705657	0.113904	0.125461	0.016165	0.165928	0.102142	0.112278	0.00234997	0.107287	0.152642	0.0445453	-0.0464361	0.0732059	0.100459	0.0902607	0.0641363	0.00170649	-0.00199494	-0.0388975	0.027624
A_23_P103442	C1orf149	NM_022756	0.0879765	-0.0900973	0.00423994	-0.0137248	-0.131287	0.124035	0.311684	-0.201741	-0.123476	-0.0899656	-0.165317	-0.00156939	-0.145892	-0.173325	-0.311575	-0.291567	-0.129384	-0.236099	-0.104376	-0.0776737	-0.190028	-0.359841	-0.227918	-0.0471737	-0.0246718	-0.223165	-0.0566033	-0.172434
A_23_P103454	AE2	NM_032264	0.142941	0.11589	0.250081	0.129244	0.383208	0.200511	0.1583	0.121144	0.165622	0.164471	0.0279801	0.0826711	0.132938	0.115409	0.0225992	0.196535	0.157916	0.285031	0.160004	0.161343	0.170905	0.0358139	0.113695	0.225362	0.163896	0.136308	0.235139	0.121189
A_23_P103465	PLA2G5	NM_000929	0.212065	0.153639	0.18583	0.439133	0.375955	0.209173	0.0262058	0.0511804	0.129305	-0.109438	0.203498	0.229792	0.193098	0.170743	0.463233	-0.199052	-0.0454097	-0.185094	0.0949472	0.0932807	0.214099	0.0633762	0.00687947	-0.0437399	0.304528	0.33207	-0.0591907	-0.033073
A_23_P103476	UBIAD1	NM_013319	-0.133246	-0.145098	-0.287883	-0.29124	-0.051915	-0.143507	-0.138858	-0.0144341	-0.111117	-0.185664	-0.124966	0.0362683	-0.17287	-0.159276	-0.300513	-0.142822	-0.274021	-0.0268042	0.0188909	0.0201213	-0.120501	-0.188358	-0.123925	0.0410679	0.0948285	-0.0969437	-0.0643226	-0.11788
A_23_P103486	CYP2J2	NM_000775	0.00733725	0.234795	-0.159268	-0.238306	-0.0224812	-0.125609	0.168805	-0.981128	0.323971	-0.120391	-0.170921	0.531161	0.58114	-0.206918	0.627654	0.246277	0.0765652	-0.105528	0.295412	0.46454	0.472339	0.464517	0.976233	0.106729	0.810737	0.672937	-0.222029	0.164896
A_23_P103496	GBP4	NM_052941	0.140243	-0.100484	0.149355	-0.0163828	-0.141027	-0.302781	-0.382848	-0.729068	0.0473316	-0.214378	-0.137018	-0.441241	-0.308069	0.0656881	-0.351149	0.0931423	0.189897	-0.370915	-0.29129	-0.281666	-0.566464	-0.0243156	-0.441196	-0.668897	-0.707006	-0.166173	-0.432862	-0.61704
A_23_P103503	MDM4	NM_002393	-0.0323536	0.00445279	0.0647813	0.017611	-0.0705432	-0.161094	-0.122394	-0.243088	-0.208231	-0.131183	-0.186482	-0.0570662	-0.181892	-0.14395	-0.145173	-0.07648	0.13948	-0.0946808	0.0248377	0.0201792	0.0493782	-0.0985776	-0.16259	-0.0478323	-0.0609374	-0.18351	-0.255917	-0.106515
A_23_P103511	AK125122	AK125122	-0.143406	-0.0167388	0.041142	0.0153355	0.189383	-0.00232266	0.0910691	0.275418	-0.0933138	0.0345464	-0.0939066	0.0804501	-0.160068	-0.225193	-0.0166865	-0.0631437	-0.201792	-0.0507715	-0.18127	-0.0987487	-0.0310068	-0.192464	-0.335703	-0.170677	0.0632883	-0.0175648	-0.116607	-0.119655
A_23_P103522	SELL	NM_000655	-0.0300908	-0.12749	-0.13895		-0.28352	-0.0121178	-0.0578125		-0.134887		-0.0134236				-0.115584	0.0960311		-0.194874	-0.10233	-0.105595	-0.246553	-0.0485773		-0.455968	-0.41256
A_23_P103532	GPR161	NM_007369	-0.016086	-0.0819979	-0.033975	-0.0235573	0.13037	-0.0972702	-0.453751	0.19041	-0.186193	-0.187304	0.113591	0.0901314	-0.063542	0.224248	0.091181	-0.212212	-0.173067	-0.23478	-0.0307933	-0.256538	-0.0947013	-0.17014	-0.333825	-0.230149	-0.26999	0.016365	-0.158568	-0.0384877
A_23_P10356	ADAM28	NM_021777		0.302662		0.501148	0.331495	0.492205	0.960469		0.749857	0.525899	0.416491		0.372134	0.648421	0.467154	0.883435	0.382701	0.147098	0.0758299	0.574554	0.524176	-0.0390767	0.232963	-0.0327715	0.205349	0.516197		0.125936
A_23_P103561	NAV1	NM_020443	0.10085	0.0674003	0.124953	-0.025079	0.427686	-0.239077	-0.364826	0.18462	-0.236612	0.00775481	0.150175	-0.0973066	0.0959789	0.292139	0.244876	0.153457	0.220562	0.00359719	0.141537	-0.0434055	-0.134682	0.349718	0.144838	-0.19841	0.0286697	0.15803	-0.240619	-0.216026
A_23_P103571	MAN1A2	NM_006699	-0.0235873	0.179567	0.335727	0.470523	0.103114	0.282065	0.408026	0.126206	0.452757	0.0223233	-0.0748725	0.0282787	-0.0286973	0.191974	-0.0320958	0.0182132	0.276562	0.189733	0.457811	0.232971	0.240674	-0.101017	0.393911	0.196561	0.228159	0.569939	0.443371	0.287213
A_23_P103588	HMGCS2	NM_005518	-0.580565	-0.215575	-0.653996	-0.441643	-0.257514	-0.187068	-0.394562	-0.866752	0.0975679	-0.271258	-0.535934	-0.00312127	-0.425147	-0.922312	-0.86136	-0.318253	-0.742747	-0.0587973	-0.176181	-0.4685	-0.493732	-0.479201	-0.0146509	-0.0961751	-0.626678	-0.28716	-0.338742	-0.713214
A_23_P103601	MAN1C1	NM_020379	-0.094917	0.0233466	0.0109767	-0.0130779	-0.0523022	-0.149287	-0.253569	0.0110204	0.101395	0.0727353	0.127053	-0.154438	-0.564804	0.0642669	0.114454	0.13248	-0.0758335	0.126361	0.3185	0.203125	-0.0850468	0.0325066	-0.258845	-0.268371	-0.111939	-0.104708	-0.204913	-0.151981
A_23_P103617	ANXA9	NM_003568				-0.0905721	-0.238455	-0.316443	-0.074021		0.0109998	-0.185416	0.164889	-0.221217		0.264914		0.120697	0.0016176	-0.345618	-0.355276	-0.180181	-0.101751	-0.0566863						0.0930444
A_23_P103628	FLJ10359	BC011983	-0.150955	-0.0695526	-0.0614975	-0.0846683	-0.102467	-0.063769	0.0544404	-0.0426018	0.0618537	-0.0686877	0.0373397	0.0294154	-0.0234357	0.014644	-0.0923158	0.117927	0.0984816	-0.0414	-0.00386086	0.119143	0.0734822	0.0424661	0.1442	0.0121849	0.251887	0.0359822	-0.0074488	0.0234709
A_23_P103631	EBNA1BP2	NM_006824	0.0921413	0.128312	0.106276	0.184024	0.112168	0.154494	0.220988	0.210099	0.190783	0.136147	0.17958	0.179348	0.171297	0.190663	0.12086	0.21103	0.156181	0.144135	0.101254	0.116978	0.148638	0.262046	0.148254	0.255938	0.231239	0.201457	0.13027	0.348322
A_23_P103661	YY1AP1	NM_139118	-0.105731	-0.0538937	-0.126854	-0.189638	-0.0386563	-0.0542498	-0.161998	-0.121463	-0.0544155	-0.105996	-0.0393432	-0.11659	-0.0804008	-0.00308003	-0.0722968	-0.0382579	0.0544358	-0.0421032	-0.0370581	-0.020108	0.00309813	-0.0778628	-0.20963	-0.132517	-0.128501	-0.132906	-0.14676	-0.0603007
A_23_P103672	NES	NM_006617	-0.0278714	-0.0100137	0.00227154	0.151452	-0.0110287	-0.187086	-0.613158	0.359684	-0.140991	-0.177646	0.113878	-0.0725758	-0.0615497	0.232019	0.471813	-0.0836439	-0.239582	-0.409533	-0.0550981	-0.405191	-0.320367	-0.246071	-0.489421	-0.533457	-0.30854	-0.17206	-0.326961	-0.28315
A_23_P103690	C1orf2	NM_006589	-0.248732	-0.215764	-0.198903	-0.241622	-0.0570589	-0.144844	-0.267436	0.149013	-0.175766	-0.170832	-0.111778	-0.1205	-0.195546	-0.0654489	0.0204807	-0.0935341	-0.178903	-0.0776133	-0.0359381	-0.103214	-0.0978388	-0.168852	-0.379323	-0.233405	-0.123909	-0.0605767	-0.130035	-0.105955
A_23_P103698	MAPBPIP	NM_014017	-0.150941	-0.123228	-0.246356	-0.147281	-0.0594067	0.0400179	-0.0369708	-0.174896	0.00049254	-0.100224	-0.150153	-0.0344227	-0.0706051	-0.158743	-0.062541	-0.187041	-0.152432	0.00919808	0.0852567	0.108081	0.00603423	-0.103163	-0.0637496	0.0659587	0.104138	0.054085	-0.0731084	-0.0965767
A_23_P103703	HSPB7	NM_014424	-0.00390856	-0.267536	-0.0198162	0.116242	-0.230476	-0.425426	-0.614165	0.48563	-0.397953	0.068587	0.0443687	-0.362306	-0.0450168	0.0642374	0.872901	-0.458457	-0.240551	-0.575774	-0.195411	-0.597673	-0.21898	0.0147128	-0.644574	-0.637381	-0.472548	-0.274073	-0.607848	-0.49426
A_23_P103720	AGMAT	NM_024758	-0.19221		-0.231848		0.450685	0.1292	0.102594	-0.259304	0.131275	0.0149168	-0.341522	0.314556	0.192252	-0.365138	0.393477	-0.141187	-0.0709919	0.480475	-0.0374805	0.0692064	0.319133	0.319038	0.541182	0.864511	1.09666	0.643422	0.896279	0.465155
A_23_P10374	KIAA1002	NM_014925	-0.00373826	0.0130321	-0.0351522	-0.132895	0.0730482	0.0123403	0.00178498	-0.0984199	-0.0139622	0.115078	0.0104268	0.0387086	0.154944	-0.0551249	-0.010072	-0.117538	-0.184894	-0.0279307	0.0262535	-0.0123932	-0.081073	0.00688508	-0.144329	-0.00754901	-0.0430176	-0.0328096	0.076796	-0.00962345
A_23_P103743	AF118066	AF118066						-0.221214						0.0620739	0.108967			-0.104482	-0.236304	-0.207029	-0.0216434	-0.0445439	0.128229	-0.160983				0.00484818
A_23_P103756	OVGP1	NM_002557	0.048102	0.0501119	-0.261569	0.0407962	0.376982	0.0824106	-0.179167	-0.0941195	-0.0316122	0.028776	-0.0491103	0.322241	0.273129	-0.143906	-0.116531	-0.000624269	0.000531109	-0.063419	0.14555	0.386063	0.0727849	0.578458	0.666336	-0.0750401	0.270085	0.338753	0.389737	0.0932839
A_23_P103765	FCER1A	NM_002001	0.349085	0.311168	-0.011939	0.473996	0.324369	0.415421	0.252873	-0.312422	0.308765	0.614802	0.536444	-0.166813	0.56928	0.852316	0.248367	0.854151	0.758067	0.285217	0.365195	0.311353	0.445109	0.0874962	0.127768	-0.231762	-0.376359	0.451433	0.433976	0.85155
A_23_P103775	LRRC8C	NM_032270	-0.0529372			0.209275		0.339395			0.3697	0.579806	0.15453			0.331749		0.608664	0.69738	0.162724	0.226635	0.291143	0.00208329				0.156135	0.14805
A_23_P103787	HIPK1	NM_198268	0.120824	0.175516	0.158558	0.0832177	0.105511	-0.0641567	-0.0685495	-0.0333417	-0.150915	-0.134829	-0.0678036	-0.065185	-0.0155603	-0.0480559	0.0372389	-0.0209826	0.0745321	-0.119245	-0.0151024	-0.0757896	-0.0483419	-0.0267795	-0.229077	-0.216593	-0.149449	-0.138085	-0.163264	-0.240535
A_23_P103795	VANGL1	BC000907	0.0285717	-0.00813228	-0.0126036	-0.0589444	0.0227127	0.0912134	0.0322266	0.0776159	0.116062	0.174695	0.085753	0.150332	-0.0472613	-0.036376	-0.0504117	0.136924	-0.0438474	0.167182	-0.0184149	0.0734246	0.156194	-0.120137	0.155643	0.233097	0.296807	0.0903405	0.0125136	0.161775
A_23_P1038	JARID1B	NM_006618	-0.144569	-0.0825368	-0.020242	-0.0559981	0.0894583	-0.108691	-0.179384	-0.230694	-0.174857	-0.172962	-0.209994	-0.0496359	-0.218226	-0.232659	-0.303265	-0.146198	0.0179947	0.0452497	0.114218	0.124015	0.0363526	-0.0661406	0.0460283	0.190196	0.119757	-0.0744704	0.152735	-0.168937
A_23_P103803	FCRL3	NM_052939	-0.0344071	-0.267275	-0.281351	-0.195204		-0.508129	-0.12599	-0.401227	-0.436434	-0.361402	-0.292914	0.0338303	-0.585171	-0.323441	-0.0721054	-0.349117	-0.560542	-0.489952	-0.469493	-0.211706	-0.265787	-0.0723938			-0.317622	-0.826512
A_23_P103812	FAM5C	NM_199051	0.225893	0.218953	-0.0675743	0.213637	0.330335	0.478156	0.439122	-0.463825	0.350626	0.177987	0.0882367	0.436802	0.203765	-0.352979	-0.367652	0.111239	-0.176871	0.391706	-0.0841642	-0.180259	-0.179196	0.00260007	0.236232	-0.0976219	0.773942	0.419616	0.343075	0.71105
A_23_P103824	THC2249577	THC2249577	-0.148242	-0.0691245	-0.0582004	-0.277176	-0.177079	-0.0259254	-0.150282	-0.212425	-0.117818	-0.154025	-0.229979	-0.132478	-0.164026	-0.191582	-0.16814	-0.148672	-0.20646	-0.0145968	-0.0700268	-0.104422	-0.0822448	0.146948	-0.329205	-0.168323	-0.196386	-0.245623	-0.149345	-0.0663591
A_23_P103837	UBAP2L	D63478	-0.328063	-0.188517	-0.271986	-0.315128	-0.165592	-0.19172	-0.148165	-0.132832	-0.137233	-0.182468	-0.134218	0.0439677	-0.237856	-0.205702	-0.164418	-0.0274814	-0.189653	-0.0260224	-0.0154531	0.0311696	-0.0333152	-0.166289	-0.32245	0.040221	0.0250275	-0.255309	0.0423248	-0.0561129
A_23_P10385	DTL	NM_016448		0.295729	-0.499079			-0.195211	0.249766		0.421166	0.169435	0.397277	0.236775	0.36066	0.614953	0.267084	0.631683	-0.000625662	0.175592	0.132531	0.676291	0.0216583		0.0497778		0.00801006	0.280334	-0.156025	0.19374
A_23_P10385	DTL	NM_016448	-0.0328899				0.19833	0.102672	0.406467		0.625916	0.290992	0.490035	0.0339016	0.373089	0.631797	0.226264	0.669337	0.210901	0.0317796	0.440488	0.911954	0.75485		0.397216	0.0210025	0.585539	0.559058		0.343518
A_23_P10385	DTL	NM_016448		-0.0149533				-0.0659103	0.200036		0.425548	0.349056	0.55876		0.242445	0.596829		0.703081	0.233943	0.162328	0.462502	0.440056	0.264104	-0.115008	0.378413		0.341888	0.545067		0.153623
A_23_P10385	DTL	NM_016448	-0.0885564				0.201032	0.0608785			0.489472	0.293802	0.523869		0.279158	0.571174	0.167892	0.598744	0.0565162	0.104799	0.708607	0.65942	0.395606	0.0821058	0.430651		0.524455	0.483394		0.396587
A_23_P10385	DTL	NM_016448				0.268325		-0.053644			0.501686	0.178197	0.273277		0.370291	0.654761	-0.159389	0.607002	-0.0157531	0.174477	0.886776	0.896115	0.190938	0.22507	0.454237		0.275852	0.533586		0.311589
A_23_P10385	DTL	NM_016448		0.245437		0.239144	0.0912068	-0.150273	0.259752		0.474679	0.317039	0.511965			0.460833	0.210092	0.536038	0.0147362	0.0246596	0.569556	0.662439	0.269754	-0.076883	0.398236		0.546914	0.513862		0.321835
A_23_P10385	DTL	NM_016448		-0.0538134	-0.0958333	-0.406292	0.062151	-0.297768	0.140962		0.338527	0.108645		-0.0372637		0.555435		0.155321	-0.282092	-0.128553	0.491334	0.214853	-0.00395069	-0.0728116	0.0464313		0.193585	0.172623	-0.0963288	0.158941
A_23_P10385	DTL	NM_016448	-0.0686858	-0.0159794	-0.00639453		0.144507	0.54903	0.221416		0.43588	0.388741	0.54753		0.240707	0.670098	0.211105	0.677774	0.509109	0.182049	0.431537	0.758233	0.105748	0.146176	0.387781		0.523058	0.527429		0.258306
A_23_P10385	DTL	NM_016448		0.228724	-0.0626842						0.479225	0.175964	0.116508		0.0547866	0.565813		0.68624	0.393148	0.24047	0.378541	0.942147	0.748863		0.427333		0.468076	0.356529		0.151792
A_23_P10385	DTL	NM_016448					0.313865		0.231728		0.395075	0.124848	0.0448532	0.555737		-0.86163	0.0785577	0.567647	0.449495	0.388695	0.829987	0.560831	0.49672	0.214418	0.400459		0.441406	0.412746		0.204939
A_23_P103864	TTC13	NM_024525	0.449819	0.347096	0.38981	0.18357	0.176134	0.222244	0.314697	0.462887	0.413329	0.16011	0.233764	0.363614	0.188506	0.300228	0.354524	0.290338	0.33422	0.343005	0.247738	0.351245	0.265988	0.0585097	0.498705	0.411119	0.996996	0.461555	0.308041	0.745522
A_23_P103877	LRRC38	CR622769	-0.0440495			-0.0508327		-0.0372271	-0.0333988		-0.464083	0.0851083					0.930997		-0.192147	-0.128181			-0.197902	0.119106				-0.144284
A_23_P103885	AURKAIP1	NM_017900	-0.0877882	0.00519894	-0.0650912	-0.108104	0.129939	0.000513496	-0.0934289	-0.00213444	-0.0449025	-0.0454367	-0.0144885	-0.0318624	0.000213234	-0.0303186	0.0404732	-0.0980403	-0.0893407	0.0110173	0.0501038	-0.0103595	-0.0163131	0.0952009	-0.112983	0.0237976	0.018431	0.0678994	0.0448413	-0.090313
A_23_P103897	SPATA1	NM_022354				0.152563		0.460424	0.34545		0.485687	0.434995	0.191067	0.204913		0.324596	0.498649	0.520103	0.575679	0.36397	0.350221	0.618653	0.363231	0.301593	0.275187	0.199855	0.382668	0.360319		0.422764
A_23_P103905	UFC1	NM_016406	-0.0238289	-0.0594161	-0.0518135	0.135357	-0.084067	0.151059	0.0403142	0.0358943	0.0959406	0.0414609	0.0487483	0.00815481	0.0454224	0.0259999	-0.019642	0.0217321	-0.0176596	0.0732554	-0.0466846	0.0354379	0.0348755	-0.239408	0.181214	0.0465343	0.135952	0.0595643	0.0854471	-0.065965
A_23_P10391	COL5A2	NM_000393	0.290957	0.116511	0.369429	0.332166	0.0268694	0.0330784	-0.0887212	0.497333	0.246424	0.271706	0.398466	-0.150169	0.317186	0.618795	0.432017	0.355868	0.284515	0.178312	0.258907	0.0633275	0.0462407	0.10046	0.150808	0.0390399	0.126205	0.289909	-0.251469	-0.0552748
A_23_P103919	B4GALT3	NM_003779	-0.158393	-0.115864	-0.227893	-0.247689	-0.145718	-0.0843309	-0.092748	-0.366009	-0.101398	-0.146001	-0.178423	-0.0471185	-0.152508	-0.228772	-0.317317	-0.15728	-0.218775	0.0813675	0.0153464	0.034906	0.0147382	-0.230686	-0.124838	0.0407964	0.10383	-0.0850619	-0.010865	-0.0514434
A_23_P103923	FAM20B	NM_014864	-0.0201968		0.0251739	-0.0530949	0.0382834	-0.000953875	0.0788359	0.160982	-0.263315	-0.0565615	-0.0892393	0.21397	-0.143182	0.211925	0.1645	-0.0359566	0.0186074	-0.0608312	-0.021622	-0.171519	0.0168282	0.0302219	-0.162057	-0.0806591	0.0941379	0.189888	0.32248	-0.0279072
A_23_P103932	FGR	NM_005248	-0.00341478	-0.108452	-0.182478	-0.0529079	-0.0167895	-0.306893	-0.388696	-0.0251852	-1.78e-06	-0.190693	0.317536	-0.312325	-0.192808	0.424431	-0.202386	0.323366	0.467609	-0.174867	-0.117359	-0.215622	-0.372098	-0.156261	-0.38144	-0.234268	-0.0836372	-0.159819	-0.337286	-0.0719767
A_23_P103942	DNAJC11	NM_018198	-0.181536	-0.0150311	-0.1219	-0.143442	0.0406251	-0.0609469	-0.109037	-0.0161957	-0.0603926	-0.0851142	-0.0407636	0.0186481	-0.00582406	0.00508345	-0.0232796	-0.0393262	-0.113854	-0.023646	-0.00826618	-0.0757861	-0.00257735	0.0747535	-0.157677	-0.0935843	0.0204648	-0.0324026	0.0357514	-0.0230589
A_23_P103951	A_23_P103951	A_23_P103951	-0.00165613	-0.0605297	-0.0558715	-0.0417896	0.313394	-0.0421121	0.387768	-0.0191619	0.13899	0.420552	0.270077	0.0923685	-0.125516	0.0992121	-0.130624	0.452341	0.274277	-0.0354065	-0.141952	-0.172395	0.0171927	-0.122327	0.236843	-0.483888	-0.0593172	-0.245886	-0.262158	-0.0890076
A_23_P103968	AKR7A3	NM_012067	-0.0588555	-0.0814729	-0.109644	-0.0570704	-0.185962	-0.0966816	-0.0175425	-0.052087	-0.0519036	-0.0321702	-0.110586	-0.0562143	-0.107951	-0.12321	-0.027848	-0.102076	-0.290443	-0.0909743	-0.152147	-0.258519	-0.140735	-0.299358	-0.207307	-0.0366656	-0.136481	-0.166549	-0.0589674	-0.147357
A_23_P103971	CYP4Z1	NM_178134				0.381591	0.228331	0.530911	1.02883		0.716857	0.627098	0.300791	0.440411		0.585704		0.579353	0.869647		0.280439	0.327276	-0.131116				0.281647	0.220766		0.202108
A_23_P103981	HIST2H2AA	NM_003516	-0.00252424	0.0535891	-0.368562	-0.374053	0.135699	0.190183	0.0739268	-1.32396	0.1141	0.0544796	-0.201551	0.0276701	0.0971449	-0.425409	-1.00638	-0.390214	-0.451806	-0.344761	0.662651	0.473348	-0.317794	-0.184927	0.0221306	0.417956	-0.238954	-0.31845	-0.0717835	0.136828
A_23_P103996	GCLM	NM_002061	-0.0411077	0.0408987	-0.128419	-0.141484	-0.0115223	0.216586	0.364526	-0.245742	0.0472423	0.0487642	-0.0269041	-0.0439104	-0.15565	-0.153074	-0.00432837	-0.0838126	-0.0711645	0.123352	0.0388361	-0.00276524	-0.05753	-0.324202	-0.0897949	-0.207245	-0.0107687	-0.093889	-0.0555111	-0.105334
A_23_P10401	PPP2R3A	NM_002718	0.0894264	-0.0749201	0.362003	0.150901	0.256941	0.0604879	-0.0464986	0.356136	-0.0628145	0.0553177	0.112533	0.0466626	-0.0492466	0.319963	0.557617	0.0342518	0.179783	-0.109004	0.0103846	-0.140276	0.082349	0.09555	0.116391	0.0110182	0.0977811	0.193463	0.353725	0.152266
A_23_P104012	GNAT2	NM_005272						-0.0294078											-0.235297		-0.0105568	-0.0427469
A_23_P104022	C1orf19	NM_052965	0.244956	0.0293172	0.144794	0.31936	0.22814	0.233865	0.0775458	0.214009	0.180315	0.163544	0.229603	0.0793507	0.182472	0.239315	0.214567	0.139342	0.247245	0.224426	0.138412	0.1774	0.234733	0.160423	0.395167	0.208043	0.214929	0.238087	0.129318	0.330248
A_23_P104025	C1orf19	NM_052965	0.201018	0.134701	0.101919	0.305649	0.140645	0.204552	0.200245	0.412258	0.259811	0.225104	0.326925	0.240154	0.407433	0.30757	0.343272	0.199338	0.201144	0.230508	0.228514	0.206034	0.26828	0.00617008	0.368594	0.358243	0.267247	0.359347	0.237689	0.395385
A_23_P104046	BPNT1	NM_006085	-0.58895	-0.490453	-0.416546	-0.404799	0.029621	0.046005	0.0137897	0.0981088	0.10163	0.00119475	-0.123409	-0.00511087	-0.00627493	-0.100658	-0.153462	-0.137421	-0.00264868	0.245588	0.0121691	0.0915886	0.0694629	-0.206184	0.192375	0.13044	0.285064	-0.133196	0.0424179	-0.0198644
A_23_P104054	C1orf9	NM_016227	0.259632	0.173126	0.239749	0.246543	0.0326865	0.151576	0.277221	0.0331541	0.160184	0.145667	0.135945	0.135928	0.148651	0.125196	0.0793502	0.145322	0.19577	0.264563	0.264347	0.223503	0.181877	-0.0536202	0.272126	0.132126	0.237395	0.103559	0.0869771	0.0889595
A_23_P104065	ICMT	NM_170705	0.0249128	0.06705	-0.0050425	0.321264	0.0116455	-0.0153625	0.110603	0.166853	0.0263514	0.0600047	0.213785	0.099409	0.0719529	0.13529	0.415619	-0.015769	0.0089639	0.0515157	0.0660922	-0.014432	0.107549	-0.15376	0.0439819	-0.118256	0.164884	0.073216	-0.0502322	-0.01863
A_23_P104073	S100A3	NM_002960			0.172113	0.31563	0.0989477	-0.0102507	0.44741	0.261352	0.237359	0.238319	0.264682	-0.175438		0.303665	0.668141	0.221383	0.10366	-0.0105529	0.227751	-0.144927	0.235056	-0.0245945	0.400284	0.0255029	0.28948	0.440769		0.258328
A_23_P104086	CROCC	NM_014675	0.160274	0.0336802	-0.165704	-0.069248	-0.2744	-0.14325	-0.416846	-0.109027	-0.247041	-0.217825	-0.239896	-0.0630849	-0.302456	-0.261001	-0.196287	-0.215375	-0.25664	-0.231595	-0.212401	-0.204276	-0.12914	-0.0282955	-0.267559	-0.196714	-0.0296048	-0.130122	-0.16651	-0.0235563
A_23_P104098	SYT2	NM_177402	-0.12639	-0.149886	-0.180157	-0.00647763	0.331103	0.0470406	-0.110254	-0.182617	-0.219493	-0.0831656	-0.164559	-0.0863373	-0.247328	-0.364766	-0.160467	-0.334905	-0.0734379	-0.0557647	-0.17055	-0.131988	-0.162763	0.0546964	0.203363	-0.157346	0.297812	0.102818	0.138259	0.10739
A_23_P104109	RPS6KC1	NM_012424	0.131197	0.412113	0.238251	0.110601	0.625243	0.444058	0.0481515	-0.00347947	0.00808466	-0.00739426	-0.127447	0.285541	0.186654	-0.210001	-0.1112	-0.237162	0.0127084	0.428267	0.171302	0.236142	0.223117	0.471688	0.835241	0.0307835	0.234313	0.0748058	0.324133	-0.122592
A_23_P104116	RBM8A	NM_005105	0.0169066	0.120773	0.00248059	0.0406781	-0.024329	0.082408	0.177152	-0.0328913	0.108924	0.0778315	0.0828228	0.106766	0.0161995	0.0405767	-0.0176648	0.124176	0.0928834	0.0654291	0.081282	0.0744638	0.033886	-0.151113	0.00443252	0.121551	0.078673	0.0406655	0.0711434	0.0443895
A_23_P104138	MGC15634	BC007286	-0.0812653	-0.0405064	-0.126898	0.160508	-0.03231	0.288718	0.122197	0.489303	0.331035	0.177724	0.154466	0.345424	0.716245	0.358737	0.0829691	0.220484	0.544005	0.166205	0.0968966	0.0976121	0.140443	0.00452463	0.527407	0.585626	0.313143	0.0131489	0.168171	0.51279
A_23_P104146	ZNF262	NM_005095	0.353311	0.242616	0.161626	0.263571	0.179512	0.283068	0.263729	0.0762674	0.224867	0.313472	0.108727	0.11007	0.13479	0.0623356	0.170223	0.102284	0.219906	0.174469	0.0967574	0.219763	0.207264	0.274264	0.409462	0.131434	0.228596	0.158957	0.147305	0.186715
A_23_P104151	C1orf154	NM_016486	0.178608	0.0417334	0.0914257	-0.0801384	-0.00827524	0.0149601	0.107156	-0.109175	0.107005	0.0342036	-0.0190554	0.145716	-0.0595234	0.0306692	0.0388783	0.0561493	0.0438465	0.0510699	0.00900293	0.276917	0.0908505	-0.0864996	0.3793	0.185216	0.372245	0.222617	0.169191	0.141502
A_23_P104188	ELF3	NM_004433	-0.55062	-0.230239	-0.761808	-0.511726	-0.749525	-0.609991	-0.10063	-1.75983	-0.438558	0.131155	-0.366504	-0.319733	-0.969403	-0.271168	-1.32534	0.31876	0.0477564	0.162756	-0.154772	-0.167041	0.0389522	-0.621996	-0.752005	-0.0693542	-0.415759	-0.696289	-0.40356	-0.257953
A_23_P104193	ITGB1	NM_133376	0.299084	0.248843	0.619479	0.593805	0.252282	0.088431	0.0675563	0.537318	0.0949322	0.141052	0.247645	0.0624196	0.123381	0.328811	0.324876	-0.00570443	0.434124	0.0738881	0.19711	0.12572	0.234315	0.0725519	0.0614519	0.0470417	-0.123336	0.162087	-0.061937	-0.198119
A_23_P104199	ITGB1	NM_133376	0.287873	0.194366	0.524146	0.554781	0.267038	0.145768	0.0539822	0.566725	0.0629742	0.181668	0.268933	0.0494117	0.0923948	0.299695	0.320879	-0.0166726	0.455715	0.107757	0.266132	0.101617	0.264013	-0.162286	0.0490291	0.0341919	-0.113836	0.139015	-0.0237948	-0.165602
A_23_P104201	YME1L1	NM_139313	0.240824	0.257953	0.289564	0.315628	0.152193	0.308481	0.345813	0.207717	0.223139	0.193992	0.137862	0.149918	0.206469	0.159521	0.231432	0.188923	0.243618	0.278603	0.182363	0.206208	0.235624	0.0813033	0.299441	0.212498	0.0969988	0.257674	0.231292	0.192624
A_23_P104224	ACF	NM_138933		-0.0143329			0.0751014	-0.286036		0.268576		-0.119635	-0.495376	0.863671		-0.323239			-0.135279	-0.124347	-0.176827	-0.135405	-0.308449	0.134171	-0.4132	-0.330044	-0.467588	-0.145438	0.0184085	0.269284
A_23_P104237	GPAM	NM_020918
A_23_P104252	ITIH5	NM_030569	0.146729	0.0257121	0.364487	0.188225	0.24264	-0.0134596	-0.194535	0.49086	0.0276215	0.176688	0.256533	0.0984954	0.115462	0.432312	0.468927	0.00248163	0.24683	-0.32033	0.0402785	-0.344665	0.0733744	-0.073283	-0.578825	-0.476793	-0.412831	-0.0682778	-0.272627	-0.0747349
A_23_P104275	SLC16A12	NM_213606						0.369289															-0.18942
A_23_P104282	C10orf6	NM_018121	0.197338	0.0517372	-0.00930708	0.221435	0.459764	-0.0704	0.129693	0.731319	0.325724	0.376251	0.0131514	-0.0673839	-0.0431533	0.0933967	0.315594	0.190772	0.133712	-0.172725	-0.0802461	-0.240665	0.0218623	-0.0772262	-0.02218	0.315748	0.348659	-0.0448724	-0.00591954	-0.0448777
A_23_P104295	FBXW4	NM_022039	-0.161115	-0.0820042	-0.18923		-0.397389	-0.337115	-0.670364	-0.181807	-0.434707	-0.39384	-0.421706	-0.198415	-0.371891	-0.402868	-0.489394	-0.297305	-0.60118	-0.501729	-0.253624	-0.499088	-0.353799	-0.659381	-0.694419	-0.249098	-0.225648	-0.525964	-0.144836	-0.360479
A_23_P1043	C1orf106	NM_018265	-0.490763	-0.290318	-0.616764	-0.353531	-0.596098	-0.185244	-0.140123	-1.29532	-0.0764388	0.177269	-0.221342	-0.506328	-0.344054	-0.246672	-1.14751	0.159092	-0.298057	-0.529727	-0.546621	-0.511222	-0.264345	-0.67375	-0.915726	-1.20885	-0.951785	-0.570993	-0.648033	-0.420255
A_23_P104318	DDIT4	NM_019058	-0.677907	-0.483276	-0.835324	-0.519237	-0.620092	-0.512331	-0.0635624	-0.826773	-0.123212	-0.323651	0.086978	-0.261615	-0.394567	0.219969	-0.694764	-0.171898	-0.027978	-0.845894	-0.537273	-0.637913	-0.811379	-0.792422	-0.794193	-0.496	-0.686781	-0.0295305	-0.597744	-0.322944
A_23_P104323	MGMT	NM_002412	-0.211891	-0.164027	-0.115583	-0.191551	-0.0473175	0.00369053	-0.0710047	-0.177869	-0.104587	-0.0298271	-0.0184395	-0.0749498	-0.0758094	-0.203075	-0.0971271	-0.0970996	-0.301917	0.140044	-0.184006	-0.28476	0.0224854	-0.149334	-0.0485744	0.0307395	-0.0683278	-0.0927831	0.152716	-0.19783
A_23_P104335	FAM13C1	U79304																			0.404339
A_23_P104346	PIP5K2A	NM_005028	0.135013	0.187709	0.292703	0.136062	0.115043	-0.288381	-0.341311	0.202566	-0.316668	-0.128428	-0.0592514	-0.232164	-0.0829313	0.0134357	0.0364995	-0.0377357	0.235052	-0.121161	-0.0521549	-0.0745477	-0.155583	0.304665	-0.339333	-0.359353	-0.0336938	-0.0537729	-0.28115	-0.363289
A_23_P104351	FAM45B	NM_018472	0.0814722	-0.0142358	0.0335718	0.0209644	0.007589	0.110607	-0.0495319	-0.23341	0.0316584	0.0544213	-0.0581382	-0.0287426	-0.017124	-0.0955928	-0.0729047	0.0211361	-0.041141	-0.0290249	-0.00557182	0.020594	-0.0576393	0.132522	0.0968205	-0.0185403	-0.238143	-0.0479065	0.0236292	-0.112916
A_23_P104362	ECHS1	NM_004092	-0.0672439	0.0528268	-0.12552	-0.0570509	0.204399	0.157699	0.170266	0.0105012	0.319219	0.081852	0.00108809	0.331088	0.129827	-0.0406443	0.0706852	-0.040737	-0.143173	0.0710828	0.0518462	0.0178723	-0.0131925	0.0676676	0.262855	0.203505	0.112237	0.190643	0.215179	0.0261736
A_23_P104372	DNAJC9	NM_015190	0.0796692	0.0404174	0.00476909	0.0678345	-0.0163788	0.0947411	0.206009	0.177188	0.15882	0.153788	0.1769	0.121527	0.129163	0.193188	0.114647	0.249726	0.116287	0.0814729	0.14013	0.239397	0.12799	-0.0276885	0.129281	0.0794311	-0.00855843	0.150884	0.00988603	0.211087
A_23_P104387	GHITM	NM_014394	0.0255838	-0.0666586	-0.0205446	0.0457772	-0.0899146	0.055849	0.09605	0.104992	0.0601212	0.0644891	0.0611615	0.028716	-0.0106365	0.0425774	0.190061	-0.0258723	0.0213959	-0.0358339	-0.0543714	-0.0884671	-0.0476838	-0.14103	0.0958208	-0.23901	-0.153779	0.00634672	-0.0333622	0.0198303
A_23_P104413	DUX4	NM_033178	0.0224065	0.0198358	-0.0832705	-0.117062	0.0528688	-0.292605	-0.280302	-0.28012	-0.255934	-0.148097	-0.0899279	-0.118012	-0.0553533	-0.135568	-0.0760119	-0.16165	-0.389106	-0.316561	-0.210562	-0.422157	-0.362125	0.207686	-0.51482	-0.117136	-0.303545	-0.209696	-0.125281	-0.310348
A_23_P10442	OSBPL1A	NM_080597	0.263651	0.069873	0.269338	0.23901	0.101508	0.0414713	-0.10818	0.230646	-0.0825464	0.124546	0.193374	-0.00634919	0.150636	0.175712	0.220334	0.0915248	0.106031	0.00255168	0.141066	-0.0259347	0.0949306	-0.0194257	-0.0309618	-0.0537955	0.00145512	-0.00594889	-0.0750174	-0.0401783
A_23_P104438	MYPN	NM_032578	-0.22328		-0.0249576			-0.072059	-0.188314	-0.165086	-0.45956			-0.161107	0.310116	-0.106143	1.30439	-0.292393			-0.257303	-0.144059	-0.131983	-0.0296009		0.0748077				-0.233168
A_23_P104445	PIK3AP1	NM_152309					0.11214	0.298613			0.249393		0.0973293					0.102626	0.266698	0.738245	0.354505	0.143632	0.347988		0.189065	0.281388	0.194683
A_23_P104451	DDX50	NM_024045	0.334319	0.0973107	0.368188	0.384117	0.17855	0.189994	0.172212	0.354141	0.189879	0.16029	0.297608	0.179964	0.193282	0.306003	0.332311	0.299385	0.356016	0.186163	0.178719	0.196207	0.219053	0.227016	0.200118	0.0887843	-0.0434744	0.0793783	0.0490573	0.269065
A_23_P104464	ALOX5	NM_000698	0.0434286	-0.011732	-0.193575	-0.264695	-0.206188	-0.0925385	-0.408518	-0.784233	-0.134835	0.0457028	-0.0538783	-0.505185	-0.252789	0.0997417	-0.339539	0.0673065	0.147041	-0.0494023	-0.00939219	0.0816347	0.122548	-0.0645446	-0.282003	-0.012471	-0.365858	-0.295871	-0.0985811	-0.213301
A_23_P104471	DUSP13	NM_001007271	-0.59178	-0.540506	-0.378137	-0.689235	-1.03516	-0.923337	-0.737095	-0.833506	-0.972017	-1.06678	-1.03889	-0.967055	0.264316	-0.883932	1.30612	-0.799162	-0.282658	-0.917034	-0.694498	-0.953823	-0.87032	0.517617	-0.991192	-0.984429	-1.17305	-1.10783	-0.945203	-0.928775
A_23_P104484	A_23_P104484	A_23_P104484						-0.450929					0.289087						0.412916		0.42214	0.0343293	-0.0825478	-0.210363						0.116778
A_23_P104493	PAPSS2	NM_001015880	-0.0145468	-0.159703	0.212054	-0.227781	-0.0453361	-0.521346	-0.372794	-0.509372	-0.293977	-0.473991	-0.286461	-0.485339	-0.418113	-0.191661	-0.0614652	-0.182413	-0.160774	0.194868	-0.0321835	-0.221917	-0.164798	-0.395024	-0.13558	-0.560178	-0.715508	-0.504663	-0.0707333	-0.545498
A_23_P104509	FAM53B	NM_014661	-0.0399191	-0.0749288		-0.00830878	-0.0293912	-0.0170223	0.0629944	0.22742	0.0245676	0.0187769	-0.0154058	-0.0668954	-0.112709	0.287161	0.307893	-0.0143444	0.041761	0.0160993	-0.135622	-0.027552	0.0684418	0.482539	0.291224	0.0384253	0.374936	0.0818319	0.217277	0.0283015
A_23_P104522	NEBL	NM_006393	0.0290053	0.104539	0.390058	0.233269	0.458399	0.0968363	0.255704	-0.227305	0.416191	0.0817645	0.346947	0.352896	0.29709	0.35696	0.655328	-0.0240947	0.452478	0.263182	-0.250298	0.0375365	0.262343	-0.17042	0.393905	-0.00893585	0.706285	0.451307	0.36757	0.44747
A_23_P104555	ANKRD2	NM_020349	-0.567455	-0.590123	-0.37485	-0.435616	-1.16466	-0.836879	-1.11289	-0.801993	-1.0796	-0.950578	-1.0682	-0.894725	0.315493	-1.12956	0.484958	-1.06297	-0.710908	-0.886272	-0.68238	-0.935854	-0.787601	-0.203114	-1.3301	-0.878522	-1.28425	-1.00762	-0.811137	-1.06578
A_23_P104563	CPT1A	NM_001876	0.0330567	-0.00518323	0.0745012	-0.0855917	0.0984316	-0.0657554	0.0216318	0.117645	-0.172931	-0.0544359	-0.0545527	-0.033842	-0.0705017	-0.277493	-0.299147	-0.224703	-0.225988	-0.00330062	0.0650882	-0.000320447	-0.191033	-0.103471	-0.530224	0.022503	0.423769	0.0232419	0.193661	0.0576452
A_23_P104579	CDK2AP2	NM_005851	-0.298927	-0.192159	-0.439859	-0.266146	-0.25625	-0.160685	-0.340815	-0.192215	-0.379314	-0.300081	-0.340783	-0.264451	-0.205542	-0.395869	-0.385633	-0.401016	-0.614579	-0.0660136	-0.332878	-0.445464	-0.243993	-0.304905	-0.48106	-0.181854	-0.119397	-0.225814	-0.147796	-0.284415
A_23_P10458	FLJ10945	NM_018280						0.231069					0.183845						0.41375	-0.0947391	0.407762	0.266137		0.310922			0.0720516
A_23_P104583	CORO1B	NM_020441	-0.1671	-0.154704	-0.482959	-0.378525	-0.343319	-0.162017	-0.420091	-0.593299	-0.373523	-0.385263	-0.4713	-0.237874	-0.274561	-0.657567	-0.719762	-0.560604	-0.665836	-0.0656029	-0.18499	-0.222428	-0.132997	-0.321455	-0.492746	-0.0783922	-0.12633	-0.333393	-0.0853113	-0.296862
A_23_P104594	SCT	NM_021920	-0.102223	-0.0369654	-0.0853275	-0.115968	-0.212258	-0.268872	-0.344402	-0.21853	-0.347612	-0.314346	-0.11713	-0.351229	0.0560408	-0.454283	0.557565	-0.260069	-0.121618	-0.177504	-0.0921617	-0.15779	-0.233757	0.0509219	-0.299577	-0.394211	-0.263275	-0.33156	-0.195244	-0.427792
A_23_P104607	PSMC3	NM_002804	0.0152237	-0.0579667	-0.012708	0.127563	-0.117444	-0.144151	-0.355978	0.0313101	-0.175189	-0.175506	-0.173664	-0.183233	-0.182954	-0.164584	-0.0914168	-0.216041	-0.123608	-0.200819	-0.0201464	-0.130117	-0.0682228	-0.288385	-0.0566536	-0.227106	-0.0753307	-0.15199	-0.143719	-0.197161
A_23_P104617	GYLTL1B	NM_152312	-0.19188	0.0368184	-0.268998	-0.0972744	-0.243158	-0.171949	0.0472045	-0.602144	-0.0119303	-0.213311	-0.303025	-0.0654755	-0.11359	-0.356979	-0.591822	0.000385437	-0.327011	-0.0690537	-0.0478965	-0.0375724	0.0174487	0.0131554	-0.0265145	0.0137325	0.0382968	0.1252	0.122264	0.0231335
A_23_P104624	ENST00000278505	ENST00000278505	0.131565	0.109559	-0.00446047	0.0210629	0.223168	0.248132	0.235832	-0.321256	0.0680972	0.0819622	-0.103722	0.292367	0.238168	-0.3397	0.0744552	-0.39189	-0.183662	-0.0275463	0.281906	0.216512	0.0915372	0.102965	0.297938	-0.0175392	-0.180722	-0.0180541	0.177551	0.136216
A_23_P10463	NDUFS5	NM_004552	0.0567831	0.0577877	0.125685	0.207569	0.118257	0.0530582	-0.000971428	0.325386	-0.041467	0.0759331	0.139927	0.136834	0.102433	0.133309	0.272125	0.0628907	0.0484751	-0.0111022	0.0781601	0.0314609	-0.0129936	-0.0902381	-0.0683666	0.137168	-0.0262007	0.0416264	-0.0502606	-0.103087
A_23_P104641	C11orf2	NM_013265	-0.134545	0.0126485	-0.228285	-0.237543	-0.01395	-0.0807487	-0.176969	0.022699	-0.158302	-0.0912173	-0.0864594	-0.0714778	-0.109704	-0.087676	-0.128729	-0.0800259	-0.277584	-0.0358449	-0.0252999	-0.0258734	-0.0325371	-0.091219	-0.326303	-0.0555105	0.0136563	-0.0887163	0.0554099	-0.0320478
A_23_P104651	CDCA5	NM_080668		0.213675		-0.0680762	0.331975	-0.111864	0.199584	0.290641	0.162417	0.11635	0.270262	0.00648681	-0.039544	0.22928	0.0145364	0.153233	0.154833	0.243839	0.295998	0.696122	0.223482	0.348808	0.400831	0.345423	0.749614	0.605579	0.190806	0.401882
A_23_P104676	SF3A1	NM_005877	-0.259345	-0.228834	-0.357243	-0.305501	-0.26762	-0.149861	-0.21954	-0.166577	-0.228204	-0.186142	-0.190341	-0.227037	-0.208998	-0.16135	-0.211653	-0.174829	-0.346966	-0.255977	-0.230154	-0.357461	-0.191792	-0.387077	-0.460309	-0.193915	-0.259656	-0.309091	-0.151827	-0.161022
A_23_P104689	RELA	BC014095	-0.127577	-0.0269177	-0.074057	-0.117267	-0.322522	-0.188684	-0.232944	-0.0668041	-0.210651	-0.188214	-0.140846	-0.166427	-0.238544	-0.155575	-0.26885	-0.111186	-0.330556	-0.133273	-0.141726	-0.243713	-0.0590245	-0.345923	-0.307735	-0.082255	-0.155071	-0.283723	-0.145501	-0.096441
A_23_P104692	PELI3	NM_145065	-0.0216404	-0.0230833	0.0132674	-0.00843915	0.1221	-0.0172963	-0.111329	0.243959	-0.0699245	0.0187182	0.159224	-0.0438519	0.0552952	0.221689	0.216464	0.0244852	0.0575721	-0.116412	-0.0394382	-0.129453	-0.0624803	0.00312072	-0.277475	-0.30711	-0.250464	-0.12408	-0.109028	-0.21209
A_23_P104705	SLC29A2	NM_001532	-0.0113142		0.349973	0.209256	0.151068	-0.00510841		0.279238	0.350977	0.229206		0.584161	0.0215387	0.170137	0.352182	-0.0373822	0.184826	0.0264282	0.0797114	0.183259	-0.177435	0.046761	0.125705	0.416165	0.379099	0.22236	0.346041	0.439603
A_23_P104734	ITM1	NM_152713	-0.190863	-0.0107733	-0.0976482	-0.0947695	0.00148054	-0.0221727	0.0861978	-0.217048	-0.16054	-0.103652	-0.123957	-0.0486665	-0.0467429	-0.128704	-0.236737	-0.141781	-0.00681855	0.183012	-0.0324601	0.0352409	0.114184	-0.189455	0.0804304	0.105989	-0.0894911	0.0863689	0.0784869	-0.179897
A_23_P104741	KIRREL3	AB058770	-0.295404	0.0647464		-0.126835	0.234626	-0.338973	-0.491815	0.322793	0.575064	-0.101018	-0.143194	0.064721	-0.376611	-0.407526	0.563164	-0.179866	-0.263337	-0.0152946	0.00420646	-0.178161	-0.289132	-0.175824			-0.415192	0.372294	0.108853	0.10952
A_23_P104762	YAP1	NM_006106	0.111116	0.0662892	0.13775	0.13837	0.0440589	-0.0607531	-0.0259324	0.135771	-0.116854	-0.114235	-0.10694	-0.0990992	-0.0945007	-0.0494775	0.100086	-0.0563173	0.0118115	-0.251454	-0.0420105	-0.0956783	-0.0666858	-0.00684104	-0.220113	-0.426948	-0.413857	-0.137853	-0.356445	-0.300565
A_23_P104798	IL18	NM_001562	0.206902	0.226839		0.0993491	0.249014	0.422139	0.221369	-0.146663	0.523995	0.665879	0.644489	0.161691	0.521642	0.567597	0.148821	0.486769	0.417915	0.227933	-0.111593	-0.114933	-0.00216741		-0.00737003	-0.226404	0.305645	0.500034	0.0466429	0.390539
A_23_P104804	ZBTB16	NM_006006	-0.331657	-0.558789	-0.456283	-0.681452	-0.149162	-0.426822	-0.11313	-0.326484	-0.700648	-0.514735	0.0428729	-0.00722744	-0.0227461	0.104059	-0.400014	-0.785479	0.00438372	-0.458171	-0.392983	-0.498986	-0.270233	-0.205231	-0.506635	-0.098493	-0.411902	-0.413742	-0.00374251	-0.151755
A_23_P104819	TREH	NM_007180									-0.330842			0.20869					-0.0277837	0.140102	-0.00122215		-0.0288798			0.0417758		0.00168679		0.150305
A_23_P104845	CHRM4	NM_000741	-0.0532903	-0.0523003			-0.603592	-0.243204	-0.149754		-0.364609		-0.162551		-0.113895				-0.15106	-0.195431	-0.235677	-0.120802	-0.309127	-0.0344508			-0.27614	0.00169477		0.161396
A_23_P104853	AF143331	AF143331															0.282833			0.448751			-0.186618
A_23_P104865	ENST00000355343	ENST00000355343			-0.075446			-0.0151474	0.238674		0.146219	-0.231592		-0.270328				-0.104871	-0.0353	-0.173619	-0.2374	-0.0999018	0.00701337	0.0564211		0.0275841	-0.0198535	0.211121		0.184158
A_23_P104876	SPA17	NM_017425	-0.0302561	0.164067	0.0744728	0.154543	0.213925	0.125435	0.0646592	0.0285649	0.0400752	0.0878593	-0.0207653	0.0523191	0.148951	-0.00168259	0.00657747	0.103597	0.122874	0.099021	0.0704888	0.13469	0.0336389	0.265863	0.520441	0.190943	0.18712	0.325496	0.038126	0.101638
A_23_P10488	AK057704	AK057704	0.152546	0.187775	-0.0868935	-0.0782507	-0.0103154	0.175745	0.357298	-1.43617	0.150115	0.0803536	-0.377937	0.251281	-0.0403901	-0.55049	-1.64609	-0.0338314	-0.13447	-0.0326747	-0.251302	-0.120901	-0.208073	0.30438	0.209248	0.152087	0.0711622	-0.085668	0.13842	0.0576581
A_23_P104881	ROBO4	NM_019055	-0.198542	-0.28601	-0.0980964	-0.0408638	-0.268176	-0.172698	-0.656125	0.0633035	-0.466441	-0.24345	-0.26893	-0.302728	-0.378318	-0.330041	-0.398002	-0.140704	-0.270783	-0.279518	-0.12761	-0.346344	-0.282761	0.0103486	-0.561789	-0.262523	-0.146828	-0.157941	-0.19707	-0.129439
A_23_P104892	EIF4G2	NM_001418	0.15394	0.0975572	0.153041	0.198151	0.0220156	0.13245	0.116488	0.207183	0.138599	0.166592	0.141403	0.0859927	0.0565131	0.131992	0.114055	0.113801	0.129592	0.0989598	0.0693741	0.00056648	0.092289	-0.271265	0.133927	0.0999015	0.146953	0.0845984	0.0428218	0.0710061
A_23_P104942	TMX2	NM_015959	-0.148113	-0.0420811	-0.19581	-0.190958	0.0972928	0.0570221	0.0125299	-0.253779	-0.01981	-0.0121696	0.00810752	-0.0307559	0.0607118	-0.0567992	-0.227087	-0.0711719	0.0319726	0.0915043	0.0197223	-0.0446492	-0.025846	-0.0530126	0.0298336	-0.0855873	-0.0469771	-0.0318523	0.0527825	-0.0456169
A_23_P10497	ATP9B	NM_198531	0.0105764	0.0856448	0.0348337	-0.00332436	-0.0453267	0.0714698	0.0532498	-0.136722	0.0133192	0.00252714	-0.0952156	-0.0168988	-0.0829926	-0.0999543	-0.184758	-0.0777754	-0.110602	0.104788	0.125784	0.06651	-0.169472	0.0280548	-0.114877	0.0677167	0.0363051	-0.0609229	0.0113767	0.0231601
A_23_P104972	MS4A5	NM_023945	0.117898	-0.115407	-0.31854	-0.107472		-0.476775			0.179162	0.116595		-0.0369935				-0.476853	-0.529516	-0.243035	0.00107933		-0.191627	-0.0774483		0.145203	-0.183978	-0.357077	0.0134676	0.206098
A_23_P104996	VMD2	NM_004183	0.0406916		-0.148426	-0.0694895		-0.467673	-0.24804	0.13036	-0.171585	-0.0877521	0.353373	-0.337636	-0.0292091	0.395684	-0.0383011	-0.0279771	0.104826	-0.000540776	-0.0601971	-0.160556	-0.105313	-0.0150822				0.0738848	-0.259516
A_23_P10500	ATP9B	NM_198531						0.32196			0.346074	0.235427	0.226048	0.151862		0.224431	0.190671	0.248719	0.129472	0.538621	0.0870339				0.12723	0.271838	0.304812		0.0925902	0.224234
A_23_P105002	ROM1	NM_000327	-0.0135875	0.0186865	0.0628977	0.0867027	0.0707743	-0.100047	-0.041749	0.28513	-0.0650865	-0.0817703	0.144797	-0.0466297	-0.106948	0.212462	0.270464	0.152595	0.111412	-0.0620979	-0.0191955	-0.036833	-0.0188111	0.0302925	-0.227863	-0.262863	0.0782556	0.0556562	-0.159617	-0.205043
A_23_P105012	HRASLS2	NM_017878					0.0521356	0.216529	0.282386		0.555169	0.797148	0.526917			0.507875		0.64856	0.910706	0.287272	-0.0713924	0.313351	0.864613				0.572978	0.398465		0.133017
A_23_P105028	DKFZP564J0863	NM_015459	-0.176268	-0.184767	-0.353357	-0.184168	-0.144575	-0.188237	-0.026474	-0.237408	-0.116068	-0.0632946	-0.124251	-0.00645077	-0.032124	-0.193223	-0.215531	-0.106992	0.124909	0.0349494	-0.118395	0.2391	0.00335553	-0.00799188	0.00146543	0.0360643	0.275356	-0.0978989	-0.008662	-0.0131509
A_23_P105044	MRPL23	NM_021134	-0.201309	-0.160741	-0.180395	-0.151168	-0.134452	-0.0420161	-0.156615	-0.406928	-0.0714062	-0.144869	-0.182741	-0.0321622	-0.0705008	-0.156001	-0.0883133	-0.114971	-0.218659	-0.0578404	-0.122211	0.0195047	-0.0397937	-0.0439715	-0.0637226	-0.0319551	0.0636023	0.019254	0.0285039	-0.128618
A_23_P10506	PGDS	NM_014485	0.328029	0.416745	-0.010366	-0.00832093	0.195498	0.331728	0.229607	-0.11149	0.409284	0.250956	0.305897	0.300209	0.207743	0.549544	0.347841	0.0157972	0.309975	-0.18231	-0.0406899	-0.0825067	-0.156879	0.273432	0.25295	-0.0914577	0.335499	-0.0401791	-0.0340714	-0.0489129
A_23_P105066	ILK	NM_001014795	0.181668	0.0907826	0.22824	0.324931	0.0933452	-0.0115814	-0.283457	0.475265	0.0103335	-0.0992433	0.116729	-0.00352069	0.0446523	0.240042	0.193463	-0.159089	-0.0574963	-0.270272	-0.0115672	-0.211943	0.0316197	-0.10606	-0.258462	-0.359096	-0.19689	0.0362508	-0.191742	-0.147651
A_23_P105088	ASCL2	NM_005170		-0.00183182		-0.145868	-0.286458	-0.136072			-0.510808	-0.446768	-0.521824	-0.39143		-0.0770867	-0.146634	-0.222802	-0.219799	-0.366054	-0.291601	-0.178025	-0.0326339	0.0372576	-0.489959	-0.285715		-0.799479	-0.642627	-0.536457
A_23_P105118	OR51G1	NM_001005237						-0.0570597											-0.193667		-0.345332	-0.265782	0.144419							-0.996995
A_23_P105138	CAT	NM_001752	-0.0259196	-0.120636	0.0270043	-0.162225	-0.166488	-0.0408385	-0.0482905	-0.157564	-0.0670292	0.0318945	0.0199725	-0.078174	-0.0367375	0.0169171	-0.158991	-0.0676101	-0.0588811	-0.124541	-0.0740335	-0.13319	-0.218397	-0.303768	0.0369814	-0.0281769	-0.0831191	-0.0459242	0.0796965	-0.304539
A_23_P105144	SCUBE2	NM_020974	-0.519724	-0.606245	-0.39775	-0.531805	-0.264277	-0.4754	-0.0157766	-0.894245	-0.160803	-0.304114	-0.188016	-0.539073	-0.556322	0.0433275	-0.531468	0.0746341	0.209106	-0.190042	-0.93625	-0.642019	-0.312058	-1.12103	-0.963755	-1.20019	-1.22563	-0.388478	-0.467698	-0.0895035
A_23_P10518	TFDP3	NM_016521							-0.0255276																-0.0576146					0.031915
A_23_P105184	CENTD2	NM_139181	0.010331	0.0657294	-0.0104402	-0.0458596	0.0290992	-0.0676899	-0.106047	-0.0479287	-0.0426519	-0.0167381	-0.0326208	-0.190175	-0.14683	0.00180123	0.00629344	0.0829835	-0.0574383	-0.0909564	-0.0578192	-0.046098	-0.0587521	0.0185648	-0.354081	-0.310398	-0.163109	-0.0834556	-0.1618	-0.289136
A_23_P105197	CAPN5	NM_004055	0.0643961	0.0713523	-0.165215	-0.0718087	0.184846	-0.0963479	-0.192361	-0.201501	-0.0993098	0.00861551	-0.200349	0.155487	0.317143	-0.256781	0.148078	-0.0819061	-0.298939	-0.0888466	0.0338532	-0.185381	-0.0619993	-0.177817	-0.29958	0.154685	0.0835849	-0.0857046	-0.0111448	-0.059256
A_23_P105212	THRSP	NM_003251	-0.130535	0.187927	-0.037529	-0.0667294	-0.373325	-0.279289	-0.630166	0.18196	-0.383085	-0.42756	-0.829892	-0.630796	-0.700588	-0.627169	-0.640633	-0.46497	-0.392621	-0.617052	-0.537855	-0.663755	-0.627759	-0.351273	-0.00470416	-0.4436	-0.683716	-0.358981	-0.5413	-0.85877
A_23_P105227	ME3	NM_001014811	-0.0105298	0.283297	0.0522152	0.220506	0.415694	-0.0918269	0.157351	0.235938	0.127013	-0.0736812	-0.0271797	0.30086	0.202498	0.0853994	-0.0938506	0.412891	0.0591594	0.291205	0.0334981	0.060643	0.0304203	0.265484	0.116074	0.212765	0.481806	0.436501	0.242881	0.11742
A_23_P10525	A_23_P10525	A_23_P10525						-0.476095											-0.2458		0.043749	-0.0190295	-0.0172212				-0.510337		-0.367727
A_23_P105251	GLI1	NM_005269	0.182648	0.209598	0.211589	0.216478	0.269765	0.216375	0.251736	-0.0345242	0.257656	0.368043	0.249721	-0.0105714	0.363202	0.198155	0.0404845	0.327497	0.189351	0.260353	0.169723	0.326825	0.225737	0.615401	0.324851	-0.0472426	0.351086	0.620677	0.446989	-0.0855585
A_23_P105264	ETV6	NM_001987	-0.0913582	0.0225716	-0.0705164	-0.0616387	-0.0999093	-0.155678	0.0682688	0.116431	0.0470514	-0.114335	0.0119701	-0.154692	-0.141296	0.0629078	-0.248115	0.0361075	0.100841	-0.000807093	-0.108914	-0.0438981	-0.139034	-0.268975	-0.366302	-0.0588166	-0.109722	-0.132897	-0.282499	-0.111704
A_23_P105276	ZNF84	NM_003428	0.336473	0.219849	0.791522	0.471155	0.533232	0.527848	0.618276	0.563282	0.632148	0.607772	0.497888	0.5155	0.55306	0.507619	0.544164	0.480387	0.584389	0.586974	0.416534	0.505361	0.604333	0.370275	0.970749	0.712296	0.601623	0.54007	0.695421	0.741773
A_23_P105307	DGKA	NM_201444	-0.113507	-0.0862446	-0.146759	-0.266922	-0.174944	0.00431088	0.11912	-0.501623	0.0187718	-0.0993359	-0.112148	-0.00364907	-0.205151	-0.192165	-0.760344	-0.0652637	-0.459926	-0.40157	-0.246716	-0.225596	-0.364459	-0.177276	-0.319348	-0.462795	-0.4949	-0.373797	-0.0334901	-0.330194
A_23_P105313	EIF2B1	NM_001414	0.02387	0.050982	0.0792231	0.149189	0.0729921	0.149291	0.0677507	0.136618	0.156636	0.0590631	0.119711	0.0556233	0.0472191	0.123373	0.0460495	0.0155988	0.0950676	0.083156	0.0854653	0.119197	0.105271	0.0154317	0.116011	0.16761	0.123525	0.123905	0.117663	0.0781189
A_23_P105368	MGC16384	BC009492	-0.0252048	-0.0606279		-0.150852	0.0534069	0.00496603	-0.442811	-0.231359	-0.162708	-0.607446	-0.141035	-0.0336229	-0.114211	-0.431767	-0.3676	-0.334123	-0.0537847	-0.0489756	-0.280245	-0.0132746	-0.155645	-0.205139	0.134711	0.378647	0.354207	0.244393	0.183339	0.316067
A_23_P105382	DKFZP564I0422	NM_031435			-0.0731265	0.276071	0.299986	-0.0945875	0.236736	0.267722	0.487014	0.290284	0.12312	0.078437	0.119085	0.138929	0.142163	0.0874681	0.0246793	-0.110202	0.0232294	-0.21215	-0.0845468	0.0957798	0.566213	0.126045	0.341271	0.443529	0.131198	0.329289
A_23_P105392	CCT2	NM_006431	0.0658054	0.0502557	0.102457	0.212141	2.84e-05	0.0660058	0.0572918	0.102707	0.113993	0.0465391	0.0812644	0.133984	0.0600334	0.0393411	0.0413151	0.0268082	0.0902135	0.227248	0.104963	0.164677	0.0913999	0.052678	0.276836	0.188844	0.219729	0.149616	0.062021	0.252609
A_23_P105409	MAP3K12	NM_006301	0.0884523	0.0556787	-0.0426293	0.269517	-0.0610257	-0.14462	-0.386365	0.354991	-0.119507	0.0280387	-0.043183	-0.0975975	0.158066	0.265169	0.270303	0.0417425	0.0269668	-0.111534	-0.00784038	-0.0467635	-0.10706	0.000952044	-0.20363	-0.363354	-0.182818	0.0384197	0.00681467	-0.121425
A_23_P10542	HTRA3	NM_053044	0.0788861	-0.0902794	-0.010683	0.0884012	-0.212318	-0.309205	-0.505468	0.352414	-0.429777	-0.124438	-0.393948	-0.483766	-0.11887	-0.255673	0.224012	-0.617747	-0.16713	-0.374393	-0.218228	-0.379561	-0.115026	-0.395107	-0.517855	-0.352972	-0.329087	-0.249909	-0.049361	-0.572235
A_23_P105423	ENST00000316577	ENST00000316577	-0.067574	-0.0550153	-0.299831	-0.278842	0.166375	-0.376627	-0.22818	-0.202126	0.110341	0.159423	0.00962859	-0.354357	-0.313337	0.157005	-0.0534922	-0.0963843	0.118293	-0.153705	-0.278891	-0.344732	-0.193165	0.0299215	0.24032	0.121621		0.207039	-0.285918	-0.322124
A_23_P105436	PTPN11	NM_002834	-0.0119012	-0.253885	0.237016	0.167658	0.0454133	-0.156522	0.00990297	0.140638	-0.306656	-0.155685	-0.0311663	-0.00772916	-0.112883	0.0243605	0.178006	-0.203569	0.0986117	0.037802	-0.0369564	-0.115591	-0.0812874	0.090869	0.126245	-0.02317	0.0338785	-0.0276162	0.0240711	-0.267449
A_23_P105442	GRASP	NM_181711	-0.067487	-0.27047	-0.0976442	-0.321554	-0.168683	-0.318062	-0.701124	-0.198046	-0.758019	-0.160865	-0.0498967	-0.417649	-0.223705	0.0641717	-0.43488	-0.122366	-0.030879	-0.356468	-0.21795	-0.432769	-0.528228	-0.298974	-0.965549	-0.84266	-0.736305	-0.548954	-0.424382	-0.282712
A_23_P105453	K6IRS3	NM_175068	-0.0430801				-0.458852	-0.103103	-0.0181015			-0.378617	-0.29431			-0.00392132	-0.182927	-0.0623939	-0.00249188	-0.0514039	-0.244748	-0.195517	-0.29088	0.0563771	-0.339618
A_23_P105461	CMKLR1	NM_004072	0.0414676	0.0986743	0.309729	0.575646	0.243366	-0.11716	-0.331414	0.0386265	-0.0107438	0.178117	0.106632	-0.292784	0.000268399	0.061061	0.370343	0.0619886	0.249163	-0.150076	0.118249	-0.00684774	-0.163371	0.291062	-0.123955	-0.257424	-0.109397	0.0928448	-0.224631	-0.154879
A_23_P105465	CMKLR1	NM_004072	-0.0569989		-0.00526372	-0.0180471	0.486438	-0.017623	-0.247944	0.066424	-0.0394935	-0.032879	0.00284023	-0.222085	-0.245478	0.0582596	0.032937	0.2645	0.338053	-0.14103	0.265591	0.00838215	-0.0750215	0.216537	0.028842	0.0207954	-0.166109	0.347467	-0.054346	-0.217994
A_23_P105475	SLCO1B3	NM_019844	0.213823					-0.138312												1.10311	0.203913	0.378508	0.417135	0.574363	1.01178	1.00493	0.819789
A_23_P105495	TAS2R14	NM_023922	0.160919	0.102581	0.296605	0.112638	0.0782777	0.132551	0.0307018	-0.07443	0.0435968	0.0923861	-0.0763314	0.0632583	0.0318284	-0.0313511	-0.154701	0.0102019	-0.0290088	-0.0128586	0.138281	0.200853	-0.182933	0.00828409	0.412522	0.193565	-0.0183901	0.111483	-0.260616	-0.165478
A_23_P105519	WBP11	NM_016312	-0.0341038	-0.0829744	-0.0983341	-0.106448	-0.0198354	-0.100074	0.0238141	-0.137356	-0.0351622	0.0119235	0.0160291	0.0091782	-0.0441686	-0.00610898	-0.0404684	0.0344007	-0.0602491	0.126206	0.120541	0.155475	0.0047978	-0.0141708	-0.0345961	0.106739	-0.0811389	-0.0697818	-0.0150921	-0.031336
A_23_P105524	PLCZ1	NM_033123																			0.0752698
A_23_P105535	WDR51B	NM_172240	0.36203	0.34153	0.172215	0.413856	0.316717	0.188198	0.217659	0.245436	0.223297	0.281284	0.40396	0.124003	0.0833271	0.286523	0.132774	0.293298	0.270636	0.148715	0.117024	0.180762	0.221527	0.00158657	0.434992	0.0383257	0.206764	0.26155	0.189792	0.351024
A_23_P105545	VAMP1	NM_016830					0.0459295	0.221425	-0.17271			0.242633					-0.121837	0.455421	-0.0210232	0.167133	-0.0234448		-0.179854		0.169428	0.0456235
A_23_P105562	VWF	NM_000552	-0.345784	-0.314097	-0.329488	-0.446145	-0.33511	-0.386215	-1.17624	-0.0918485	-0.773552	-0.511836	-0.318236	-0.657319	-0.317153	-0.502649	-0.698061	-0.396739	-0.655842	-0.122262	-0.38195	-0.581634	-0.791115	-0.489421	-0.907573	-0.417446	-0.298491	-0.277182	-0.455608	-0.384623
A_23_P105571	CHPT1	NM_020244	-0.101494	-0.153858	-0.22777	-0.177891	-0.170761	0.0255115	0.265561	-0.0180984	0.0962378	0.0419757	0.241397	0.110633	-0.0659027	0.164452	-0.119316	-0.0317272	0.234641	-0.0933368	-0.068008	0.0108965	-0.0501718	-0.383152	-0.195522	-0.0478786	-0.00803218	-0.0801465	-0.152989	0.136332
A_23_P105583	MGC13204	NM_031465	-0.00947052	0.16849	-0.0778326	0.0762418	0.0328621	0.255456	0.358959	0.378589	0.241201	0.357953	0.170317	0.330878		0.199498	0.271799	0.178204	0.0710816	0.205257	0.229702	0.12307	0.171124	-0.122089	0.222408	0.188231	0.646454	0.12648	0.373616	0.436031
A_23_P10559	AATK	AK131529	-0.145666	0.109628	0.0343294	-0.11521	0.0515117	-0.316621	0.181475	0.0360435	-0.243168	-0.151275	-0.229669	-0.0345714	-0.298742	-0.244943	-0.0295221	-0.262081	-0.482417	-0.267835	-0.266429	-0.509738	-0.49955	-0.675262	-0.627632	-0.146185	-0.498635	-0.178891	-0.257336	-0.126362
A_23_P105592	MVK	BC016140	-0.0528791	0.0900312	-0.175504	-0.171551	0.0733871	0.0424236	-0.144994	-0.281936	-0.0232665	0.127802	-0.188962	0.000753769	-0.00471438	-0.196978	-0.372419	-0.258048	-0.339871	-0.132775	-0.151798	-0.244106	-0.146553	-0.0264977	-0.288825	0.00465313	-0.189415	-0.149781	-0.128267	-0.118098
A_23_P1056	GPR89	NM_016334	-0.211446	-0.203731	-0.198184	-0.249651	-0.0588981	-0.0845626	-0.0405569	-0.0333532	-0.0524385	-0.110827	-0.0512064	0.0511617	0.00541035	-0.177152	-0.254332	-0.092086	0.0962509	0.130024	0.0500365	0.122154	-0.0247109	-0.169218	0.287826	0.281812	0.135308	0.0637691	0.0726118	-0.0439916
A_23_P10561	AF090907	AF090907				-0.0283095		0.0377809	0.0161793		0.141076							-0.0951494		-0.0140184	-0.00566159	-0.0604897	-0.161794	-0.0106163	0.233139		0.0937367			0.0392095
A_23_P105619	LOC89894	NM_138341	0.128109	-0.0418313	-0.000546838	0.0238516	-0.0515645	0.0203528	-0.0605231	0.0444527	0.143964	0.117604	0.115883	0.0217978	0.0557463	0.228844	0.045087	0.210269	0.181384	-0.00470297	-0.113916	-0.229086	-0.135162	-0.0343864	0.0536756	-0.260688	-0.199351	-0.0788771	-0.0637868	0.0597182
A_23_P105625	MGC4767	NM_032314	0.00162285	-0.106694	-0.121188	-0.099819	0.0447565	0.0689615	0.092864	0.0238771	0.218732	0.0321015	0.049392	0.0556098	0.110714	0.0015281	0.171692	0.00285474	-0.0119158	0.0151285	-0.0595871	0.0164606	-0.0152024	-0.00518307	0.288914	0.128777	0.0590337	0.0527748	0.149182	0.115199
A_23_P10564	AF090907	AF090907		-0.0777078						0.00162113														-0.196029
A_23_P105646	ATF1	NM_005171	-0.0761462	-0.320173	-0.209199	-0.17716	-0.0857652	0.181793	0.0940077	-0.0580691	0.127397	0.0963638	0.14046	-0.052508	-0.0348544	-0.0155918	0.110209	0.0213664	0.12902	0.20977	0.0935682	0.142708	0.0201826	0.165535	0.22144	0.140815	0.320495	0.0975372	0.154245	0.123868
A_23_P105651	PDZRN4	NM_013377	0.601085	0.528849	0.715086	0.857994	0.810329	0.404572	0.0945388	0.813353	0.0931907	0.0258609	0.638814	0.496079	0.457791	0.687939	0.961546	0.0202209	0.498593	-0.0778182	0.196576	0.128088	0.387122	0.0766699	-0.0399125	-0.920241	0.00567585	0.415341	0.108986	0.0984448
A_23_P105664	HSPC128	NM_014167	0.473036	0.385836	0.385808	0.428456	0.417349	0.413184	0.436098	0.498475	0.437568	0.481297	0.468803	0.442119	0.410324	0.531515	0.491776	0.531804	0.498345	0.421694	0.389134	0.487229	0.378705	0.5379	0.441096	0.344819	0.382342	0.416204	0.383716	0.517255
A_23_P105691	GPRC5D	NM_018654				-0.211411		0.120398	-0.0676225		0.220548		0.362098		-0.303199		-0.172615	0.0864094	-0.269631	-0.165382	-0.0392208	-0.246915	-0.0184116	-0.0503594	-0.290429	0.251143	0.247699	-0.0657648	-0.203846	-0.345889
A_23_P105705	FGF6	NM_020996						0.157309											0.13673	0.254127		0.106731	0.442414	0.408851
A_23_P105730	MDM1	NM_020128					0.336523	0.314015	-0.00861206	0.281103	0.31626	0.260308	0.365162	0.243243	0.272019		0.330467	0.345309	0.441546	0.282369	0.157773	0.482163	0.163141	0.104925	0.317228	0.118815	0.304462	0.34474	0.0595579	0.0594814
A_23_P105732	A_23_P105732	A_23_P105732	-0.125334	-0.126208	-0.0419175	-0.1905	-0.111774	-0.126023	-0.166919	-0.0148854	-0.123431	-0.202899	-0.0971058	-0.0156457	-0.242422	0.0355575	-0.21352	-0.122445	-0.0403541	-0.119569	-0.12716	-0.153187	0.127314	0.055779	-0.405115	-0.145999	-0.262791	-0.184682	-0.12749	-0.0980133
A_23_P105747	DIP13B	NM_018171	0.0411115	-0.0309208	-0.071747	-0.0885829	0.137104	0.182715	0.128612	-0.374651	0.0438584	0.0907287	-0.0515353	0.15124	-0.0239306	-0.176105	-0.228056	-0.162143	0.0487572	0.291718	0.205482	0.288376	0.189227	0.123411	0.270362	0.301836	0.165536	-0.0975495	0.127467	0.121879
A_23_P105753	CR621244	CR621244	0.35521	0.101656	0.25871	0.254931	0.103348	0.149447	0.0803125	0.272865	0.129965	0.146257	0.156156	0.08033	0.285962	0.126806	0.0221692	0.105265	0.18919	0.0592016	0.0758512	0.205879	0.0915137	0.0849101	0.283791	0.102375	0.136919	-0.0246071	0.0123208	0.174196
A_23_P105794	EPSTI1	NM_033255	-0.104846	0.0403341	-0.0182411		-0.155375	-0.27121	-0.256886	-0.263281	0.872703	0.47444	0.12135	-0.514191	-0.28214	-0.0165355	-0.402293	0.334213	-0.188227	-0.242518	-0.231747	-0.422192	-0.109804	-0.311774	0.180932	-0.534586		0.306329	-0.594118	-0.449338
A_23_P105803	FGF9	NM_002010	0.270237	0.432227	0.245658	0.528085	-0.216212	0.332464	0.309688	0.485931	0.378889	0.424516	-0.0155534	0.182422	-0.0852796	0.345321	0.733993	-0.138659	0.183239	-0.106394	-0.122877	-0.188566	-0.222899	0.457223	7.16e-06	-0.31552	0.19017	-0.511271	0.375758	-0.401727
A_23_P105815	ENST00000360875	ENST00000360875	-0.53275	-0.474672	-0.470715	-0.558404	0.138517	-0.0778494	0.17461	0.366941	0.27141	0.109968	0.129001	0.568482	0.360749	0.332633	-0.114888	0.198504	-0.136303	-0.0165861	-0.103512	-0.0403278	0.121773	-0.208238	0.438326	0.367949	0.340181	0.0693825	0.189165	0.5968
A_23_P105833	BIVM	NM_017693	-0.00902202	0.0466731	0.346305	0.140554	0.189509	0.283902	0.125652	0.148346	0.0433584	0.284177	0.125758	0.222034	0.442892	-0.00729809	0.203751	0.0871691	0.0375178	0.547466	0.20715	0.246864	0.29967	0.0929935	0.222622	0.450148	0.351528	0.301801	0.191375	0.364302
A_23_P105856	LOC283537	NM_181785		-0.0535274		-0.0729039		-0.30621	-0.0672116							0.20627			-0.110733	-0.0101011	-0.220936	-0.318507	0.130126	-0.0298637						-0.530316
A_23_P105862	13CDNA73	NM_023037	0.348005	0.205104	0.700222	0.453124	0.229869	0.204252	0.446149	0.733601	0.227798	0.542254	0.487811	0.13255	0.359782	0.567045	0.488933	-0.00126158	0.631477	-0.0199936	0.00462385	0.14787	0.0621946	0.248655	-0.0204262	-0.158363	0.119324	0.158281	-0.0574442	0.312451
A_23_P105873	TRPC4	NM_016179	-0.0478389	-0.0132525	0.277902	0.358417	0.458845	0.172296	0.114348	0.130595	0.46651	0.126073	0.657868	0.156919	0.33985	0.586595	0.51968	0.430887	0.302184	-0.0747378	0.0933049	0.107595	0.0937569	0.304407	0.287856	-0.313581	-0.277535	0.379348	-0.0713938	-0.0124526
A_23_P105886	LOC387911	NM_001007537					0.0461882	-0.234136			0.108728	0.0774984	0.241877							0.383042	0.162572	0.123253	-0.0405384	0.111051	0.201651	0.19329		0.273309	0.126959	0.147462
A_23_P105900	ENST00000237763	ENST00000237763	0.0299053	-0.0883747	0.0108166	0.114514	-0.128479	0.00828175	-0.107858	-0.154692	-0.0533918	-0.0477751	-0.0117697	-0.142561	-0.0875372	-0.00298478	-0.0444154	0.0200502	0.0754276	0.113918	0.0263019	0.124331	0.133236	-0.0615953	0.0737756	-0.0909404	0.0225627	0.0367547	-0.0579299	0.202297
A_23_P10591	METRNL	NM_001004431	-0.139437	-0.126179	-0.218957	-0.272654	-0.215984	-0.202669	-0.157515	-0.105813	-0.115705	0.170453	0.0800729	-0.12643	-0.339286	0.0257275	-0.113205	0.0883981	-0.0590814	0.00727492	0.083946	-0.0884024	-0.084782	-0.0572628	-0.518795	-0.181995	-0.0526275	-0.237318	-0.174399	-0.181638
A_23_P105923	DIO3	NM_001362	-0.187166	-0.011241	-0.186724	-0.145432	-0.174892	-0.220445	-0.57532	0.0381623	-0.334989	-0.0510551	-0.054187	-0.211975	-0.190337	0.121982	0.303672	-0.149782	0.0795533	-0.279979	-0.130517	-0.361173	-0.431383	-0.447733	-0.602818	-0.525488	-0.637203	-0.110593	-0.429991	-0.477983
A_23_P105939	C14orf73	AK000671		0.109348				0.212292	-0.0645352		0.068779	0.227747	-0.0719307	0.204537		0.186505	0.288748		0.0115218	0.0189229	-0.0367202	-0.000962384	-0.0209678	0.244937		0.0248687	0.026849	0.159011		0.211559
A_23_P105957	ACTN1	NM_001102	-0.0043153	0.0478416	0.194352	0.276181	0.147881	-0.063311	-0.242046	0.595938	-0.0110958	-0.0632555	0.188243	0.0878765	0.0944279	0.279683	0.168974	-0.0727697	-0.0658189	-0.290386	-0.0170249	-0.26493	-0.0493257	-0.210281	-0.477183	-0.378868	-0.241203	0.0357587	-0.209016	-0.202347
A_23_P105963	AK7	NM_152327	0.183458	-0.00753438	-0.0314948	0.121286	0.108927	0.189661			0.0684515	0.318912	0.0581238	0.270195	-0.0700464	-0.277764		0.032799	0.268312	0.053889	0.0710534	0.191623	-0.184054	-0.0872667	-0.1225	0.456171	0.322571	0.0874724		0.164641
A_23_P105973	ENST00000334708	ENST00000334708	-0.113571		-0.0997169	-0.163794		-0.316553		0.237393		-0.299909	-0.0230906			-0.0983352		-0.128172	-0.271706	0.301881		-0.266772	-0.307449			0.776747	-0.556553		-0.101833
A_23_P106	USP33	NM_015017	-0.10132	-0.0537064	0.00897369	0.13312	0.523294	-0.306235	0.199192	0.0433492	0.0841409	0.609223	-0.0154817	-0.0164007	0.100603	0.189676	0.0949672	0.0835633	-0.210211	0.160519	0.191429	-0.191247	0.24054	0.115828	0.38541	0.442127	0.261769	0.159249	0.370866	0.222998
A_23_P106002	NFKBIA	NM_020529	0.0155977	-0.0242046	0.025034	-0.0240422	-0.148944	-0.0761028	0.105874	-0.124479	-0.0580897	0.0766743	0.224096	-0.0156784	-0.0471949	0.354833	-0.220395	0.167763	0.252872	-0.0775791	-0.117287	-0.195588	-0.130254	-0.190128	-0.335552	-0.385394	-0.217749	0.0558594	-0.220107	-0.072105
A_23_P106016	PRKD1	NM_002742	0.33413	0.310321	0.329132	0.341358	0.345491	0.540085	0.318694	0.217179	0.471506	0.30815	0.188884	0.372874	0.316325	0.163114	0.274538	0.172582	0.190817	0.41035	0.307214	0.348251	0.324961	-0.0246798	0.143161	0.597546	0.424777	0.217464	0.444215	0.518549
A_23_P106024	JAG2	NM_002226	-0.23732	-0.111034	-0.175908	-0.412825	-0.291596	-0.277236	-0.370632	-0.511104	-0.354263	-0.3549	-0.311677	-0.17051	-0.399124	-0.435727	-0.587002	-0.0663576	-0.612299	-0.631835	-0.367479	-0.635705	-0.42795	-0.628874	-0.995629	-0.64941	-0.662737	-0.6173	-0.291117	-0.256708
A_23_P106042	CKLFSF5	NM_181618	0.019876	0.0465299	0.0356995	-0.0853663	-0.114926	-0.259765	-0.457937	0.217051	-0.228295	-0.238943	-0.0511474	-0.216784	-0.163472	-0.121982	0.136146	-0.024079	-0.347674	-0.410483	-0.114904	-0.470733	-0.384053	-0.238766	-0.505852	-0.665045	-0.495161	-0.206607	-0.305495	-0.36222
A_23_P10605	A_23_P10605	A_23_P10605	-0.185424	0.0398358	0.0627893	0.0257352	0.348669	-0.130669	-0.143256	-0.220067	-0.204933	-0.144134	0.0266086	-0.0745501	-0.0922019	-0.155075	0.258511	-0.0829435	-0.0109347	-0.142456	-0.107637	-0.00295522	0.0570128	-0.0357843	-0.444355	-0.415066	-0.347436	0.0936682	-0.200249	-0.129059
A_23_P106056	DAD1	NM_001344	-0.0761703	-0.0984185	-0.143705	-0.0980907	-0.0745911	-0.0583276	0.159311	-0.0760211	-0.0542828	-0.00286642	-0.0530803	-0.0907913	-0.00835947	-0.0319414	-0.0798769	-0.0290555	-0.0313722	-0.0459404	-0.139399	-0.128086	-0.128846	-0.207139	0.0925415	-0.0582154	-0.0148806	0.00817165	-0.0517275	-0.0693203
A_23_P106069	X58747	X58747						0.548311			0.151738		0.175889	0.368179				0.222388	0.4956	0.241382	0.0530256	0.00918282	-0.132967	0.405413		0.21038		0.257552		0.304047
A_23_P106080	RNASE7	NM_032572			-0.050939	-0.00827136	0.249481	-0.154906			-0.167464	0.10318	0.111555			-0.125121	-0.07353	-0.191049	0.0630284	-0.0987753	-0.0068722	-0.185339	-0.361035	-0.0671161						0.114347
A_23_P106103	AKAP5	NM_004857	-0.156103					-0.0900849											-0.137098			-0.0274778		-0.0101382
A_23_P106117	SIX6	NM_007374				0.279398	-0.0619255	0.0493722	-0.00368529		-0.393952	-0.112008			-0.177579	-0.0583296	-0.356211	-0.19212	-0.186923	0.244308	-0.0880257	0.144518	0.258615	-0.0996686		0.652846	0.0749334	0.601298		0.078168
A_23_P106127	KIAA0586	NM_014749	0.165143	0.204824	0.243934	0.0889161	0.299017	0.209158	0.317287	0.297201	0.267159	0.157494	0.206043	0.21974	0.24948	0.255994	0.263844	0.263329	0.268168	0.21335	0.145013	0.225652	0.185674	0.462026	0.318167	0.310723	0.263094	0.208309	0.161044	0.250645
A_23_P106131	KTN1	NM_182926	0.759562	0.625713	0.87639	0.812147	0.666011	0.660654	0.71144	0.746661	0.671816	0.710217	0.713821	0.70681	0.735169	0.713894	0.855232	0.679936	0.777762	0.573828	0.660674	0.680622	0.704703	0.694176	0.650682	0.716627	0.651331	0.702279	0.679558	0.681749
A_23_P10614	PDK1	NM_002610	-0.0446725	-0.0266315	-0.0230333	-0.0103809		0.0971372	0.164638	-0.405842	0.0999204	-0.176138	-0.197732	0.0241442	-0.0204831	-0.239471	-0.192326	-0.189964	-0.0752061	0.0197874	0.0205676	0.0731057	-0.150832	-0.119528	0.304318	0.24699	0.476882	0.0810786	0.0152283	-0.0265431
A_23_P106145	ERO1L	NM_014584	-0.128854	-0.145259	-0.160572	-0.162404	-0.155941	-0.0882412	-0.090318	-0.251585	-0.156273	-0.157819	-0.143849	-0.0970401	-0.271832	-0.0676944	-0.160959	-0.140231	0.0449526	-0.152653	-0.0873099	-0.101521	-0.130813	-0.421557	-0.173711	-0.288732	-0.0347199	-0.157341	-0.207062	-0.0981825
A_23_P106158	L2HGDH	NM_024884	-0.213672	-0.00873068	0.182469	-0.302056	-0.309459	-0.0215703	-0.279497	0.219039	0.0199328	-0.0461957	-0.250442	-0.150392	-0.0523254	-0.270161	-0.0598997	-0.159361	-0.153979	0.0119512	-0.0635303	-0.0191052	0.0851388	-0.280222	0.0291613	0.0791122	0.0518049	0.162402	0.311581	0.18415
A_23_P106162	C14orf106	NM_018353	0.641173	0.697772	0.617374	0.648494	0.776889	0.804178	1.13367	0.705779	0.952676	0.731952	0.71327	0.787648	1.02121	0.680123	0.868849	0.859264	0.884408	0.760443	0.804929	0.928699	0.894695	0.848532	1.08984	1.0123	0.924064	0.9787	0.726249	0.987256
A_23_P106174	PSEN1	AJ008005	0.0809301	0.264137	0.337901	0.0169061	-0.14864	-0.318742	-0.20811	-0.127388	-0.282707	-0.116776	-0.329197	-0.21844	-0.258964	-0.28166	-0.366288	-0.200742	-0.143655	-0.145461	-0.317221	-0.0730704	-0.0900919	-0.220207	-0.013801	0.0960237	-0.0185331	-0.221477	-0.135259	-0.256542
A_23_P106194	FOS	NM_005252	0.476194	0.236582	0.416458	0.358989	0.306451	0.0669476	0.565927	0.781114	-0.346747	1.12391	-0.134689	0.712225	0.138076	0.248001	0.744198	0.845777	0.277673	0.872829	0.823513	0.384754	0.383192	0.259515	-0.638596	0.0158628	0.15525	-0.471242	0.473144	0.662241
A_23_P106204	GSTZ1	NM_145870	-0.178321	-0.0396293	-0.233576	-0.241605	-0.103343	-0.0477822	-0.0717797	-0.465557	-0.0468945	-0.0549684	-0.241144	0.0684959	-0.0201518	-0.387187	-0.445623	-0.239717	-0.365831	0.0772758	-0.0693801	-0.085593	-0.182379	-0.196051	0.10292	0.232955	0.133851	0.0328378	0.193973	-0.0718888
A_23_P106226	CHMP4A	NM_014169	0.17352	0.0785276	0.164426	0.227207	0.131439	0.0621474	0.000435476	0.20743	0.031978	0.0262902	0.0780927	0.0697945	0.102274	0.0900048	0.0294489	0.0296547	0.118862	-0.00659031	0.0362761	0.00665054	0.0619778	0.0304759	0.020768	0.0397699	-0.128485	0.0545726	0.0131579	-0.14732
A_23_P106236	PRO1768	BC069658	-0.166501		-0.179481				-0.309816	-0.416879	-0.29655	-0.191512	-0.544895		-0.108906	-0.0792446	-0.194565	-0.233039		-0.0372686	-0.180834	-0.199699	-0.188716	-0.0616603		-0.391018		-0.65453
A_23_P106241	TRIP11	NM_004239	0.524496	0.552985	0.518864	0.582616	0.626198	0.543293	0.628546	0.622493	0.538553	0.554531	0.448804	0.545413	0.544563	0.537621	0.499213	0.537981	0.521282	0.482133	0.525979	0.535982	0.518289	0.51961	0.658064	0.633112	0.451321	0.570697	0.538561	0.594684
A_23_P106258	C14orf68	NM_207117	-0.0299908	-0.0796877	0.272826	-0.0455752	0.0690271	0.0462337	0.0903515	0.303407	-0.0449701	-0.0394587	0.102806	0.0786203	-0.0912243	-0.00739164	0.107703	-0.0667311	0.0121359	-0.00612419	0.0460648	0.0405299	-0.00293503	0.378546	0.356784	0.0787633	-0.0903736	0.0907259	0.257603	0.0352914
A_23_P106280	FLJ10038	AK000900	0.0387615	0.135626	-0.0549379	-0.00635933	0.0574056	0.104058	0.0972031	0.104679	0.141361	0.134312	0.158202	0.196391	0.102147	0.190447	0.1598	0.155599	0.0978902	0.179426	0.0429621	0.09234	0.0592685	0.0239774	-0.0441395	0.265146	0.0886301	0.0504483	0.0882603	0.189375
A_23_P106299	SERF2	NM_001018108	-0.113245	-0.0400843	-0.106584	-0.0881472	-0.0672332	0.0239401	0.0142528	-0.339975	-0.0651695	-0.0677971	-0.140302	-0.0915873	0.0151314	-0.16707	-0.178712	-0.202245	-0.141286	-0.0318756	-0.0509229	-0.072073	-0.0611789	-0.072188	-0.0233558	0.129785	-0.0420297	-0.0791284	-0.028011	-0.338927
A_23_P106322	CPEB1	NM_030594	0.0870477	0.352663	0.068501	0.27877	0.0356828	-0.096076	-0.271381	0.0682806	-0.174483	-0.0364269	0.0587538	-0.260373	-0.109417	0.311619	0.206338	0.11474	0.11363	-0.378563	0.0213843	-0.225333	-0.276399	0.199569	-0.279385	-0.623619	-0.358006	-0.297601	-0.448404	-0.354963
A_23_P106362	AQP9	NM_020980	-0.0482029	-0.190637		-0.111267		-0.150771	-0.26798	-0.413638	-0.0963813	-0.300235	-0.433234	-0.15046	-0.356682	-0.142085	-0.545236	-0.0369739	0.212488	-0.198056	-0.319753	-0.14054	-0.137127	-0.240671	-0.00618628	-0.26927
A_23_P106371	GOLGA6	NM_018652	-0.0911002	-0.0581291		-0.0978175		-0.210743			0.301324	0.424891	0.138856		0.168584			0.33669	-0.128224	-0.0536735	0.00364645		-0.028095			0.247671	0.271737			0.416511
A_23_P106389	SEMA7A	NM_003612																			-0.12181
A_23_P106391	THAP10	NM_020147	0.185156	0.0160128	0.129723	0.185377	0.558959	0.232144	0.243209	0.107987	0.262206	0.0957301	0.316252	-0.0308205	0.154628	0.209967	0.254075	0.182637	0.0343529	0.178102	0.133837	0.218653	0.0850079	0.093036	0.483854	0.194322	0.139894	0.219733	0.15271	0.204127
A_23_P10640	ENPP7	NM_178543			-0.0396293			0.0157452		0.319707	0.224799		0.125056	-0.000875148		-0.00362599	0.172794	0.379853	0.225172	-0.0843804	-0.0297884	-0.0556248	-0.0122479	-0.0210308		0.154773	0.145883	-0.208691		0.0301317
A_23_P106405	NDN	NM_002487	0.0652374	0.00685569	0.114069	0.204466	0.172543	-0.00195701	-0.103957	0.522897	0.100139	0.184358	0.306987	0.0466483	0.186952	0.401201	0.449348	0.125345	0.181483	-0.192503	0.0532589	-0.135007	-0.0167493	-0.0692647	-0.136095	-0.325924	-0.234873	0.0246984	-0.175529	0.0140613
A_23_P106412	AK130644	AK130644	0.354365	0.351565	0.335854	0.148274	0.142513	0.0600378	0.359598	0.231459	0.37548	0.486235	0.340062	-0.0153521	0.108046	0.547469	0.182605	0.528311	0.470015	0.145913	0.0420647	0.139672	0.241733	-0.0174797	-0.145219	-0.264224	-0.186636	0.0944343	-0.106233	0.0671196
A_23_P106425	MGC61550	NM_182616	0.0744871	-0.00362455	-0.0711903	-0.112615	-0.128243	0.0138467	-0.0675765	-0.289645	-0.211415	-0.208611	-0.34615	0.00391902	-0.120804	-0.365764	-0.180861	-0.290091	-0.302511	-0.137051	-0.0573258	-0.0726122	-0.0532112	-0.108092	-0.237022	0.128621	-0.0351003	-0.188967	-0.0182305	-0.226416
A_23_P106433	MGC14386	NM_033544	-0.0635419	-0.227252	-0.0971542	-0.0758249	0.159122	-0.0460377	-0.140406	0.311789	0.0675311	-0.0460423	0.0742141	0.153378	0.070198	0.314409	-0.117293	0.056284	-0.095001	-0.142464	-0.189896	-0.232642	-0.0948435	-0.155076	0.0859731	0.110159	-0.0802977	0.161128	-0.0931469	0.352112
A_23_P106439	MGC14386	NM_033544	-0.0348834	0.0389192	-0.0201747	-0.0763383	-0.0615716	-0.0620981	-0.166288	0.0721915	0.0321294	-0.042859	-0.0792885	0.0699335	-0.064304	0.00693476	-0.127298	-0.0511083	-0.0802531	-0.0135454	-0.0502466	-0.0431141	0.0634694	0.0559723	0.124114	0.190275	-0.0222495	0.108241	0.0941739	0.218727
A_23_P106463	OAZ2	NM_002537	-0.13645	-0.0683424	-0.0273253	-0.0120914	-0.162687	-0.153669	-0.319861	0.037414	-0.104783	-0.135364	-0.133119	-0.112786	-0.10523	-0.173636	-0.0826838	-0.0549891	-0.260423	-0.321498	-0.0999269	-0.182398	-0.190157	-0.495892	-0.225579	-0.166193	-0.0660787	-0.123651	-0.151807	-0.220988
A_23_P10647	CYTL1	NM_018659	-0.124685	-0.0147074	-0.161648	0.200328	-0.493187	0.138306	0.304564	-0.674356	0.0619964	-0.136553	0.0230659	-0.245318	0.26301	0.00276492	-0.550322	-0.323114	-0.283024	-0.260494	0.00501512	-0.142756	-0.14416	-0.182459	-0.635641	-0.746609	-0.18204	-0.194168	-0.335876	-0.144826
A_23_P106472	AF357221	AF357221	0.0224786	0.049656	-0.0457807	-0.0741186	0.0101813	-0.290966	-0.366414	-0.246701	-0.235925	-0.167674	-0.113088	-0.126055	-0.0731896	-0.172309	-0.0561562	-0.15279	-0.438184	-0.354711	-0.198445	-0.458772	-0.31618	0.250208	-0.526792	-0.127322	-0.292507	-0.247891	-0.0838378	-0.258444
A_23_P106481	LOC51234	NM_016454	-0.0729588	-0.113163	-0.132864	-0.0333559	-0.0661333	0.138774	-0.0740567	0.115925	0.117414	0.122401	0.0609485	0.132393	0.022617	0.0738354	-0.00869867	0.0756429	-0.010486	0.037626	-0.00745617	-0.068524	-0.00716247	-0.184622	0.0797523	0.0783428	0.111897	-0.03964	0.0450813	0.144797
A_23_P106497	IREB2	NM_004136	0.289536	0.1065	0.137042	0.179382	0.0340117	0.0730454	0.0450697	-0.189703	0.0107375	-0.0846897	-0.00306162	-0.0490695	0.031548	-0.0755877	0.0192682	0.0540344	-0.0378561	0.00720869	0.0817508	0.089537	0.0484075	-0.0821921	0.238833	0.147849	0.0487811	0.158713	0.0709279	0.0229638
A_23_P106505	LCMT2	NM_014793	-0.0570978	0.0204678	-0.0788104	0.00594814	0.0110242	0.121776	0.0329367	-0.00602372	0.0738874	0.0894565	0.160857	0.201028	0.096783	0.139401	0.0547275	0.0614384	0.125198	0.222394	0.162111	0.202488	0.200113	-0.0843151	0.175869	0.197643	0.19405	0.0544724	0.114714	0.0934195
A_23_P106522	INO80	NM_032196	0.0468128	-0.0635764	-0.00518898	-0.055109	0.0597708	0.0367793	-0.0173688	0.0895243	-0.0164916	0.00655598	0.029751	0.00882805	-0.0176447	0.00848589	-0.0291045	0.0484284	0.0267128	-0.0190913	0.0518948	0.000960691	0.0313377	0.0279857	-0.0253043	-0.0339974	-0.0338457	-0.119793	-0.0120622	-0.0203094
A_23_P106532	D4ST1	NM_130468	-0.112486	-0.056348	-0.0609847	-0.0362024	-0.0981944	-0.0908142	-0.0981297	0.0125857	-0.0322181	-0.0966769	0.000865965	-0.0293616	0.00447233	0.0373846	-0.0334625	-0.0360804	-0.0910596	-0.0483157	-0.0303904	-0.0753141	-0.0673949	0.0293194	-0.225827	-0.0437302	-0.0718345	0.00848163	-0.109742	-0.159972
A_23_P106544	DC13	NM_020188	0.0624367	-0.0439574	-0.0573675	0.00674803	-0.109943	-0.0234228	0.101926	-0.244027	-0.054691	-0.202445	-0.0596249	0.0963953	-0.0809022	-0.0569622	-0.248089	-0.15747	-0.00319238	0.0158285	0.0396626	0.123076	-0.157624	-0.190179	-0.0203742	0.135261	-0.257265	-0.0228736	-0.183635	0.0636932
A_23_P106559	UNKL	NM_024023	-0.329394	-0.366578	-0.112994	-0.223004	-0.353275	-0.181416	-0.131303	-0.346748	-0.208566	-0.326348	-0.502406	-0.259042	-0.344926	-0.369878	-0.252876	-0.277541	-0.334025	-0.200472	-0.185207	-0.274848	-0.259348	0.145566	-0.317497	-0.224555	-0.0912683	-0.271258	-0.102698	-0.449166
A_23_P106562	GALNS	NM_000512	-0.219856	-0.089981	-0.195493	-0.184991	-0.219845	-0.0801711	-0.351786	-0.33653	-0.267349	-0.169705	-0.26506	-0.204914	-0.243764	-0.251952	-0.26405	-0.266166	-0.463686	-0.133447	-0.203035	-0.332006	-0.264033	-0.184063	-0.513604	-0.148584	-0.253695	-0.333047	-0.0452945	-0.241168
A_23_P106575	ENST00000245206	ENST00000245206	-0.174019	0.033936	-0.150941	-0.122204	-0.112315	0.0212361	0.0527602	-0.197791	-0.0160622	-0.0166935	-0.123211	0.0733049	-0.00623363	-0.160517	0.0791714	-0.185658	-0.252576	-0.0584568	-0.163959	-0.284744	-0.329042	-0.193235	0.0834642	-0.0181447	-0.126618	-0.0649549	0.00673401	-0.316461
A_23_P106602	CRISPLD2	NM_031476	-0.138361	-0.167542	-0.337709	-0.204414	-0.556775	-0.286802	-0.00379858	-0.206739	-0.174087	0.0521157	0.214743	0.0293834	0.0164805	0.182398	-0.132333	-0.222454	-0.177431	-0.368662	-0.109898	-0.636939	-0.408004	-0.673734	-0.776102	-0.28954	-0.422348	-0.246191	-0.0803208	-0.338594
A_23_P106617	WFDC1	NM_021197	0.238359	0.120619	0.542826	0.593563	0.163473	0.119242	-0.0285853	0.700606	0.222635	0.329884	0.650788	0.255799	0.422423	0.764884	0.443223	0.177124	0.340569	-0.0466572	0.336009	-0.226321	0.231567	0.183209	-0.255368	-0.419896	-0.124297	0.072224	-0.366401	0.05821
A_23_P106629	IGSF6	NM_005849	-0.0228628	-0.141138	-0.0319423	-0.19993	0.60042	0.169267	0.585064		1.13959	0.625118	0.334548	0.12838		0.836125	0.470601	0.671844	0.560383	0.237619	0.61343	0.426848	0.184301	0.493458	0.626677	0.282612	0.693949	0.749606	0.123708	0.567673
A_23_P106633	DDX28	NM_018380	-0.0558298	0.104572	0.00353892	0.0541417	0.125092	0.0222222	0.0737467	0.275953	0.17895	0.12293	0.234045	0.207905	0.0806249	0.194304	0.193271	0.210168	0.0610046	0.0943487	0.0210977	0.169585	0.096898	0.0315107	0.113333	0.169119	0.18616	0.0888332	0.13208	0.0557267
A_23_P106656	CA7	NM_001014435	-0.0329717	-0.236988				-0.243457	-0.313297	-0.137121	-0.303984	-0.20476	-0.499222	-0.00064951	-0.0405496	-0.436279	-0.402121	-0.560068	-0.190565	-0.0362225	-0.315722	-0.306104	-0.248578	0.0936224	0.100555	-0.169526		-0.162408	-0.0422619	-0.323978
A_23_P106661	CKLFSF1	NM_052999			0.015413	0.0930025	0.410342	-0.0957529	0.255795	0.541832	0.0728741	0.11427	0.217604	0.626243	0.262238	0.466573	0.275947	0.341494	0.122169	0.153447	0.0403127	0.156489	0.18736	0.0745507	0.462083	0.561934	0.316612	0.399764	0.400294	0.049425
A_23_P106663	CKLFSF1	NM_052999		-0.0126883	-0.0766856	-0.134913		-0.479874	-0.0641364				-0.182575			-0.190357			-0.0608899	-0.138357	-0.261105	-0.354764	-0.220361	-0.107839						-0.133466
A_23_P106675	PLCG2	NM_002661	0.218579	0.125387	-0.107681	0.0612486	0.111136	0.0364816	-0.0512312	0.349755	0.217623	0.158671	0.337464	-0.0999214	0.24038	0.386754	0.126488	0.415646	0.308148	0.0667472	0.16781	0.11961	-0.106581	-0.0331772	0.0417851	-0.350483	-0.0790409	0.0321112	-0.121298	0.205491
A_23_P106682	EMP2	NM_001424	-0.209912	-0.0165107	-0.184668	-0.227906	-0.107852	-0.16044	-0.240324	-0.459733	-0.181825	-0.0620792	-0.168383	-0.178908	-0.186831	-0.17468	-0.474691	-0.137358	-0.25114	-0.397363	-0.315652	-0.35727	-0.283104	-0.276672	-0.200703	-0.0787737	-0.447683	-0.218229	-0.0523598	-0.401995
A_23_P106694	PCOLN3	NM_002768	-0.286393	-0.0921114	-0.238376	-0.222911	-0.102062	-0.313457	-0.260201	-0.134342	-0.235135	-0.245006	-0.257192	-0.145805	-0.196213	-0.302347	-0.333891	-0.229621	-0.397744	-0.196192	-0.190269	-0.304995	-0.3613	-0.297558	-0.271735	-0.117043	-0.170465	-0.237735	-0.127013	-0.418939
A_23_P106708	RPS2	NM_002952	-0.188294	-0.0968104	-0.23773	-0.210872	-0.235817	-0.331028	-0.251194	-0.18889	-0.414967	-0.372524	-0.408494	-0.238171	-0.283493	-0.274786	-0.199846	-0.330565	-0.297004	-0.251717	-0.245357	-0.301075	-0.279979	-0.0345067	-0.422506	-0.205347	-0.333409	-0.306525	-0.301421	-0.314712
A_23_P106720	TBL3	NM_006453	0.0436223	-0.190322	-0.0984259	-0.218491	-0.613772	-0.211463	-0.811442	-0.407827	-0.395294	-0.514334	-0.364998	-0.381419	-0.362068	-0.396435	-0.608697	-0.479068	-0.592796	-0.371148	-0.27642	-0.358541	-0.28129	-0.44742	-0.573674	-0.173972	-0.153033	-0.518437	-0.501953	-0.294612
A_23_P106727	RAB11FIP3	NM_014700	-0.0621719	-0.091613	-0.0575654	-0.00408579	-0.0344169	-0.0503654	-0.163618	0.105257	-0.182761	-0.166507	-0.050825	-0.0345578	-0.054182	0.0233894	0.0828833	-0.103689	-0.173091	-0.0288187	-0.031711	-0.0667419	0.0155781	-0.153893	-0.339964	0.0251868	0.0221822	-0.0379119	-0.0442215	-0.00721077
A_23_P106737	LUC7L	NM_201412	0.134613	0.170981	0.315406	0.138333	0.272504	-0.0317159	-0.0611669	0.0391234	-0.0783125	-0.0925151	-0.0542671	-0.0459124	0.0477504	0.00693599	-0.0299512	0.0701755	0.140439	0.0391044	0.172236	0.145827	0.0514752	0.521341	-0.182036	0.0109596	0.0457839	0.00463554	0.0971564	-0.0450124
A_23_P106741	PSMD7	NM_002811	0.172163	0.136976	0.153683	0.161268	0.0846559	0.160505	0.177914	0.145512	0.100617	0.131203	0.063289	0.0322164	0.0940309	0.010334	0.178922	-0.0202467	0.0790597	0.13804	0.0349201	0.0134577	0.0865643	-0.0480232	0.0750615	0.144549	-0.0523749	0.022097	0.13823	-0.122189
A_23_P106761	CORO1A	NM_007074	-0.226954	-0.197046	-0.184001	-0.0151746	-0.271072	-0.192489	-0.720799	-0.580459	-0.0313613	-0.232277	-0.0164915	-0.539856	-0.0768487	0.151656	-0.246893	0.264361	0.0392807	-0.0138395	-0.138871	-0.174381	-0.249407	-0.160075	-0.110387	-0.396726	-0.100309	-0.145416	-0.238333	-0.140796
A_23_P106773	SULT1A2	NM_177528	0.120898	0.212022	0.138569	0.209501	0.177886	-0.0292784	0.00822065	0.0903548	0.108094	-0.0486808	0.121318	0.0696185	0.00309991	0.165681	0.0069133	0.138818	0.0112976	0.0826012	-0.0285921	-0.101219	0.03147	0.0247536	-0.0581532	-0.0533145	-0.0798348	0.180446	0.119719	0.198813
A_23_P106798	SIAH1	NM_003031	-0.0113284	-0.114316	0.0271723	0.00389702	-0.0497449	-0.0416998	0.0672799	0.088331	0.11461	0.168174	0.134964	0.124276	-0.0260191	0.0594848	0.115058	0.0780519	0.0165502	0.142231	-0.0739488	0.124209	-0.0885584	-0.0881075	0.0286468	0.183943	-0.0344191	0.0331675	-0.020363	0.334067
A_23_P106806	PRSS27	NM_031948				-0.0313736		-0.419837			0.212969		0.025783	-0.200534			-0.0130977	-0.123012	-0.306219	-0.42239	-0.21723	-0.460031	-0.128986	-0.247171		-0.0526264	-0.00984898		-0.403392	-0.231332
A_23_P106814	A_23_P106814	A_23_P106814	-0.362706	-0.0677731	-0.317406	-0.366054	-0.103733	0.131552	0.100844	-1.32828	-0.0171834	0.00440834	-0.314737	0.096773	0.0921914	-0.540023	-1.29039	-0.259633	-0.360812	0.0832422	-0.0911821	-0.00490372	-0.229315	0.0116991	0.0414808	-0.045585	-0.0658294	-0.259584	-0.0314628	0.221374
A_23_P106822	NOB1P	NM_014062	-0.176422	-0.128896	-0.36047	-0.206704	-0.164042	-0.0670749	-0.180542	-0.136419	-0.0745032	-0.116414	-0.0969981	-0.0386053	-0.116921	-0.149065	-0.157861	-0.0303063	-0.205	-0.0325255	-0.122282	-0.0218516	-0.0201833	-0.116987	0.0659702	-0.0852212	0.0664742	0.0247545	0.122169	-0.0678738
A_23_P106835	BBS2	NM_031885	0.13011	-0.0272891	0.158639	0.111746	0.133955	0.125766	0.102176	0.250498	0.125997	0.0999154	0.138328	0.0596526	0.19591	0.196036	0.189408	0.173308	0.193097	-0.00653957	-0.143625	-0.185871	-0.0417565	-0.00708723	0.15984	0.00356617	-0.0833546	0.0428205	0.0153445	-0.00134695
A_23_P106844	MT2A	NM_005953	-0.254474	-0.121701	0.150602	-0.459063	-0.0741559	0.0370493	-0.190308	-0.479168	-0.589421	0.0267619	0.296294	-0.350282	0.121346	-0.0834777	-0.215667	-0.410497	0.238796	-0.179134	-0.0999537	-0.526011	-0.587403	-0.0348459	-0.346516	-0.0445532	-0.897237	-0.268081	-0.349479	-0.32282
A_23_P10685	HSPBP1	NM_012267	-0.108236	-0.0301662	-0.193174	-0.165102	-0.0431449	-0.13698	-0.128775	0.0628948	-0.133724	-0.0894014	-0.0749054	-0.0213461	-0.0978031	-0.0596977	-0.00712809	-0.0774551	-0.127457	-0.129716	-0.0425635	-0.0577073	-0.06761	0.00520505	-0.142297	-0.0554582	-0.0389911	-0.0625084	-0.0481002	-0.0768166
A_23_P106859	COX4NB	NM_006067	-0.124769	-0.093292	-0.143017	-0.0340546	-0.0814436	-0.0790012	-0.0614175	-0.0302853	-0.0752702	-0.142649	-0.0311144	-0.0424469	-0.0815927	-0.0275382	-0.00508806	-0.0649083	-0.0931656	-0.0783259	-0.131353	-0.20063	-0.220694	-0.159742	-0.202678	-0.0773877	-0.0749952	-0.106619	-0.149757	-0.107152
A_23_P106874	PMFBP1	NM_031293			0.140738	-0.0981994	0.0923324	0.342209			0.338727	0.404952	0.296998	0.343566				0.208411	0.116942	0.213102	0.0468193	0.555865	0.416132	0.218788	0.271084	0.495865	0.333225	0.182419	0.328717	0.460913
A_23_P106887	FUS	NM_004960	-0.224176	-0.0293458	-0.17282	-0.163443	-0.256388	-0.316572	-0.529587	-0.0825158	-0.191176	-0.262266	-0.168979	-0.148355	-0.283008	-0.228552	-0.428164	-0.149314	-0.307258	-0.226406	-0.160792	-0.208091	-0.143771	-0.60199	-0.412426	-0.250486	-0.251062	-0.324591	-0.243416	-0.198681
A_23_P106898	MGC13024	NM_152288	-0.110459	-0.125152	-0.216312	-0.237192	-0.146194	-0.0980107	-0.134941	0.0924388	-0.134254	-0.107912	-0.180073	-0.118902	-0.128822	-0.213702	0.00244766	-0.0908256	-0.302325	-0.119638	-0.120515	-0.194953	-0.167341	-0.0810079	-0.394612	-0.299095	-0.0995766	-0.222557	-0.0752078	0.0297575
A_23_P106906	PPL	NM_002705	-0.325526	-0.123205	-0.52187	-0.290833	-0.371403	-0.186934	-0.177879	0.00692619	-0.201073	-0.152421	-0.190215	-0.194169	-0.349892	-0.207747	-0.281854	-0.109148	-0.227039	-0.448471	-0.304181	-0.395664	-0.260299	-0.449549	-0.390866	-0.20614	-0.254901	-0.399478	-0.191222	-0.168976
A_23_P106922	CHST6	NM_021615	-0.294394	-0.0903304	-0.161889	0.0919114	-0.3154	-0.505751	-0.549374	0.175161	-0.258083	0.116748	0.368733	-0.643752	0.120151	0.824645	-0.364458	0.127823	0.327315	-0.494462	0.0586815	-0.494488	-0.156829	0.113377	-0.148086	-0.755025	-0.667605	-0.320358	-1.06676	-0.304733
A_23_P106933	BUCS1	NM_052956	-0.110042	-0.412511	-0.278548	-0.160573	0.477942	0.658555	0.161704	-0.937341	-0.147579	-0.283934	-0.0310309	-0.412177	0.316935	-0.432293	-0.750282	-0.52309	-0.32702	0.92833	0.336152	-0.00561132	0.813835	0.242881	-0.0907978	0.847612	1.16169	0.230221	0.451532	0.103648
A_23_P106945	ADCY7	NM_001114			0.266376	0.136713	0.0738514	-0.0325654			0.400512	0.269664		0.0152954		0.447429	0.421648	0.446655	0.380216	0.07889	0.181439	-0.0108575	-0.193387	0.256826	0.089905	0.164425	0.18693	0.21821	0.0816502	0.390586
A_23_P106973	2016-09-09	NM_006640	-0.190219	-0.060201	-0.170732	-0.110755	-0.11718	-0.242774	-0.270001	0.305717	-0.0561549	-0.132302	-0.108608	-0.150582	-0.568839	-0.118955	0.0610858	-0.062937	-0.323086	-0.0406929	-0.120861	-0.411113	-0.122349	-0.569418	-0.741974	0.108819	-0.109696	-0.110664	-0.139017	-0.0741563
A_23_P10699	CR624966	CR624966	-0.0467177	-0.21828	-0.132869	-0.00977719	-0.146095	-0.139362	-0.156656	-0.0101526	-0.121883	-0.0899458	-0.182829	-0.0456854	-0.161083	-0.0955517	-0.102217	-0.210378	-0.175861	-0.311718	-0.0117933	-0.159211	-0.0913104	-0.0626983	-0.191277	-0.116417	-0.0910058	-0.245097	-0.0940165	-0.140906
A_23_P106998	MRPS23	NM_016070	-0.219991	-0.136714	-0.328557	-0.124258	-0.225241	0.27213	0.178454	-0.134691	0.23045	-0.0397403	-0.110448	0.0746718	-0.0560123	-0.176244	-0.194377	-0.342192	-0.133491	-0.0623583	-0.0552577	0.0407139	-0.0305601	-0.177882	0.43846	0.0198256	0.0147702	0.0418584	-0.00492869	-0.0838294
A_23_P10701	APBB2	NM_173075	0.0428801	-0.0351034	0.171415	0.0404843	-0.0140072	-0.118568	-0.277421	0.138483	-0.222864	0.0410554	0.0875534	-0.079338	-0.0577262	0.12674	0.145299	-0.0752334	0.351494	-0.042311	0.0118583	-0.0194944	-0.195381	0.0840302	-0.0625284	-0.177496	0.00557392	-0.0409675	-0.130868	-0.0115751
A_23_P107036	C17orf35	NM_003876	-0.112999	-0.086519	-0.229238	-0.17785	-0.125295	0.0250559	-0.104583	-0.186546	-0.07777	-0.0788512	-0.0660314	0.00920462	-0.0606849	-0.0800803	-0.0642316	-0.111703	-0.120439	-0.0277174	-0.0673409	0.002098	0.00387509	-0.123173	0.0135945	0.0740253	0.0444712	-0.0313523	0.0225808	-0.163788
A_23_P107048	BC002811	BC002811	0.0360017	0.0836707	0.0822781	0.0111909	0.0497758	-0.0843698	0.170702	0.255277	0.000109616	-0.0743135	-0.00760075	0.109204	0.123562	0.0690643	0.0311664	0.00571432	-0.0642595	-0.0648403	-0.00063285	0.00990606	-0.0219556	0.209669	-0.040442	-0.00868596	-0.0228175	0.00839632	0.104584	0.107029
A_23_P107051	TCAP	NM_003673	-0.814279	-1.50569	-0.501966	-1.6232	-1.48349	-1.47038	-1.49901	-1.27891	-1.38067	-1.49441	-1.4226	-1.49024	0.227567	-1.30287	1.12926	-1.34826	-0.607657	-1.52647	-1.42125	-1.54705	-1.49674	0.0153282	-1.61037	-1.40279	-1.57471	-1.42929	-1.54111	-1.29189
A_23_P107064	TNK1	NM_003985	-0.0741934		-0.226671	-0.238271	-0.108132	-0.132394	-0.409314	-0.64841	-0.19659	-0.339132	-0.468201	-0.3023	-0.425191	-0.438933	-0.511	-0.391794	-0.301253	-0.294402	-0.264155	-0.277757	-0.312686	-0.137603	-0.288623	-0.222518	-0.299381	-0.344805	-0.125332	-0.432432
A_23_P107073	RPA1	NM_002945	0.0474551	0.0325346	0.0828736	0.00840491	0.0364317	0.108164	0.112937	0.120691	0.161996	0.0982642	0.0629566	0.0853471	0.128125	0.178138	0.227773	0.170818	0.124272	0.0306186	0.0284211	0.0267811	0.00360033	-0.0335144	0.125037	0.0773735	0.085053	0.0328195	0.0794802	0.0272861
A_23_P107087	FLJ10534	NM_018128	0.156672	0.146511	0.0505035	0.0988511	0.471331	0.128154	0.226434	0.173583	0.0574076	0.0203983	0.193298	0.14962	0.200547	0.116556	0.267365	0.00531925	0.164853	0.124091	0.199532	0.202391	0.118829	-0.138413	0.321999	0.139659	0.267082	0.109734	0.0190633	0.0744561
A_23_P107102	KIF2B	NM_032559		-0.168546	-0.0428845	-0.17246														-0.147979	0.240483	-0.126893	-0.442377
A_23_P107116	ZNF179	NM_007148	0.165898	-0.0851	0.187363	0.196094	0.121767	-0.359697	-1.14151	0.541101	-0.310422	0.110678	0.524536	-0.356682	0.297909	0.725554	0.601287	0.455162	0.242745	-0.375517	0.244944	-0.32504	-0.200227	0.250221	-0.257821	-0.825204	-0.835763	0.126321	-0.535469	-0.137295
A_23_P107132	RCV1	NM_002903		-0.00343441	-0.167597	-0.127143		-0.0247627		-0.28413	-0.0655007	-0.383681	-0.227251		-0.198577	-0.193931		-0.47782	-0.0279802	-0.159036	-0.355759		-0.386686
A_23_P107154	USP32	NM_032582	0.0133251	-0.0880748	0.0487109	-0.0716942	0.0912772	0.0426103	-0.051276	0.146112	0.10503	0.153184	0.0819303	0.00931876	0.0557919	0.0603236	0.203254	0.0670622	0.123609	0.13985	0.149668	0.0890763	0.0346298	0.0200561	0.0416784	0.32126	0.213149	0.04339	-0.0525849	-0.0497345
A_23_P107166	ACBD4	NM_024722	-0.0500203	0.161795	0.139778	0.0449044	-0.159512	-0.0945514	-0.135325	0.0972991	-0.0700372	-0.0872219	-0.105262	-0.0183331	-0.0824603	0.101154	-0.103975	-0.0513606	-0.117131	-0.19234	-0.101148	-0.153507	-0.0843349	-0.0908796	-0.327071	-0.136966	-0.151904	-0.25361	-0.011524	-0.171267
A_23_P107173	MEOX1	NM_004527		-0.0721245				-0.481306		0.591392		0.169621	-0.131203	-0.354994	-0.051657	-0.284664	0.209873	0.263381	-0.199019	-0.211239	-0.405477	-0.145715	-0.369777	-0.0878546	-0.133447		0.347951	-0.429921		-0.402919
A_23_P1072	ATP1A1	NM_000701	-0.35883	-0.306232	-0.400796	-0.429634	-0.362503	-0.178475	-0.183279	-0.462421	-0.168888	-0.0943382	-0.15166	-0.249734	-0.331783	-0.170533	-0.451362	-0.168601	-0.18381	-0.142487	-0.140953	-0.248677	-0.218412	-0.597923	-0.366547	-0.131501	-0.179207	-0.161434	-0.110788	-0.151137
A_23_P107206	STAT3	NM_213662	-0.316569	-0.140829	-0.311752	-0.147721	-0.337867	-0.222604	-0.309584	-0.431405	-0.331024	-0.286529	-0.326529	-0.387307	-0.343121	-0.362752	-0.479399	-0.282923	-0.279753	-0.254999	-0.177391	-0.321201	-0.232683	-0.44914	-0.497207	-0.284167	-0.297339	-0.401504	-0.283519	-0.381224
A_23_P10721	HAP1	NM_003949										-0.196392								-0.0318287		-0.143859
A_23_P107211	RAB5C	NM_201434	-0.36765	-0.363386	-0.32581	-0.363534	-0.486046	-0.230861	-0.467197	-0.478089	-0.466142	-0.394666	-0.526738	-0.48248	-0.447267	-0.553303	-0.379668	-0.468531	-0.468372	-0.348186	-0.272614	-0.376198	-0.32985	-0.412702	-0.474719	-0.2379	-0.396748	-0.424349	-0.359204	-0.461535
A_23_P107214	RAB5C	NM_201434	-0.138566	-0.135655	-0.277574	-0.260753	-0.21222	-0.111561	-0.114511	-0.282294	-0.230148	-0.183382	-0.292743	-0.303523	-0.310582	-0.32928	-0.264361	-0.317131	-0.314521	-0.220331	-0.116376	-0.175342	-0.166013	-0.154449	-0.329164	-0.167177	-0.195169	-0.284359	-0.229241	-0.273178
A_23_P107238	MBTD1	NM_017643	0.27494	-0.0235284	0.158856	0.0331864	0.212355	0.0113614	-0.0383916	0.164952	0.393893	0.273536	0.0811424	0.304506	-0.0366312	0.239398		0.289352	0.191082	0.122864	0.0153449	0.155188	0.237191	-0.069106	0.643932	0.610704	0.667701	0.259811	0.413262	0.617227
A_23_P107247	CACNA1G	NM_018896	0.116687	-0.010499	-0.0486675	-0.116198	0.138115	0.131462	-0.587197	-0.658093	-0.143985	0.00683829	-0.0741732	-0.0349695	-0.0222334	-0.205333	-0.39674	-0.124012	-0.45704	-0.141057	0.0779254	-0.179106	-0.318009	0.112599	-0.101827	0.150852	-0.115531	-0.174164	-0.0494761	-0.205776
A_23_P107257	SPOP	NM_001007226	0.138873	0.0732955	0.316904	0.324424	0.214416	0.13305	-0.0801684	0.308557	0.0588523	-0.126178	0.107726	0.0784278	0.0737792	0.0795065	0.10759	-0.0846281	0.0497243	-0.157078	-0.0289416	-0.0542002	0.11933	-0.233448	-0.0067098	-0.121645	-0.0936848	0.122857	-0.00592865	-0.152431
A_23_P107283	HOXB2	NM_002145	-0.216379	-0.00844075	-0.136757	-0.0284539	-0.207017	-0.250272	-0.0923063	0.0827233	-0.084756	-0.208829	-0.0711837	-0.256147	-0.206022	-0.225151	-0.061584	-0.266588	-0.295763	-0.375327	-0.568202	-0.465568	-0.395906	-0.239585	-0.649807	-0.963745	-0.475083	-0.20134	-0.25778	-0.246271
A_23_P107295	LRRC37B	NM_052888	-0.0481272	0.0204354	0.0111574	-0.0151201	0.131139	0.169662	0.19056	0.141559	0.181606	0.105735	0.0879439	0.141721	0.0333993	0.10612	-0.0280132	0.150487	0.117804	0.217288	0.0955709	0.192405	0.120757	0.177151	0.229102	0.129391	0.228935	0.145231	0.144567	0.0447436
A_23_P107307	SLC13A2	NM_003984	-0.205587	-0.138787	-0.0927481	-0.15896	-0.155748	-0.0435875	-0.0833967	-0.127981	-0.114087	-0.0934877	-0.0999882	-0.0642278	-0.00258624	-0.0738096	-0.280354	-0.0723281	-0.148184	0.00608846	-0.0440683	-0.111574	-0.0969308	0.0157005	-0.357925	-0.0986357	-0.0482375	-0.17308	0.0823161	-0.142858
A_23_P107313	SDF2	NM_006923	-0.0743349	-0.166183	-0.180339	-0.145553	-0.269115	-0.00236768	-0.101524	-0.127938	-0.00642292	-0.0286643	-0.0493642	0.0151847	-0.031064	-0.0958589	-0.190473	-0.0832831	-0.0934217	-0.169405	-0.0434625	-0.10463	-0.113079	-0.277203	0.114095	-0.00829645	0.011508	-0.0659223	-0.066912	-0.0505945
A_23_P107322	CORO6	NM_032854	0.129007	0.180494	0.341564	0.0384454	0.404763	0.0467426	0.111802	0.23402	0.118977	-0.156837	-0.0180124	0.178764	0.374506	0.171366	1.0299	-0.107688	0.0102127	-0.343241	-0.0470846	-0.0280079	-0.130176	0.124695	-0.521439	-0.499559	0.195278	0.245272	-0.132724	-0.168102
A_23_P107336	CENTB1	NM_014716						-0.215934			0.148164	0.109003	0.191995			0.279539		0.446065	0.00957552	-0.0701305	0.169254	-0.00462062	-0.0220023	-0.0795973			0.139956	0.0700362		0.151525
A_23_P107350	SLC2A4	NM_001042	0.100591	0.227648	0.0893845	0.342461	0.307209	0.164818	-0.206695	0.359496	0.163389	0.215197	0.278689	0.415776	0.469541	0.618916	0.804418	-0.0855074	0.0365424	-0.216628	-0.0735171	-0.0179795	0.16658	-0.00992239	0.0832045	-0.160125	0.169033	0.3731	0.057016	-0.00472677
A_23_P107351	NALP1	BC051787	0.0893603	0.122975	0.312011	0.472279	-0.209282	-0.0931748	-0.0774452	0.40195	0.166246	0.143695	0.442302	-0.0787244	0.104043	0.561855	0.376204	0.365603	0.0764785	-0.0822051	0.172307	-0.201763	-0.146861	0.14673	-0.193322	-0.584898	-0.306565	0.0238798	-0.561084	-0.24137
A_23_P107369	KIF1C	U91329	-0.126082	-0.0146881	0.0541666	-0.00124456	0.130663	-0.0113375	-0.118185	0.259392	-0.0858517	-0.0116312	0.0363518	-0.041921	-0.0556572	0.0305785	0.250614	-0.15153	-0.104117	-0.0256186	0.0200734	-0.0969394	-0.0658336	-0.204852	-0.442805	-0.0977187	-0.0619432	0.0124268	-0.00871041	-0.327527
A_23_P107373	NMT1	NM_021079	-0.0746702	-0.0561701	-0.0077425	-0.120112	-0.0133198	-0.0740902	0.00420625	0.0828962	-0.0199426	0.0402768	-0.0121468	-0.0464081	-0.0242618	-0.0102595	0.0403113	0.0896008	-0.0506314	-0.24542	-0.0675011	-0.0338502	-0.116623	-0.25886	-0.108981	0.0208663	0.141431	-0.0237865	-0.0677152	-0.117999
A_23_P107394	HES7	NM_032580	-0.0181562	-0.0104411	-0.159842	-0.172279	0.0317747	-0.298632	-0.363696	-0.364882	-0.242486	-0.179841	-0.122082	-0.129228	-0.0668712	-0.184531	-0.0836601	-0.182176	-0.412791	-0.290476	-0.147714	-0.423769	-0.35828	0.339896	-0.483169	-0.144967	-0.288772	-0.21756	-0.0738928	-0.231735
A_23_P107401	TIMP2	NM_003255	-0.189354	-0.142862	-0.132525	-0.0357591	0.0489789	-0.236599	-0.382395	-0.0214761	-0.121928	-0.108628	-0.00618052	-0.260914	-0.0989255	0.137677	0.226835	-0.0301446	-0.0402342	-0.306984	-0.0635709	-0.253403	-0.263059	-0.0102805	-0.547855	-0.52179	0.125974	-0.0617137	-0.297106	-0.269432
A_23_P107412	P4HB	NM_000918	-0.241442	0.0487504	-0.275766	-0.30474	0.0111695	-0.0628791	-0.28663	-0.38858	-0.236753	-0.115423	-0.261105	-0.0288122	-0.0738753	-0.378237	-0.559497	-0.364854	-0.423733	0.110661	0.0628069	-0.11535	-0.0483823	-0.225102	-0.188604	0.176861	0.00799421	-0.174813	0.142194	-0.144179
A_23_P107421	TK1	NM_003258	-0.524423	0.125035	-0.326408	-0.341575	-0.113467	-0.412365	-0.169168	-0.672894	0.0427143	0.00724771	0.0166794	-0.197915	-0.165646	0.110384	-0.227779	0.305485	0.0891269	0.00240047	0.437988	0.543493	0.181587	0.312966	-0.0232507	-0.0319187	0.410154	0.396773	0.0133436	0.312023
A_23_P10743	PDE6B	NM_000283	-0.170241	-0.0581802	-0.119422	0.0813102	-0.0723006	-0.0886365	-0.048305	-0.355425	-0.0512516	0.031721	-0.289421	-0.309045	-0.316068	-0.262668	-0.287162	0.053532	-0.0557034	0.0306117	-0.200796	-0.228088	-0.152355	-0.0789001	-0.176277	0.192177	-0.124695	-0.229153	-0.107729	-0.103766
A_23_P107432	FLJ35934	NM_207453	-0.00960362	-0.0275953	0.13762	-0.135663	0.671604	-0.121284	0.12175	0.0130412	0.34509	-0.018326	0.131954	0.43055	0.491164	0.297612	0.136332	0.334331	0.0963029	-0.0153031	0.122186	0.0821416	-0.107674	-0.233613	0.279055	0.166645	0.0882898	0.0403226	0.136178	-0.0846174
A_23_P107443	KRTAP9-8	AJ406950			0.254641																	0.0548075
A_23_P107454	KRTAP3-1	NM_031958	-0.00235154				0.0491585	0.477365		0.179205	0.352156	0.377049	0.38294	0.410598	0.154542		0.379064	0.391506	0.170037	0.057306	0.353403	0.502192	0.357988	0.109854	0.251572	0.263682	0.137756	0.377375	0.0936951	0.431367
A_23_P107465	KRTHA1	NM_002277		-0.12547	0.0549395	-0.0873534	-0.342414	-0.189796	0.120513	0.626167	-0.137384	-0.209013	0.00281158	-0.108669	0.180434	-0.0918276	1.11294	-0.157345	-0.0668733	-0.0884931	-0.041574	-0.191788	-0.0911081	0.347297		0.139956	-0.0456089	0.0375238	0.0623789	-0.085506
A_23_P107483	OR3A3	NM_012373	0.123758		-0.0468172	0.132664	0.0118272	0.020646	0.183311	0.460291	0.385123	0.538171	0.0573584	0.206716	0.299593		0.338184	0.314672	-0.023974	0.264995	0.113381	0.0166893	0.152036	0.0576007	0.375434	0.255773	0.326005	0.236786	0.261781	-0.0190843
A_23_P107507	CBX1	NM_006807	-0.0897794	-0.062459	-0.0359596	-0.231865	0.0991542	-0.14761	-0.0836191	-0.0291299	-0.236345	-0.211478	-0.144492	-0.14676	-0.0436706	-0.0875487	0.0442848	-0.164451	0.0305635	-0.108856	-0.0384466	-0.108406	-0.0783796	0.404003	-0.218423	-0.0734144	-0.0727026	-0.0267465	-0.0368746	-0.262574
A_23_P107513	C18orf9	NM_024899	-0.136294	0.113792	0.0147607	0.0240792	0.222292	-0.067136	0.0719073	0.526915	0.204612	0.655822	0.117948	-0.0703243	0.0694779	0.0318203	0.138988	0.363445	0.100575	0.259944	0.190389	0.0355256	0.0639891	-0.250427	0.289345	0.609187	0.284354	0.206629	-0.0316147	0.10682
A_23_P10753	BX093444	BX093444			-0.0480183		0.263824	0.486414	0.490965		0.535847	-0.284193	0.139146	0.402695			-0.00502566	0.191438	0.200233	0.793486	0.0639756	0.428673	0.0198313	0.189446	0.541017	0.527053	0.323458	0.236502	0.19516	-0.119632
A_23_P107531	LOXHD1	BC047720						-0.0874748	-0.000682241			-0.146496		0.145474					-0.183315	-0.253866	-0.101576	-0.0455659	-0.0448232	-0.119639			-0.141014		0.00602804	0.255127
A_23_P107552	KIAA1012	NM_014939	0.335369	0.21306	0.304339	0.276809	0.28496	0.295283	0.3865	0.233635	0.336655	0.357445	0.296882	0.245337	0.318459	0.31239	0.245536	0.295029	0.298289	0.311445	0.22801	0.261172	0.297851	0.0523218	0.483707	0.36431	0.40767	0.279129	0.337294	0.361333
A_23_P107565	AQP4	NM_001650						-0.0978105
A_23_P107578	FLJ11996	AK022058	-0.100874	-0.310284				-0.0895193								-0.145924			0.0635338	-0.164782		-0.0643031	-0.253948	-0.0716816	0.0524347		0.0679619			0.219768
A_23_P107587	NPC1	NM_000271	-0.0147981	-0.107825	-0.025232	-0.092262	0.01868	-0.0308935	-0.0246337	0.0539485	0.0531366	0.122252	0.129665	0.403229	0.0294297	0.153934	-0.0667582	0.00995905	0.00729217	0.0198608	-0.0524541	-0.129357	0.00962093	-0.247779	0.0899483	0.0126175	0.0117319	-0.064093	-0.0770635	0.0134373
A_23_P107597	ATP8B1	NM_005603	0.219189				0.190892	0.00515857	-0.0117458	-0.209557	0.149488	0.0974522	-0.0678994	0.017606	0.226277	0.0517881	-0.374283	-0.148728	-0.0753842	0.161624	0.0568943	0.248972	0.16576		0.298475	0.457675	0.485378	0.484249	0.100762	0.298919
A_23_P107612	RAB27B	NM_004163	0.217947	0.154338	-0.107513	0.121151	-0.0782116	0.291804	0.378175	-0.900993	0.247152	0.154413	-0.258696	0.0508381	-0.0120016	-0.601613	-0.953621	-0.0919499	-0.245746	0.247564	0.102319	0.220778	-0.0532065	0.00340324	0.250476	0.303597	-0.0550747	-0.00198408	0.230947	-0.276469
A_23_P107623	SERPINB12	NM_080474			-0.0385569		-0.241006			0.260007		-0.137465	0.5171	0.264309													0.569505	0.0660221	0.0922132
A_23_P107644	SNRPD1	NM_006938	0.114053	0.0837437	0.149155	0.221927	0.0134261	-0.00595937	0.0828659	0.0759623	0.0528214	0.0459465	0.127923	0.0908006	0.051146	0.0800657	0.0528964	0.113672	0.142544	0.0711245	0.0740542	0.149278	0.0856013	0.0175065	0.174626	0.10157	0.0811321	0.110226	0.0721508	0.140697
A_23_P107653	ETFB	NM_001014763	-0.108893	0.000261819	-0.130295	-0.116285	0.0674678	0.0506883	-0.0996725	0.0208184	0.0471769	0.0194822	-0.00661037	-0.0385075	0.014148	-0.0797366	0.0749307	-0.0611096	-0.248297	0.0559163	0.0647946	-0.0457617	-0.127343	-0.104493	-0.348083	0.0974324	0.0129339	-0.00901524	0.0383752	-0.109214
A_23_P107661	PPP2R1A	NM_014225	-0.203691	-0.0718728	-0.195275	-0.166855	-0.223156	-0.201168	-0.203166	-0.119225	-0.232589	-0.203897	-0.212783	-0.145038	-0.204491	-0.222184	-0.123558	-0.275368	-0.355937	-0.109741	-0.164477	-0.304317	-0.211206	-0.320744	-0.379792	-0.0402904	-0.15957	-0.211423	-0.139478	-0.219181
A_23_P107673	ZFP28	NM_020828		-0.149548	-0.0202369	0.167961	0.0977275	0.260619	0.11092	0.605163	0.614106	0.476729	0.629374	0.51085	-0.276957	0.358223	0.323409	0.131584	0.296365	0.0820423	0.186501	0.160883	0.0876698	-0.128289	0.451309	-0.0980001	-0.121009	0.289617	0.06285	0.329363
A_23_P107684	ZNF324	NM_014347	-0.211022	-0.118957	-0.154378	-0.173503	-0.222757	-0.207824	-0.356284	-0.0245288	-0.195087	-0.230694	-0.156908	-0.171386	-0.122248	-0.115331	-0.236395	-0.110097	-0.214288	-0.283252	-0.241054	-0.300093	-0.232534	-0.305069	-0.381647	-0.248492	-0.277317	-0.22682	-0.218506	-0.220542
A_23_P107693	ZNF586	NM_017652	-0.0732609	0.013628	0.289904	0.0569779	-0.3281	-0.0925304	0.0598693	-0.112459	0.0114193	0.127706	0.148655	0.0238289	-0.083365	0.0398564	-0.192684	0.0599532	-0.101188	-0.0742143	-0.216479	-0.304568	-0.173903	-0.0981262	-0.0783827	0.182455	0.337357	-0.212142	-0.126325	-0.0515302
A_23_P107701	ERCC1	NM_001983	-0.24347	0.00551442	-0.236234	-0.172241	-0.105294	-0.0630213	-0.0523876	-0.226918	-0.0516847	-0.105295	-0.103039	-0.141003	-0.0726135	-0.127204	-0.0761332	-0.0757909	-0.132201	-0.0837726	0.00184131	-0.0185378	0.0594791	0.0714839	-0.0347105	0.043568	0.0459783	-0.0293093	-0.0142792	0.0538001
A_23_P107714	MARK4	NM_031417	-0.188393	-0.101993	-0.26451	-0.0263466	-0.155402	-0.164624	-0.183533	0.0103183	-0.152922	-0.0915138	-0.0639451	-0.0493433	0.00555405	-0.0941344	-0.051406	-0.0837252	-0.239012	-0.0966509	-0.00670879	-0.12928	-0.0457966	-0.125307	-0.374383	-0.125545	-0.189908	-0.180955	-0.105593	-0.170717
A_23_P107724	ZNF228	NM_013380	0.945397	0.955931	0.590564	0.686537	0.502934	0.676939	0.710834	0.717961	0.907659	0.676024	0.571858	0.665399	0.821079	0.578292	0.587249	0.586601	0.553244	0.783642	0.522884	0.646575	0.696931	0.667484	0.996364	0.827924	0.748654	0.84539	0.697057	0.885621
A_23_P107735	CD79A	NM_001783	-0.37747	-0.16154	-0.208238	-0.261986	-0.211939	-0.100724	-0.450126	-0.284229	-0.309038	-0.171375	-0.0888535	-0.216692	0.177928	-0.180142	-0.134598	0.0508826	-0.12958	-0.0166384	-0.157251	-0.0858714	-0.176135	0.233875	-0.0811867	-0.133013	-0.233414	-0.160461	-0.0854519	-0.0820276
A_23_P107744	EDG8	NM_030760	-0.263928	-0.387397	-0.421943	-0.506452	-0.597786	-0.185659	0.0278736	-1.02589	0.121604	-0.0706097	-0.0478714	-0.267689	-0.227077	-0.697167	-0.931217	0.283558	-0.59012	-0.616597	-0.441844	-0.37878	-0.160243	-0.49405	-0.83266	-1.14847	-0.873072	-0.529373	-0.700047	-0.42989
A_23_P107750	EDG8	NM_030760						0.463961			0.25105							0.0895192
A_23_P107763	ZNF266	NM_006631	0.0514283	0.335763	0.369368	0.223137	0.286956	0.318309	0.436046	0.211798	0.266939	0.328109	0.222964	0.139262	0.411001	0.206841	0.0961021	0.398645	0.337524	0.229014	0.187571	0.332555	0.288299	0.327638	0.239851	0.192941	0.102485	0.00135989	0.387709	0.408717
A_23_P107775	MDAC1	NM_139172			-0.0332041	0.125459	0.160138	0.0156487	-0.257839	-0.150671	-0.0868752	0.189342	-0.075779	0.0549242	-0.312631	0.0215941	-0.101657	-0.0351443	-0.0553679	-0.17531	-0.0668093	0.05249	-0.0023181	0.0224913	0.171884	0.194402	0.0892922	0.225018	0.249839	-0.00753089
A_23_P107795	FLJ10241	NM_018035	-0.140715	-0.120489	-0.189881	-0.158342	-0.0859993	-0.0960671	-0.150728	0.0931439	-0.121813	-0.0992417	-0.146238	-0.14019	-0.157699	-0.133033	-0.0185381	-0.103426	-0.189284	-0.150099	-0.212189	-0.132188	-0.0858944	-0.136625	-0.179316	-0.144105	-0.116049	-0.0951489	-0.0974476	-0.126195
A_23_P107801	FLJ21742	NM_032207	-0.0205318	-0.135371	0.0259938	-0.148154	0.0499642	-0.0882808	-0.0486683	0.136598	-0.0530864	-0.0969096	-0.166248	-0.102693	0.0143274	0.164177	0.0569986	0.0577013	-0.0691221	-0.146056	-0.0913598	-0.171474	-0.0878912	0.108964	-0.182739	-0.24195	-0.101527	-0.0367704	-0.0743272	-0.095874
A_23_P107847	LILRA5	NM_181985					0.0200589	-0.0831825	-0.25935	-0.283842	-0.289459	-0.302707	-0.519962	-0.0776041	-0.320544	-0.166813	-0.17518	-0.288561	-0.112443	-0.280432	-0.115242	-0.178867	-0.217179	-0.0907447	-0.368716		0.156908			-0.319876
A_23_P10785	VTI1A	NM_145206	-0.155319	0.157652	0.132834	-0.00686199	0.443568	0.0327979	0.169246	0.00408738	0.0519698	0.0651646	-0.0560598	-0.204255	-0.0116654	0.0636476	0.0123925	0.0241388	0.149713	0.0421636	0.264186	0.18108	0.0586667	0.0250775	0.159417	0.156689	0.286889	0.0397242	0.0502652	0.0739951
A_23_P107855	FLJ14768	NM_032836	-0.121744	0.166815	0.077214	-0.0595077	-0.165412	-0.0707861	-0.185686	0.0398381	-0.198362	-0.239727	-0.0874429	0.0238021	-0.108439	-0.128976	0.0291781	-0.0596344	-0.274616	-0.0915793	-0.0280738	-0.140633	-0.0624436	-0.0201725	-0.133316	-0.00746996	2.67e-05	-0.0337158	-0.0517479	0.00965741
A_23_P107881	ZNF563	NM_145276	0.284944	0.331043	0.117375	0.281329	0.418344	0.608883	1.10446	0.0119625	0.515435	0.29777	0.296433	0.632252	0.593391	0.252311	-0.445591	0.35492	-0.00903048	0.228728	0.177264	0.457581	0.146047	-0.0517102	0.558584	0.516789	0.593251	0.257428	0.58136	0.440656
A_23_P107894	YIPF2	NM_024029	-0.0881727	-0.0832173	-0.0861874	-0.0308301	-0.280033	-0.117027	-0.273513	-0.294977	-0.198233	-0.174895	-0.269028	-0.0897162	-0.277889	-0.248581	-0.280652	-0.149339	-0.1713	-0.0889842	-0.0421117	-0.207179	-0.124061	-0.182187	-0.242067	-0.0790577	-0.0922086	-0.206896	-0.0715645	-0.0405415
A_23_P107903	AK126263	AK126263	-0.0787821	0.151369	-0.183786	-0.222752	0.176098	0.00412349	0.129373	-0.124858	0.202338	-0.0863607	0.0020686	0.194831	-0.0814097	0.143649	-0.48292	0.183549	0.0327343	0.207653	0.295834	0.55886	0.0313731	-0.200473	0.154535	0.608257	0.291817	-0.0011037	0.0245639	0.487672
A_23_P107911	KLK10	NM_002776	-0.461599	-0.261158	-0.287614	-0.406141	-0.0692024	0.0607661	0.169168	-0.944383	-0.100153	-0.0511801	-0.140692	-0.340699	-0.364852	-0.0622834	-0.877582	0.145728	0.344369	-0.0931988	-0.532745	-0.229525	-0.29175	-0.736278	-1.0572	-0.376772	-0.387202	-0.329351	-0.68004	0.313381
A_23_P107933	VRK3	NM_016440	-0.165187	-0.159391	-0.211938	-0.271579	-0.414369	-0.241282	-0.425275	-0.351168	-0.327664	-0.205949	-0.36447	-0.365406	-0.311012	-0.514304	-0.473147	-0.405793	-0.483271	-0.0442212	-0.302128	-0.543329	-0.194701	-0.384679	-0.348912	-0.115108	-0.264468	-0.216977	-0.0736467	-0.347054
A_23_P107942	ZNF473	NM_015428	0.0913384	0.122943	0.133849	-0.0604481	0.178156	-0.072759	-0.027298	0.130256	-0.0130446	0.0527478	-0.0532857	0.0524055	0.0752999	-0.037231	0.0663443	0.0285422	-0.0359209	0.0993128	-0.00791718	0.0698746	0.13299	0.000980973	0.245286	0.0945813	0.0954941	0.0832489	0.165102	-0.0198171
A_23_P107959	NOSIP	NM_015953	-0.0721976	-0.0234646	0.0265404	-0.0488593	0.12877	0.0058592	0.0195635	0.116728	0.0647677	0.0203087	0.0647967	0.031537	0.103019	0.1022	0.260541	0.0695586	-0.00590225	-0.052648	0.013001	-0.00222136	-0.0129179	-0.0658231	0.0249201	0.0489119	0.00793037	0.0784437	0.0922389	-0.117745
A_23_P107963	FUT1	NM_000148	-0.0267381	0.013306	-0.153163	-0.232416	0.069987	0.131027	0.408902	-0.265955	-0.172469	0.100625	-0.239859	0.106141	0.0221629	-0.30073	-0.648254	-0.0342294	-0.103635	0.159813	0.177214	0.257126	0.128378	0.376385	0.0567507	0.314118	0.214499	0.264149	0.0381729	0.0969259
A_23_P107974	FUT2	NM_000511				-0.0399325	0.0532203	0.0606226	-0.329311		-0.288359	0.284704	0.0558315	-0.0836704	-0.180593	-0.0591705	-0.0247678	0.151507	0.0567493	-0.126307	-0.0575832	-0.111803	0.136951	-0.20643	-0.262255	-0.0479241	0.102011	-0.00703098	0.277474	-0.0149581
A_23_P10798	CNP	NM_033133		-0.253321	-0.152631	-0.137436	-0.201157	-0.191587	-0.474713	-0.206231	-0.473497	-0.339099	-0.471685	-0.217293	-0.392781	-0.478205	-0.375634	-0.321624	-0.418231	-0.0703892	-0.0611692	-0.16833	-0.178048	-0.085602	-0.115239	0.272268	-0.303533	-0.137585	-0.202132	-0.146275
A_23_P107981	SULT2B1	NM_004605	-0.219395	-0.11725	-0.380248	-0.355417	-0.18209	0.0960762	-0.172173	-1.50795	-0.226063	-0.162833	-0.451253	-0.0865141	-0.279964	-0.692907	-1.19258	-0.481593	-0.601447	-0.674052	-0.173752	-0.329376	-0.360679	-0.423902	-0.552421	-0.556372	-0.51779	-0.474779	-0.171454	-0.0828389
A_23_P107994	FLJ20512	NM_017854	-0.15608	-0.120048	-0.184445	-0.206056	-0.0212701	-0.10046	-0.135935	-0.0918462	-0.117499	-0.124969	-0.101998	-0.110418	-0.0442451	-0.0885836	-0.0110633	-0.0891707	-0.127456	-0.164594	-0.011417	0.0307161	-0.145474	-0.0646223	-0.192159	-0.093855	-0.0651683	-0.00685091	-0.115702	-0.243854
A_23_P108028	ZNF146	NM_007145	0.32996	0.4037	0.453024	0.411493	0.369301	0.372193	0.500246	0.550094	0.525411	0.409243	0.437412	0.360192	0.533509	0.521949	0.423152	0.563191	0.429051	0.705976	0.45457	0.549973	0.578877	0.244405	0.825769	0.776136	0.604063	0.59749	0.462535	0.596209
A_23_P108042	NCR1	NM_004829
A_23_P108054	MGC30208	NM_173804	-0.0753804	0.0326698	-0.0601862	-0.165877	0.0470686	-0.188696	-0.29487	-0.00187059	-0.165041	-0.149841	-0.0900751	-0.0510453	-0.0742786	-0.0881533	-0.216097	-0.0836643	-0.108224	-0.133399	-0.0925395	-0.201334	-0.256663	0.182668	-0.178172	-0.0754599	-0.165463	-0.219245	0.00565121	-0.10461
A_23_P108062	LGALS7	NM_002307		-0.155162	-0.0435454	-0.265828	-0.228495	0.0920423	0.417707	-0.484636	-0.0498869	0.256195	0.156598	-0.207718	-0.227139	-0.219178	0.301215	0.203087	-0.140346	-0.370527	-0.148569	-0.404896	0.00715195	-0.0418404	-0.49503	-0.340705	-0.183453	-0.238107	-0.270698	-0.373815
A_23_P108075	SLC7A10	NM_019849	-0.0955935	-0.145535	0.0430988	-0.239218		0.516246		0.452086	0.0833033	0.184923					0.305999		0.355483	0.561648	0.542013		0.559507	0.682619		0.411339			0.0250112	0.130931
A_23_P108082	CREB3L3	NM_032607		-0.0907112	-0.127182	-0.199795		-0.442581		-0.845262	-0.532691	-0.44752	-0.299001			-0.0935089		-0.344805	-0.434924		-0.160417	-0.427973	-0.0695628				-0.327602		-0.287815	-0.607532
A_23_P108103	ENST00000358532	ENST00000358532	-0.185713	-0.171526	-0.119832	-0.293932	-0.0389932	-0.0868877	-0.109269	0.0101808	-0.0998035	-0.143851	-0.150224	-0.0527176	-0.0937852	-0.144765	-0.171845	-0.168213	-0.123318	-0.0927185	-0.127332	-0.176785	-0.107822	0.00535936	-0.153802	-0.138699	-0.116128	-0.104417	0.0133627	0.0446989
A_23_P108129	ZNF223	NM_013361	0.210266			0.43507	-0.342303	0.322822	0.355011	0.312675	0.162375	0.571437	0.128902	0.25246		0.43789	-0.0275781	0.0110929	0.200452	0.176217	0.0165695	0.158097	0.0781243	-0.0143715	0.290632	0.384663	0.25719	0.108006	0.0770241	-0.0417784
A_23_P108135	AP3D1	NM_003938	-0.101062	0.0598501	-0.0314323	-0.173434	0.127042	-0.0252012	-0.106648	-0.00231717	-0.0595049	-0.0819125	-0.112426	-0.0420796	0.030989	-0.0716918	-0.0338382	-0.0855322	-0.195594	0.0434246	0.0727809	-0.165458	0.00144732	0.0209847	-0.432224	0.127707	-0.0446786	-0.0602581	-0.0105617	-0.160426
A_23_P108143	GAMT	NM_000156	-0.279476	-0.104933	-0.300594	-0.323981	-0.0321535	-0.159837	-0.288428	-0.378232	-0.321851	-0.228197	-0.148893	-0.162877	-0.0135539	-0.206535	0.306931	-0.253996	-0.449075	-0.251557	-0.151612	-0.283553	-0.286609	0.122744	-0.3598	-0.358244	-0.367939	-0.195474	-0.0459161	-0.294203
A_23_P10815	PUM1	NM_014676	0.0902708	0.0704955	0.116655	0.0687975	-0.0187412	0.0418347	0.0671963	-0.11523	0.02805	0.0471535	-0.0064529	-0.00740378	0.0401703	0.0113498	-0.0128912	0.111654	0.0228558	0.0127332	0.00189345	0.0239365	0.0756175	-0.074251	0.0777545	0.0408703	0.014794	0.01966	0.000521702	0.0567147
A_23_P108157	TJP3	NM_014428	-0.212778	-0.0806564	-0.151479	-0.310952	-0.137724	-0.257885	-0.229787	-0.300924	-0.190742	-0.290308	-0.264775	-0.256393	-0.632112	-0.352849	-0.326584	-0.32759	-0.317165	-0.342537	-0.131137	-0.29307	-0.163393	-0.293307	-0.302958	-0.0346742	-0.143635	-0.301931	-0.332558	-0.142729
A_23_P108170	PSG6	NM_002782							0.19125										0.435621		-0.0725481		-0.0597471	0.210255
A_23_P108180	GRIN3B	NM_138690	-0.0523574	1.02645	-0.220461	-0.0623652	-0.682159	-0.189595	-0.340741	-0.309091	-0.509356	-0.632358	-0.647682	-0.466583	-0.290995	-0.519788	-0.410544	-0.670398	-0.334292	-0.355171	-0.0871921	-0.397536	-0.276632	-0.130783	-0.178321	-0.138104	-0.592845	-0.227674	-0.190157	-0.409884
A_23_P108200	RAB3A	NM_002866		-0.0776331	-0.201066	-0.101075	-0.238702	0.142224	-0.413486	-0.46785	-0.191929	-0.376668	-0.549131	-0.0639197	0.114409	-0.343294	-0.582757	-0.587044	-0.444015	0.405415	0.180154	0.101091	0.0307924	-0.130171	0.125348	0.392533	0.377197	-0.147633	0.403231	0.0080331
A_23_P108216	FXYD1	NM_005031	-0.345936	-0.309156	-0.0698167	0.0614232	-0.218309	-0.470302	-0.722398	-0.00250153	-0.523848	-0.00146023	0.175188	-0.289941	0.124154	0.440552	0.549038	-0.118824	-0.178502	-0.626852	-0.093839	-0.627016	-0.30776	-0.152294	-0.466125	-0.53631	-0.55451	-0.289075	-0.605245	-0.429383
A_23_P108221	TSSK6	NM_032037				0.160197		-0.204758										-0.207129	-0.144978	-0.384887	-0.318242	0.251194	-0.273849	-0.0698458			-0.419098			0.0498046
A_23_P108244	COX6B1	NM_001863	-0.00437949	0.104265	0.123747	0.0737633	0.0802676	-0.00401659	0.0369078	0.00911579	0.0149522	0.0148265	-0.00126073	0.0484313	0.0710544	0.0112049	0.184135	-0.0267736	0.0264294	-0.0300305	0.0377189	0.0641612	0.0156045	0.0305106	0.101053	-0.0214703	0.0429277	0.0714118	-0.0227019	-0.113282
A_23_P108265	OR7C2	NM_012377			-0.0120875	0.0313608		0.164127	0.452359		0.589474	0.531168	0.370219	0.482738		0.268805	-0.147829	0.576862	-0.0701233	-0.191201	0.0623174	0.303704	0.232124	0.160109	0.363505	0.523314	0.417883	0.511932	0.310309	0.12819
A_23_P108280	CYP4F12	NM_023944	-0.00238364	1.63e-05	-0.00243361		-0.316536	-0.0851415	-0.311213	-0.0592147	0.417628	-0.0912064	-0.156375	-0.0102342	-0.135282	-0.0636473	-0.762868	0.271378	-0.0254444	-0.233988	-0.25792	-0.125354	-0.0512013	-0.290655	0.250298	-0.594096	-0.62081	-0.561053	0.0291228	-0.277345
A_23_P108294	PPAP2C	NM_177543	-0.684838	0.0119325	-0.500468	-0.221745	-0.235608	-0.188301	-0.335156	-0.849146	-0.166826	-0.151198	-0.257109	-0.192944	-0.750257	-0.372844	-0.435258	-0.0104638	-0.231149	0.10842	0.126225	0.0701614	0.027991	-0.575845	-0.817451	0.173012	0.0686776	-0.0724675	0.0370985	-0.279527
A_23_P1083	GJA4	NM_002060	-0.356241	-0.236955	-0.420352	-0.429549	-0.404674	-0.437514	-0.784955	0.126817	-0.5777	-0.291347	-0.247571	-0.476671	-0.450207	-0.256824	-0.278398	-0.292898	-0.431329	-0.394644	-0.244318	-0.449672	-0.494389	-0.268454	-0.775625	-0.300175	-0.235564	-0.369198	-0.28739	-0.328491
A_23_P108303	NDUFA7	NM_005001	0.0127307	0.0288938	0.00541833	0.00563631	0.0119997	0.0746896	0.0469415	-0.299115	-0.0303355	-0.0802308	-0.167811	0.0584821	-0.0370882	-0.23749	0.0607882	-0.246446	-0.0768138	0.0858355	0.0132261	0.121856	0.0656675	0.100787	0.215609	0.112653	0.0245016	-0.0314683	0.029046	-0.0352485
A_23_P108314	ADAMTS10	NM_030957	0.0395326	0.343573	0.155301	-0.00653238	0.227934	-0.219493	-0.24074	0.244321	-0.0312725	-0.109617	-0.0562043	0.401639	0.228256	0.109887	0.226199	0.164565	-0.13911	-0.174255	-0.213765	-0.0479086	-0.481312	0.0808377	0.0200378	0.0803925	-0.0137656	0.169672	0.23897	-0.122473
A_23_P108326	NR2F6	NM_005234	-0.342324	-0.0841682	-0.395286	-0.227574	-0.350687	-0.28325	-0.483141	-0.178775	-0.295042	-0.341606	-0.390035	-0.113263	-0.319786	-0.379439	-0.291646	-0.297935	-0.711687	-0.209336	-0.238191	-0.361566	-0.235306	-0.49675	-0.500357	-0.142475	-0.114697	-0.297359	-0.0885573	-0.109523
A_23_P108331	SGTA	NM_003021	-0.0745688	0.0169711	-0.0599205	-0.122077	-0.0109329	-0.0983621	-0.190524	-0.0381506	-0.137275	-0.138633	-0.0921485	-0.121416	-0.111661	-0.0855081	-0.0509701	-0.0957354	-0.198999	-0.119466	-0.0493194	-0.110551	-0.0570444	-0.147714	-0.306778	-0.133082	-0.113804	-0.156129	-0.122319	-0.178765
A_23_P108342	ZNF571	NM_016536	0.149504	0.0827835	0.19999	0.181494	0.35507	0.325039	0.290864	0.468904	0.6577	0.380375	0.42426	0.381419	0.558356	0.344426	0.157625	0.382519	0.432599	0.434937	0.0962978	0.347661	0.27049	0.221899	0.782859	0.498211	0.505754	0.150893	0.479589	0.348117
A_23_P108376	THADA	NM_022065	-0.0707533	-0.0102683	-0.0670305	-0.012116	0.071944	-0.0190401	0.0239103	0.0506572	-0.00190663	0.064484	0.0122957	0.0782883	-0.0102232	0.0626436	-0.0406789	0.137403	0.000942983	0.227782	0.165936	0.235564	-0.00476892	-0.0905803	-0.145542	-0.0988523	0.167049	-0.0586014	0.0334966	0.0365544
A_23_P10839	2016-09-02	NM_001008491	0.00841458	0.0746094	0.139415	0.181397	0.223446	0.0183536	0.112447	0.317659	0.117636	0.113182	0.114633	0.164779	0.0928502	0.141938	0.322154	0.114374	0.20782	0.0857275	0.106864	0.0602838	0.173718	0.207166	-0.0114577	0.174165	0.132219	0.0922975	0.0153504	0.132368
A_23_P108394	THC2352042	THC2352042	0.581	0.460686	0.507232	0.478943	0.52635	0.570121	0.333619	-0.115223	0.274115	0.268573	0.164244	0.178193	0.398818	0.0469397	0.100966	-0.101384	0.237616	0.669843	0.473404	0.489925	0.582212	0.274206	0.513689	0.604875	0.311149	0.383973	0.395135	0.401239
A_23_P108404	CENTG2	NM_014914	-0.172357	0.0316279	0.0201109	0.0176073	0.108873	0.134824	0.0858335	0.107715	-0.0571187	0.150972	-0.0393854	-0.0460734	0.0509907	-0.0299568	0.11548	-0.171664	-0.132256	0.278187	0.282755	0.254718	0.381962	-0.0234023	0.0028526	0.273257	0.286285	0.229495	0.216715	0.0920883
A_23_P108415	DARS	NM_001349	0.090475	-0.00092928	0.128541	0.109157	0.0910457	0.06704	0.00364171	0.189441	0.0539254	0.0354921	0.111195	0.0761283	0.0648431	0.146565	0.1368	0.0754815	0.124297	-0.0183654	0.0245667	-0.0118363	0.0812517	-0.0246283	0.19625	0.00717948	-0.0963443	0.0277633	0.00844505	-0.0621959
A_23_P108427	THC2403706	THC2403706	-0.0635735		0.0923798	-0.126237	0.317882	-0.0564063	0.507197	-0.128938	0.18985	0.0775482	0.281976	0.11559	-0.074023	0.412666	-0.0707344	0.365516	0.010057	-0.0042714	0.0411678	0.129292	0.021002		0.191175	0.0103767	0.0754136	0.148021	0.0539129	0.290141
A_23_P108437	C2orf31	AK024850	0.0876775	-0.127292	-0.21561	-0.176089	0.0080722	-0.128621	-0.158438	-0.856703	-0.238953	0.0551721	0.146167	0.0600171	0.128441	0.0190059	-0.151421	-0.233451	-0.0152091	-0.127672	-0.111018	-0.206832	0.307936	-0.465688	0.171127	0.441042	-0.0254199	0.102355	0.332171	0.130767
A_23_P108463	WDR35	NM_001006657	0.0107592	-0.0105918	0.317261	0.381373	0.185145	0.106834	0.163277	0.172021	0.42346	0.244815	0.193472	0.296019	0.285449	0.357174	0.0576723	0.373386	0.212364	0.239877	0.193628	0.230357	0.224619	0.160111	0.661809	0.635733	0.75939	0.533453	0.480236	0.663764
A_23_P108492	MARS2	NM_138395						0.428488												0.336745	0.0835609
A_23_P108501	EPHA4	NM_004438	-0.101094	0.00340126	0.20226	-0.00122077	0.311762	-0.0414073	-0.501291	0.0847281	-0.0973042	-0.124313	0.102361	-0.11691	-0.019355	0.0789311	0.668976	-0.211351	0.233321	-0.110357	0.0407139	-0.165671	0.01998	0.0888197	0.0536354	-0.463633	-0.415708	-0.0206169	-0.174318	-0.227812
A_23_P108514	STK16	NM_003691	0.101292	0.22514	0.0670778	0.044525	-0.0692916	-0.104854	-0.098859	0.096343	-0.0444211	-0.0503187	-0.211942	0.0411715	-0.109425	-0.191102	-0.292825	-0.150411	-0.224259	-0.12657	-0.0318715	-0.0838114	-0.172121	-0.30712	-0.0489443	0.0417868	-0.0017035	-0.0408494	0.147081	-0.0376164
A_23_P108522	C2orf17	BC064950	-0.0438913	-0.00218267	-0.113715	-0.137819	-0.0040327	0.00266228	0.00062557	0.142497	9.26e-05	-0.0247786	-0.0416822	0.0310735	-0.0210351	0.0104024	-0.0449229	-0.00404742	-0.12671	-0.0412323	0.0317023	-0.0402849	-0.0892474	-0.13217	-0.323511	-0.062838	0.0124152	-0.119472	0.00814039	-0.00861761
A_23_P108534	A_23_P108534	A_23_P108534	-0.148691	-0.101484	-0.213167	-0.201967	0.0846103	-0.0290679	-0.315533	0.721761	-0.0400841	-0.148854	-0.0658457	0.27654			0.071328	0.212259	0.0176881	0.00714967	0.00750417	-0.132165	-0.211422	0.154183		-0.0379082	0.236828	0.26471	0.0670067	0.331615
A_23_P108546	REGL	NM_006508
A_23_P108554	DDX1	NM_004939	0.247707	0.140401	0.280792	0.352177	0.0914567	0.19232	0.249134	0.390311	0.258716	0.245421	0.263369	0.240894	0.249345	0.280597	0.356183	0.266615	0.216492	0.165629	0.144528	0.145454	0.181993	-0.00132624	0.278799	0.227254	0.271937	0.164313	0.122439	0.21148
A_23_P108564	B3GALT1	NM_020981									-0.582899					-0.0587792														0.11514
A_23_P108574	PRKD3	NM_005813	0.0605839	0.0134687	0.153832	-0.0149647	-0.0216612	0.153055	0.277614	0.186812	0.232492	0.094851	0.299241	0.267212	0.390808	0.445926	0.400779	0.27674	0.248291	0.0771022	0.142633	0.239109	0.120886	-0.166387	0.340184	0.329173	0.513082	0.28855	0.176423	0.271659
A_23_P10858	ENST00000318139	ENST00000318139	-0.252456	-0.0807451	-0.160274	-0.215098	0.13151	0.122304	0.143702	0.291598	0.0581715	0.00810197	0.12822	0.187361	0.268315	0.130366	0.112829	0.044445	0.0161747	0.0476541	0.0284155	0.0968282	0.0910872	-0.27407	-0.0198355	0.0527851	0.155732	0.0113455	-0.0666096	0.0250506
A_23_P108592	PPP3R1	NM_000945	-0.155436		-0.117728		0.0127248	0.158995	-0.0600247	-0.0858772	0.0132983	0.0753943		0.229016	-0.000915372	-0.19093		-0.150859	-0.167948	-0.16769	-0.102395	0.1588	-0.0403995	0.133195	0.143395		0.124495			0.0324918
A_23_P108604	MAP4K4	NM_145686	-0.0888181	0.0129069	-0.0391818	-0.124423	-0.0423234	-0.050734	-0.0450345	0.239787	0.0463013	-0.00160239	-0.0358656	0.077721	0.0818951	-0.115501	0.0812373	0.0520193	0.06453	0.0612835	0.174029	0.304003	0.0797727	-0.00331003	-0.0199284	0.159089	0.425924	0.303632	0.186242	0.0765469
A_23_P108641	FLJ14668	NM_032822	0.0876136	0.122129	0.104881	0.112479	0.112793	0.114198	0.104169	0.0841637	0.115135	0.0659411	0.0305666	0.0726813	0.0940362	-0.0108008	0.0670622	0.0389062	0.0140052	0.181828	0.136155	0.264279	0.130822	0.32998	0.300143	0.162075	0.270523	0.224039	0.247251	0.265322
A_23_P108657	WDSUB1	NM_152528	0.091742	0.00180313	0.183875	0.20699	-0.00290603	0.238101	0.134662	0.0656418	0.0580812	0.0497299	0.0727946	-0.073904	0.0324482	0.0094478	-0.0895026	-0.0213671	-0.00948563	0.227227	0.138327	0.108247	0.0870123	-0.0429221	0.197694	0.0834613	0.0827822	-0.0084511	0.0612416	0.0769502
A_23_P108662	GCS1	NM_006302	-0.175872	-0.030866	-0.181349	-0.234264	-0.0357479	-0.108576	-0.125243	-0.420405	-0.115347	-0.135311	-0.18783	-0.0949519	-0.0390888	-0.216548	-0.323946	-0.162659	-0.230201	0.0797133	0.0563989	0.0306291	0.161079	0.0305853	-0.196551	0.172189	-0.0228191	-0.0266109	0.0546058	0.00182216
A_23_P108673	FLJ13391	NM_032181						0.101206	0.58599		0.521072	0.540477	0.0380725	0.293634	0.269082	-0.0184072		0.440526	-0.0306317	0.167021	-0.101692	-0.136282	0.219314	-1.17933		0.10778		0.290424		0.211321
A_23_P108699	FSHR	NM_000145						0.036633	-0.0331945		0.107796		0.130132	0.240271			-0.0656137	0.0360248	0.178937	-0.0379454	-0.098241		-0.172274	-0.0511294	0.158297	0.0781101	0.0416316	0.127123		0.339244
A_23_P10870	TMEM15	NM_014908	-0.178942	-0.033081	-0.266624	-0.187827	-0.121094	-0.00515133	-0.0644821	-0.235696	-0.104301	-0.0931592	-0.186296	0.0359928	-0.0811998	-0.2734	-0.295844	-0.269896	-0.322213	0.0717674	0.244645	0.197413	-0.0834329	-0.282727	-0.090891	0.0589661	0.0809596	0.025773	0.07922	-0.0366735
A_23_P108708	LOC51255	NM_016494	0.010746	0.00455374	-0.0521744	0.00467194	0.12402	0.0497989	0.160283	0.109543	0.133949	0.0879423	0.101279	0.0996801	0.108846	0.114869	0.13489	0.0438313	0.135618	-0.00227545	-0.0474852	0.0262302	0.0147886	-0.0515439	0.227811	0.0611821	0.0650913	0.157942	0.0756741	-0.0478643
A_23_P10873	TLR1	NM_003263	0.265393	-0.000216288	0.27734	0.140119	0.497311	0.102548	0.375279	0.443147	1.02415	0.487972	0.317109	0.0408284	0.160124	0.397038	1.11441	0.551556	0.212775	0.113774	0.247033	0.139611	0.181644	0.1486	0.445973	0.180617	-0.125736	0.159723	0.194647	0.443482
A_23_P108734	ALLC	NM_018436	-0.00378657			-0.219162		0.0926871		0.185842	-0.276173			0.0462888					-0.167167		-0.0481365		-0.0423506	-0.242345
A_23_P108743	CMYA3	BX647448	0.192887	-0.326587	0.179075			-0.671256	-0.446956	-0.321204	-0.827642	-0.57478	-0.185397	-0.439325	1.14375	-0.290701	2.15281	-0.472201	0.659785	-0.330353	-0.402131	-0.610529	-0.506793	1.09155	-0.526575	-0.2519	-0.580836	-0.78277	-0.484502	-0.563235
A_23_P108751	FHL2	NM_201555	-0.0826446	0.0491333	-0.0325077	0.119716	-0.0391785	-0.156489	0.150548	0.126041	0.0582308	0.264517	0.252923	-0.06548	-0.0366743	0.235035	0.211909	0.332952	0.363372	-0.335475	-0.190524	-0.183785	-0.141809	-0.0772729	-0.525828	-0.495702	-0.479824	0.0547993	-0.402475	-0.0785686
A_23_P108761	ENST00000289382	ENST00000289382	-0.17469	-0.0392374	-0.201309	-0.0970658	-0.0621329	0.0105573	0.0958694	-0.097839	-0.00612933	-0.0746814	-0.102651	0.0620038	-0.114486	-0.118587	-0.147448	-0.0757288	-0.046077	0.100373	0.127567	0.193986	0.120862	-0.133159	0.121171	0.138759	0.167308	0.0466042	0.000328094	0.102723
A_23_P108785	ACTR3	NM_005721	0.193621	0.054241	0.186435	0.301127	0.0646033	0.045605	0.0411946	0.192256	0.125747	0.0707006	0.146619	0.0485202	0.0907996	0.156884	0.126264	0.0665003	0.144563	0.149011	0.113632	0.0931625	0.118487	0.0319656	0.15424	0.0805417	0.107115	0.129106	-0.0358788	0.195801
A_23_P108819	SFXN5	NM_144579	-0.0653977	-0.0948684		0.116137		-0.0928888	-0.236604			-0.244299	-0.301196	-0.348899	-0.0240251	-0.208041		0.100617	-0.115821	-0.0116911	-0.280273	-0.319837	-0.535615	0.0119945	0.0492517	0.216229	0.0490054			-0.2372
A_23_P108823	OSBPL6	NM_032523	0.103668	0.171494	0.122249	0.0683815	0.0692997	0.209138	0.172081	-0.135283	0.037502	0.108135	0.245279	0.135785	0.265557	0.316571	0.36523	0.229092	0.0492828	0.0649581	0.375736	0.21411	-0.0210668	-0.0554382	0.176022	-0.165843	0.0297397	-0.218201	0.0469939	-0.178266
A_23_P108835	YPEL5	NM_016061	0.168936	0.0146413	0.213618	0.207141	0.0243574	0.150063	0.129506	0.429982	0.156695	0.143767	0.208882	0.0954594	0.0876119	0.225185	0.214966	0.0486339	0.240711	0.16668	0.0688586	0.0117611	0.0698851	-0.107625	0.16383	0.0152524	0.0265184	0.0454503	0.023905	0.102488
A_23_P108842	DUSP2	NM_004418	0.101275	0.0439273	-0.147906	-0.221025	-0.566921	-0.184886	0.52825	-0.744426	-0.0572036	0.16827	-0.187911	0.0595882	-0.568629	-0.178091	-0.256503	0.391281	-0.215492	-0.202251	-0.0403034	-0.490796	-0.557043	-0.452436	-0.700493	-0.75544	-0.511528	-0.713493	-0.352774	-0.382477
A_23_P10885	THC2436602	THC2436602		0.303982	-0.0473824	-0.0106824	0.369673	0.414182	0.284857	0.452063	0.394807	0.42431	0.379907	0.455744	0.471944	0.522411	0.395809	0.252147	0.38264	0.385652	0.270337	0.414758	0.197148	0.108097	0.529683	0.482208	0.563802	-0.122954	0.239086	0.424174
A_23_P108871	ZC3H8	NM_032494	0.340288	0.149512	0.251398	0.112469	0.0405049	0.0494335	0.241205	0.0279809	0.214744	0.0657491	0.0891497	0.235985	0.24192	0.107093	0.00348564	0.224916	0.137568	0.148197	-0.183468	0.00118449	0.190138	0.229692	0.525892	0.179547	0.314589	0.383604	0.273229	0.194565
A_23_P108883	KCNK12	NM_022055			0.0872003	-0.17444	0.0608897	-0.117331		-0.28945		-0.26701	-0.335279	-0.136784		-0.154405	0.221028	0.0685532	-0.140248	-0.128829	-0.0130881	0.0695636	-0.00166235	0.0346096		0.11957	0.0522489	0.145438	0.182601	-0.00112401
A_23_P108911	TRIM54	NM_187841	-0.0812316	-0.206138	-0.202559	-0.0841043	-0.212005	-0.242092	-0.00151884	-0.141871	-0.16431		-0.432414	-0.129798	-0.250778	-0.386814	0.618275	-0.429078	-0.499131	-0.369784	-0.240079	-0.266803	-0.377657	-0.149633		-0.229927		-0.345466		-0.409063
A_23_P108922	MOBK1B	NM_018221	0.271431	0.101506	0.592238	0.414644	-0.123597	-0.0568076	0.076541	-0.0753748	-0.104182	-0.0598096	0.10935	0.089797	0.130254	0.20085	0.0868404	0.111494	0.0875279	-0.208997	-0.0409049	-0.0221077	-0.0577512	0.0321457	0.049976	-0.168409	-0.34136	0.0797804	-0.0939056	-0.0333204
A_23_P108932	RPL23AP13	NR_002229	-0.190346	-0.174308	0.00731027	-0.066957	-0.0629491	-0.164322	-0.423903	-0.108586	-0.165929	-0.216431	-0.238563	-0.376832	-0.0657605	-0.281669	-0.123274	-0.140565	-0.253909	-0.429586	-0.354736	-0.338647	-0.432729	-0.057572	-0.32084	-0.500556	-0.168428	0.0185013	-0.223911	-0.307742
A_23_P108948	DSU	NM_018000	0.279837	0.0311141	0.00341413		-0.058941	-0.0189368	0.0696168	-0.32782	-0.0577336	0.137708	0.115754	0.0638904	-0.323214	0.114163	-0.277274	0.341913	-0.0329087	-0.0969236	0.0089377	-0.111412	-0.023648	-0.152279	-0.258649	0.113776	0.303629	0.0664877	0.235129	-0.232304
A_23_P108970	NPHP1	NM_000272					0.0205222	0.312092		0.249428	0.0422406	0.232967	0.0432772	0.248184		0.294944	0.539251	0.410571	0.363867	0.0363835	0.0700771	0.232328	0.660789	0.130183	0.258884	0.191223	0.152416	0.0275438		0.400118
A_23_P108990	BC002534	BC002534		-0.026099	-0.0479778	-0.0992485	0.0296209	-0.00144677	-0.0771165	-0.0990689	-0.404063	-0.21368	-0.355587		-0.131318	-0.174023	-0.154981	-0.226338	-0.198136	-0.0761451	-0.232639	-0.206844	-0.250649		-0.222395		0.0446891		-0.485903	-0.124571
A_23_P108994	RPN2	NM_002951	-0.359199	-0.103488	-0.420493	-0.267802	-0.294776	-0.0172153	-0.144972	-0.33877	-0.147316	-0.0253264	-0.221054	-0.115407	-0.114781	-0.304341	-0.410218	-0.277994	-0.292881	0.173823	0.0114764	-0.198126	0.0319451	-0.303087	0.0110403	0.153088	0.00554432	0.0239102	0.113558	-0.00655326
A_23_P109001	KIAA0406	NM_014657				0.11888	0.0380502	0.132046	0.034417		0.336791	0.112795		-0.291621		0.329814		0.320914	0.0103135	0.123885	0.258138	0.137115	-0.0772934	0.295727	-0.135246	0.255573	0.429868	0.0841457	0.0567474	0.119954
A_23_P109017	SFRS6	NM_006275	-0.022859	-0.198014	-0.173617	-0.15188	-0.270617	-0.0635917	0.0630339	-0.423793	0.144116	-0.384644	-0.191671	-0.325494	-0.0132917	-0.0885466	-0.332857	-0.025198	-0.032069	0.082539	-0.128229	0.0433461	0.0321631	-0.23455	0.259401	-0.171934	0.21031	-0.128513	0.0667462	0.139454
A_23_P10902	FRZB	NM_001463	-0.0341418	-0.158803	-0.0172515	-0.146458	-0.268314	-0.224946	-0.361998	0.18901	-0.0026718	0.638756	0.474874	-0.389253	0.319457	0.630608	0.116699	-0.0530238	0.553866	-0.050516	0.136237	-0.143427	-0.386523	0.115925	0.00133029	-0.331869	-0.109672	0.0885316	-0.274544	0.17722
A_23_P109026	KCNK15	NM_022358	0.0140256	-0.0394068	-0.0356771	-0.0189293	0.0715806	0.0286038	0.0166777	-0.258056	-0.197701	-0.06362	-0.111164	-0.2321	-0.10112	-0.12714	-0.261338	-0.406526	-0.0921614	-0.215517	-0.0135317	-0.185164	-0.138323	0.107093	-0.241459	-0.253682	-0.152794	-0.0940519	-0.00688965	-0.130001
A_23_P109034	SDC4	NM_002999	-0.171065	-0.0121723	-0.109104	-0.0654837	-0.303568	-0.214104	-0.074007	-0.103175	-0.240751	-0.109317	-0.0460346	-0.364064	-0.213897	-0.148668	-0.166422	-0.0684739	-0.011286	-0.6272	-0.21312	-0.32147	-0.276481	-0.668929	-0.572087	-0.616467	-0.558686	-0.364811	-0.338012	-0.283602
A_23_P109055	TP53RK	NM_033550	-0.0445346	-0.0657379	0.106559	0.203946	0.200528	0.0641649	0.00612888	-0.0467393	-0.127095	-0.0127407	-0.0551097	-0.108782	-0.0897265	-0.0966624	-0.188521	-0.100578	-0.0975844	0.095311	0.0177482	0.0360553	0.0364642	-0.0847555	0.261776	0.209921	-0.047954	-0.24119	0.145725	-0.0689922
A_23_P109072	SALL4	NM_020436	0.0885827	0.136478	-0.199905	0.139914	-0.22682	0.0890733	0.512175	-1.18591	0.409539	0.0139862	-0.133401	0.100772	-0.191581	0.0825104	-0.857244	0.246266	-0.0638966	-0.342025	-0.318168	-0.10878	-0.248545	-0.0423814	-0.46165	-0.538919	0.143052	-0.306468	-0.371871	0.26324
A_23_P10911	LOC196463	NM_173542	-0.0822402	0.292429	-0.00253783	-0.00942161	0.238304	-0.142322	-0.157953	0.0763806	0.160001	0.030938	0.0993856	0.19113	0.224249	0.149847	0.257992	-0.00442844	-0.127568	-0.103801	0.0896008	0.0968215	-0.0542137	-0.0837554	0.0411221	0.384906	0.23892	0.15806	0.502172	-0.0473838
A_23_P109122	KIAA1442	AB037863	-0.0982767	-0.0143516	-0.169049	-0.160013	-0.0307373	0.00370266	-0.235286	-0.524649	-0.154691	-0.119688	-0.18253	-0.162848	-0.223534	-0.166139	-0.456645	-0.124115	-0.202917	-0.193466	-0.133165	-0.187225	-0.30569	-0.347743	-0.736235	-0.350518	-0.347367	-0.426992	-0.156311	-0.228905
A_23_P109133	AVP	NM_000490	0.330352		-0.147811	-0.175092	0.102191	-0.300996	-0.370738	-0.205279	-0.146373	-0.333538	-0.0253124	-0.223638	0.0916719	-0.364737	0.00310062	0.199776	-0.318026	-0.215299	-0.272834	-0.288072	-0.166773	0.559889	-0.166014	-0.126877	-0.22824	-0.210129	-0.183635	-0.0121322
A_23_P109143	PRNP	NM_000311	0.211286	0.0551381	0.272397	0.340719	0.0345903	-0.0389156	-0.14774	0.172709	0.0262548	0.171995	0.240962	-0.0717004	0.12093	0.36026	0.283651	0.1256	0.274266	-0.198482	0.0704894	-0.240199	-0.0113686	-0.103739	-0.118819	-0.404014	-0.386873	-0.0114522	-0.307304	-0.0699645
A_23_P109171	BFSP1	NM_001195	0.229419	0.0852677	0.355453	0.319607	0.28236	0.094001	-0.0102567	0.559601	0.130906	0.207121	0.461766	0.348519	0.279512	0.448119	0.409767	0.186836	0.14831	0.280403	0.138024	0.126539	0.225003	0.144178	0.233211	0.0734531	0.207555	0.433041	0.0110129	0.084912
A_23_P109184	INSM1	NM_002196	0.185967		-0.147995				0.574458									0.213112	-0.0837449	0.838491	0.901507	1.04233	0.955335	0.340964	0.0184835	1.14662	0.967874	0.823518	0.47694	0.575233
A_23_P109193	NAPB	NM_022080					0.19562	-0.042844								-0.201132		0.100572	-0.207506	-0.143917	-0.26444	-0.108043	-0.0155369		0.0671971			-0.29555
A_23_P109201	C20orf3	NM_020531	-0.0663424	0.0238178	-0.188439	-0.119196	0.0125818	0.0690006	0.191098	-0.14977	0.0730096	0.0637029	-0.0426403	0.159173	0.00298661	-0.116487	-0.28741	-0.0105499	-0.127814	0.237307	0.128404	0.151317	-0.0166582	-0.0689425	0.108535	0.418089	0.276586	0.0935753	0.236008	0.0736428
A_23_P109224	THC2313945	THC2313945				0.441587	0.0958643	0.0153567	0.292161	0.377392	0.0742682	0.519056	0.392409	-0.185856			0.122368	-0.103541	-0.0965741	-0.0729547	0.0491356	0.0521727	0.0609553	0.0971143	-0.134352	-0.278262	0.295711	0.123882	0.211421	0.147496
A_23_P109229	SPAG4L	NM_080675	-0.18976	-0.142823		-0.0385711	-0.544398	-0.149044		-0.257899									-0.0786184	-0.0570643	-0.0679502	-0.0360794	0.11029			-0.296922
A_23_P109235	RALY	NM_016732	-0.262696	-0.150053	-0.2844	-0.272245	-0.334383	-0.18933	-0.458388	-0.154301	-0.341923	-0.301897	-0.25379	-0.212179	-0.32979	-0.361508	-0.209695	-0.256405	-0.436746	-0.201061	-0.163359	-0.281576	-0.214935	-0.399294	-0.437274	-0.195159	-0.278289	-0.259598	-0.204165	-0.278131
A_23_P109254	RNPC2	NM_184244	0.188427	0.121742	0.233922	0.122784	-0.0105217	0.0498048	0.0546433	-0.0363664	0.124464	-0.056257	0.027483	0.108492	0.0911933	-0.00484529	-0.129637	0.0618928	0.122002	0.0808935	0.0541823	0.0883657	0.128764	-0.0896744	0.304548	0.18721	0.133802	0.0836934	0.258252	0.36686
A_23_P109269	LAMA5	NM_005560	-0.198985	-0.10484	-0.176761	-0.2147	-0.19732	-0.299389	-0.424656	0.0260418	-0.236703	-0.271931	-0.322254	-0.228722	-0.350467	-0.319545	-0.4785	-0.116904	-0.466702	-0.501038	-0.228842	-0.404246	-0.265868	-0.532525	-0.732946	-0.470407	-0.342798	-0.378323	-0.194428	-0.217187
A_23_P10927	TM2D2	NM_031940	0.049395	0.388914			-0.35607	-0.0170498	-0.212978	-0.125048	-0.100358	0.264871	-0.0483521	-0.012158	0.0864873	-0.125856	-0.220957	0.0633654	-0.139103	0.0273056	-0.00102419	-0.149006	-0.170778	-0.229969	-0.030327	0.311377	0.266665	-0.404317	0.0638808	-0.24603
A_23_P109286	GRIK1	NM_000830	0.177128		0.402363	0.238021	0.274927	0.103658		0.0749363	-0.0092501	0.444125	0.674138	0.169995	0.730128	0.800797	1.1134	-0.537839	0.785789	-0.116197	0.323285	-0.182653	0.0344492	0.811249	0.478878	0.316753	0.317832		0.0220442
A_23_P109304	SLC5A3	NM_006933		0.0921181	0.189081	0.247615	0.177435	-0.0202334	-0.0180454	-0.319459	0.0899145	-0.104788	-0.205028	-0.0888401	-0.0299268	-0.087167	-0.0830287	-0.160412	0.0528547	-0.22259	-0.211458	-0.266012	-0.24333	-0.394984	0.0550751	-0.193546	-0.100078	-0.0449472	-0.064533	-0.4663
A_23_P109320	DSCR6	NM_018962	-0.231466	-0.0956968	-0.0888806	-0.0596749	-0.00119002	-0.114654	-0.268167	-0.846751	-0.352871	-0.193758	0.146935	-0.275728	0.0157658	0.102731	-0.404552	-0.15126	-0.311357	-0.0979877	-0.0186202	-0.0719606	0.0246734	-0.208073	0.0033737	0.271933	0.114568	-0.0864393	-0.249376	0.15122
A_23_P109322	PCP4	NM_006198	0.685053	0.547306	0.94743	0.999437	0.74091	0.541323	0.600482	0.849371	0.575221	0.185521	0.720492	0.654587	0.414767	0.629637	0.805303	-0.398443	0.604287	0.0315102	0.290024	0.305686	0.504046	0.145812	0.0635836	-0.541701	0.213249	0.632271	0.21906	0.237451
A_23_P109333	C21orf33	NM_004649	-0.0209637	0.0515772	0.0423096	0.0250872	0.0673648	-0.0652999	0.0208557	-0.0691796	-0.0155207	-0.0211231	-0.0203585	0.00284156	0.000535176	-0.0170895	0.100474	-0.00645835	-0.0639371	0.0976812	-0.116822	-0.132036	-0.121207	-0.0501105	-0.00938806	0.0256514	-0.041258	0.052616	0.106569	-0.00838875
A_23_P109345	PTTG1IP	NM_004339	-0.0508141	-0.114001	0.0301809	0.0529581	0.0424547	0.066444	-0.112309	-0.0794977	0.0710433	0.032906	0.0280524	0.0416688	0.0442621	0.112962	0.0114278	-0.0257436	0.0946762	-0.00833468	-0.0751557	-0.0785495	0.0595252	-0.12076	-0.0295618	0.104145	0.0171098	0.0897381	0.0401727	0.0769069
A_23_P10936	KRTAP4-10	NM_033060						-0.0218203												-0.0372626		-0.175399
A_23_P109382	GSCL	NM_005315	-0.0221122	-0.0963642	-0.200934	-0.166107	-0.502119	-0.369163	-0.4716		-0.407848		-0.580126	-0.747966	-0.653372	-0.387224	-0.550653	-0.545155	-0.635711	-0.622975	-0.458383	-0.512214	-0.492068	-0.209464	-0.566515		-0.884792	-0.780869	-0.496197	-0.798438
A_23_P109393	ARVCF	NM_001670	-0.0889072	-0.109905	0.00749471	-0.0364797	-0.0728575	-0.193151	-0.521259	-0.0304612	-0.289115	-0.384438	-0.47391	-0.156453	-0.175276	-0.462085	-0.319348	-0.259689	-0.413304	-0.0422673	-0.0636209	-0.109053	-0.107713	-0.233722	-0.398493	0.0141694	-0.0353525	-0.382141	-0.00651746	-0.173482
A_23_P109410	THAP7	NM_030573	-0.0528694	-0.263952	-0.0655792	-0.203328	-0.188673	-0.131349	-0.379003	-0.250373	-0.286391	-0.349369	-0.299285	-0.305811	-0.286503	-0.292972	-0.204198	-0.229394	-0.293383	-0.202343	-0.103583	-0.128571	-0.169319	-0.112057	-0.30124	-0.216307	-0.1584	-0.398298	-0.256404	-0.291238
A_23_P109420	LOC96610	NM_080926	-0.0433033	0.0327988	0.153108	0.0159153	-0.0266624	-0.00811683	0.0110674	-0.0039187	-0.0214596	-0.0712718	0.0272174	-0.0202481	0.079707	-0.0194907	-0.141849	0.00207687	-0.000545517	0.0505296	0.111426	0.102865	-0.157179	-0.31594	0.0229718	0.04603	0.0882654	-0.00485286	-0.0312333	0.0609477
A_23_P109427	GSTT2	NM_000854	0.144194	0.431538	-0.101163	0.114779	-0.358096	0.808043	0.283549	-0.0708932	0.505597	0.389933	0.421209	0.09053	0.299078	-0.096144	-0.347983	0.0704331	-0.0819125	-0.290648	0.438588	0.452827	-0.0093436	0.464993	0.487976	0.125379	-0.109467	0.413697	0.389902	0.0539816
A_23_P109436	ADORA2A	NM_000675	-0.223366	-0.198397	-0.167062	-0.180614	-0.0641596	-0.121439	-0.306679	0.0322819	-0.116757	-0.169646	-0.188014	-0.0683189	-0.213332	-0.0779761	-0.0933525	-0.109371	-0.120226	-0.00540043	-0.0745069	-0.0986029	-0.0208353	-0.0440297	-0.152712	-0.0992101	-0.127744	-0.19519	-0.0349763	-0.0478011
A_23_P109442	HPS4	NM_152840	0.119791	0.104592	0.0735709	0.0612847	0.0955745	0.0669788	0.0822339	-0.0141076	0.0484324	0.0195342	-0.0901014	0.0379202	-1.20943	0.00408008	-0.108608	0.0551793	-0.0237908	-0.00439348	-0.1022	-0.00597737	0.056695	0.174646	-0.0252813	-0.0455116	0.0169233	-0.194125	-0.0306664	0.113473
A_23_P109446	HPS4	NM_152840	-0.0639951	0.0518722	-0.0990282	-0.0404832	0.0430626	0.0592251	-0.00214072	0.0333228	0.0385676	0.00991689	-0.0491173	0.0922853	0.0510222	-0.0283074	-0.195878	0.0378598	-0.0652812	-0.115259	-0.124785	-0.11831	-0.0529214	-0.0738746	0.0559108	0.0356711	0.120798	-0.171722	0.0337733	-0.0655618
A_23_P109452	CHEK2	NM_001005735	0.154731		-0.157847	0.15188	0.183085	-0.0818382	0.0970738	0.0277658	0.126471	0.0551227	0.108623	0.0223089	0.186007	0.0807018	0.26132	0.385894	0.0770025	0.0746602	0.0706721	0.0194182	0.0154988	-0.0671382	0.104588	0.110253	0.304677	0.174139	0.216661	0.186018
A_23_P10947	STAC3	NM_145064	-0.411501	-0.35843	-0.443238	-0.459109	-0.648052	-0.568038	-0.77965	-0.828629	-0.560262	-0.715886	-0.644572	-0.640106	-0.280113	-0.986233	1.07537	-0.636615	-0.587362	-0.569272	-0.540766	-0.466178	-0.715691	-0.256161	-0.725482	-0.717722	-0.604572	-0.67714	-0.598873	-0.484337
A_23_P109470	C22orf19	NM_001002878	0.0299706	0.16081	0.103804	0.271904	-0.0415629	-0.0607892	-0.285379	0.04968	-0.206365	-0.0908151	-0.0693929	-0.0766639	-0.293553	0.033795	0.118563	-0.120708	-0.137191	-0.174258	0.0384746	0.0267752	-0.0192725	-0.109319	-0.116485	-0.0671518	0.0901275	-0.250669	-0.090457	-0.0694124
A_23_P109488	MGC17330	NM_052880	-0.187757	0.0700834	-0.179276	-0.200732	-0.449358	-0.0973294	-0.204216	-0.327019	-0.288158	-0.369169	-0.320761	-0.550434	-0.755987	-0.274815	-0.642369	-0.278505	-0.109817	-0.418578	-0.300597	-0.158287	-0.261046	0.0906187	-0.543916	-0.509492	-0.384911	-0.377304	-0.3266	-0.612805
A_23_P109508	NCF4	NM_000631		-0.0113298	-0.0324232			-0.489655			0.323855	-0.165269	-0.0971578	-0.209316	-0.174611	0.341622	0.138926	0.328724	-0.219604	-0.302482	-0.44476	-0.494184	-0.106506	-0.0622705	-0.108633		0.0858401		-0.330284	-0.367924
A_23_P109547	FLJ20232	NM_019008	-0.0679164	-0.0209573	-0.143435	-0.138888	-0.0489041	0.014206	-0.0910846	-0.107534	-0.106447	0.0153832	-0.0809927	-0.172046	-0.129969	-0.117813	-0.0515933	-0.113621	-0.17556	-0.102531	-0.0845029	0.0378487	-0.0321005	-0.168741	0.0275885	-0.090448	0.0502775	-0.114479	0.0294829	-0.108536
A_23_P10956	PGM5	NM_021965	0.164096	-0.0390396	0.389262	0.299178	0.0803066	-0.168131	-0.522647	0.660545	-0.168326	-0.174525	-0.0930799	-0.0638276	0.0658434	0.00836957	0.183254	-0.033505	-0.0676343	-0.544654	-0.0966299	-0.475939	-0.156612	-0.170695	-0.399855	-0.883671	-0.596828	-0.208784	-0.368459	-0.221345
A_23_P109593	TBC1D22A	NM_014346	0.0328237	0.178096	0.0872272	0.27138	0.175313	-0.0724111	-0.132103	-0.026466	-0.155093	-0.0475256	-0.100932	-0.185743	-0.171244	-0.0848586	-0.0489794	-0.0128263	-0.0553796	-0.0695763	-0.0234188	-0.126672	-0.123326	0.0281244	-0.332782	-0.12197	-0.0392785	-0.20823	0.0322227	-0.199622
A_23_P109606	SBF1	NM_002972	-0.0110511	-0.040818	-0.219633	-0.154565	-0.131342	-0.126566	-0.4628	-0.0203078	-0.251147	-0.307073	-0.161068	-0.119383	-0.15755	-0.152214	-0.195486	-0.166966	-0.38083	-0.261884	-0.135668	-0.211258	-0.228768	-0.389258	-0.565915	-0.00999442	0.0891419	-0.383865	-0.0557429	-0.0425873
A_23_P109614	MOBP	NM_006501									-0.266371								-0.244213	-0.127727		-0.0371469	-0.101389
A_23_P109636	LRIG1	NM_015541	-0.0604436	-0.0315915	-0.100201	-0.238514	0.097849	-0.152536	-0.0039465	-0.147482	-0.185132	0.13063	-0.0130565	0.0214553	0.160509	-0.0887191	0.0226721	-0.18561	-0.0142908	0.299799	0.173492	0.256155	0.279973	0.0523626	0.169671	0.379885	0.231934	0.155137	0.293623	0.101583
A_23_P109643	ABTB1	NM_172027	-0.0591409	-0.138723	0.0472814	-0.10286	-0.00795126	-0.11307	-0.388324	0.132768	-0.246004	-0.114137	-0.103293	-0.156613	-0.172859	-0.0116084	-0.00907211	-0.101459	-0.122863	-0.217878	-0.178475	-0.248998	-0.27481	-0.0555551	-0.447507	-0.207881	-0.149638	-0.22133	-0.136651	-0.250863
A_23_P109655	TMEM22	NM_025246	0.130869	-0.29046	-0.00275643	0.193611	-0.154487	-0.233148	-0.265299	0.218456	-0.227335	-0.0146941	0.0515756	-0.179423	-0.113203	-0.0279751	-0.181936	0.0811131	-0.129881	-0.0782715	-0.232256	-0.269104	-0.328251	-0.364465	-0.213797	-0.0543173	0.056127	-0.120204	-0.225709	-0.150516
A_23_P10966	GABRB3	NM_000814	0.323769	0.23364	-0.00577509	0.306531	0.637806	0.757516	-0.0990782		0.518211	0.878471	-0.0703291	0.384988	0.349885	0.340652	-0.178395	0.549673	-0.0386752	0.832763	0.320113	0.525126	0.277276	0.312495	0.965063	1.30236	1.19953	0.443527	1.06781	0.85397
A_23_P109677	A_23_P109677	A_23_P109677	-0.200481	-0.0161687	-0.142191	-0.165791	0.0589709	0.0484434	0.155297	0.115422	0.114052	0.0308046	0.0941775	0.165712	-0.0147419	0.0818111	-0.0718065	0.0346785	0.135855	0.181241	0.00828782	0.242601	0.0978441	0.0634374	0.236971	0.186578	0.284325	0.155589	0.146457	0.145569
A_23_P109682	AZI2	NM_022461	0.44005	0.331192	0.339299	0.442266	0.369105	0.358932	0.289779	0.208019	0.272965	0.283078	0.271564	0.1381	0.284879	0.257569	0.252068	0.21219	0.319503	0.372773	0.361609	0.392586	0.297724	0.418843	0.395425	0.279617	0.227725	0.254602	0.247853	0.302534
A_23_P109720	AF116706	AF116706						0.231871												0.39318	0.179554		-0.0253951
A_23_P109733	LOC152185	NM_144718	0.589354	0.0622298	0.234817	0.228408	0.186607	0.0521744	0.303328	0.0942122	0.103293	0.326524	0.135833	0.120587	0.00222468	0.147826	-0.0527195	0.254012	0.187542	0.0984224	0.0786401	0.0810358	0.136905	-0.131787	0.15704	0.317327	0.0413017	0.0831219	0.197903	0.10496
A_23_P109768	RNF7	NM_183063	-0.104174	-0.17218	-0.146219	-0.067115	-0.099709	-0.0154073	-0.0318896	-0.0154937	-0.0397531	-0.0572403	-0.0637616	-0.0939811	-0.0694686	-0.0537219	0.0314089	-0.0846375	-0.0696318	-0.108761	-0.043538	0.0084073	-0.0715376	-0.226422	-0.0670047	-0.11458	0.0273653	-0.0126685	-0.0854916	-0.109371
A_23_P109774	ZBTB11	NM_014415	0.386302	0.193462	0.386646	0.381912	0.154149	0.260368	0.158284	0.181495	0.205804	0.138666	0.250455	0.233399	0.216844	0.228226	0.128952	0.214132	0.305179	0.29925	0.182644	0.277331	0.369201	0.127829	0.379004	0.250843	0.174586	0.149155	0.226636	0.406694
A_23_P109785	NR1I2	NM_003889																					0.388724							0.0638094
A_23_P109794	ANKRD28	NM_015199		-0.114811		-0.0286609		-0.508858	-0.0927538			-0.30079	-0.231828	-0.59623	-0.284341	-0.254248	-0.329459	-0.375831	-0.465778	-0.363689	-0.49778	-0.296122	-0.546615	-0.170354	-0.377387	0.188025	0.020246		-0.391493	-0.0416618
A_23_P10980	LPHN3	NM_015236		0.325123	0.360628	0.229904	0.0441057	0.16639	-0.301178	0.287143	0.0478904	-0.0711123	0.193723	0.0252396	-0.140332	0.519882	0.247096	0.0931841	0.199667	-0.023168	-0.0915991	-0.201476	-0.380586	-0.152776	0.146745	-0.884161	-0.476514	0.00254337		-0.229531
A_23_P109812	SYN2	NM_133625	-0.0306966					-0.503452		-0.0654007	0.150031			-0.148275			-0.0234688		-0.270309	-0.292977	-0.437143	-0.014277	-0.262534			-0.676853	-0.125386		-0.603987	-0.435373
A_23_P109821	TADA3L	NM_006354	-0.0751851	-0.0917831	-0.060042	-0.0590012	-0.0153172	-0.0360684	-0.0300997	-0.0524256	-0.045246	-0.0487989	-0.102177	-0.0618364	-0.046755	-0.102491	-0.0508946	-0.118819	-0.148024	-0.000147265	-0.0612861	-0.0956763	-0.0542568	-0.00986963	-0.175533	-0.0244353	-0.105544	-0.0896095	-0.0700186	-0.0801487
A_23_P109843	IL5RA	NM_000564						0.194358											-0.011315	0.0393962	-0.0364262	0.0381319	0.113705	-0.0623527	0.0531673		0.164984	-0.229148
A_23_P109864	GHSR	NM_004122	0.023083	0.0878441	0.187245	0.102291	0.414703	0.0420525	0.54004	0.308622	0.169016	0.0678402	0.0270204	0.316847	0.0698371	0.0571664	0.656935	-0.0490163	0.240245	0.194697	0.026445	0.211086	0.0447403	0.763273	0.265576	0.106017	0.223798	0.0724826	0.15399	-0.0138146
A_23_P10987	A_23_P10987	A_23_P10987	0.071896	-0.00394881	-0.107679	0.00193272	-0.129135	0.0481153	0.0597346	-0.112345	-0.0325306	-0.0904523	-0.0716972	-0.112359	-0.0697115	-0.0496014	-0.102144	-0.106292	-0.0775781	-0.102301	-0.0646117	0.0363704	-0.138348	-0.104078	0.18212	-0.242218	-0.00777912	0.0687701	-0.24167	-0.22838
A_23_P109877	PRO2730	NM_025222	-0.0620829	-0.0914407	0.0277144	0.0124886	0.0920956	0.116994	0.051636	0.116689	0.168407	0.0197875	0.162477	0.0730438	0.0402229	0.150466	0.0382272	0.140743	0.0454506	-0.174983	0.0882838	-0.00465682	0.059952	-0.343334	-0.127742	-0.0881232	-0.0521458	-0.0598001	-0.190054	-0.223389
A_23_P109881	ITIH4	NM_002218	0.20453	0.218973	0.409141	0.126949	0.273399	-0.111341	0.0992164	0.355087	0.15674	0.0213015	0.152226	0.258055	0.176767	0.145943	0.950347	0.198716	0.148398	0.160669	0.0939097	0.15409	0.104732	0.584147	-0.0900071	0.128543	0.176868	0.0237838	0.311356	0.0259718
A_23_P109895	SLC26A6	NM_022911	0.0460804	0.0190355	0.00854167	-0.0821217	0.141287	0.0236194	-0.0602739	-0.0089095	0.0566375	-0.0592274	0.00192882	0.0926537	-0.0264736	0.0241709	-0.126676	-0.0108584	-0.114608	0.191608	0.0781273	0.0412011	0.253953	0.145322	0.0835395	0.393916	0.0427221	0.140921	0.426536	-0.031175
A_23_P109907	ILDR1	NM_175924	-0.0667416	-0.09253	-0.00762948	-0.108771	-0.0426126	-0.0219941	0.00796506	0.139353	0.00993899	-0.084456	-0.135237	-0.0411451	-0.00346883	-0.0827516	-0.171637	-0.067426	-0.075474	-0.0947711	-0.045792	-0.0570662	-0.0586123	-0.0366656	-0.17905	0.000905924	-0.108479	-0.0612171	-0.00952779	0.0296157
A_23_P109913	CXCR6	NM_006564	-0.153799	0.395522	0.053111	-0.067794	0.328962	0.296933	-0.511167	-0.511576	0.205909	0.112558	0.582583	-0.166308	-0.203984	0.603499	-0.190267	0.456731	0.718613	0.140785	0.164212	0.181749	0.0159877	0.140303	0.358712	0.362265	0.398174	0.502341	0.13431	0.318509
A_23_P109928	PSMD6	NM_014814	0.0417124	-0.0184766	-0.0156852	0.114268	-0.00927854	0.166798	0.154261	0.204034	0.148939	0.116348	0.186202	0.140401	0.0862255	0.13307	0.206487	0.104384	0.110474	0.244623	0.0734374	0.0853494	0.127606	-0.0771749	0.183452	0.194939	0.246999	0.166047	0.0835944	0.194633
A_23_P109934	HEMK1	NM_016173	0.47185	0.59822	0.542844	0.443469	0.607728	0.426705	0.581091	0.424642	0.511115	0.414307	0.255026	0.495126	0.334961	0.381539	0.180759	0.296861	0.258109	0.417401	0.319121	0.409935	0.370927	0.576264	0.429528	0.510762	0.415441	0.403686	0.417589	0.546157
A_23_P10995	RBMS3	NM_014483	-0.0198343		-0.0429958	0.0678375	0.0168901	-0.00053871	-0.082162	0.274454	-0.0592154	-0.0251491	0.0380963	-0.0969506	0.0589297	-0.0418441	0.187741	0.0833991	0.164774	-0.266258	-0.146973	-0.309638	-0.309947	-0.218197	-0.3226	-0.343444	-0.276429	0.0650869	-0.131262	-0.061897
A_23_P109950	ACVR2B	NM_001106	-0.207441	0.0187385	-0.154719	-0.0221027	-0.149402	-0.164717	-0.342304	-0.155593	-0.281415	-0.275691	-0.417794	-0.175892	-0.294447	-0.350407	-0.305854	-0.342429	-0.394448	-0.18383	-0.19758	-0.179277	-0.102603	-0.190602	-0.346303	-0.268945	-0.206227	-0.153989	-0.0308205	-0.261154
A_23_P109964	NYD-SP17	NM_032600						-0.255374											-0.0985424	0.14736	-0.0242048			-0.0635332
A_23_P109974	RAB6B	NM_016577	-0.0647138	-0.156217	-0.116889	-0.158451	-0.310381	-0.306642	-0.288169	-0.233439	-0.285592	-0.379088	-0.52214	-0.187391	-0.433802	-0.611635	-0.422294	-0.568492	-0.569	-0.194128	-0.145317	-0.216131	-0.266659	-0.249226	-0.570064	0.083226	0.19551	0.0289333	-0.198858	-0.420125
A_23_P109988	CD86	NM_006889					0.0354672	0.400725			0.785276	0.520592	0.616234		0.334561	0.586061	0.556315	0.724767	0.593316	0.724285	0.521358	0.744888	0.376664		0.251843	0.138807	0.201624	0.322549		0.0512981
A_23_P110005	NICN1	NM_032316	-0.0628004	0.124269	-0.0476099	-0.0801485	0.0990656	0.07627	0.0875166	-0.220746	0.0692775	0.0282619	0.0106893	0.0231495	0.153757	0.059731	-0.130572	0.0251405	-0.0503873	-0.0399821	0.00199274	0.0174198	-0.0489836	0.144814	-0.0505757	-0.0108097	-0.0701743	-0.0592046	-0.0768541	-0.0968424
A_23_P110022	GATA2	NM_032638	-0.119739	0.218129	-0.174511	-0.0633903	-0.305203	0.11034	0.271996	-0.502296	0.104106	-0.380569	-0.600675	-0.215066	-0.49119	-0.496556	-0.726433	-0.139056	-0.692007	-0.408822	-0.21351	-0.168796	-0.499587	-0.285974	-0.555806	-0.463216	-0.0552862	-0.365113	-0.217816	-0.251346
A_23_P110031	ZNF589	NM_016089	0.247262	0.0155763	0.0409385	-0.0491174	0.534117	0.0878619	-0.118344	-0.225048	-0.00934503	-0.160648	0.0382332	0.0635381	0.0310642	-0.00200716	-0.120475	-0.167888	0.112396	-0.29722	-0.160612	-0.0266724	0.386958	0.243878	0.523654	-0.163296	-0.166019	0.0493156	0.0356633	-0.207112
A_23_P11005	ADAMTS7	NM_014272	0.120376	0.239998	0.17571	0.170195	0.128871	-0.270694	-0.217403	-0.321861	-0.29293	-0.211425	-0.162617	-0.11018	-0.0343291	-0.213517	-0.0957146	-0.172201	-0.171622	-0.302072	-0.0971426	-0.216532	-0.225704	0.333248	-0.21757	-0.244405	-0.249503	-0.0751987	0.0262509	-0.259738
A_23_P110052	FOXL2	NM_023067	-0.109181	0.555661	0.0488054	-0.0732986		-0.103167	0.411462	-0.244666	0.426716	-0.544029	-0.231388	0.249988	-0.447645	-0.1175		-0.34009	-0.494839	0.737166	0.84137	0.777836	-0.0573684	-0.0610091	0.298017	-0.33968	1.43367	1.38853	0.0493439	0.879819
A_23_P110062	EIF2B5	NM_003907	-0.0568776	0.0430657	-0.0586481	-0.0539073	-0.122874	0.0946234	-0.0673502	-0.115403	0.0176634	-0.0532127	-0.139079	0.025202	-0.0727304	-0.185486	-0.189599	-0.0920583	-0.130097	-0.0487549	-0.0356756	-0.00573197	0.00160372	-0.24685	0.00541198	0.0962275	0.187823	-0.00227603	0.0768536	-0.0228831
A_23_P110076	WDR53	NM_182627	0.0694879	-0.0769672	0.195954	0.103238	0.0199365	0.131734	0.143881	0.394388	0.23342	0.111281	0.187094	0.186049	0.163232	0.237576	0.234267	0.146063	0.198787	-0.00128416	0.118156	0.184876	0.0198818	-0.116891	0.207246	0.118724	0.157705	0.449858	0.00957934	0.0435604
A_23_P110090	WDR52	AK002004		0.400591	0.32747		0.586164	0.353632	0.915301	0.332796	0.737373	0.383674	0.522882	0.782964	0.0871951	0.328342	0.0985935	0.248774	0.483573	0.529049	0.459977	0.596817	0.562222	0.325406	0.840974	0.399122	0.878201	0.613402	0.407365	0.508496
A_23_P110108	SLC12A8	NM_024628		0.305021	0.0215523		0.1821	0.662253	0.388112	0.180107	0.542687	-0.0172481	0.135668	0.411369	0.214648	0.0830055	0.0483503		-0.157315	0.460563	0.223268	0.427485	0.221633	0.249601	0.446788	0.579515	0.523472	0.292994	0.0656015	0.378718
A_23_P110116	SH3BP2	NM_003023	0.0844657	0.0190333	-0.0049107	-0.167912	-0.128045	-0.221323	-0.337381	-0.448277	-0.146295	-0.209778	-0.00615492	-0.196454	-0.330173	-0.0946552	-0.401486	0.00149169	-0.284243	-0.0492635	-0.166318	-0.156625	-0.0716689	-0.267603	-0.477166	-0.0237596	0.0289051	-0.226458	-0.0859347	-0.221279
A_23_P110122	CCNG2	NM_004354	0.0565807	-0.00510194	-0.120304	0.0426285	-0.0821469	0.252369	0.206418	-0.417015	0.134908	0.0940852	-0.195522	-0.177536	-0.12353	-0.164868	-0.116578	-0.209637	-0.158303	0.0604147	0.17955	0.162508	0.0731221	0.0221359	0.121036	0.100057	0.272845	0.0981104	-0.147389	0.0467076
A_23_P110135	WDR19	NM_025132																		0.561918
A_23_P110151	ARHGAP24	NM_031305	0.401489	0.396371	0.336731	0.2459	0.508846	0.566025	0.719949	1.08488	0.784581	0.57755	0.624114	0.744248	0.213555	0.693984	0.915475	0.362882	0.130086	0.0505005	0.231145	0.280398	0.297546	0.173602	-0.156122	-0.173497	0.27118	0.154343	0.148222	-0.0515728
A_23_P110167	MGST2	NM_002413	0.0140222	0.0203993	-0.117024	-0.0696409	-0.103492	0.00928249	0.0805498	-0.345451	0.0316095	-0.0716657	-0.211978	0.019834	-0.115207	-0.289314	-0.328462	-0.170713	-0.180085	0.191763	-0.0458263	0.0709156	-0.00757425	-0.25022	0.127321	0.125059	0.013709	-0.0061404	0.051214	-0.0826016
A_23_P11017	AK021866	AK021866	-0.0728838	0.52283	-0.0187209	-0.245301	0.780037	0.0526703	-0.269289	-0.82615	0.205326	-0.262755	-0.510532	-0.162641	0.297148	-0.446713	-0.692137	-0.496605	0.373895	0.833246	0.699343	1.05987	0.898842	0.825368	0.651011	-0.0163592	0.574788	0.843217	1.38002	0.507736
A_23_P110175	CTSO	NM_001334	-0.00178756	-0.0144401	0.236987	0.176899	0.159075	0.0102776	0.0516147	-0.0617343	0.141928	0.119087	-0.000699134	0.0623612	0.0881837	-0.0595872	-0.0856163	-0.068587	0.172359	0.126426	0.105804	0.155645	0.299581	-0.0635879	0.403044	0.198996	0.0711829	0.25795	0.225189	0.154035
A_23_P110184	SC4MOL	NM_006745	0.0446918	-0.0314146	-0.395013	-0.0420719	-0.329936	0.0897286	-0.0446164	-0.720384	-0.0652061	0.244872	-0.29866	0.27695	-0.141026	-0.408504	-0.668199	-0.284311	-0.33005	-0.327842	-0.115569	-0.278368	-0.24375	-0.396473	-0.580032	-0.129736	-0.420661	-0.393519	-0.0988372	-0.0212501
A_23_P110196	HERC5	NM_016323	0.0774971	-0.0515848	0.0199248	0.245124	-0.223697	0.0625657	0.0798391	0.0095678	0.259936	0.0628418	0.0504565	-0.164768	0.0597325	0.116733	-0.0665883	0.0176448	0.0702779	0.114204	-0.093433	-0.34815	0.0432316	-0.138224	-0.071311	0.0117357	-0.27467	-0.333456	-0.229691	-0.276574
A_23_P1102	ACTA1	NM_001100	-0.778759	-1.69316	-0.559069	-0.602934	-1.31925	-1.48486	-1.56864	-1.26601	-1.31132	-1.52575	-0.950582	-1.29304	0.338942	-1.57687	1.05882	-1.26082	-0.920739	-1.47972	-1.2467	-1.63791	-1.05398	0.11293	-1.59668	-1.38866	-1.56936	-1.33963	-1.46178	-1.3198
A_23_P110204	CXCL5	NM_002994										0.0488329
A_23_P110212	ACSL1	NM_001995	-0.108263	-0.101193	-0.229168	-0.238112	0.0546042	0.104506	0.1026	-0.543079	0.120392	0.141873	-0.0965443	0.0195915	0.0261553	-0.266198	-0.358963	-0.334957	-0.0579797	0.206162	-0.104094	0.0112306	0.0360022	-0.0382317	0.295151	0.411391	0.0792254	0.0404864	0.0359055	-0.0446699
A_23_P110234	CSN1S1	NM_001890		-0.129126		0.17156	-0.194578	0.0404097			0.33785	0.236299	0.355673	0.265991			0.104098	0.214128	0.0191311	-0.243788	0.00788339	0.305637	-0.108472	0.0341863	0.0185954	0.335478	0.293521	0.264897	0.226456	0.32192
A_23_P110243	KIAA1627	NM_020961	0.16402	0.0108631	0.149206	0.0959404	0.110519	0.0931357	0.130335	0.207484	0.216175	0.140921	0.109634	0.141307	0.118152	0.182812	0.0863801	0.137114	0.219419	0.00146029	0.0392567	0.175751	0.139909	-0.0644525	0.304251	0.149118	0.0665038	0.0808495	0.0273419	-0.0810051
A_23_P11025	ZNF185	NM_007150	0.021914	0.235873	0.0588806	0.263572	0.490941	0.393655	0.177392	-0.130177	0.374592	-0.152702	0.239154	0.336632	-0.155984	0.0446221	0.595732	-0.0392476	0.10211	-0.125702	-0.353397	0.0423952	0.23233	-0.0743117	-0.0756317	-0.644843	-0.144558	0.187429	0.088149	0.00536819
A_23_P110253	KIT	NM_000222	0.131254	0.100024	0.0208497	0.0229268	-0.235226	-0.0708257	0.093292	-0.214528	-0.246519	0.0698371	0.292208	-0.0592074	-0.0657224	0.485995	0.297208	0.106342	0.317067	-0.25505	-0.207143	-0.215587	-0.356027	-0.329865	0.0344903	-0.34219	-0.65234	-0.220559	-0.259301	-0.165023
A_23_P110266	FLJ23191	NM_024574	-0.0920825	-0.0780655	-0.060711	-0.103194	-0.399854	-0.0334434	-0.375125	-0.545595	0.296843	0.338524	0.441818	-0.0384811	0.183353	0.493284	0.567468	0.407599	0.427351	-0.105519	0.192263	-0.253277	-0.365216	0.300254	0.158376	-0.302496	-0.4758	0.140357	-0.488697	-0.0930918
A_23_P110276	MGC10981	BC004397	-0.0500097															-0.223537			-0.152257							-0.106847
A_23_P110288	FLJ13273	NM_024751	-0.0580784	-0.125112	0.101805	0.119928	0.442344	0.24882	0.0306211	0.128778	0.162807	0.122712	0.0219054	-0.0265843	0.121578	0.118789	0.00792343	0.191969	0.226519	0.0989725	0.236285	0.279619	0.106392	0.094712	0.495173	0.447673	0.624979	0.219144	0.191929	0.150837
A_23_P110299	TACR3	NM_001059	-0.0437008					-0.0138215	0.412974			0.106513								-0.00649125	-0.156974		-0.0364249	-0.00397495
A_23_P110304	ENST00000264903	ENST00000264903	0.209027	0.256626	0.39307	0.24341	0.0483068	-0.0993793	-0.0834809	-0.388076	-0.12084	-0.157925	0.0535025	-0.080079	0.0241938	-0.0454185	-0.221745	0.00768832	0.143494	-0.0531851	-0.0283509	0.0114361	0.113328	0.163499	0.0579125	-0.122965	-0.135469	0.00315179	-0.10979	-0.247503
A_23_P110319	FLJ21511	NM_025087	0.130152	0.143717	0.116149	0.066535	-0.128545	0.496631	0.675172	-1.87344	0.496043	0.202149	-0.309216	0.560309	-0.00154154	-0.558696	-1.58936	-0.134132	-0.48839	-0.191649	0.146652	-0.262599	-0.125427	-0.618341	-0.024123	-0.0871907	-0.437516	0.0124716	0.0718274	0.381814
A_23_P11032	SLC9A7	NM_032591	-0.22657	-0.184756	-0.204942	-0.276085	-0.110089	-0.122266	-0.08946	-0.917208	-0.366306	-0.277178	-0.403058	-0.176592	-0.261921	-0.495035	-0.430782	-0.27568	-0.318524	0.055215	0.0406482	-0.12107	-0.103699	-0.17739	-0.284427	-0.00832363	-0.146309	-0.183718	0.0767597	-0.253697
A_23_P110345	CHIC2	NM_012110	-0.112179	-0.128486	-0.120597	-0.235077	-0.0976037	0.0129578	0.106737	-0.208661	-0.0439439	0.00883987	0.0282104	-0.0625942	0.061829	0.040077	-0.14408	-0.0614432	-0.00765256	0.0985989	-0.0328641	0.0787659	0.0147623	-0.143349	0.384421	0.0158565	0.162614	0.133115	-0.127566	0.0885333
A_23_P110362	MAP2K1IP1	NM_021970	-0.0447605	-0.157934	-0.152584	-0.160626	-0.186003	0.184479	0.0146534	-0.0778111	0.149303	0.119452	-0.0331438	-0.0265531	-0.0491995	-0.0718726	-0.178761	-0.0611327	-0.0219356	0.0760233	-0.0193122	0.0600528	0.0753861	-0.104569	0.261128	0.0813172	0.15529	-0.0398248	-0.0220813	0.217842
A_23_P110386	FLJ11850	AK021912																			-0.00675332									0.130802
A_23_P110403	PDLIM3	NM_014476	0.368298	0.0253773	0.49095	0.543848	0.118757	0.0446833	-0.123321	0.827083	0.041698	0.167527	0.228667	0.151208	0.0268739	0.460714	0.731068	-0.000395711	0.316748	-0.00732627	0.156327	-0.167196	0.33385	0.319645	-0.092781	0.122909	-0.283406	0.0125674	-0.243866	-0.0516824
A_23_P110412	LOC441027	AK023055	-0.118808	-0.242414	-0.223716	-0.11787	0.145713	-0.0102522	-0.293481	-0.494809	-0.524749	0.0183319	-0.193816	-0.086684	0.102257	-0.373453	-0.0989	-0.179679	-0.0520771	0.189517	0.238453	0.29904	0.0987446	0.507969	0.274097	0.0961166	-0.13335	-0.0672098	0.212893	-0.0414279
A_23_P110430	MSX1	NM_002448	0.162387	-0.0315574	-0.151686	0.0982088	0.0211048	-0.0547097	-0.0794082	0.391176	0.411876	-0.0433299	-0.0453624	0.317871	0.336394	-0.223558	0.508797	-0.483134	-0.24625	-0.0560615	0.146571	0.0128407	-0.131524	-0.290163	0.116508	0.373196	0.255526	0.239091	0.128525	0.197541
A_23_P110433	PPWD1	NM_015342	0.463174	0.400255	0.566452	0.477517	0.418368	0.416847	0.42431	0.384336	0.537501	0.485733	0.399004	0.339824	0.44889	0.478045	0.40371	0.495913	0.503581	0.369635	0.352042	0.445173	0.453817	0.432867	0.60104	0.327273	0.280438	0.4199	0.334501	0.469839
A_23_P110445	APBB3	NM_133175	0.196009	0.280161	0.340716	0.157985	0.294817	0.100522	0.0673573	0.192998	0.15758	0.0407151	0.0629581	0.151185	0.185677	0.184658	0.141607	0.193246	0.180226	0.0693657	0.0592359	0.196821	0.139355	0.201477	-0.00312563	0.025913	-0.00771561	0.0834015	0.105284	0.0592816
A_23_P110462	PCDHB1	NM_013340	-0.0390054	-0.085619			-0.322647	-0.0411025						0.0497898	-0.0732904				0.0142444	-0.0381921	-0.0128535		0.0864307	-0.116537				0.0873361		0.184768
A_23_P110473	BIRC1	NM_004536	0.00133274	-0.182885	0.29577	0.108777	0.418058	0.136942	-0.0714464	0.721892	0.557488	0.339272	0.48712	0.226676	0.51179	0.610953	0.602822	0.38393	0.354238	0.788734	0.319625	0.382397	0.525523	0.642558	0.485826	0.324573	1.00859	0.355033	0.368178	0.750902
A_23_P110492	2016-03-06	NM_005885	0.200562	0.0883587	0.172101	0.14	0.0320051	-0.0773373	-0.157155	-0.141253	-0.085895	-0.085292	-0.0345729	-0.0317845	0.014502	-0.00969624	-0.0428981	-0.0160438	-0.0238721	-0.112899	-0.00957736	0.0618403	0.0516394	0.00678354	0.0791885	-0.0230746	-0.0672377	-0.0489019	-0.00877008	-0.0314416
A_23_P110504	CRR9	NM_030782	-0.204	-0.0430283	-0.217877	-0.146656	-0.139478	-0.116572	-0.192766	-0.18387	-0.165658	-0.181975	-0.190349	-0.0727274	-0.144574	-0.226731	-0.409995	-0.189695	-0.327095	-0.130688	-0.0579583	-0.121932	-0.16866	-0.317608	-0.153081	-0.045881	-0.00768648	-0.0503999	-0.000956943	-0.145776
A_23_P11051	THOC2	BC072400	0.250352	0.173612	0.310268	0.308375	0.211244	0.454796	0.567322	0.401709	0.351266	0.391169	0.342312	0.382134	0.338994	0.430058		0.442083	0.577745	0.665122	0.240681	0.263068	0.501909		0.0798554	0.341249	0.448864	0.143923	0.199022	0.195573
A_23_P110531	FST	NM_013409	-0.204213	-0.0253674	0.567561	0.12468	0.0462345	-0.0305051	-0.44529	0.464156	-0.11379	0.434581	0.195684	-0.137384	0.252299	0.295066	0.800681	-0.387283	0.445472	-0.388496	0.0625395	-0.0844739	0.0497052	-0.0979865	-0.276786	-0.210854	-0.328717	-0.11514	-0.435148	-0.340142
A_23_P110557	UNC5A	NM_133369	0.0425913	-0.284819	-0.00714028	-0.178985	-0.260577	-0.238371	-0.317367	0.0416962	-0.0208342	-0.305659	-0.209917	-0.0998191	0.236695	-0.0507279	-0.0940605	-0.205762	-0.115495	-0.215793	-0.212272	0.0672679	-0.0763363	0.044842	-0.0187903	-0.141485	0.704868	0.0170927	-0.192688	-0.0638212
A_23_P110569	TRIM36	NM_018700	0.135164	0.250178	0.0234458	-0.0543741	0.250412	0.162697	0.280786	-1.28826	0.0433164	0.00160012	-0.151863	0.331951	0.210871	-0.665855	-1.03247	-0.464791	0.154181	0.585158	0.509208	0.557801	0.445391	0.354636	0.706721	0.435369	0.326761	0.106811	0.295936	0.411034
A_23_P110571	ENST00000261569	ENST00000261569	-0.183368	-0.0729716	-0.205917	-0.245727	-0.118306	-0.273588	-0.066139	0.0117409	-0.169661	-0.119642	-0.147612	-0.270908	-0.150121	-0.0792425	-0.108024	0.0130217	-0.140211	-0.444584	-0.168986	-0.323956	-0.256408	-0.361344	-0.317728	-0.657234	-0.425324	-0.182442	-0.310768	-0.264445
A_23_P110585	MGC21644	NM_138492	-0.106841	-0.142823	0.020043	-0.138513	-0.0574226	-0.0586936	0.237218	0.322555	0.155095	0.216969	0.223722	-0.0604119	-0.0409333	0.117688	0.0978434	0.00559024	0.083178	-0.107925	-0.0852055	-0.200377	0.0299178	0.148592	0.0231763	-0.139563	-0.165172	0.0772587	-0.049266	-0.0770408
A_23_P110598	WDR36	NM_139281	0.141445	-0.0046682	0.233346	0.089535	0.0263869	-0.02959	0.0110568	-0.110572	0.0655347	-0.0658936	0.0140953	0.0744254	0.0427198	0.0343962	0.0938079	0.0333352	0.164523	-0.0761634	0.099361	0.116988	-0.0191608	0.0585998	0.269044	0.0186186	0.0712447	-0.123865	-0.0628108	-0.0199299
A_23_P110606	MAML1	NM_014757	-0.016422	-0.0915091	-0.151612	-0.199906	-0.210499	-0.179346	-0.339982	-0.018702	-0.125209	-0.107301	-0.181939	-0.147758	-0.253073	-0.151466	-0.289047	-0.187728	-0.183787	-0.0480589	-0.0484418	-0.122813	-0.0717487	-0.3823	-0.322657	-0.0949573	0.0227194	-0.232019	-0.0858617	-0.112856
A_23_P110611	FLJ20125	NM_017676	0.437249	0.266042	0.40476	0.516722	0.356666	0.392971	0.403056	0.545255	0.456528	0.355381	0.233885	0.34709	0.397114	0.308055	0.430202	0.355562	0.34606	0.305441	0.255048	0.326912	0.348094	0.177026	0.508423	0.355679	0.491222	0.371205	0.406837	0.624304
A_23_P110624	CTNND2	NM_001332	-0.139636	0.373018	-0.0141225	0.12131	-0.049593	0.412173	0.607546	-1.25782	0.287914	0.216415	-0.302832	0.431222	0.12904	-0.403112	-0.452522	-0.115243	-0.228893	0.388782	0.192998	0.468464	0.0322777	0.0876397	0.0319721	0.452012	0.761689	0.330129	0.2798	0.0673279
A_23_P110643	CDKL3	NM_016508	0.178855	-0.0795088	0.317734	0.203404	0.154162	0.0817311	0.115218	0.217306	0.0298973	0.135055	0.0511848	-0.00139854	0.135525	0.0824811	0.311115	0.0843849	0.293342	0.0144117	0.111061	0.112435	0.110299	0.0839139	0.31856	0.0250001	-0.0260402	0.170561	0.0351025	0.198863
A_23_P110655	AF116688	AF116688	-0.0190889	-0.0463232	-0.0431402	-0.130931	0.0238505	-0.0363666	-0.0287721	0.158714	-0.0506157	-0.128687	-0.139366	-0.00813252	-0.0246012	-0.0886397	-0.106897	-0.0655379	-0.0109426	-0.0695101	-0.0626381	-0.0266454	-0.0679021	0.265836	-0.137789	-0.0288943	-0.0396466	0.00545423	0.0789733	0.10779
A_23_P110661	SKIV2L2	NM_015360	0.261329	0.184592	0.282954	0.313591	-0.0286952	0.19879	0.29567	0.168916	0.252362	0.113329	0.148763	0.188539	0.0784867	0.172669	0.156501	0.13347	0.208485	0.011812	0.0648277	0.11752	0.122274	0.0943062	0.28871	-0.0618017	0.0669562	0.0848249	0.0273235	0.0143203
A_23_P110686	STC2	NM_003714	-0.199953	-0.199474	-0.298147	-0.222705	-0.189788	-0.482748	-0.448008	0.500957	-0.648233	-0.369387	-0.0711595	-0.173673	-0.265654	0.312602	0.223923	-0.383243	-0.320198	-0.339187	-0.081964	-0.484124	-0.283923	-0.386142	-0.419951	-0.331711	-0.102499	0.0678431	-0.241693	-0.262993
A_23_P110699	ZNF300	NM_052860	0.0256707	0.0905801	0.150988	0.284775	0.525727	0.35435	0.565424	0.62047	0.810085	0.28813	0.55476	0.931996	0.486417	0.563162	0.217339	0.83519	0.500912	0.203765	0.354706	0.849361	0.737346	0.532026	0.954364	0.944524	0.729532	0.66112	0.506243	0.483806
A_23_P11070	GPR174	NM_032553	0.234939		0.575652														-0.179642	-0.21445
A_23_P110704	SLU7	NM_006425	0.428698	0.380492	0.43611	0.402509	0.378037	0.318551	0.395564	0.401686	0.377279	0.396562	0.383935	0.283613	0.342309	0.466168	0.531497	0.465457	0.439754	0.257218	0.184922	0.279427	0.254257	0.315855	0.34903	0.230478	0.277328	0.288548	0.262016	0.332444
A_23_P11071	PORCN	NM_203473	-0.168247	-0.0949094	-0.120645	-0.10215	-0.0265948	-0.135507	-0.234736	0.0569613	-0.11203	-0.105029	0.0149636	-0.133938	-0.141132	0.0365008	0.0019019	-0.054338	-0.160662	-0.180062	-0.0912763	-0.191885	-0.0865175	-0.00538758	-0.311799	-0.12855	-0.143589	-0.117213	-0.18885	-0.131567
A_23_P110712	DUSP1	NM_004417	0.198436	0.0414687	-0.0336843	0.0348365	-0.0236111	-0.016232	0.428622	-0.00566689	-0.234102	0.598436	0.0980677	0.334413	-0.0365359	0.29425	0.24361	0.424433	0.245617	0.170173	0.312767	-0.0664867	-0.214417	0.282885	-0.317526	-0.0399291	0.0451095	-0.635374	-0.00886999	0.198941
A_23_P110725	PRKAA1	NM_206907	-0.0498812	0.0519192	-0.110983	-0.150866	-0.240737	0.0399789	0.142567	-0.185959	0.191786	-0.0176548	-0.0802722	0.231999	0.0731512	-0.0002781	-0.218041	-0.00711178	0.0952158	0.212244	0.094242	0.174783	0.0485074	0.235742	0.314286	0.488102	0.105797	0.0385764	0.118914	0.20564
A_23_P110764	TTID	NM_006790	-0.0456608	-0.342119	0.0597166	-0.159307	-0.143253	-0.295724	-0.521606	-0.340269	-0.588487	-0.603828	-0.502814	-0.369339	0.294362	-0.57706	1.54109	-0.410032	-0.0865142	-0.860166	-0.262948	-0.589764	-0.692339	0.395609	-1.15988	-1.33193	-1.16105	-0.0897108	-0.826334	-1.28874
A_23_P110777	LECT2	NM_002302	-0.103634	-0.0084479	-0.297355			-0.614433			-0.325716								-0.20229	-0.253224	-0.154959	-0.104985	-0.603369	-0.104416			-0.580579			-0.235545
A_23_P110787	SCAMP1	NM_004866	0.057696	-0.0396836	0.192352	0.113666	-0.0749426	0.0489975	0.0392235	-0.174781	-0.0538435	-0.164114	-0.140077	-0.0462205	-0.158969	-0.244842	-0.3506	-0.195705	-0.0275267	0.0466768	-0.0280886	-0.0172347	0.104312	-0.288894	0.119599	0.0855737	-0.133387	-0.0214459	0.0239961	-0.0598021
A_23_P110791	CSF1R	NM_005211	0.191682	0.0916097	0.189268	0.256875	0.180364	-0.164865	-0.0101096	-0.215485	0.294375	0.09771	0.259407	-0.329489	0.0748167	0.414005	0.36582	0.404228	0.439081	-0.0678782	0.141503	0.0611208	-0.00297587	0.329074	-0.0780605	-0.324302	-0.151549	0.106595	-0.0770206	0.0232267
A_23_P110802	CENPH	NM_022909	0.18909		-0.10635	0.160183	0.193636	0.186796	0.297472	0.220545	0.541079	0.710073	0.580811	0.361775	0.598763	0.230833	0.245188	0.364494	0.0113668	0.190619	0.587954	0.0515398	0.373237	-0.0577825	0.117142	0.26183	0.298781	0.248745	0.119	0.453441
A_23_P11081	AKAP4	NM_003886																					0.100365
A_23_P110811	COX7C	NM_001867	0.158582	0.0534941	0.134442	0.142773	0.0470745	0.0583119	0.100019	0.221556	0.0748973	0.0621179	0.070305	0.074258	0.0835825	0.0583224	0.341671	-0.0175114	0.136048	0.0435637	0.0513119	0.0526129	0.0314036	0.0474524	0.103659	0.0323449	0.000977796	0.0745877	-0.0616522	-0.0078081
A_23_P110837	IRX4	NM_016358	-0.470572	-0.116884	0.0433373	-0.558711	0.29287	0.311236	-0.260477	-1.39236	-0.408672	0.0272499	-1.0838	0.301248	0.282695	-0.826904	-1.31354	-0.861815	-0.420001	0.476369	0.118371	0.145333	-0.700671	-0.0318166	-0.14815	0.462166	0.385226	0.225733	0.473358	0.585767
A_23_P110846	CNOT8	NM_004779	0.0628956	-0.0065515	-0.0333191	0.11612	-0.0478267	0.0467362	0.103825	0.126968	0.0390017	0.062896	0.123951	-0.0209304	0.0505371	0.0674951	-0.0243809	0.0851006	0.0986006	0.0592174	0.0438829	0.0673584	0.0827609	-0.194056	0.0272081	0.17397	0.0463957	-0.0655893	0.0420148	0.119974
A_23_P110851	TERT	NM_003219	-0.08959	0.0682504	-0.278636	-0.0769286	-0.0813603	-0.173959	-0.239902	-0.238122	-0.269618	-0.189122	-0.367094	-0.0833766	-0.266872	-0.343415	-0.358561	-0.330485	-0.179429	-0.0713164	0.00820658	0.0986494	0.200124	0.282549	0.0624542	0.0102413	0.0240327	-0.0542566	0.0620498	-0.0593948
A_23_P110879	TRAF3IP2	NM_147686	0.161744	-0.02646	-0.297865	-0.197743	-0.265988	0.0318141	-0.0284003	-0.211607	-0.232109	0.000685205	-0.141248	-0.330256	-0.167315	-0.282769	-0.573375	-0.159901	-0.232212	-0.22155	-0.135083	-0.231167	-0.262465	-0.3144	-0.297893	-0.304338	-0.257977	-0.194001	-0.221782	-0.186731
A_23_P110882	TSPYL4	NM_021648	0.213257	0.121598	0.133324	0.162142	0.0654493	0.112659	0.127241	0.0891256	0.0984274	0.0997514	0.140409	0.136997	0.147352	0.105125	0.0115711	0.0830896	0.0886176	0.220327	-0.00100787	-0.0293269	0.0518907	-0.0671521	-0.0700315	0.00260585	0.0219408	-0.0680853	0.0554919	0.192601
A_23_P110896	SLC17A5	NM_012434	-0.479771	-0.239087	-0.407722	-0.401532	-0.0565948	0.137868	0.0734481	-0.180944	-0.179616	-0.231812	-0.520211	-0.0476194	-0.144857	-0.743629	-1.06522	-0.560294	-0.267157	0.164718	0.120521	0.107991	0.0683463	-0.21226	0.179761	0.123948	0.0443286	-0.162329	0.300943	0.355304
A_23_P110903	SRrp35	NM_080743	-0.0176267	-0.00861924	-0.187669		0.116209	-0.0674183	0.246981	0.226122	-0.00524686	0.396254	0.201055	0.140732		0.415999	0.133905	-0.0591924		0.196175	-0.0391149	0.112891	0.321427		0.23986	0.421943	0.19104	-0.0176376	-0.200474	0.289482
A_23_P110941	GSTA4	NM_001512	-0.0266137	0.0190652	-0.0421957	0.132294	0.0114743	0.195596	0.139773	0.0276951	0.196794	0.103748	0.0271918	-0.00501618	0.131284	0.0844195	-0.0316968	0.023722	0.120757	0.0163532	-0.065593	-0.00554375	0.103736	0.207218	0.44056	-0.137021	-0.169865	0.395585	0.0317404	-0.0966898
A_23_P110957	FOXF2	NM_001452	0.0767485	-0.379786	-0.0414759	-0.215515	-0.743091	-0.151415	-0.69673	0.285448	-0.10332	0.774061	0.400646	-0.146478	0.60927	0.413973	0.785004	0.700428	0.564813	0.0143855	0.563519	-0.568379	-0.32107	0.300355	-0.50312	-0.017398	-0.441497	-0.18941	-0.562265	0.130353
A_23_P110961	BRP44L	NM_016098	0.320992	0.0739893	0.26149	0.293272	0.050013	0.10946	0.133807	0.255919	0.124396	0.192286	0.162309	0.0592894	0.125593	0.167123	0.496978	0.059358	0.116989	0.0402291	0.0854708	0.111475	0.0265006	0.0924199	0.138306	-0.0865691	6.06e-05	0.192065	-0.0284595	0.0967229
A_23_P111000	PSMB9	NM_002800	-0.247842	-0.35971	-0.325084	-0.173305	-0.270895	-0.173712	-0.298222	-0.293637	0.189489	-0.0380483	0.0286934	-0.416348	-0.196382	0.0557448	-0.139456	0.181994	0.142172	-0.299441	-0.153514	-0.204101	-0.321157	-0.216355	-0.0915131	-0.480227	-0.558754	-0.0700074	-0.323869	-0.0331332
A_23_P111005	YIPF3	NM_015388	-0.284743	-0.201756	-0.378976	-0.342856	0.0425671	0.14498	-0.210165	-0.488988	-0.0357869	-0.0480739	-0.164279	-0.150679	-0.0503027	-0.143812	-0.363629	-0.166308	-0.197055	0.157279	0.13188	0.107337	0.0375879	-0.0353465	-0.0946728	0.129806	0.0858767	-0.0129218	0.0701923	-0.0163403
A_23_P111020	SRF	NM_003131	0.127144	0.267823	0.331446	0.0872274	0.409787	0.0656215	0.299084	0.479052	0.180172	0.558198	0.414285	0.139053	0.361023	0.0908203	0.112691	0.0251228	0.158607	0.0906982	0.0657795	0.286301	-0.0811925	0.175154	0.334075	0.0339193	0.452306	0.207548	0.284375	0.0880709
A_23_P11103	BMP15	NM_005448			-0.223162	-0.0101075						0.0777342									0.376163
A_23_P111037	HIST1H3A	NM_003529	-0.235951	-0.120465	-0.262605	-0.220401	-0.104116	0.0542579	0.0147643	-0.309009	0.154293	0.0775161	0.0257745	0.0473728	0.0169933	-0.00578269	-0.0690197	0.0860514	-0.0174649	0.0739926	0.0311287	0.149499	0.155347	0.0808464	0.104981	0.327557	0.387998	0.102293	0.0321063	0.130759
A_23_P111041	HIST1H2BI	NM_003525	-0.227027	-0.195596	-0.455262	-0.446274	-0.262534	0.0505104	-0.227941	-0.969896	0.0439357	-0.111768	-0.345626	-0.0576596	-0.0757855	-0.460066	-0.741325	-0.404632	-0.355524	-0.143458	0.117853	0.103037	-0.42522	-0.227055	0.251902	0.275801	-0.0284013	-0.353737	-0.209182	0.179006
A_23_P111054	HIST1H2BB	NM_021062	-0.111956	-0.164245	-0.344328	-0.351134	-0.0754172	0.104167	-0.138879	-0.628066	0.0112693	-0.117719	-0.330429	0.00717912	-0.0489557	-0.382422	-0.438938	-0.343432	-0.296267	-0.106315	0.22348	0.187886	-0.248156	-0.204871	0.220316	0.276835	0.135569	-0.251113	-0.146239	0.226966
A_23_P111088	OR2B2	NM_033057		-0.108965	-0.189514	-0.0140008		0.153981	-0.0229265		-0.309634	-0.0539367	-0.0394424			0.204836	0.266217	-0.0386666	0.427388	0.356031	-0.045231		0.130632	0.0986253		0.160533	0.0487593	-0.371963	0.0884025	0.0702865
A_23_P111092	OR2H1	NM_030883	-0.113989	0.0323154	-0.101071	-0.0415721	0.0148086	-0.0662511	-0.00546114	0.142305	-0.038577	-0.0300122	-0.00338222	0.0112306	-0.0124785	0.0321746	0.00875725	0.0096678	-0.0705259	-0.0497408	0.00182769	-0.0349252	-0.0159321	0.159926	-0.0337209	-0.0391636	0.00157016	0.0262529	0.052854	0.0170017
A_23_P111112	VARS2L	NM_020442	-0.0334975	0.0502274	0.14114	0.101312	0.0808619	-0.0747994	-0.015733	0.0987576	0.0258476	-0.0800404	-0.0230292	0.0359301	-0.18796	0.0239831	0.0522661	0.132539	-0.048178	0.0842531	0.0479101	0.067556	0.0530615	0.304846	-0.194556	-0.048083	0.0481511	0.0395589	0.0620196	-0.0367968
A_23_P111126	HCP5	L06175	-0.228617	-0.322988	-0.370879	-0.462684	-0.304633	-0.326365	-0.410805	-0.844174	-0.0323127	-0.252672	-0.109441	-0.50051	-0.502039	-0.117671	-0.677314	-0.0414114	-0.0859452	-0.0601133	-0.118833	-0.314472	-0.44675	-0.472535	-0.504873	-0.623996	-0.833237	-0.194255	-0.67812	-0.540682
A_23_P111132	HSPA1A	NM_005345	-0.206825	-0.446328	-0.166777	-0.374384	-0.233819	-0.302589	-0.491405	0.123593	-0.352944	-0.24941	-0.308382	-0.165812	0.62883	-0.303339	0.556397	-0.255765	-0.463329	-0.512227	-0.382401	-0.669668	-0.235851	-0.690945	-0.632644	-0.0543072	-0.59854	-0.0260445	-0.410369	-0.452106
A_23_P111141	BAT3	NM_004639	-0.163873	-0.0139112	-0.175444	-0.105684	-0.0979071	-0.152365	-0.186723	-0.101277	-0.104546	-0.100118	-0.113931	-0.0570156	-0.067811	-0.0288935	-0.0889277	-0.0729429	-0.266829	0.0010323	-0.0522001	-0.18893	-0.0761671	-0.318401	-0.334626	0.067898	0.0381695	-0.100362	-0.00510259	-0.088768
A_23_P111155	ZBTB12	NM_181842	-0.284148	-0.190315	-0.593544	-0.327852		-0.464514	-0.228421	-0.275472	-0.411771	-0.145512	-0.3395	-0.259539	-0.22157	-0.239529	-0.311079	-0.256927	-0.501966	-0.352016	-0.375867	-0.305898	-0.213014	-0.119353		-0.0822685	-0.596163	-0.720659	-0.679002	-0.132369
A_23_P111171	B3GALT4	NM_003782	-0.148577	0.00581388	-0.120652	-0.112877	0.00944389	-0.0481988	-0.0865814	0.0697597	-0.116029	0.0391853	0.0125437	-0.0419127	-0.0258151	-0.0465312	-0.0180995	-0.210791	-0.0623055	0.00157699	0.0629957	-0.0430508	-0.0319202	0.0744134	-0.245538	-0.0423135	-0.0977463	-0.147774	-0.055461	-0.192965
A_23_P111188	ZNF297	NM_005453	0.0724138	0.0693485	0.145964	0.121845	0.099093	0.0196174	0.153345	0.247517	0.0323321	0.026143	-0.0565306	0.0984225	-0.00823673	-0.00537416	0.137784	0.0432528	-0.0678264	0.136229	0.0440663	0.00517869	0.0880277	0.0247965	-0.156984	0.0375697	0.126598	-0.00134641	0.115434	0.0439175
A_23_P11119	A_23_P11119	A_23_P11119	-0.0673953	-0.0699711		-0.065602		-0.233869		-0.176896			-0.0343189						-0.0720444	-0.174807	-0.125126	-0.100859	-0.266705			-0.480985				-0.661741
A_23_P111194	SPDEF	NM_012391	-0.23106	-0.0915432	-0.387226	-0.546796	-0.118173	-0.140109	-0.346459	-1.35887	-0.350587	-0.262042	-0.439332	-0.168532	-0.164675	-0.710976	-1.2059	-0.851736	-0.620244	-0.0143316	-0.0804795	-0.145637	0.00615649	-0.213581	-0.327758	0.090626	-0.0282829	-0.189664	0.0133317	-0.184147
A_23_P111206	FKBP5	NM_004117	-0.21371	-0.422757	-0.417588	-0.663765	0.0468752	-0.501662	-0.780225	-0.902381	-0.841186	-0.549255	0.0441805	-0.370899	0.0509682	-0.190574	-0.720113	-0.932061	-0.00553982	-0.761286	-0.278405	-0.0882468	-0.278573	-0.120628	-0.223807	-0.0928459	-0.0931996	0.122203	-0.0164036	-0.295033
A_23_P111228	COQ3	NM_017421	-0.224575	-0.0121834	-0.0377165	0.0864691	0.0998691	0.389775	0.124985	0.379778	0.313308	0.3622	0.526636	0.320329	0.635421	0.290776	0.378055	0.244413	0.233388	0.171362	0.222487	0.290262	0.17787	0.146832	0.798141	0.407912	0.310014	0.259919	0.577681	0.423724
A_23_P111240	PHACTR2	NM_014721	0.28274	0.0210448	0.104914	0.256058	0.0319479	0.338119	-0.0728161	0.0360347	0.165228	0.214675	0.323532	0.263949	0.142859	0.397793	0.0685038	0.201907	0.200676	-0.0707766	0.12469	0.0183063	0.00442664	-0.0135938	0.218562	-0.154179	-0.074103	0.359848	0.0115232	0.12048
A_23_P111260	NT5E	NM_002526	-0.00815233	0.383683	0.0492136	0.422869	-0.0260721	0.177234	0.20665	0.846473	0.425149	0.0376548	0.33907	0.284572	0.672779	0.637936	0.50927	0.209122	0.4117	0.013057	-0.00378891	0.202699	0.16765	0.0294861	-0.0966817	-0.505435	0.459245	0.508835	0.323059	0.159687
A_23_P111267	SH3BGRL2	NM_031469	-0.128136	-0.159191	-0.306667	-0.236663	-0.166208	-0.0211901	-0.00838231	-0.531115	-0.0988208	0.106193	0.0101251	-0.0751671	-0.136297	-0.221662	-0.85964	-0.355194	-0.0784692	-0.0697176	-0.175761	0.0212841	-0.233155	-0.069853	0.294176	-0.253297	-0.0706044	0.153995	-0.0232812	-0.328576
A_23_P111273	TBC1D7	NM_016495	-0.0619591	0.00361598	-0.204211	-0.0551856	0.0472577	0.177174	0.0300313	-0.304895	-0.0299215	0.0462685	-0.0953128	0.0289192	0.0504748	-0.0627618	-0.112443	-0.237408	-0.0848599	0.186821	0.102504	0.1072	0.0625531	-0.0572319	0.190693	0.216267	0.359453	0.0335427	-0.312457	-0.0481183
A_23_P111288	TMEM14C	NM_016462	0.00964233	-0.178256	-0.0867357	-0.197097	-0.0994142	0.118862	-0.0994757	-0.121258	-0.00816009	0.0563497	0.0174274	-0.0444972	-0.0478907	-0.101569	-0.194649	-0.112852	-0.0756206	-0.152969	-0.205092	-0.20853	-0.223994	-0.266915	-0.0315071	-0.165562	-0.206222	-0.0618192	-0.0188741	-0.0297582
A_23_P111297	RPP40	NM_006638	-0.0618627	-0.149515	-0.018866	0.0885735	-0.261352	-0.07707	-0.207723	0.113466	0.0444357	-0.11717	-0.0738773	0.116194	-0.093509	-0.0917198	0.0812596	0.0523998	-0.10067	0.216504	0.0357545	0.246207	0.184909	0.00491379	0.382149	0.129024	0.383979	0.311872	0.0524297	0.157527
A_23_P111303	RBM16	NM_014892	0.0442748	0.0192735	0.0190887	0.0368803	0.196173	0.217849	0.288932	0.229924	0.277853	0.317233	0.268424	0.309473	0.232528	0.257404	0.273118	0.292356	0.329584	0.356748	0.185363	0.261699	0.326332	0.231886	0.376194	0.328076	0.25692	0.129752	0.241155	0.406034
A_23_P111306	RBM16	NM_014892	0.0730137	0.128778	0.0208797	0.123016	-0.00122141	0.138493	0.0926844	0.0507863	0.0959996	0.208199	0.157504	0.17005	0.149244	0.0742622	0.0883077	0.18924	0.169655	0.203615	0.120887	0.107191	0.210471	0.00863096	0.242611	0.251523	0.167047	0.00971867	0.143725	0.308627
A_23_P111311	AKAP12	NM_144497	0.131626	0.168599	0.302693	0.402765	-0.402139	-0.0172274	-0.300416	-0.102094	-0.573962	-0.540765	0.260112	-0.160409	0.0365323	-0.151221	-0.364103	-0.447501	-0.295774	-0.602915	-0.501008	-0.631503	-0.667853	0.292608	-0.607468	-0.88968	-0.591803	-0.0247458	-0.761296	-1.00747
A_23_P111321	ARG1	NM_000045		-0.110599	-0.126416		0.0576088	-0.617666	-0.0978502	-0.192394	-0.427752	-0.514688	-0.370236	-0.424181	-0.307267	-0.37817	-0.347062	-0.196483	-0.269319	-0.234887	-0.228527	-0.335244	-0.45509	-0.178292				-0.379462		-0.205996
A_23_P111343	BCLAF1	NM_014739	0.361839	0.458291	0.560204	0.243978	0.47021	0.226723	0.269559	0.0856049	0.227841	0.280572	0.263503	0.337955	0.326007	0.270883	0.240932	0.359682	0.451772	0.351081	0.380414	0.388142	0.325485	0.41774	0.484192	0.377642	0.335861	0.25504	0.354748	0.175187
A_23_P111360	HSF2	NM_004506	-0.206029	-0.178595	0.0474982	0.0217687	0.0844264	0.117996	-0.0955593	0.00479744	-0.239413	0.0359332	-0.0267306	0.176293	-0.253786	-0.121486	0.310678	-0.043826	0.117244	0.275491	-0.169126	-0.0674908	-0.080448	-0.0806518	0.379491	0.377911	0.38443	0.215274		0.00645395
A_23_P111361	PPIL6	NM_173672				0.265447			0.139494	0.357617	0.163444		0.432595			0.178226	0.287897	0.404332	0.380869	0.131264	0.29416	0.519375					0.157092			0.134249
A_23_P111373	MRS2L	NM_020662	0.116548	0.095202	0.0637747	0.125985	0.0227813	0.155334	0.154584	-0.0235788	0.165962	0.0598619	0.0723996	0.170876	0.0861222	0.0340964	0.0193628	0.0886077	0.0960098	0.258758	0.109682	0.203583	0.216492	0.0748147	0.271621	0.261456	0.250104	0.129015	0.116892	0.275351
A_23_P111381	APG5L	NM_004849	0.366305	0.236577	0.139993	0.139912	0.0917097	0.364689	0.306978	0.17022	0.234588	0.285497	0.136767	0.130131	0.0761585	0.0301906	0.0442686	0.090951	0.0894314	0.157108	0.165083	0.188375	0.14346	-0.0116471	0.167613	0.0918996	0.210773	0.0992234	0.18966	0.127356
A_23_P111395	SLC22A2	NM_003058				0.25219		-0.0444515	0.577639	0.448596	0.498479	0.187916	0.191516	0.45631		0.442822	0.292849		0.163834	0.0747151	-0.0485412	0.226161	0.220888	0.329284			0.301798	0.206768		0.202656
A_23_P111402	THSD2	NM_032784	0.247619	0.27057	0.389631	0.4157	0.762719	0.277368	0.0137443	1.01646	0.465837	-0.657177	0.182693	0.384946	0.320148	0.116232	0.850201	-0.679037	0.154483	-0.270875	-0.36127	0.100589	0.325363	0.11152	0.209917	-0.686676	-0.106491	0.510382	0.199632	0.0259404
A_23_P111413	TSGA14	NM_018718	-0.0327357	-0.0423491	0.0106472	-0.0834631	-0.0920915	-0.0530822	0.375797	0.13223	0.10064	0.0105391	0.117093	-0.0426682	0.0171092	0.094625	0.0326136	-0.0897236	-0.0712622	0.0304153	-0.07379	0.140592	-0.0637257	0.21828	0.435817	-0.229966	0.163381	0.240742	0.291736	0.0541202
A_23_P11144	CHM	NM_000390					0.310098	0.156111	0.367949		0.382513	0.387203	0.117853	-0.00833572	0.311065	0.144651	-0.0609715	0.058524	0.176019	0.230263	0.0864356	0.21974	0.141019	-0.00155978	0.468892	0.281815	0.303087	0.210503		-0.226049
A_23_P111452	CENTG3	NM_031946	0.121382	0.115274	0.109722	0.0572437	0.152245	0.108727	0.102228	0.0749386	0.0688718	0.0465223	0.0216801	0.0814308	0.0353557	0.03885	0.0064739	0.211941	0.00040249	0.102884	0.00399165	-0.0441527	0.128175	0.200917	-0.163346	0.033246	-0.121309	-0.0441959	0.155236	0.0271316
A_23_P111480	ENST00000352103	ENST00000352103	-0.171984	-0.176165	-0.00834383	-0.253923	-0.178052	-0.0787839		0.368246	0.0431122	-0.01583	-0.0125646	-0.369053	0.040119	-0.157395	0.00350308	-0.0682783	-0.110674	0.0125243	-0.0755119	-0.2871	-0.137649	-0.0836791	0.639306	0.133607	0.00225556	-0.140511	0.22507	0.00961424
A_23_P111481	ARS2	NM_182800	-0.035928	-0.0118235	-0.049394	-0.157	-0.0472203	-0.103853	-0.0641017	-0.00889896	-0.0305851	-0.104207	-0.0439765	0.0558954	-0.0339571	-0.0551741	-0.11371	0.0269297	-0.182118	-0.0356549	-0.0570485	-0.0938587	-0.0224118	0.017094	-0.236174	0.0581908	0.00453588	-0.0771421	0.0654461	0.161862
A_23_P111487	ARS2	NM_182800	-0.0636629	-0.0449717	-0.106248	-0.201444	-0.312244	-0.173343	-0.221	-0.150866	-0.175976	-0.170864	-0.171235	-0.0520114	-0.235143	-0.198331	-0.357518	-0.152293	-0.284831	-0.0579875	-0.0677177	-0.138662	-0.165755	-0.149951	-0.32797	0.0396935	-0.0424022	-0.144836	-0.0537098	-0.0327142
A_23_P111492	MOSPD3	NM_023948	0.419642	0.317311	0.0308303	-0.0420979	-0.1428	-0.00929998	-0.0990224	-0.00751494	0.0347962	-0.18918	-0.101546	0.0749172	-0.000889366	0.134585	-0.201209	-0.018846	-0.191828	-0.00760632	-0.0129096	-0.147765	-0.200383	-0.0132634	0.268689	0.0275634	0.0527768	-0.150196	0.0861582	-0.0327259
A_23_P111506	LRCH4	NM_002319	0.108136	0.183647	0.114128	0.0816694	0.0586714	-0.232143	-0.300308	-0.247248	-0.257848	-0.179967	-0.0946252	-0.0364661	0.0335228	-0.0774359	0.000313173	-0.220642	-0.392338	-0.2853	-0.0796355	-0.411775	-0.255395	0.216841	-0.45733	-0.0853052	-0.313342	-0.203995	-0.0588828	-0.246221
A_23_P111517	WBSCR17	NM_022479	-0.322725	-0.380407	-0.173426	-0.178668	-0.201434	-0.371621	-0.910604	0.0491658	-0.551948	-0.330556	-0.442876	-0.276968	-0.306354	-0.313136	-0.219583	-0.681551	-0.484055	-0.23429	-0.469441	-0.587878	-0.353637	-0.406257	-0.506338	-0.261831	-0.414017	-0.337452	-0.178053	-0.400975
A_23_P111525	BX648200	BX648200	-0.394999	-0.0413686	-0.533134	-0.478923	-0.117652	-0.16418	-0.281069	-1.20234	-0.603978	-0.253498	-0.457379	-0.526551	-0.158848	-1.00827	-1.14237	-0.492204	-0.542497	-0.311738	0.153313	0.205232	-0.0742605	-0.1472	-0.142944	-0.371309	-0.218464	0.00825062	0.443055	-0.0839227
A_23_P111531	GLI3	NM_000168	-0.105882	-0.00791191	-0.0716807	0.0437391	0.0378064	-0.0744026	-0.241838	0.187579	0.0130175	-0.130694	0.200797	-0.0657338	-0.0712385	0.0460814	0.223204	0.0579354	-0.232132	-0.397931	-0.225074	-0.432697	-0.172299	-0.279832	-0.575581	-0.855617	-0.547533	-0.0854019	-0.300362	-0.170712
A_23_P111571	HOXA3	NM_153631	-0.0091048	0.056912	-0.0333235	-0.0455567	0.05392	-0.224213	-0.2851	-0.180983	-0.172889	-0.0885585	-0.0519394	-0.0905981	-0.0248155	-0.110987	-0.00812097	-0.117096	-0.361823	-0.286922	-0.147418	-0.411462	-0.291128	0.145328	-0.501022	-0.0509516	-0.272831	-0.199106	-0.0658649	-0.238924
A_23_P111583	CD36	NM_001001547	0.0174337	-0.0041836	0.0127008	-0.167394	-0.196506	-0.383229	-0.741296	0.442148	-0.322522	-0.423094	-0.339169	-0.250085	0.100843	-0.495618	1.19136	-0.373872	-0.486236	-0.515732	-0.187681	-0.340738	-0.18811	-0.172663	-0.265936	-0.711834	0.422097	-0.193119	-0.402255	-0.300816
A_23_P111593	PSCD3	NM_004227	0.274145	0.21681	0.287376	0.254946	0.394964	0.146713	0.4275	0.345138	0.193694	0.0724107	-0.00471387	-0.0299821	-0.0870939	0.00406247	0.243726	0.0939702	0.122126	0.281358	0.248856	0.474563	0.158894	0.662477	0.317417	0.418179	0.263379	0.182764	0.54298	0.203427
A_23_P11160	FLJ12649	AK022711	0.349744	0.266715	-0.00500187	0.32615	0.126626	0.371519	0.414788	1.31419	0.424784	0.523826	0.477338	0.423995	0.844064	0.810706	0.66355	0.484042	0.301527	0.117031	-0.0110127	-0.110262	0.102116	0.0411136	0.271019	0.326123	0.334431	0.525429	0.222156	0.590789
A_23_P111604	NXPH1	NM_152745		-0.124858		-0.00863531							-0.247768	-0.131361				-0.0901473	-0.0861234			-0.175218	0.147694			0.408385	-0.0431578			0.111727
A_23_P111621	GTF2IRD1	NM_005685	-0.133319	-0.135205	-0.10252	-0.168756	-0.128156	-0.0282073	0.0205833	0.11245	-0.0830461	-0.0365025	-0.0611869	-0.0613337	-0.127283	-0.157018	0.000947172	-0.0618457	-0.130906	-0.0539339	-0.111876	-0.0831292	-0.119622	-0.0982116	-0.322757	-0.0382785	-0.0927859	-0.196553	-0.102679	-0.0559757
A_23_P111635	DUSP24	NM_016086	-0.25475	-0.197086	-0.169942	-0.126554	-0.158328	0.0240808	0.0156802	-0.14864	0.0132032	0.00700452	0.0284506	0.000223777	-0.0462951	-0.158328	-0.369773	-0.12888	-0.00437976	0.18398	-0.103222	-0.157517	-0.035481	-0.192616	0.0643978	0.118124	0.0158383	-0.10776	0.220497	0.0500274
A_23_P111657	SHH	NM_000193	-0.270123	-0.15391		-0.162775	-0.364563	-0.620454		-0.25749	-0.259564		-0.669197	-0.25355	-0.609701		-0.19877	-0.00488245	-0.480092	-0.267567	-0.474767	-0.459351	-0.414425	-0.0895932	-0.536968	-0.629433	-0.695153	-0.14803	-0.428202	-0.289495
A_23_P111662	ABCB5	NM_178559	-0.099768			-0.0874381		-0.00625149		-0.0587324	-0.199658			-0.00882474						-0.0897821			-0.0674987				-0.823472
A_23_P111672	TES	NM_152829	-0.150085	0.200768	0.574821	0.614537	0.712907	0.616259	0.510607	1.16655	0.479593	-0.00799264	0.542526	0.664914	0.151463	0.188241	-0.150484	0.249318	-0.0268304	0.14985	0.214833	0.197579	0.683388	-0.27862	-0.0153329	-0.124345	0.0325065	0.29532	0.377626	0.242812
A_23_P111698	MAFK	NM_002360	-0.168576	-0.028666	-0.198113	-0.194611	-0.0695218	-0.21409	-0.118795	-0.0715209	-0.176677	-0.112801	-0.240179	-0.311788	-0.148227	0.0102699	-0.0965498	-0.180418	-0.277148	-0.141451	-0.23446	-0.0619287	-0.0500397	0.0576264	-0.279077	-0.239521	-0.16049	-0.348557	-0.339018	-0.262984
A_23_P1117	ST7L	NM_198328		0.375039	0.197013	0.122884	0.503427	0.332047	0.155916	0.338857	0.138243	0.286054	0.420687	0.371807	0.477969	0.171496	0.125759	0.152781	0.0992972	0.0726927	0.130476	0.143317	0.223566	0.22391	0.286116	0.475088	0.515332	0.503263	0.466559	0.168805
A_23_P111701	GNG11	NM_004126	0.178742	-0.0791413	0.152265	0.360221	-0.0619058	-0.0161685	0.0754489	0.447763	-0.0685394	0.0295585	0.234279	-0.0953163	-0.0361456	0.0655231	0.24904	0.0903244	0.0618405	-0.298295	-0.184276	-0.240562	-0.403555	0.194724	-0.204343	-0.320228	-0.18826	0.0781391	-0.322106	-0.129763
A_23_P111712	MTERF	NM_006980	0.203475	0.218623	0.175576	0.449776	0.217635	0.39126	0.227812	0.218418	0.287473	0.00910587	0.190407	0.350521	0.301784	0.280347	0.122938	0.217204	0.314265	0.0208429	-0.00887837	0.226504	0.246493	0.00984599	0.533756	0.464795	0.140328	0.245658	0.262804	0.303766
A_23_P111724	RPIB9	NM_138290	-0.226187	-0.239606	-0.151545	0.0934647	0.00439033	0.129059	-0.183963	0.483348	0.0944144	0.0679245	0.193537	0.266225	-0.0222724	-0.000241637	0.201925	0.0738036	0.0138048	-0.265922	0.0591062	-0.606784	-0.479916	-0.0555997	0.22082	-0.0945496	0.232137	0.127896	0.190556	0.335842
A_23_P111737	RAMP3	NM_005856	-0.105045	-0.0854489	-0.330716	-0.386626	-0.512903	-0.451063	-0.902267	-0.242116	-0.726295	-0.378036	-0.609002	-0.66776	-0.550698	-0.715748	-0.795754	-0.363736	-0.635978	-0.455641	-0.428971	-0.562254	-0.680582	-0.51144	-0.710934	-0.459036	-0.331738	-0.384125	-0.497519	-0.354966
A_23_P111745	DKFZp761I2123	NM_031449	-0.105108	0.0551133	-0.0340158	-0.0943564	0.155952	-0.0730046	-0.142227	0.175548	0.0353026	-0.0262148	0.0208377	0.061215	0.0203561	0.0416152	-0.0188503	0.0939092	-0.0571974	-0.0182035	0.0558011	0.0788708	0.113264	0.0783184	-0.144866	0.0690028	0.0348068	0.0887853	0.193318	-0.0322208
A_23_P111753	MRPL32	NM_031903	0.0991308	-0.15051	-0.025711	-0.0590305	-0.0758918	0.0969128	0.0289285	-0.175377	0.0231031	-0.00249734	-0.0370136	0.0514079	-0.0736462	-0.0968986	-0.250363	-0.107219	0.00730835	-0.0988848	-0.170855	-0.122121	-0.143859	-0.185763	0.107402	-0.00770414	-0.0557791	0.0321119	0.0902535	-0.0498072
A_23_P111766	A_23_P111766	A_23_P111766	-0.0428098	0.321549		-0.0831823	-0.285991	-0.364807	-0.365518	-0.47045	-0.41692	-0.425598	-0.476988	-0.229195	-0.326746	-0.46129	-0.504803	-0.189801	-0.262876	-0.16281	-0.193143	-0.128628	-0.358158	-0.210071	-0.662041	-0.267965	-0.0598573	-0.486296	-0.0324278	-0.391342
A_23_P111797	DKFZp434F142	AL136837	0.00356817	0.136055	0.0878413	0.0280222	0.167363	-0.207757	-0.187067	-0.14652	-0.108631	-0.0946691	-0.0541138	0.118771	-0.074587	-0.0764626	-0.268176	0.0849339	-0.186741	-0.120507	-0.0239602	0.00943522	0.142291	0.0501142	-0.235172	0.104255	-0.0483647	-0.186031	0.0739883	-0.143529
A_23_P111804	PARP12	NM_022750	-0.0891135	0.0454598	-0.132245	-0.203685	0.130604	-0.0375143	-0.101341	-0.179078	0.272955	0.00536278	0.0234796	-0.104023	-0.0540596	-0.0260996	-0.229652	0.0554233	0.0175217	0.0094745	0.252972	0.299227	-0.0424544	0.143319	0.301045	0.145144	0.130085	0.0301793	0.237777	-0.0203425
A_23_P111811	ING3	NM_019071	0.282584	0.179772	0.254892	0.270761	0.191317	0.227693	0.307914	0.289168	0.242791	0.290826	0.288857	0.160077	0.181179	0.276691	0.323227	0.265041	0.228595	0.399761	0.171386	0.329891	0.214443	0.0816365	0.334606	0.201113	0.19081	0.27071	0.313139	0.281616
A_23_P111826	SPAM1	NM_153189											0.242931						0.307014	-0.00570276	0.141851									0.146393
A_23_P111835	DLD	NM_000108	0.323136	0.187366	0.270465	0.432638	0.11024	0.136698	0.162118	0.287021	0.109723	0.135358	0.180073	0.0838076	0.13114	0.148911	0.395595	0.0947472	0.167766	0.104911	0.154926	0.111118	0.147692	0.0417773	0.173519	-0.00157688	0.0999938	0.175833	0.113658	0.115121
A_23_P111843	ZNHIT1	NM_006349	-0.148897	-0.108869	-0.187323	-0.210273	0.015192	-0.134376	-0.00723652	-0.134976	-0.142552	-0.120306	-0.138172	-0.121765	-0.0361774	-0.146658	-0.12398	-0.142882	-0.1047	-0.158584	-0.158958	-0.136968	-0.214858	-0.0262263	-0.160397	-0.0614833	-0.170493	-0.0694148	-0.0130871	-0.187999
A_23_P111860	FLJ10324	NM_018059	0.0228681	-0.0697936	0.0738747	0.072984	0.0633399	-0.222109	-0.329183	0.111579	-0.226433	0.075926	0.157691	-0.0246197	-0.196925	0.0557609	0.0624307	0.0377564	-0.161477	-0.243759	-0.130918	-0.228303	-0.200484	-0.0500194	-0.400105	-0.316587	-0.297102	-0.256321	-0.148269	-0.0980661
A_23_P111865	ZNF38	NM_145914	0.198345	-0.00131258	0.0594151	-0.188104	-0.205648	-0.0609938	-0.224466	0.242147	-0.0613357	-0.058892	0.0525621	0.115952	-0.0777721	-0.105917	-0.199194	-0.0428245	-0.00819507	-0.159042	0.0108188	-0.0796623	-0.0883332	-0.310502	0.0594966	0.0121292	0.00534838	-0.0751456	0.173598	0.177807
A_23_P111888	CTHRC1	NM_138455	-0.0155797	-0.0466202	-0.1277	-0.0413348	-0.0881477	-0.132352	-0.236304	0.44039	0.31587	0.103238	0.0808847	-0.317089	-0.295866	-0.00106001	0.235796	-0.140879	0.259054	0.0470887	-0.280973	0.366287	0.063807	0.0324007	0.212471	0.20535	0.610671	0.546192	0.000554621	0.152691
A_23_P111919	PURG	NM_013357				0.0265669	0.102237	-0.223175	-0.0452102	0.26479	0.126108	-0.108072	0.115926	0.175256	-0.0430027	0.627963	0.621521	0.0412011	-0.0899929		-0.140354	-0.126691	-0.166931	0.136735	0.0125767		0.0995987	0.0316521		-0.404984
A_23_P11192	UBE2E3	NM_006357	0.0360614	0.0380689	-0.123896	0.000804715	-0.321419	-0.174175	0.202042	-0.386359	0.106221	-0.0727347	-0.18159	-0.0326331	-0.172485	-0.183611	-0.306239	0.074359	-0.210884	0.207908	0.053854	-0.00448553	-0.199142	-0.270662	-0.362016	0.148631	0.482239	-0.11593	0.090305	0.099313
A_23_P111929	CGI-77	NM_016023	-0.222002		0.0458777	0.0484522	0.453637	0.130483	-0.207059	-0.0941343	0.111525	-0.231214	0.244788	-0.108242	0.275586	-0.267547	-0.222724	-0.04695	0.165291	-0.0910756	-0.0552917	-0.0673132	-0.117792	-0.140159	0.51769	0.348498	0.0239358	0.26795	0.33567	0.467366
A_23_P111947	CDH17	NM_004063			-0.153437					0.375217		0.118212										0.334973	0.267914
A_23_P111961	RBM13	NM_032509	0.198861	-0.0103297	0.0114718	0.211012	-0.0723819	0.110505	0.0359061	0.173801	0.129065	0.0515915	0.199494	0.10383	0.127659	0.104739	0.103728	0.111099	0.135347	0.0699534	-0.0667983	-0.045187	-0.035683	-0.0132382	0.17123	0.0663209	0.143999	0.0230933	0.0653265	0.0463183
A_23_P111978	KCNK9	NM_016601			0.229279	-0.0105672	-0.268691	0.0123599	0.259009	0.425675	0.189722		0.389107	0.608436		0.260985			-0.0162888	-0.0588443	-0.00917807	0.396713	0.207573	-0.125685	0.391905	0.162352	0.360348	0.0447362	0.383223	0.268274
A_23_P111981	AK126845	AK126845	-0.0670508	0.0273868	0.00293856	-0.0436863	0.30659	0.107584	-0.0216949	0.105115	0.0713086	0.129888	0.0839669	-0.0728757	-0.0194813	0.0447003	0.26598	0.015199	-0.182979	-0.180604	-0.00595175	-0.20224	0.0123894	0.0803213	-0.323029	-0.40322	-0.195986	-0.043429	-0.0087445	-0.0129524
A_23_P111995	LOXL2	NM_002318	-0.181143	-0.0564652	-0.0301261	-0.0320764	0.269033	0.110532	-0.309072	0.457939	0.0839699	-0.0628624	0.233993	0.182135	0.15394	0.0656463	0.441074	-0.362239	0.185472	-0.0363902	-0.183116	-0.195283	0.212623	0.111228	-0.326551	-0.250627	0.339949	0.431737	-0.143347	0.278486
A_23_P111995	LOXL2	NM_002318	-0.0974323	-0.0651676	0.000990483	0.0413142	0.351854	0.0959891	-0.24816	0.374484	0.109767	-0.100064	0.239388	0.281621	0.211363	0.019745	0.415898	-0.354382	0.0668088	-0.0865793	-0.0376224	-0.106887	0.159828	0.0391884	-0.25861	-0.231461	0.165885	0.418151	-0.227704	0.280393
A_23_P111995	LOXL2	NM_002318	-0.203697	-0.0641268	0.000596166	0.0639345	0.243131	0.0779996	-0.235183	0.316805	0.101514	-0.145783	0.277146	0.216521	0.15051	0.116418	0.435841	-0.388024	0.0933984	-0.044137	-0.052951	-0.151115	0.193657	0.0869437	-0.163659	-0.264108	0.139261	0.347429	-0.192815	0.279389
A_23_P111995	LOXL2	NM_002318	-0.203304	-0.121881	-0.0183578	0.0229035	0.321862	0.0970116	-0.242821	0.352601	0.115938	-0.12457	0.269588	0.239649	0.182541	0.0761972	0.418475	-0.345802	0.0785872	-0.0456443	-0.0736968	-0.132465	0.217286	0.0152841	-0.265725	-0.230414	0.148287	0.329701	-0.21973	0.244523
A_23_P111995	LOXL2	NM_002318	-0.147971	-0.0669696	0.00139052	0.0369789	0.36703	0.137921	-0.262796	0.353453	0.061152	-0.0716785	0.269464	0.192418	0.125659	0.0697599	0.456845	-0.361718	0.106425	-0.118202	-0.0807059	-0.119017	0.220318	0.0615512	-0.243449	-0.291859	0.194869	0.353877	-0.125136	0.266424
A_23_P111995	LOXL2	NM_002318	-0.216943	-0.155217	-0.0199137	-0.0298202	0.308409	0.0611368	-0.299243	0.322422	0.0946867	-0.0495443	0.296126	0.316364	0.151124	0.14418	0.438444	-0.295719	0.0668304	-0.0539196	-0.112281	-0.122342	0.129395	0.0569034	-0.264728	-0.272712	0.21185	0.364433	-0.150773	0.254529
A_23_P111995	LOXL2	NM_002318	-0.27575	-0.0889659	0.0842323	-0.0378807	0.302313	0.088618	-0.266408	0.32078	0.0878641	-0.0605079	0.272452	0.218661	0.247764	0.0838826	0.500928	-0.316907	0.0812876	-0.11422	-0.0792829	-0.205542	0.203467	0.0544757	-0.246831	-0.173283	0.158216	0.378748	-0.0862464	0.28231
A_23_P111995	LOXL2	NM_002318	-0.177518	-0.0887283	0.041197	0.0949308	0.31681	0.167091	-0.206771	0.466653	0.120215	-0.0843149	0.34114	0.207328	0.189481	0.0766925	0.498745	-0.333558	0.120263	-0.0464034	-0.101647	-0.10786	0.156179	0.106846	-0.186167	-0.213082	0.238345	0.450571	-0.0841732	0.29655
A_23_P111995	LOXL2	NM_002318	-0.240488	-0.137322	-0.0802482	0.0727768	0.312281	0.0892651	-0.305564	0.336539	0.132756	-0.0736874	0.263404	0.24004	0.177855	0.116989	0.413465	-0.350744	0.0506262	-0.0627631	-0.0908369	-0.118712	0.114464	0.00424823	-0.273584	-0.251011	0.194638	0.383779	-0.114345	0.271813
A_23_P111995	LOXL2	NM_002318	-0.1947	-0.108004	0.0431565	0.0295161	0.24776	0.0838244	-0.310711	0.296493	0.161196	-0.0599967	0.282304	0.199688	0.150085	0.00763341	0.422053	-0.298744	-0.0312733	-0.0498642	-0.0581017	-0.173998	0.240458	-0.0243168	-0.288175	-0.259868	0.17662	0.367882	-0.216318	0.218957
A_23_P112004	LRRC6	NM_012472	0.0255523	0.10907	-0.0356956	-0.00116948	0.180611	-0.251081	0.678265	0.320551	0.102197	0.15748	-0.0574009	-0.100587	-0.0745425	0.0403306	0.287715	0.584509	0.0108875	-0.164206	-0.265854	-0.185372	0.0656792	0.0556155	-0.0270707	0.262491	0.526311	-0.151555	-0.0381731	-0.263221
A_23_P11201	GPR34	NM_005300	-0.0514489			0.330194	0.230047	0.107716	0.646826	0.420168	0.904522	0.508032	0.952296	0.305582	0.625626	1.10673	0.720891	0.82686	0.794185	0.181686	0.244004	0.231353	0.0994967	0.169867	0.551957	0.345191	0.387249	0.744577	0.0357991	0.601935
A_23_P112016	DLC1	NM_024767				0.258413	-0.202631	0.269482	-0.0944457	-0.0689329	0.0934217	0.0431542	-0.0219185	-0.0253532	-0.328	0.032924	0.176714	0.0849835	0.418412	0.147698	0.185903	-0.344288	-0.00839501	0.0669094	0.0174871	0.0554237	0.00812914	0.104275
A_23_P112026	INDO	NM_002164	-0.0346333	0.0527447	0.18425	0.131735	0.215202	-0.219072	-0.610227	-0.271176	0.566666	0.0184232	0.57805	-0.351792	0.0223489	0.61623	0.0498994	0.792861	0.641693	0.313746	0.490276	0.635314	0.0713245	0.207723	-0.00586022	0.331437	0.0531955	0.339233	0.0635367	0.301854
A_23_P112061	FLJ32731	BC012452	-0.105422	-0.0801777	-0.11279	-0.169501	-0.120716	-0.0851582	-0.0602753	-0.109101	-0.0788727	-0.0676946	-0.0580183	-0.0794914	-0.0581151	-0.0637644	-0.272609	-0.129575	-0.124637	-0.1372	-0.171649	-0.184995	-0.129372	-0.0537031	-0.418683	-0.113668	-0.121112	-0.201638	-0.10165	-0.167646
A_23_P112078	MFHAS1	NM_004225	-0.068592	-0.158639	-0.183883	-0.128999	-0.108882	-0.181806	-0.151951	0.180125	-0.0500001	-0.0465726	-0.189265	-0.227737	-0.191897	-0.225924	-0.327186	-0.196705	-0.171905	0.0268046	-0.0269633	-0.05348	-0.0885356	-0.199002	-0.108668	0.105733	-0.129414	-0.0822954	0.0347118	0.0210349
A_23_P112086	DEFA5	NM_021010				0.285749		-0.325412											-0.157253	-0.257607	-0.0449526	0.0677346	-0.181945
A_23_P112100	SNTG1	AL161971						-0.0293342												-0.172557	-0.137924		-0.201703	-0.0195741		-0.249211
A_23_P112103	GSDMDC1	NM_024736	-0.0927325	0.204886	-0.104694	-0.124318	-0.0470411	-0.113844	-0.22202	-0.0572218	-0.0851425	-0.201373	-0.120063	-0.289862	-0.245459	0.0287532	-0.243171	-0.091371	-0.128921	-0.27227	-0.116439	-0.146948	-0.22489	-0.383444	-0.528034	-0.189172	-0.100389	-0.183104	-0.311713	-0.377179
A_23_P112113	KIAA0196	NM_014846	0.114069	0.0943327	0.0659964	0.147825	0.0449391	0.160124	0.135672	0.045717	0.119328	0.1057	0.0949133	0.0179548	0.065068	0.0844585	0.115097	0.0671621	0.0834265	0.141927	0.112119	0.114486	0.0482633	0.0523833	0.0674309	0.0872235	0.111364	0.0798849	0.0225337	0.174209
A_23_P112135	TRAM1	NM_014294	-0.0400316	-0.0482016	-0.0309138	0.0607887	-0.242511	0.0696099	0.112172	-0.273194	0.134535	0.13293	0.0334268	-0.0467628	-0.0325266	-0.0351569	-0.242443	-0.0232064	0.0670889	-0.0178646	-0.170605	-0.10309	-0.198265	-0.314414	0.134123	-0.0548146	-0.0807468	0.00514089	0.111709	0.121895
A_23_P11214	NKRF	NM_017544	-0.0483165	-0.130667	-0.0985518	-0.19077	-0.0728894	0.0276411	-0.0390266	-0.145684	0.0260015	-0.0543023	-0.00575736	0.105089	0.0399846	-0.0358532	-0.0891558	0.00719359	-0.022083	0.0813935	-0.0257604	0.0944603	0.055159	-0.0370246	0.198353	0.0494263	0.0484135	0.0580796	-0.0197536	-0.0673544
A_23_P112159	EIF2C2	NM_012154	-0.110605	-0.0982438	-0.0373306	-0.192799	-0.151781	-0.190161	-0.262687	-0.119277	-0.353333	-0.277971	-0.144434	-0.162738	-0.279684	-0.205615	-0.0182118	-0.232363	-0.0767489	-0.118939	-0.0530213	-0.106507	-0.0482346	-0.229013	-0.464201	-0.285866	-0.115023	-0.122878	-0.206506	-0.0516867
A_23_P112162	DGAT1	NM_012079	-0.199089	-0.0865276	-0.140857	-0.0796216	-0.11612	-0.11411	-0.201339	-0.0553843	-0.132986	-0.156425	-0.07908	-0.112467	-0.0869012	-0.0368026	0.0297301	-0.135281	-0.241787	0.00869725	-0.171202	-0.172918	-0.165707	-0.299192	-0.327167	-0.138127	0.0677488	-0.0990019	-0.0858529	-0.0843088
A_23_P112173	SLC24A2	NM_020344		0.212122				0.0422865			-0.0298712							0.108037	-0.100531		0.0194142		0.138221					-0.0842238
A_23_P112187	FIBCD1	NM_032843	-0.199575	-0.15842	-0.290384	-0.122065	0.144523	-0.202705	-0.199197	0.468315	-0.353553	-0.221898	-0.274825	0.0843437	-0.201675	-0.188051	0.0379225	-0.267575	-0.224075	-0.143187	-0.222371	-0.155247	-0.177928	0.0952935	0.0360721	-0.0183285	-0.312892	-0.191542	-0.0923818	0.0533817
A_23_P112201	JMJD2C	NM_015061	0.13664	0.0615571	0.0597063	0.0654629	0.0884899	0.155127	0.220483	0.0971241	0.189779	0.0582627	0.077914	0.0216178	0.0779942	0.111692	-0.0684282	0.0866885	0.184894	0.276532	0.0922184	0.13456	0.174683	0.189844	0.204522	0.154782	0.133157	0.0859905	0.0696806	0.162134
A_23_P112220	INSL4	NM_002195				-0.0191563		-0.127757												-0.0290328	0.293973	-0.0409875
A_23_P11224	TMEM32	NM_173470	0.208135	0.045038	0.150252	0.230663	0.137216	0.0194391	0.126643	0.294802	-0.0411544	0.126156	0.191589	0.0759864	0.130855	0.208151	0.251863	0.0938444	0.19043	-0.042143	0.01965	-0.067256	-0.01242	-0.152737	0.0306812	-0.0741128	-0.0397306	0.0291558	-0.012524	-0.0512589
A_23_P112241	DNAJB5	NM_012266	0.27668	0.116252	0.39693	0.463338	0.304596	-0.0194275	-0.0132607	0.885566	0.0453504	-0.0496284	0.256988	0.261405	0.211567	0.231027	0.620962	-0.112799	0.0414052	-0.320692	0.0805826	-0.213608	0.186596	0.0505415	-0.252389	-0.513449	-0.313061	0.18984	-0.194991	0.0870946
A_23_P112251	LOC552891	NM_004125	0.215319	0.0279125	-0.00549088	0.10003	-0.167945	0.143589	0.151153	-0.16906	0.0425594	-0.00875625	-0.0848807	-0.00624183	-0.0183265	-0.162664	-0.103442	-0.232694	-0.100535	-0.0760741	-0.0478996	0.00685374	-0.103382	-0.185335	-0.0151104	-0.109074	0.0316413	-0.155112	-0.198978	0.0870063
A_23_P112260	LOC552891	NM_004125	0.0699366	-0.123741	-0.134341	0.037534	-0.225179	0.18317	0.13301	-0.254255	0.105703	0.0406008	-0.0874024	0.0166283	-0.0232226	-0.20983	-0.204918	-0.184013	-0.127371	-0.0641274	-0.0183745	0.0167858	-0.0473617	-0.209082	0.0622125	-0.0557551	0.120786	-0.132954	-0.173212	0.0769492
A_23_P112275	GPR51	NM_005458	-0.031341																		0.248991	0.147272
A_23_P112289	TMOD1	NM_003275	-0.0582271	-0.329925	0.0289848	0.148952	-0.0214983	-0.117442	-0.556692	0.835788	-0.160697	0.302214	0.156726	-0.293946	-0.148961	0.21699	0.57815	0.249072	0.183997	-0.153667	-0.19288	-0.391571	-0.259168	-0.203724	-0.188299	-0.326584	-0.29266	-0.349016	-0.441663	-0.318062
A_23_P112296	DBH	NM_000787		-0.0139568		-0.0166524		-0.135079	-0.134918			-0.558879	-0.397862	-0.593322	-0.499383	-0.45452	-0.40295	-0.263918	-0.0729809	-0.208763	-0.1944	-0.315521	-0.492453	-1.28983	-0.337307	-0.440099	-0.811987	-1.11766	-0.59577	-0.211968
A_23_P112311	TRIM32	NM_012210	-0.0494631	0.00715514		-0.11504	0.0901518	0.0164521	-0.0940409	0.414585	0.0904204	0.230307	0.235096	0.0423397	0.137606	0.368681	0.23046	0.0739	0.209826	0.0800742	-0.0124414	0.146943	0.147052	-0.0566453	-0.0581101	-0.127779	0.142152	0.0027416	0.116971	-0.0563802
A_23_P112327	OBP2A	NM_014582										0.0700848				-0.130494	0.386789	0.0974313	-0.196571	-0.0496151	-0.26357	-0.171976	-0.0483024		-0.0987368		-0.0737596	0.0590773		-0.419452
[truncated: 40,673 more rows]
