# Supplementary material for: Inhibition of the hexosamine biosynthetic pathway promotes castration-resistant prostate cancer
Source: Nat Commun. 2016 May 19;7:11612. doi: 10.1038/ncomms11612 (PMC4874037; doi:10.1038/ncomms11612)
Supplement: Supplementary Software — R software code used for integrative analysis [file ncomms11612-s3.zip]

Archive with 207 entries (194 files):
- integHBP/
- integHBP/.DS_Store
- __MACOSX/
- __MACOSX/integHBP/
- __MACOSX/integHBP/._.DS_Store
- integHBP/Analysis/
- integHBP/Analysis/.DS_Store
- __MACOSX/integHBP/Analysis/
- __MACOSX/integHBP/Analysis/._.DS_Store
- integHBP/Analysis/concordance_ranks.pdf
- __MACOSX/integHBP/Analysis/._concordance_ranks.pdf
- integHBP/Analysis/concordance_scores.pdf
- __MACOSX/integHBP/Analysis/._concordance_scores.pdf
- integHBP/Analysis/degdistwsig_010516_seed2.pdf
- __MACOSX/integHBP/Analysis/._degdistwsig_010516_seed2.pdf
- integHBP/Analysis/degdistwsig_010516_seed37.pdf
- __MACOSX/integHBP/Analysis/._degdistwsig_010516_seed37.pdf
- integHBP/Analysis/degdistwsig_042115.pdf
- __MACOSX/integHBP/Analysis/._degdistwsig_042115.pdf
- integHBP/Analysis/degdistwsig_120515.pdf
- __MACOSX/integHBP/Analysis/._degdistwsig_120515.pdf
- integHBP/Analysis/InfMat4NetGSA072509.csv
- __MACOSX/integHBP/Analysis/._InfMat4NetGSA072509.csv
- integHBP/Analysis/integscore_permpval_010516_seed2.pdf
- __MACOSX/integHBP/Analysis/._integscore_permpval_010516_seed2.pdf
- integHBP/Analysis/integscore_permpval_010516_seed37.pdf
- __MACOSX/integHBP/Analysis/._integscore_permpval_010516_seed37.pdf
- integHBP/Analysis/integscore_permpval_042115.pdf
- __MACOSX/integHBP/Analysis/._integscore_permpval_042115.pdf
- integHBP/Analysis/integscore_permpval_120515.pdf
- __MACOSX/integHBP/Analysis/._integscore_permpval_120515.pdf
- integHBP/Analysis/mapping_all_071009.RData
- __MACOSX/integHBP/Analysis/._mapping_all_071009.RData
- integHBP/Analysis/NodeInfo4Enrichment.csv
- __MACOSX/integHBP/Analysis/._NodeInfo4Enrichment.csv
- integHBP/Analysis/PathNet_directed.csv
- __MACOSX/integHBP/Analysis/._PathNet_directed.csv
- integHBP/Analysis/pathRankDetails010516.csv
- __MACOSX/integHBP/Analysis/._pathRankDetails010516.csv
- integHBP/Analysis/pathRankDetails042115.csv
- __MACOSX/integHBP/Analysis/._pathRankDetails042115.csv
- integHBP/Analysis/pathRankDetails120515.csv
- __MACOSX/integHBP/Analysis/._pathRankDetails120515.csv
- integHBP/Analysis/rankcomp_top10_010516_seed2.pdf
- __MACOSX/integHBP/Analysis/._rankcomp_top10_010516_seed2.pdf
- integHBP/Analysis/rankcomp_top10_010516_seed37.pdf
- __MACOSX/integHBP/Analysis/._rankcomp_top10_010516_seed37.pdf
- integHBP/Analysis/rankcomp_top10_042115.pdf
- __MACOSX/integHBP/Analysis/._rankcomp_top10_042115.pdf
- integHBP/Analysis/rankcomp_top10_120515.pdf
- __MACOSX/integHBP/Analysis/._rankcomp_top10_120515.pdf
- integHBP/Analysis/rescheck.csv
- __MACOSX/integHBP/Analysis/._rescheck.csv
- integHBP/Analysis/rescheck010516.csv
- __MACOSX/integHBP/Analysis/._rescheck010516.csv
- integHBP/Analysis/seedchecks/
- integHBP/Analysis/seedchecks/pathRankDetails010516_seed1.csv
- __MACOSX/integHBP/Analysis/seedchecks/
- __MACOSX/integHBP/Analysis/seedchecks/._pathRankDetails010516_seed1.csv
- integHBP/Analysis/seedchecks/pathRankDetails010516_seed10.csv
- __MACOSX/integHBP/Analysis/seedchecks/._pathRankDetails010516_seed10.csv
- integHBP/Analysis/seedchecks/pathRankDetails010516_seed11.csv
- __MACOSX/integHBP/Analysis/seedchecks/._pathRankDetails010516_seed11.csv
- integHBP/Analysis/seedchecks/pathRankDetails010516_seed12.csv
- __MACOSX/integHBP/Analysis/seedchecks/._pathRankDetails010516_seed12.csv
- integHBP/Analysis/seedchecks/pathRankDetails010516_seed13.csv
- __MACOSX/integHBP/Analysis/seedchecks/._pathRankDetails010516_seed13.csv
- integHBP/Analysis/seedchecks/pathRankDetails010516_seed14.csv
- __MACOSX/integHBP/Analysis/seedchecks/._pathRankDetails010516_seed14.csv
- integHBP/Analysis/seedchecks/pathRankDetails010516_seed15.csv
- __MACOSX/integHBP/Analysis/seedchecks/._pathRankDetails010516_seed15.csv
- integHBP/Analysis/seedchecks/pathRankDetails010516_seed16.csv
- __MACOSX/integHBP/Analysis/seedchecks/._pathRankDetails010516_seed16.csv
- integHBP/Analysis/seedchecks/pathRankDetails010516_seed17.csv
- __MACOSX/integHBP/Analysis/seedchecks/._pathRankDetails010516_seed17.csv
- integHBP/Analysis/seedchecks/pathRankDetails010516_seed18.csv
- __MACOSX/integHBP/Analysis/seedchecks/._pathRankDetails010516_seed18.csv
- integHBP/Analysis/seedchecks/pathRankDetails010516_seed19.csv
- __MACOSX/integHBP/Analysis/seedchecks/._pathRankDetails010516_seed19.csv
- integHBP/Analysis/seedchecks/pathRankDetails010516_seed2.csv
- __MACOSX/integHBP/Analysis/seedchecks/._pathRankDetails010516_seed2.csv
- integHBP/Analysis/seedchecks/pathRankDetails010516_seed20.csv
- __MACOSX/integHBP/Analysis/seedchecks/._pathRankDetails010516_seed20.csv
- integHBP/Analysis/seedchecks/pathRankDetails010516_seed21.csv
- __MACOSX/integHBP/Analysis/seedchecks/._pathRankDetails010516_seed21.csv
- integHBP/Analysis/seedchecks/pathRankDetails010516_seed22.csv
- __MACOSX/integHBP/Analysis/seedchecks/._pathRankDetails010516_seed22.csv
- integHBP/Analysis/seedchecks/pathRankDetails010516_seed23.csv
- __MACOSX/integHBP/Analysis/seedchecks/._pathRankDetails010516_seed23.csv
- integHBP/Analysis/seedchecks/pathRankDetails010516_seed24.csv
- __MACOSX/integHBP/Analysis/seedchecks/._pathRankDetails010516_seed24.csv
- integHBP/Analysis/seedchecks/pathRankDetails010516_seed25.csv
- __MACOSX/integHBP/Analysis/seedchecks/._pathRankDetails010516_seed25.csv
- integHBP/Analysis/seedchecks/pathRankDetails010516_seed26.csv
- __MACOSX/integHBP/Analysis/seedchecks/._pathRankDetails010516_seed26.csv
- integHBP/Analysis/seedchecks/pathRankDetails010516_seed27.csv
- __MACOSX/integHBP/Analysis/seedchecks/._pathRankDetails010516_seed27.csv
- integHBP/Analysis/seedchecks/pathRankDetails010516_seed28.csv
- __MACOSX/integHBP/Analysis/seedchecks/._pathRankDetails010516_seed28.csv
- integHBP/Analysis/seedchecks/pathRankDetails010516_seed29.csv
- __MACOSX/integHBP/Analysis/seedchecks/._pathRankDetails010516_seed29.csv
- integHBP/Analysis/seedchecks/pathRankDetails010516_seed3.csv
- __MACOSX/integHBP/Analysis/seedchecks/._pathRankDetails010516_seed3.csv
- integHBP/Analysis/seedchecks/pathRankDetails010516_seed30.csv
- __MACOSX/integHBP/Analysis/seedchecks/._pathRankDetails010516_seed30.csv
- integHBP/Analysis/seedchecks/pathRankDetails010516_seed31.csv
- __MACOSX/integHBP/Analysis/seedchecks/._pathRankDetails010516_seed31.csv
- integHBP/Analysis/seedchecks/pathRankDetails010516_seed32.csv
- __MACOSX/integHBP/Analysis/seedchecks/._pathRankDetails010516_seed32.csv
- integHBP/Analysis/seedchecks/pathRankDetails010516_seed33.csv
- __MACOSX/integHBP/Analysis/seedchecks/._pathRankDetails010516_seed33.csv
- integHBP/Analysis/seedchecks/pathRankDetails010516_seed34.csv
- __MACOSX/integHBP/Analysis/seedchecks/._pathRankDetails010516_seed34.csv
- integHBP/Analysis/seedchecks/pathRankDetails010516_seed35.csv
- __MACOSX/integHBP/Analysis/seedchecks/._pathRankDetails010516_seed35.csv
- integHBP/Analysis/seedchecks/pathRankDetails010516_seed36.csv
- __MACOSX/integHBP/Analysis/seedchecks/._pathRankDetails010516_seed36.csv
- integHBP/Analysis/seedchecks/pathRankDetails010516_seed37.csv
- __MACOSX/integHBP/Analysis/seedchecks/._pathRankDetails010516_seed37.csv
- integHBP/Analysis/seedchecks/pathRankDetails010516_seed38.csv
- __MACOSX/integHBP/Analysis/seedchecks/._pathRankDetails010516_seed38.csv
- integHBP/Analysis/seedchecks/pathRankDetails010516_seed39.csv
- __MACOSX/integHBP/Analysis/seedchecks/._pathRankDetails010516_seed39.csv
- integHBP/Analysis/seedchecks/pathRankDetails010516_seed4.csv
- __MACOSX/integHBP/Analysis/seedchecks/._pathRankDetails010516_seed4.csv
- integHBP/Analysis/seedchecks/pathRankDetails010516_seed40.csv
- __MACOSX/integHBP/Analysis/seedchecks/._pathRankDetails010516_seed40.csv
- integHBP/Analysis/seedchecks/pathRankDetails010516_seed41.csv
- __MACOSX/integHBP/Analysis/seedchecks/._pathRankDetails010516_seed41.csv
- integHBP/Analysis/seedchecks/pathRankDetails010516_seed42.csv
- __MACOSX/integHBP/Analysis/seedchecks/._pathRankDetails010516_seed42.csv
- integHBP/Analysis/seedchecks/pathRankDetails010516_seed43.csv
- __MACOSX/integHBP/Analysis/seedchecks/._pathRankDetails010516_seed43.csv
- integHBP/Analysis/seedchecks/pathRankDetails010516_seed44.csv
- __MACOSX/integHBP/Analysis/seedchecks/._pathRankDetails010516_seed44.csv
- integHBP/Analysis/seedchecks/pathRankDetails010516_seed45.csv
- __MACOSX/integHBP/Analysis/seedchecks/._pathRankDetails010516_seed45.csv
- integHBP/Analysis/seedchecks/pathRankDetails010516_seed46.csv
- __MACOSX/integHBP/Analysis/seedchecks/._pathRankDetails010516_seed46.csv
- integHBP/Analysis/seedchecks/pathRankDetails010516_seed47.csv
- __MACOSX/integHBP/Analysis/seedchecks/._pathRankDetails010516_seed47.csv
- integHBP/Analysis/seedchecks/pathRankDetails010516_seed48.csv
- __MACOSX/integHBP/Analysis/seedchecks/._pathRankDetails010516_seed48.csv
- integHBP/Analysis/seedchecks/pathRankDetails010516_seed49.csv
- __MACOSX/integHBP/Analysis/seedchecks/._pathRankDetails010516_seed49.csv
- integHBP/Analysis/seedchecks/pathRankDetails010516_seed5.csv
- __MACOSX/integHBP/Analysis/seedchecks/._pathRankDetails010516_seed5.csv
- integHBP/Analysis/seedchecks/pathRankDetails010516_seed50.csv
- __MACOSX/integHBP/Analysis/seedchecks/._pathRankDetails010516_seed50.csv
- integHBP/Analysis/seedchecks/pathRankDetails010516_seed6.csv
- __MACOSX/integHBP/Analysis/seedchecks/._pathRankDetails010516_seed6.csv
- integHBP/Analysis/seedchecks/pathRankDetails010516_seed7.csv
- __MACOSX/integHBP/Analysis/seedchecks/._pathRankDetails010516_seed7.csv
- integHBP/Analysis/seedchecks/pathRankDetails010516_seed8.csv
- __MACOSX/integHBP/Analysis/seedchecks/._pathRankDetails010516_seed8.csv
- integHBP/Analysis/seedchecks/pathRankDetails010516_seed9.csv
- __MACOSX/integHBP/Analysis/seedchecks/._pathRankDetails010516_seed9.csv
- __MACOSX/integHBP/Analysis/._seedchecks
- integHBP/Analysis/toppaths.csv
- __MACOSX/integHBP/Analysis/._toppaths.csv
- integHBP/Analysis/toppaths.xlsx
- __MACOSX/integHBP/Analysis/._toppaths.xlsx
- __MACOSX/integHBP/._Analysis
- integHBP/Data/
- integHBP/Data/GeneExpData_preNorm_forR.txt
- __MACOSX/integHBP/Data/
- __MACOSX/integHBP/Data/._GeneExpData_preNorm_forR.txt
- integHBP/Data/mapping_all_071009.RData
- __MACOSX/integHBP/Data/._mapping_all_071009.RData
- integHBP/Data/Tissue_numeric_txt.txt
- __MACOSX/integHBP/Data/._Tissue_numeric_txt.txt
- __MACOSX/integHBP/._Data
- integHBP/KEGGdata_v50/
- integHBP/KEGGdata_v50/.DS_Store
- __MACOSX/integHBP/KEGGdata_v50/
- __MACOSX/integHBP/KEGGdata_v50/._.DS_Store
- integHBP/KEGGdata_v50/HSApath.csv
- __MACOSX/integHBP/KEGGdata_v50/._HSApath.csv
- integHBP/KEGGdata_v50/HSApath_cpd.csv
- __MACOSX/integHBP/KEGGdata_v50/._HSApath_cpd.csv
- integHBP/KEGGdata_v50/HSApath_cpdName_long.csv
- __MACOSX/integHBP/KEGGdata_v50/._HSApath_cpdName_long.csv
- integHBP/KEGGdata_v50/HSApath_geneName_long.csv
- __MACOSX/integHBP/KEGGdata_v50/._HSApath_geneName_long.csv
- integHBP/KEGGdata_v50/HSApath_genes.csv
- __MACOSX/integHBP/KEGGdata_v50/._HSApath_genes.csv
- __MACOSX/integHBP/._KEGGdata_v50
- integHBP/RCode/
- integHBP/RCode/.DS_Store
- __MACOSX/integHBP/RCode/
- __MACOSX/integHBP/RCode/._.DS_Store
- integHBP/RCode/.Rapp.history
- __MACOSX/integHBP/RCode/._.Rapp.history
- integHBP/RCode/concanal.R
- __MACOSX/integHBP/RCode/._concanal.R
- integHBP/RCode/integrativepathanal.R
- __MACOSX/integHBP/RCode/._integrativepathanal.R
- integHBP/RCode/integrativepathanal_suppfn.R
- __MACOSX/integHBP/RCode/._integrativepathanal_suppfn.R
- integHBP/RCode/netGSA_2sample_allCodes.R
- __MACOSX/integHBP/RCode/._netGSA_2sample_allCodes.R
- integHBP/RCode/netpermanal.R
- __MACOSX/integHBP/RCode/._netpermanal.R
- __MACOSX/integHBP/._RCode
- integHBP/README.txt
- __MACOSX/integHBP/._README.txt
- __MACOSX/._integHBP
