# Supplementary material for: Inhibition of the hexosamine biosynthetic pathway promotes castration-resistant prostate cancer
Source: Nat Commun. 2016 May 19;7:11612. doi: 10.1038/ncomms11612 (PMC4874037; doi:10.1038/ncomms11612)
Supplement: Supplementary Software — R software code used for integrative analysis [file ncomms11612-s3.zip › integHBP/Analysis/InfMat4NetGSA072509.csv]

	C00009	C00013	C00019	C00021	C00025	C00037	C00042	C00047	C00049	C00051	C00055	C00072	C00074	C00078	C00086	C00090	C00093	C00099	C00106	C00111	C00116	C00120	C00121	C00122	C00123	C00134	C00137	C00140	C00147	C00148	C00152	C00153	C00155	C00158	C00159	C00170	C00178	C00183	C00187	C00188	C00197	C00209	C00212	C00213	C00219	C00233	C00242	C00245	C00255
C00009	1.03910286611708	0.0314376554999685	0.0371125908051704	0.0210828826170667	0.035081972894371	0.0309983637571856	0.023485127627886	0.00190330133888971	0.0133686224070492	0.01811217877317	0.0171937568423241	0.00894824181036669	0.00315249469608295	0.0107977828352475	0	0	0.0130032968568284	0.00193470994198122	0.00119847577889625	0.00138282848369264	0.0109797113581019	0.00187951321148725	0.000460652262194338	0.00119847577889625	0.00187382264007485	0.00392304287160272	0.00419373618679241	0.00257619458682704	0	0.00461931998502247	0.00194394090190067	0.00076010609685324	0.00686391961616919	0.0164825392536424	0.00506042757288522	0	0	0.00212746086308908	0.0078837416162954	0.00321680386447616	0.00362546966074845	0	0.000958496124623733	0.00340286903507079	0.0161281819706654	0.00197261639449981	0.000403016025255488	0.0024749928480692	0.00215676735202609
C00013	0.0267088183740122	1.02519192722564	0.0304859683091805	0.0172049312802065	0.019155438034949	0.0227572960371709	0.0118626801548311	0.00837016301300566	0.0130095816949144	0.0124523317359355	0.00597806699258122	0.00768943167777668	0.00447186730424765	0.015608968080009	0	0	0.00763636486358778	0.00138361157180311	0.00091528916192305	0.00104085419848355	0.0092390489073181	0.00747209239813115	0.000284163920437854	0.000915289161923051	0.00803005302485902	0.00322033394709114	0.0015811082901809	0.00255076966408479	0	0.0104370868749369	0.00943302637767193	0.000606238656014563	0.0054399877871674	0.00693967703230207	0.00341106876235015	0	0	0.00836331075959687	0.00702291592212834	0.00937545037044502	0.000748007862956154	0	0.00059777661053496	0.00251335090882864	0.0216273824958307	0.00109085480253792	0.000310974660358192	0.0098104552849351	0.00176548377853986
C00019	0.0186307521520889	0.0242924403158965	1.06614740680539	0.534583909458193	0.0152808669458284	0.0342670768824666	0.324948039994792	0.00130469069806775	0.00407279387152528	0.0141957266710676	0.00358722757579446	0.0135896845674324	0.00167136268184486	0.0356186325007091	0	0	0.0104402456526404	0.00144238642901766	0.000888977750464184	0.00124635208191968	0.0130571871043187	0.000513248940461098	0.00024677544219382	0.000888977750464185	0.00104470410947654	0.00388835330274058	0.0013567329720263	0.00117010131509454	0	0.0263165036172007	0.00186123451861908	0.0107860531023797	0.00429244808562257	0.0128623220969567	0.00103196808513394	0	0	0.00143731602820128	0.00839519477948308	0.00409761713172886	0.000829785115700537	0	0.000424370896148474	0.00344216220465423	0.0153064480547595	0.00132225916251322	0.000183234643415221	0.00514948220100553	0.000567375881771611
C00021	0.0147587144368233	0.0192977996635372	0.102242806704731	1.05249682468597	0.00886808040134143	0.0534004486326796	0.0327079391418342	0.00103987683112264	0.00427564008708663	0.0135824421543252	0.00324496755407166	0.0174424895768102	0.00267439558317711	0.0608159360597991	0	0	0.00861689168709202	0.00115746369754139	0.000685091502095363	0.000738461562451865	0.0120059221481519	0.000382644262089215	0.000178156735341808	0.000685091502095363	0.00071301916960207	0.00252316451936596	0.00113467375204828	0.000776683062448358	0	0.00509198974270587	0.00120664157838409	0.020875906064536	0.00389217064334236	0.00623910163189441	0.00091544511612951	0	0	0.000991265074561416	0.00657683873609343	0.00616611265040012	0.000658170985170611	0	0.000322529288740632	0.00460760626266872	0.0116683803446156	0.000953827288081506	0.000159543219408968	0.00180245410897998	0.000362030011108161
C00025	0.0179510743173023	0.0259994136193369	0.023942985175021	0.0136112872776425	1.03369228130584	0.0361808488586466	0.00947369202221644	0.00163512864174172	0.0323338492050723	0.09015022551391	0.00332320759118568	0.0075024169767896	0.00052023087358425	0.0144956888915979	0	0	0.00723375009355613	0.0254861411227224	0.000926663464800276	0.000917077544572769	0.00876816552673913	0.000508178512278374	0.000467223503038447	0.000926663464800276	0.0251892760869768	0.00491363270730587	0.00129754615207699	0.00133777507656437	0	0.00963851689303233	0.00128617625269348	0.000527621657942772	0.00453731277484309	0.0126071716847131	0.00181538243119862	0	0	0.0254941855682326	0.00706119183675541	0.00330829293399184	0.000601178999951505	0	0.000512037025108725	0.00352178208275363	0.0144770066917848	0.00091244465480194	0.00022956574656087	0.00244856409336608	0.000573424492570466
C00037	0.024218176816679	0.0299373495920283	0.05310177856736	0.0340083616628369	0.0144856823591488	1.05881753282404	0.0189945499217654	0.00141500002810607	0.00318108141355737	0.106742418190832	0.00372224900704516	0.00934103700290303	0.00077875030112297	0.0153420317403778	0	0	0.0117227020137244	0.00136728909561748	0.00125043349891502	0.0008535365760368	0.0138798613252713	0.000522901289978867	0.000282326951159449	0.00125043349891502	0.00103432295695949	0.00295820852723521	0.00169591287201013	0.000839644051226843	0	0.00416566290491269	0.0014290390231817	0.000979102093760996	0.0220933872710968	0.00760940714186836	0.00085394882787186	0	0	0.0014204588076551	0.00930727244982948	0.0764952316545803	0.000652744959824696	0	0.00037834108807725	0.077145920299344	0.0310661180629636	0.00129181916880927	0.000173056244995017	0.00189536135242633	0.000551720666447668
C00042	0.0184795544217967	0.0250881749451899	0.025060780418925	0.0139859322565855	0.0247132670638106	0.0128046014188093	1.01918085988947	0.00131953933326367	0.00351617321399408	0.0133296545741952	0.003414344935691	0.0077913775804639	0.000410160261013551	0.00882338238550126	0	0	0.0104062039298513	0.0015771755224494	0.00099190599158674	0.00158099469493146	0.0117974842149404	0.000552334984545243	0.000277187826229695	0.00099190599158674	0.00129459934242374	0.00496841914465599	0.00138452809602361	0.00145604137334967	0	0.0754484040216382	0.00212928472127538	0.000579203542763585	0.00403749414142003	0.0231504654974939	0.00113419155760573	0	0	0.00167566740079887	0.00879080951234875	0.00169520005883545	0.000671875410171257	0	0.000441539095747055	0.00193033621585056	0.0168156701314066	0.00132976113297445	0.000165190431061737	0.0116045729080065	0.000683052502163714
C00047	0.010215808327032	0.0163717885538984	0.0182676583521037	0.0101791568265721	0.00753872996686384	0.00939015392633826	0.00730821767589961	1.00101693243688	0.00221908304965187	0.0135237144033865	0.00227830195632085	0.00835647464325466	0.000293645162285996	0.00739953383610673	0	0	0.00662895818401612	0.00122062927526675	0.000889090614125885	0.00126848952089715	0.00822382332129901	0.00038949341023419	0.000201037082568944	0.000889090614125884	0.000635550056088102	0.00232553538475003	0.00119681488690494	0.000609030456043193	0	0.00278958519589856	0.00112508952845127	0.000415709466293582	0.00291877165156551	0.0053217414388992	0.000598053149438228	0	0	0.000925652310553788	0.00861159192621697	0.00128715193747202	0.00055370723031236	0	0.00029157874930889	0.0015563026230034	0.0161441929108708	0.000860392951398857	0.000133157359677056	0.00144001973851338	0.000460213712573261
C00049	0.00544949393667096	0.00600598247011313	0.00960962753981332	0.00546160573333582	0.00376071447666896	0.00484740672785135	0.00389850366137768	0.000597386014722707	1.00108085518664	0.00526200741320976	0.00142280403141091	0.00550517228727035	0.000159746202057383	0.00425210212495858	0	0	0.00308644032554639	0.000448157930470395	0.000872765863614392	0.000269576310354543	0.00392635164465295	0.000140393637903805	0.000165588697572442	0.00087276586361439	0.000273464470554934	0.00119601263194521	0.00104487049033722	0.00031410499365814	0	0.00123673742122674	0.000457848531803994	0.000206638317419896	0.0018647505099089	0.00348478736821943	0.000350968393012075	0	0	0.000519636624572979	0.00384797400912821	0.000679613957370081	0.000232011573748125	0	0.000141881177191754	0.000801540519800142	0.00808747998942862	0.000378138613853766	7.31761965209603e-05	0.000590176815270873	0.000131776798832283
C00051	0.031514353534857	0.028186196019285	0.037402688501497	0.0226327611809391	0.0675476218238125	0.184526336211361	0.0135832051734875	0.00141799177494496	0.00469322909280061	1.15290075589284	0.00423186713066131	0.00808910073273269	0.000541594661239497	0.00978647399352247	0	0	0.00739386290764064	0.00248195753410263	0.00110995036492091	0.000877439691139075	0.0089802780484018	0.000611063017324804	0.00037147965860074	0.0011099503649209	0.00227551203420536	0.00308196793194646	0.0015734732451803	0.00108755655679407	0	0.00377056702395066	0.00154284430452635	0.000759390984835448	0.0113926911566851	0.00701391417752217	0.000977760421909144	0	0	0.00263786966031699	0.00701306426586748	0.0140238720960116	0.000749663912945469	0	0.000539672743461431	0.0141744356033033	0.0157376593048102	0.00101561507490278	0.000165568476928493	0.00197404279654081	0.000496879567451431
C00055	0.0490131320284814	0.031741582882699	0.0391824277873045	0.0214759949392506	0.0146992133755586	0.0151937803845976	0.0156519001368957	0.00201914122555296	0.00439127218940501	0.0129032238045245	1.0280301939878	0.0103406630962938	0.010128300570757	0.0106552744011236	0	0	0.0331588220567594	0.00141145255289639	0.00145032380604507	0.00128909796273797	0.0180904197755303	0.000700637747728026	0.000439154199276037	0.00145032380604507	0.00110117482843998	0.00399764122279165	0.022945172398179	0.00441469213709581	0	0.00387758034049895	0.00184236046853099	0.00077392298039165	0.00497861816362166	0.00848761962228485	0.00366966530248172	0	0	0.00155797054353207	0.00888009748220974	0.00206763652178627	0.000918855661648965	0	0.000905128569966144	0.00219182374236801	0.0163611908939814	0.00115417850482585	0.000485552138735829	0.00227708810823772	0.000553673098252705
C00072	0.00492201609873706	0.0123488342339288	0.0117100854320573	0.00644408822593458	0.00364927745555097	0.00517466003269145	0.00436267731408959	0.000742262803068028	0.00149441128900611	0.00398202354526011	0.00134341259907396	1.08438664837815	0.000178040558025178	0.00418188310246995	0	0	0.00936666830567497	0.00054243840095533	0.000325831351286175	0.000374247493633472	0.0113075140711433	0.000259750697935801	8.64360919823537e-05	0.000325831351286176	0.000422955893513529	0.00154203906713454	0.000489134495941779	0.000338923378517921	0	0.00157764275301652	0.000663613452171858	0.000405996021489815	0.00162608415668929	0.0028650189008269	0.000307712842585543	0	0	0.000597558503307007	0.00361089544932168	0.0007175322628859	0.000307331105519412	0	0.000189317781524744	0.000897804156897783	0.0252228085607176	0.000601802371065123	0.000126301890222127	0.000840566433977295	0.000152873700134455
C00074	0.11397795133642	0.0292342540132588	0.0350877114889927	0.0191024659189575	0.012177914815554	0.0145560994404946	0.0169121552601845	0.00141629872018587	0.0111558514369777	0.0102880389235267	0.0138170936796861	0.00703948207083265	1.00419550180295	0.00807142981538258	0	0	0.00712256777116087	0.00115725008253305	0.000935644235218026	0.00104758856016311	0.00787909135090632	0.00076768184113123	0.000389437032828736	0.000935644235218026	0.00102927177773166	0.00311029197350296	0.00180778331111618	0.00476179717920286	0	0.00349956159305954	0.00172763332417615	0.000706310938692357	0.0041942672727324	0.0155373109949581	0.00696333761557664	0	0	0.00135738839701887	0.00626337215385428	0.00186971433384358	0.00101199237884659	0	0.000645795480069129	0.00192894815762113	0.0121986620538899	0.00112512207573427	0.000180237463828978	0.00214285573261275	0.000666095179814828
C00078	0	0	0	0	0	0	0	0	0	0	0	0	0	1	0	0	0	0	0	0	0	0	0	0	0	0	0	0	0	0	0	0	0	0	0	0	0	0	0	0	0	0	0	0	0	0	0	0	0
C00086	0.0278223893867459	0.033007985626192	0.0432898984127317	0.0243601624187852	0.0139388663189395	0.0205635114554462	0.0168267946363861	0.00365107289905072	0.0443460127110044	0.0178081594675838	0.00477807830274208	0.0494627482198552	0.000621809995785068	0.0175172613368408	1	0	0.0129089408174605	0.00175568432328582	0.00178530545008234	0.00119921972600415	0.016040186293119	0.000662370136013642	0.000409815060600603	0.00178530545008234	0.00120101154556261	0.00758645206753951	0.00251685601808766	0.00126479092116431	0	0.00544350112684914	0.00247570104705086	0.00216682505092028	0.00752201160879127	0.0105414048150452	0.00133339570596839	0	0	0.00179336856216249	0.0119318060384608	0.00267810001899901	0.00135695966020533	0	0.000836188016019928	0.00426370190714149	0.0244690233784291	0.00166382331802181	0.00395313475745558	0.00305992304357462	0.00057404046987732
C00090	0	0	0	0	0	0	0	0	0	0	0	0	0	0	0	1	0	0	0	0	0	0	0	0	0	0	0	0	0	0	0	0	0	0	0	0	0	0	0	0	0	0	0	0	0	0	0	0	0
C00093	0.0283426880884362	0.0246102287325377	0.0515991164908417	0.0273665330147744	0.00989324395570923	0.0133717370666715	0.018081477271696	0.00155387350751291	0.00316458655307157	0.011471490219685	0.00685308627074575	0.0107556052124398	0.000532785105731569	0.0100954647894032	0	0	1.00739850563799	0.00114851247899008	0.00158309565439091	0.00094896738742363	0.179531758586601	0.000560469848834205	0.000415998755323223	0.00158309565439091	0.000866540487388879	0.00329327025264034	0.00240965372947328	0.00114924884638811	0	0.00377444634132934	0.00157954323555731	0.00084498715794193	0.00429416680810371	0.00785011559342594	0.00140738868920027	0	0	0.00135006489193545	0.0279276824667905	0.0018569183524675	0.000755356924250618	0	0.000547707524784908	0.00199632925053527	0.016439228436528	0.00103876786596449	0.000206426690024736	0.00201281877985175	0.000451476677362728
C00099	0.0126208440464395	0.0209236806656928	0.0274912794629466	0.0151581075372926	0.00933079802701883	0.0116271299807843	0.010563513575695	0.0152816250873069	0.169511470329011	0.0129829274998346	0.00299348937373071	0.0102235511466978	0.000389153355380256	0.00978605437214977	0	0	0.00951718121811608	1.00115964949338	0.001481746677971	0.000745297310113821	0.0116596035653564	0.000453042797888359	0.000309277953911376	0.001481746677971	0.000792216965213904	0.00733559835816886	0.00186045867086704	0.000766943332428511	0	0.00329617641326731	0.00130062740372313	0.000581081602067682	0.00395393843396375	0.00735833403997013	0.000756934465233464	0	0	0.00125321210293849	0.00914079392990823	0.00163771632436453	0.000615347184920891	0	0.000380887548512785	0.00195225146927041	0.0179781384065858	0.00104407529496273	0.000176869462967132	0.00166160613643337	0.000335789415283816
C00106	0.172329596710397	0.167429521621707	0.0330472942268235	0.0183059393263931	0.0151983924955361	0.0174715523399808	0.0145285427242523	0.00257018580207529	0.00636227147862538	0.0162024036408941	0.0346430682783176	0.0113569867218485	0.00657524837915012	0.0111332694402879	0	0	0.00980123283646334	0.00164117037653439	1.00138060321419	0.00156430977289049	0.0108504744231024	0.00175063134787299	0.000381243130295011	0.0013806032141837	0.00204731244796525	0.0034528828449085	0.00288227678673557	0.0028190922648153	0	0.00491387529312284	0.00279117765408275	0.000673120073111648	0.00491158754570103	0.0092906600781261	0.00323684494610434	0	0	0.00246866830154944	0.00988109224374384	0.00314286725046614	0.00121660967335204	0	0.00058392290506322	0.00235672801546006	0.0201664543111402	0.00125480442015647	0.000244638308495058	0.00323238735003576	0.0010473200743999
C00111	0.0348087751531265	0.0315867769316667	0.0395800448815197	0.0211901044664671	0.00915129785306413	0.0149289751728634	0.0147201802480192	0.0014411849654542	0.00318259601114451	0.010225351565169	0.00489667221186728	0.00657014806010363	0.000501908124465305	0.0080838403126301	0	0	0.0911942823738777	0.00110516384270561	0.000805815845926407	1.00101672045743	0.0230715019719893	0.00070430569410767	0.000343952482484198	0.000805815845926408	0.00100962080117588	0.00315203243899971	0.00131668223312282	0.00123422518515173	0	0.00360022573998564	0.00174955727259867	0.000791747197067008	0.00374798777333256	0.00608699110872963	0.00232566535768214	0	0	0.00130805839610791	0.00922172623771473	0.00191848128725893	0.000817219377754876	0	0.000607150628384862	0.00223118587404039	0.0277115261524127	0.00125109051849127	0.000170248023027695	0.0021713715562061	0.00248279628808333
C00116	0.0107008990215304	0.0103464375540978	0.0175422857924733	0.00975628281920904	0.0059430455922567	0.0080851921693645	0.00696428646610699	0.000887768777051717	0.00185479842426237	0.0075043673523761	0.00285239364669313	0.00735300306171054	0.000270717180026477	0.00611753747375833	0	0	0.00481791458563474	0.000680890966046071	0.00113525970217767	0.000663855609210958	1.01721059406586	0.00024016063177862	0.000234278530229257	0.00113525970217767	0.000453835464760833	0.00200889616614582	0.00214622754336139	0.000730066458436727	0	0.00192603354386615	0.000903591648188505	0.00034428576420537	0.00276898172287412	0.00492305306779891	0.00203640373406731	0	0	0.000786800669624394	0.00578169222961613	0.0010695333004803	0.000374453656515402	0	0.000250467525546724	0.00122767242518778	0.011116233031537	0.000631179368751337	0.00012469266379183	0.00113366050106485	0.000215804750644348
C00120	0.0108987154122681	0.012011664656117	0.0192187746222725	0.0109229384000383	0.00752124092701541	0.00969457109748423	0.00779681240731807	0.00119474216163807	0.00216165633323429	0.0105237517392032	0.00284553692617708	0.0110100693296886	0.000319484417204008	0.00850399165544065	0	0	0.00617272633679222	0.000896293454164606	0.0017454880911174	0.000539139142567475	0.00785250698153905	1.00028078025648	0.000331169116123955	0.0017454880911174	0.000546915268569968	0.00239196546624872	0.00208968873976197	0.000628194282851822	0	0.0024734130086741	0.000915674172325962	0.000413266303440491	0.00372940778695394	0.00696940050578197	0.000701919238481879	0	0	0.00103924726861376	0.00769575562917541	0.00135919393574124	0.000464011547497562	0	0.000283755260679334	0.00160304096457805	0.0161745556250754	0.000756258321722138	0.000146348734415026	0.00118032412317635	0.00026354700915405
C00121	0.0220098956220725	0.0236315371469501	0.0389588188610519	0.063683747932747	0.0145089260610034	0.0201566840405491	0.0199600039676108	0.00281162157031229	0.00565437913876806	0.0184998069914059	0.00835718670461289	0.0187199303801925	0.000762215168713884	0.0176171544660616	0	0	0.0111068723719257	0.001632399942837	0.00284138712710132	0.00106705622234697	0.0139503715694525	0.00161403377115374	1.00067951821547	0.00284138712710132	0.00175758149265342	0.0043419224054274	0.00353061259741104	0.00380941606904134	0	0.00559776036285978	0.00258043057123292	0.00161092099016238	0.00666802066094089	0.0125458221839891	0.00593228775597085	0	0	0.00257516573242959	0.0131769145475825	0.00340710467010329	0.000865625916648247	0	0.16793505009929	0.00302150159382175	0.0282372516619726	0.00139273739031018	0.000270094961937403	0.00311277273668892	0.000519722266445961
C00122	0.0239069604322468	0.0245185800506306	0.0329498840324291	0.0179848414401685	0.012603946721971	0.0180995279976834	0.21614402609977	0.00143056797355954	0.12944135772909	0.0109537005828837	0.00508878526114357	0.0072867082592128	0.000484433402660993	0.00825729076150988	0	0	0.0096391916385985	0.00121726902101637	0.000900849244757772	0.00111776165421919	0.0107845814952859	0.000685356720085228	0.000303161447383793	1.00090084924476	0.00110919294924295	0.0035463011645986	0.00136760289625214	0.00182221327045179	0	0.0182315673738654	0.0018136039810853	0.000694529871915816	0.00410060359158139	0.00996179794068507	0.00216540648219108	0	0	0.00145043224718006	0.00851928857710884	0.00215066762727646	0.00072514928810728	0	0.000575617697092397	0.00253810046919329	0.0361308030785177	0.00139624643447886	0.000175861702755455	0.00407314212939114	0.00347446897364679
C00123	0.0072659313676469	0.00800790989590332	0.0128127299496708	0.00728208029529571	0.00501424418456835	0.006463155112189	0.00519796156657341	0.000796508048895803	0.00144112823975931	0.00701595141947946	0.00189705623347448	0.00734016854981837	0.000212993161177873	0.00566942225594042	0	0	0.00411521947475688	0.000597538927927278	0.00116367812107727	0.000359432085280226	0.0052350919015287	0.000187189957327759	0.000220783090283499	0.00116367812107727	1.00036461625568	0.001594670220674	0.00139314904449782	0.0004188031682717	0	0.00164896948723345	0.000610459622035651	0.000275515460655087	0.00248631329445238	0.00464634443905688	0.000467953957830607	0	0	0.000692843059216151	0.00513058925832931	0.000906144392145616	0.000309346187177052	0	0.000189173326517362	0.00106871178735794	0.010783216794678	0.00050418061707158	9.75674489861982e-05	0.00078689586305957	0.000175700934305195
C00134	0.0217899942275506	0.0341762243033472	0.0615994266386717	0.0331185479004092	0.0220315374784135	0.0609804055990086	0.0218960408397714	0.00211643807805012	0.0377795201349375	0.0214127186445538	0.00465655623250295	0.0142616928624194	0.000694335936435638	0.0148738573607633	0	0	0.0193141599880407	0.00253962968654276	0.00199652954195336	0.00125319130150251	0.0233863356942018	0.000746855383017504	0.000449233665384818	0.00199652954195336	0.00145483683872795	1.01697766412539	0.00258165892718396	0.00135748307789756	0	0.00549828749750067	0.00213230417405488	0.00111739147128621	0.00650533880781029	0.0128264050394888	0.0011692858275026	0	0	0.00213957007045505	0.0130627305573599	0.005593290969308	0.000933701526177162	0	0.000608017198477742	0.00592641399513224	0.0249020998531467	0.00168659935105815	0.000265964077269308	0.00270698123253277	0.000581074849620816
C00137	0.0243907187007159	0.0234977229540992	0.034126128884274	0.0189857898358157	0.0118115123405203	0.0145924133116048	0.0132180487060801	0.00185685584156028	0.00347437440721185	0.0146484707882729	0.00511125545419442	0.0147074895596091	0.000534480083263083	0.0121414577480995	0	0	0.00900491579824486	0.00133978002073623	0.00227951945243281	0.000984402828707594	0.0114259148829601	0.000534366647542757	0.000495751343661434	0.00227951945243281	0.000918275339202243	0.00371326695773427	1.03812369312513	0.00112239614781719	0	0.0037831537263145	0.0015528401500613	0.000700359487402942	0.00534720639946653	0.00979209850507318	0.0011188238443315	0	0	0.00157828167378187	0.0105983718076787	0.00206063970233822	0.000770635372284742	0	0.000564957253633468	0.00233895255030151	0.0220159240382911	0.00115138636200863	0.000267395883078663	0.00196565854099585	0.000453618686121594
C00140	0.0119449047326541	0.0143132896495799	0.0199865262627711	0.0113117237200801	0.00807250551823495	0.0102342686455257	0.00809233679645248	0.001209484846046	0.00248855765830791	0.0108530936916934	0.00287469725870653	0.0100949468388774	0.000442841395042122	0.00844141960578903	0	0	0.00687812087584541	0.00208525688441433	0.00153816328892155	0.000715652585972273	0.00850873841020974	0.000334690013589493	0.000307665259487705	0.00153816328892155	0.000626911306791954	0.00262932226482735	0.00190630456087004	1.07786935250008	0	0.00272437214591464	0.00122679689642482	0.000436970588631086	0.00372634815383068	0.0103179311331784	0.00070423982418776	0	0	0.00108437818353821	0.00784751158011432	0.00144379586266116	0.000530776445612058	0	0.000307550000880362	0.00166400734351314	0.016735369929605	0.00088809982245895	0.000149544165781355	0.00144658581512186	0.000358588781079294
C00147	0.188143023446025	0.189683577754748	0.106014057122822	0.097029696908544	0.0186295311573901	0.0259868149872939	0.0361357201542131	0.00441816022501502	0.0118566271049217	0.0139236097616472	0.00616557333713843	0.0101322841362206	0.00174202614798397	0.0165852601773233	0	0	0.00970811296781596	0.00148634855433817	0.00125831039543743	0.00098522566496256	0.0111275853928989	0.00453009896420671	0.00061281242141089	0.00125831039543743	0.00404261046526585	0.0713429914831194	0.00216035242976345	0.00162088452174273	1	0.00821661457515583	0.00486489743372515	0.00218279078711242	0.00528917866714503	0.0095969161880342	0.00201670093233558	0.166663888935184	0	0.00443556690710391	0.00802068200861631	0.00576829042499007	0.00117556611320519	0	0.16905349733989	0.00289904837154185	0.0194062303591981	0.00123934857113508	0.000265124551914507	0.0054507516981159	0.000972692364753495
C00148	0.0155335973738919	0.0184989502481988	0.0273286650116465	0.0159759298965508	0.0117670250053848	0.0151433018413241	0.0110693244073797	0.00169590130628957	0.00314082730530133	0.0161281029355012	0.003989241121349	0.0150681952838489	0.000459213302143172	0.0120751050526434	0	0	0.00932344360497165	0.00131395141441614	0.00236125700706245	0.00078810535480269	0.0117740838865465	0.000424928278142802	0.000454519855562352	0.00236125700706245	0.000832032968889611	0.00341541770829988	0.00284668936721914	0.00089925584127274	0	1.00357586463077	0.00134647162697009	0.00060696133410865	0.00662688437885517	0.00971936260548317	0.000986238863130442	0	0	0.0015075081712811	0.0109329572272216	0.00203318258367336	0.00067293942094505	0	0.00041358131195287	0.00238509446214051	0.0227099963027401	0.00110799920221741	0.000208845435773325	0.126721362918525	0.00038000286198801
C00152	0.0383059707008886	0.0783956455194665	0.0421348774863195	0.023174688934194	0.0580911960620305	0.0177439041565632	0.0155536162538666	0.00290661069075253	0.228585753369076	0.0164250566868798	0.00567505895901213	0.0108321203214687	0.000857750481739875	0.0126240342307213	0	0	0.00856662190173248	0.00326216335364383	0.00147107205005228	0.0011829582194633	0.0102772564818323	0.00108359748279993	0.000477464133668137	0.00147107205005228	0.00252570958073536	0.00495057632607468	0.00206824753892253	0.00170408835328749	0	0.00464919127426956	1.11352176212331	0.000843967808244986	0.00532461656403444	0.0112284991319832	0.00131575212680002	0	0	0.00300853426829213	0.0088243096636424	0.00264897738402404	0.000944304763608543	0	0.00133399527996134	0.00243576075549007	0.0183793408405467	0.00126869185106282	0.000853534191339081	0.00285621129423774	0.00069044610010552
C00153	0.135496425132483	0.145180459860678	0.0354666585228432	0.0199028643932991	0.0181060578748	0.0205675580760099	0.0151854371692125	0.00280502301503491	0.0214513887453938	0.0222590130818108	0.00620193964259253	0.0138479167966805	0.00131931951276858	0.0146043976286563	0	0	0.01225969473976	0.00201318325289024	0.00171220640229222	0.00166597093154478	0.0144986357997854	0.00165560096220356	0.000420203417759441	0.00171220640229222	0.00212931802429209	0.00446181335363543	0.00259433114637164	0.00154148465606432	0	0.00589751786999302	0.00301673132353922	1.00080850685876	0.00601175893718131	0.0109906982559303	0.0018688219174343	0	0	0.00266696104076767	0.013846704582406	0.00343363326169958	0.00133857425820446	0	0.000666292270399833	0.00311545313275735	0.0277151844001893	0.00167481385999742	0.000300809486016814	0.00358854196454593	0.000994213578410834
C00155	0.012185338866338	0.0144402953708999	0.0468925295245953	0.358102661171257	0.00797017245407317	0.0242627113378747	0.0161002445377524	0.00114312210546813	0.00286629409659296	0.0115432812265943	0.00297867603083845	0.0131541379431086	0.00110442864105425	0.0259407252324409	0	0	0.00698742096373792	0.000983347300162	0.00139203434323498	0.000605577734575871	0.00923693255622417	0.000314733793229634	0.000280166689277468	0.00139203434323498	0.000602281390043286	0.00243569702623579	0.00177136102144802	0.000677688892896999	0	0.00334624282569078	0.00101266007481525	0.00723391886872017	1.003783660264	0.00672597566198091	0.000773092158600418	0	0	0.00102325373704736	0.00732279576347694	0.00296144676553321	0.000528729202800069	0	0.000296679505891593	0.00260452934766217	0.0146725472652008	0.000822112448704362	0.000150746749479171	0.00138769387278591	0.000296373582252983
C00158	0	0	0	0	0	0	0	0	0	0	0	0	0	0	0	0	0	0	0	0	0	0	0	0	0	0	0	0	0	0	0	0	0	1	0	0	0	0	0	0	0	0	0	0	0	0	0	0	0
C00159	0.0227153881331625	0.020960751109012	0.0316634629141267	0.0178608804223801	0.0120400821728887	0.0152641536147238	0.0128203324177658	0.00187783956561134	0.0036156036108459	0.0163047604311738	0.00493165356007774	0.0163252159674711	0.000564413761425767	0.0130022156734781	0	0	0.00963799710053415	0.00161086009484195	0.00255659063326682	0.00090973048535186	0.0122281835757972	0.000491756392583123	0.000515589059531929	0.00255659063326682	0.000904716328370557	0.00381154023863734	0.00315617507397472	0.00752846352417478	0	0.00394158114184618	0.00155341540102105	0.000677748110348932	0.00572507209803043	0.0112603884274288	1.00203750886667	0	0	0.00163574839298453	0.0116822707566027	0.00214459247156546	0.000771083347084226	0	0.000486599189051338	0.00249902083011096	0.0244825599202698	0.00121536562281242	0.000234698747576786	0.00196561839433747	0.000452900733214985
C00170	0.0201994676387041	0.0306367655462267	0.479998205246165	0.24196124830946	0.0177937609344763	0.0423283558711006	0.148148175746624	0.00180778248995193	0.017845871884435	0.0176744239800772	0.00423255218277314	0.0140811785247996	0.0011197264556756	0.0236473038684181	0	0	0.0165848691562939	0.00222126165518987	0.00154726151265932	0.00127828684494687	0.0202168606322304	0.000663548216178744	0.000365940548007214	0.00154726151265932	0.00127055081593366	0.412838662095868	0.00208948884166215	0.00132720428029382	0	0.0142237145997665	0.00207375136116123	0.00515507563752357	0.00552088347888235	0.0134448896392572	0.00111946016302744	1	0	0.00184555074602936	0.0113232770678344	0.00445142894120752	0.000898533361836073	0	0.000535660949927465	0.00437100240640872	0.0211033995750745	0.00157787647199993	0.000233062475657395	0.00377419488088557	0.000586078272775673
C00178	0.273455142853452	0.0222167619580639	0.0307838737298802	0.0172207639194344	0.0162774967613105	0.0248920352757775	0.0142097387696997	0.00145204620267355	0.00578028751989951	0.018788300547932	0.00969775020141802	0.0115150755005235	0.00186778202665622	0.00979807097713513	0	0	0.00984159149761632	0.00182539296172961	0.00121995016689221	0.00196319393234506	0.0109010026595533	0.000853234474817694	0.000338457447532115	0.00121995016689221	0.00107175370387638	0.00327522042995226	0.00236080329352176	0.00140828582798985	0	0.00395899899609493	0.00159565613049624	0.000628801591832383	0.00508988950399427	0.009531178479242	0.00208808002564497	0	1	0.00143707974911278	0.0106974428180504	0.00262222830029231	0.00146677895855939	0	0.00053210662488344	0.0028585073016471	0.0201516005874572	0.00132949917586751	0.000222161124240085	0.00205034891773675	0.00111909655793051
C00183	0	0	0	0	0	0	0	0	0	0	0	0	0	0	0	0	0	0	0	0	0	0	0	0	0	0	0	0	0	0	0	0	0	0	0	0	0	1	0	0	0	0	0	0	0	0	0	0	0
C00187	0.0228364073108271	0.0189946296747432	0.0564766291891346	0.0299928419653819	0.013480365595011	0.0175936821520193	0.0203753798143836	0.00155619772066259	0.00351691104699919	0.0158996538608997	0.0086137444810303	0.0109249706844573	0.000609446534463198	0.0123096748567931	0	0	0.0107044813218425	0.00205818512823014	0.00121485294950592	0.00110130733383216	0.0208435533802636	0.000441949686702468	0.000282316928204706	0.00121485294950592	0.000972985295534177	0.00446532674211887	0.00229258313524108	0.00103551083455618	0	0.00789120082049741	0.00216346424014999	0.000876926851027993	0.00494921923182797	0.0104142969925219	0.00128812859503298	0	0	0.00140304547791593	1.0702458612401	0.00245256386881501	0.00128603290953887	0	0.000425028471451382	0.00245927265346766	0.017633990340807	0.00146084419621689	0.000217137224497611	0.00306791495369024	0.000606055023336412
C00188	0	0	0	0	0	0	0	0	0	0	0	0	0	0	0	0	0	0	0	0	0	0	0	0	0	0	0	0	0	0	0	0	0	0	0	0	0	0	0	1	0	0	0	0	0	0	0	0	0
C00197	0.0973205400504385	0.0362408484212618	0.0417701561574019	0.0226651694468693	0.0131260027360569	0.0155475684226575	0.0160507100926118	0.00183921810608885	0.00448287876521521	0.0155591760373045	0.00597532384310551	0.0108660749173935	0.000752803032021086	0.0110710761423548	0	0	0.0092571455593509	0.00157802737567388	0.00137325524404266	0.00145942125174172	0.0257715455315852	0.000893592288234432	0.000457690674597972	0.00137325524404266	0.00120888891647708	0.00394473466655957	0.0021113339294697	0.00147200854548706	0	0.00433917531982289	0.00208092296534034	0.000860151783914432	0.00479846545589109	0.00892151972250417	0.00174128725346182	0	0	0.00165794829238603	0.0101490932036835	0.00220498312416541	1.05998407571594	0	0.000726819766323644	0.0023927022091148	0.0196258212206176	0.00137697680043325	0.000228987816132726	0.00257495969047893	0.0007649253223131
C00209	0.0137585576448333	0.0255521839478352	0.0259607974317538	0.0145977630169154	0.00973785821323574	0.0132068858033964	0.0102892273207459	0.00168949974613372	0.00340479688359373	0.0122809088560572	0.0034949304847129	0.0318101748238451	0.000448538957695034	0.0110708920721553	0	0	0.0178172116068574	0.00132510641751746	0.00166796326984535	0.00086711478440989	0.0216080243843431	0.000559264686849145	0.000349213802610798	0.00166796326984535	0.000943207667046425	0.0033983076675563	0.00209992142772515	0.000883224555201855	0	0.0036445739441947	0.00150161717067034	0.0006900849073081	0.0045215157006577	0.00860102908182339	0.000878493053798691	0	0	0.00152130379668936	0.0102318613057496	0.00186825797354752	0.000665986097530121	1	0.000443577591940385	0.00216544981118688	0.0232903207524601	0.00130431896360534	0.00021129372387858	0.00189894754085061	0.000379182150080538
C00212	0.013704590422059	0.0164326217676758	0.0419914967673837	0.27306647418933	0.0112273657499069	0.0245866006934019	0.0147652011356464	0.00333251230800228	0.006670743563488	0.0118820349013777	0.00313603119866149	0.0117056710758237	0.000940412108424884	0.0237555134738681	0	0	0.00716292734905309	0.00108647898501263	0.00126391790008348	0.000697413572559027	0.00923785896255506	0.00356579779723028	0.000615095307582938	0.00126391790008348	0.0028682685749231	0.0025996307004789	0.00166448046156526	0.000935229465896959	0	0.00551709720712534	0.00357224050908737	0.00557283980439766	0.00430646615259554	0.00678477429898388	0.000825360555264726	0	0	0.00326156254844921	0.00723352002049407	0.00501831537537032	0.000580734842128097	0	1.00257040231774	0.00266357979142884	0.0170846407395667	0.000900987765897837	0.000189921651840681	0.00392558319124497	0.000390697271930351
C00213	0.0200392130833726	0.0248550265499448	0.253781212911769	0.163387600852999	0.0134203506038537	0.232787679216716	0.0803809158979892	0.00173794235301172	0.00380367613123594	0.0344553873923807	0.00515072521960338	0.0137945830002394	0.000898998430233942	0.0200031331514576	0	0	0.0125838207410673	0.00152425777301803	0.00170607404457728	0.00109535675415052	0.0152536443138277	0.00052641675977194	0.000369568066144987	0.00170607404457728	0.00106451974890634	0.00395843534205585	0.0022821983029766	0.00107255326563679	0	0.00905327597390464	0.0017288870402964	0.00361893552936246	0.109172105161836	0.0103942238288007	0.00107612149363813	0	0	0.00157423078073353	0.0132357875476342	0.0178243614579132	0.000800470803576198	0	0.000455410875277138	1.01858893721946	0.0389619454324105	0.00157539327192928	0.000220807660065974	0.00281675649929667	0.00130793542084551
C00219	0.0145760357792721	0.0154566738747991	0.114680010153859	0.0587825561031721	0.00941225887281527	0.0133944916275689	0.036931404900267	0.00133100906001336	0.00265017487011537	0.0113939238534981	0.01432411432453	0.0112940462942183	0.000588488530792648	0.0114110260227371	0	0	0.00735911820288697	0.00103592352975882	0.00164191445703969	0.000794818919475208	0.0135384346792939	0.00034803366242754	0.000334251674640006	0.0016419144570397	0.000676992582082765	0.0028892951593886	0.00267751382818563	0.00088881948904036	0	0.00483088723039725	0.00122640987639773	0.00137931839183516	0.00405255696915922	0.00775734265137521	0.00126174184596186	0	0	0.00116266638784153	0.00823296354296185	0.00175720883071021	0.000575793729473864	0	0.000378451809099913	0.0019157039757224	1.01639675791911	0.000906862802171542	0.000203830398758212	0.00179625546608402	0.000327517557971258
C00233	0.0100919577301629	0.0190807939263882	0.0165760294949599	0.00929544131457332	0.0360219798680548	0.0103878664820002	0.00682267975830354	0.00101235957850931	0.00289550175095424	0.0137135602353717	0.00210905795732507	0.00624065791758762	0.000290333078113567	0.0071461071182403	0	0	0.00631444350545168	0.00165151324255394	0.000731363929995212	0.000788170595113536	0.00751970187254824	0.000405755002244377	0.000186439369321329	0.000731363929995212	0.251350653659522	0.00228339456686714	0.0010089271307862	0.000607820533977729	0	0.00283293566347451	0.00112115618410025	0.00040598938359205	0.0027881514349402	0.0466193709290317	0.000562991197172116	0	0	0.00160965093162365	0.00722536983888548	0.00134743159604492	0.000530148244922741	0	0.000313960304382507	0.00162719867033755	0.0174224689374151	1.00088570170436	0.000136333913335891	0.00144186729208635	0.000981484445567865
C00242	0.167525785312766	0.168085505911759	0.027869272638222	0.0156695034113652	0.0179281454121519	0.0160767697582949	0.0132774093499459	0.00283905673350512	0.00688004292884789	0.0119945621059332	0.0076821949316382	0.00899933700061063	0.00148991330790343	0.0102736092804455	0	0	0.0073168405044461	0.00128265014678873	0.00123399754743541	0.000915183321081203	0.00825178008336098	0.00175806280098718	0.000347441019264763	0.00123399754743541	0.00208980792733408	0.0033808242721886	0.00207250965959052	0.00194314902785243	0	0.00428754672834129	0.00257105166297462	0.000566202814883614	0.00453030838398939	0.00806008263323269	0.00273741473554262	0	0	0.00245563461923135	0.00713941957716769	0.00298532017983004	0.0010394798284487	0	0.00090206786974973	0.00205294388809245	0.0155904229857492	0.00102662324861052	1.00054486731615	0.00293059401468775	0.00083679662383126
C00245	0.0152833159724384	0.0278776466941836	0.0264445180083178	0.0185799947236112	0.0189255861617369	0.0242030035915742	0.0105876550445415	0.00161997006021809	0.00351042645680932	0.0237896163835653	0.0034589613892827	0.0104462028831265	0.000478914135391823	0.0115622161713244	0	0	0.0128615586610855	0.00154883774329036	0.00143537006402371	0.000913546881049525	0.0156691690116423	0.000591682072604442	0.000324508578024821	0.00143537006402371	0.00118722744736173	0.00340406188894505	0.00187687277920589	0.000912203721881101	0	0.00387320110011554	0.00161519820786461	0.000723102530789299	0.0157223627354532	0.00806184885075451	0.0008708189229189	0	0	0.00166776972060861	0.0105072743037864	0.00267378979250954	0.000743478850243372	0	0.000471147410232575	0.00305065498716629	0.0199367180453651	0.00130154582273145	0.000207299005808682	1.00204286996271	0.000404596324338918
C00255	0.0191374786096428	0.0202727548642002	0.0311094493796421	0.017158764140634	0.0104959502580191	0.0159603218841944	0.0122270591315591	0.00146065521681403	0.00335489018153196	0.0191179294004329	0.00387139584861344	0.0136427195889879	0.000447424194843969	0.0105795481890742	0	0	0.0096840048207828	0.00187576762095022	0.00146816205744933	0.00210460625673959	0.0121103719497523	0.000532814679670068	0.00033895882222714	0.00146816205744933	0.00086876940992066	0.00341705469702987	0.00196737139188884	0.000951579763835677	0	0.00427601135249006	0.00161320203539761	0.000632502820124889	0.00449925121939361	0.00827395911237162	0.000970956994223548	0	0	0.00134481008823166	0.0124558997997059	0.00203420980327303	0.000823898718947297	0	0.000420477438520845	0.00229806158649831	0.0289253753133978	0.00125558623729467	0.000180961324392719	0.00210127222136952	1.04802256193416
C00258	0.023132029893691	0.0359259104676887	0.0355426127296936	0.0198505354406554	0.0148737584351185	0.0175490544546559	0.0142361031273352	0.00208915138356027	0.00421438965522729	0.0223061993495741	0.0046764553673095	0.0143552173651189	0.000599138902823066	0.0144058085133798	0	0	0.0120718500677649	0.00192558566474579	0.00184573195877207	0.00155150578584021	0.0990139991293332	0.000784905002315597	0.000433973892391639	0.00184573195877207	0.00129470968185579	0.00453847039105691	0.00249906026873251	0.00125936696421284	0	0.0051484987560412	0.00220181316840206	0.000832254203572496	0.00576339946358864	0.0103574036047346	0.00128407144406486	0	0	0.0018823516571097	0.0145450977460408	0.00249614008655795	0.00105655446279433	0	0.000636209816081877	0.00301185430997319	0.0283077603990037	0.00164858870964918	0.000273193804864298	0.00277624683130254	0.000642231011762724
C00262	0.192888619061489	0.191860153936077	0.0353939004298614	0.0339533686977202	0.0183659259514301	0.0212352884638467	0.0215980501768959	0.00361144661463929	0.00848215348285884	0.0163799049793214	0.0113998986955406	0.0138548266806622	0.00178418362793251	0.0147193851451098	0	0	0.0103684602563522	0.00157756602130565	0.00203928024210319	0.00112641751627918	0.0119241414235351	0.00281225300591748	0.00056890186465994	0.00203928024210319	0.00292362169383449	0.00395534408235425	0.00312879790592838	0.00509753063442623	0	0.00637423056394944	0.00374948170863935	0.000999208375036003	0.006183584588531	0.0119508154620356	0.00842404018331625	0	0	0.00351266200133978	0.0105113479233414	0.0043327961912017	0.00128362932767075	0	0.0567861281273995	0.00283423570437644	0.0235731335901561	0.00139815443921278	0.000288933942103148	0.00426510725096069	0.000996053990778867
C00270	0.0108987154122682	0.012011664656117	0.0192187746222725	0.0109229384000383	0.00752124092701539	0.00969457109748423	0.00779681240731806	0.00119474216163807	0.00216165633323429	0.0105237517392032	0.00284553692617708	0.0110100693296886	0.000319484417204008	0.00850399165544065	0	0	0.00617272633679223	0.000896293454164605	0.00174548809111741	0.000539139142567475	0.00785250698153904	0.00028078025647668	0.000331169116123956	0.00174548809111741	0.000546915268569967	0.00239196546624871	0.00208968873976197	0.000628194282851822	0	0.0024734130086741	0.000915674172325962	0.000413266303440491	0.00372940778695394	0.00696940050578197	0.000701919238481878	0	0	0.00103924726861376	0.00769575562917542	0.00135919393574124	0.000464011547497562	0	0.000283755260679334	0.00160304096457805	0.0161745556250754	0.000756258321722137	0.000146348734415026	0.00118032412317635	0.000263547009154051
C00275	0.0627401783974031	0.048920013343113	0.0589150212435605	0.0315346886706318	0.0137051119885829	0.0175076826151877	0.030550546801678	0.00222409285166017	0.00576992164657442	0.013445578031457	0.0205976262923219	0.0108654423314769	0.00170345600689521	0.0119176101958105	0	0	0.00963616198036666	0.00165108144806265	0.00147523801106336	0.00157264897457043	0.0111130246755216	0.00112287880793164	0.000676066419197715	0.00147523801106336	0.00146381852583736	0.00481891431156774	0.00253361977346653	0.0132667089279359	0	0.00555553366740711	0.0027310686746883	0.00115074749616119	0.00543495630238107	0.0109169321497284	0.269325133132601	0	0	0.00197624066415355	0.00934640017544226	0.00257840073385283	0.0013243238446236	0	0.00106826325127133	0.00257831303281071	0.0181463003606691	0.00154912798632891	0.000252762360023182	0.00338548940183958	0.000870259660973341
C00294	0.0222234715376298	0.0232409069689154	0.0394820624819825	0.105526895146371	0.0139760690364895	0.020925272097424	0.0243275994397416	0.00323392050528932	0.00698579488334808	0.0159529081099306	0.0110238507218495	0.0154204930871128	0.000885505776094902	0.018227236937523	0	0	0.0098687854848705	0.00147228658799366	0.00219190766187144	0.00105588695126697	0.0121963389622856	0.0026666403547056	0.000696733033605381	0.00219190766187144	0.0024214535147893	0.00390010887405129	0.0028819918076839	0.00636276169455767	0	0.00624900714310679	0.0033296792734538	0.00239542913891245	0.00587751960926129	0.011153400998582	0.0104612600718297	0	0	0.00307199051947805	0.0109628659527061	0.00409602625979752	0.000803268899738285	0	0.335319354806704	0.00283706310455035	0.0241265983433981	0.00127302178508294	0.000247504829667506	0.00386509047188649	0.000512376132109551
C00299	0.0358871292680548	0.0276025959971297	0.0387090767189299	0.021503676518581	0.0134638635997112	0.0166550182608457	0.0161009134781667	0.00207501340813311	0.00438818557836816	0.0165922955177207	0.182811553203177	0.015631366212052	0.0107996259716594	0.0133456727838618	0	0	0.0142628963509869	0.00156159784974565	0.00238168301915369	0.00110465790085241	0.0138707957478171	0.000642815066158764	0.000550272658588916	0.00238168301915369	0.00106895616754077	0.00422215930728576	0.00670040767870193	0.00401260560523828	0	0.00438818241252592	0.00185088506444872	0.00080464895338582	0.00595164527535393	0.0111113277025208	0.00386335267357619	0	0	0.00176806758057179	0.0116020028144819	0.00233415002343127	0.000938404910231712	0	0.00066517745456637	0.00263318013386413	0.0236649266158225	0.00132670568284406	0.000296352854740196	0.00233058248548212	0.000549004692524139
C00306	0	0	0	0	0	0	0	0	0	0	0	0	0	0	0	0	0	0	0	0	0	0	0	0	0	0	0	0	0	0	0	0	0	0	0	0	0	0	0	0	0	0	0	0	0	0	0	0	0
C00315	0.0201815393721631	0.0334471246971225	0.312402386195229	0.15825893674025	0.0160721856891817	0.0317452443324656	0.097647752777727	0.00200252992801113	0.0116874934726941	0.0174180134977323	0.00445465468212919	0.014394925094973	0.000993759840948094	0.0204553479812681	0	0	0.0200029042352896	0.00268213520039517	0.00175652086059783	0.00133556960284884	0.0242103863723856	0.000730657999641316	0.000401873805574516	0.00175652086059783	0.00131234301464305	0.217691641522129	0.00233041923439159	0.00145427816674904	0	0.0108604064432812	0.00222810887078724	0.00356337634392906	0.00576584483345045	0.0146485723738893	0.00115734170895196	0	0	0.00196009441173744	0.0125138776299014	0.00366423358622092	0.000932286267181254	0	0.000574690754097502	0.00374521230148262	0.023105291649031	0.00172506090277059	0.000250030334167401	0.00346701352533692	0.000609899426676854
C00327	0.0201517558731841	0.0293717820406265	0.0324654686656296	0.0183552158118309	0.0216345515181389	0.0399562545843679	0.0131713620592258	0.00217939053668761	0.0254959409662837	0.018580520045914	0.00420554027114861	0.011551868837145	0.000579403892929362	0.0136568903938436	0	0	0.014176612192885	0.00217236299804466	0.00135236053375707	0.00103276653247228	0.0184123373799484	0.000599629116869541	0.000326193809971139	0.00135236053375707	0.00135322417444815	0.00623470790216815	0.00200412455507566	0.00107116496702761	0	0.00655897726032817	0.00220309817506415	0.000725248283866007	0.0057644416857741	0.010493604737415	0.0011591673652072	0	0	0.0018808371499405	0.011440462060071	0.00405262875078915	0.00124742404986043	0	0.000807526429437606	0.00417898552179251	0.0194222059351612	0.00170152411434082	0.000541453609891893	0.00292289831231509	0.000589690346936328
C00328	0.0101684151938264	0.0169782059631123	0.0185584935648634	0.0104782332978975	0.00713717631636488	0.00955781740515882	0.00743178274249086	0.00120173414143123	0.00238103850562413	0.00927751834797795	0.00258029321268785	0.00897768591042734	0.000322596515148533	0.174753659439346	0	0	0.0113454775345189	0.000942368489541929	0.00134858766201749	0.000605549410737549	0.0138291153974726	0.000376340049250476	0.000273597618077761	0.00134858766201749	0.00064945395176469	0.0024071684842253	0.00166670725068166	0.000637021232529527	0	0.00257898050373764	0.00104307212157824	0.00046126204467709	0.003364879161811	0.00641803997347257	0.000651358559565639	0	0	0.00108780399235711	0.00750198105451366	0.00135243532223832	0.000470099264079953	0	0.000311453600696032	0.00156115882178436	0.0140188670101687	0.000895273579381898	0.000144202445416447	0.00132257175954838	0.000271230546051607
C00345	0.0447700401664968	0.033716808613941	0.043268868862593	0.023305202131223	0.0108614128172842	0.0140784202336598	0.0158284063227026	0.0017462121030115	0.00387059692351428	0.0143244643153621	0.00542967368702532	0.0112564496728954	0.000600846595563202	0.01036128529159	0	0	0.00838292053711043	0.00153801215515038	0.00139333846360987	0.0016016658363601	0.010191169983629	0.000802222644983543	0.000468744849526288	0.00139333846360987	0.00108309337408215	0.00376183133448039	0.00199019163218614	0.00139651231560635	0	0.00409409317731843	0.00198657173037835	0.00085321935120493	0.00449436731062651	0.00825050581314131	0.00119575226814955	0	0	0.00154131778066458	0.0097138971067414	0.00204996217160715	0.000985671057795713	0	0.000695124843443567	0.00215367601273343	0.018616289671243	0.00123697021695596	0.000200745510140343	0.00245506902238127	0.00073165955918625
C00346	0.0619162629864278	0.0432493180623645	0.0585034550447702	0.0316894077520384	0.0144852409858169	0.0254710386690636	0.022218284386345	0.00225864677218668	0.0049417390204742	0.0158387903894893	0.0117313535734254	0.0127351987334942	0.000833450748155363	0.0134154849814755	0	0	0.0124119080515799	0.00171145026245847	0.00174001709103586	0.0016663100709699	0.0165902256685465	0.00099339439948499	0.000588412099146236	0.00174001709103586	0.00150239451490151	0.00512467768857001	0.0028043613325623	0.00192420594128628	0	0.00532528246735641	0.00280376574323349	0.00112430366769426	0.00664061696710159	0.010657910414576	0.00165837840480622	0	0	0.00202326423647684	0.0110196807525904	0.00314869166258623	0.00135370691931418	0	0.00090273271192727	0.00413728223814048	0.0208247377896075	0.00199732663858268	0.000278774551835892	0.00343272061275219	0.000777335341417328
C00366	0.042457501313193	0.0576161014656709	0.0270245848546215	0.0154643671575753	0.0120365452878001	0.0146161890732476	0.0113466665431377	0.00196398109222526	0.00418050865031458	0.014640408594352	0.00412921939193141	0.206823290491324	0.000660283380403375	0.0116384052164267	0	0	0.0168044336417894	0.00146613007775299	0.00136608870091589	0.000995295753975415	0.0200980287943623	0.00091444252870514	0.00032529950819177	0.00136608870091589	0.00132265921108925	0.00364483057332327	0.00188692376864454	0.0012149971681984	0	0.00428100347454332	0.00198500588242081	0.000728192260229817	0.00460250317613465	0.00856288930134152	0.00137298293783539	0	0	0.00181808118249693	0.0108028460118035	0.00224295562973831	0.000851364987548136	0	0.00167457675516542	0.0023930991578649	0.0233038105458932	0.00144574454652582	0.0204415065660794	0.00243463912382955	0.00050225560066869
C00379	0	0	0	0	0	0	0	0	0	0	0	0	0	0	0	0	0	0	0	0	0	0	0	0	0	0	0	0	0	0	0	0	0	0	0	0	0	0	0	0	0	0	0	0	0	0	0	0	0
C00385	0.16909533474858	0.176768442244474	0.032515637361182	0.0199080513400697	0.0177186422203429	0.0195649081722967	0.0159788504062625	0.00308923125611743	0.00716459743308446	0.0167504679856597	0.00774502348810148	0.0120129777926766	0.00154651855133163	0.0135953190824942	0	0	0.0140135302242279	0.00164679560606451	0.00167121310859498	0.00114277323618243	0.0162746212799655	0.00206881015418391	0.000432422970139424	0.00167121310859498	0.00242848056362059	0.0040269373055294	0.0026113126600035	0.00251524254135207	0	0.00566045019576654	0.00318590345902458	0.000781509948076463	0.00571249003700333	0.0107403023576979	0.00372604411755521	0	0	0.0029596399127161	0.0110600500504895	0.00362559670990592	0.00125907279862962	0	0.0069879572309565	0.00278998782589273	0.0226056756412071	0.00152852359193813	0.111428816917651	0.00368532944221655	0.000922709994263735
C00387	0.0293716426520662	0.0360497396987108	0.0389135846269003	0.0220505075499671	0.0237812545344862	0.0196498835346773	0.0180927352688537	0.0031850549932413	0.00705234474460963	0.0185960702582042	0.00784161889706927	0.0166906386084132	0.000755731996157509	0.015633537362094	0	0	0.0104193663986759	0.00189068706905208	0.00240534303405573	0.00125524230826518	0.01296423839012	0.000896009046294509	0.000557097346454231	0.00240534303405573	0.00150769426601134	0.00544882345746223	0.00307968718374436	0.00267658765457194	0	0.00491492907852216	0.00206486894377112	0.000805894949014968	0.00664906607201594	0.0113780384730818	0.0034840408008862	0	0	0.00221735532690336	0.0123360923755128	0.00275154542114774	0.000904741413942451	0	0.00151366402546943	0.00286523996174786	0.0253406844745892	0.00135246297855208	0.00103465618759152	0.00258782568872958	0.000597011911796547
C00388	0.0108976256497032	0.012010463609756	0.0192168529369788	0.0109218462154168	0.00752048887812759	0.0096936017373105	0.00779603280403766	0.00119462269936813	0.00216144018921537	0.0105226994692563	0.00284525240093699	0.0110089684328453	0.000319452471956813	0.00850314134130651	0	0	0.00617210912587964	0.000896203833781228	0.00174531355976143	0.00053908523404407	0.00785172180935812	0.000280752181258555	0.000331136002523704	0.00174531355976143	0.000546860582511717	0.00239172629361935	0.00208947979178279	0.000628131469704851	0	0.00247316569210489	0.000915582614064555	0.000413224980942397	0.00372903488346559	0.00696870363541843	0.00070184905357652	0	0	0.00103914335427833	0.00769498613056236	0.00135905802993825	0.000463965150982464	0	0.000283726887990535	0.0016028806765104	0.0161729383312423	0.000756182703451792	0.000146334101004926	0.00118020610256609	0.000263520657088342
C00407	0.00726593136764692	0.00800790989590331	0.0128127299496708	0.0072820802952957	0.00501424418456835	0.006463155112189	0.00519796156657341	0.000796508048895804	0.00144112823975931	0.00701595141947946	0.00189705623347448	0.00734016854981838	0.000212993161177873	0.00566942225594042	0	0	0.00411521947475688	0.00059753892792728	0.00116367812107727	0.000359432085280226	0.0052350919015287	0.000187189957327759	0.000220783090283499	0.00116367812107727	0.000364616255680408	0.00159467022067399	0.00139314904449782	0.000418803168271701	0	0.00164896948723345	0.000610459622035651	0.000275515460655087	0.00248631329445238	0.00464634443905688	0.000467953957830607	0	0	0.000692843059216152	0.00513058925832931	0.000906144392145616	0.000309346187177052	0	0.000189173326517362	0.00106871178735794	0.010783216794678	0.00050418061707158	9.75674489861985e-05	0.00078689586305957	0.000175700934305196
C00408	0	0	0	0	0	0	0	0	0	0	0	0	0	0	0	0	0	0	0	0	0	0	0	0	0	0	0	0	0	0	0	0	0	0	0	0	0	0	0	0	0	0	0	0	0	0	0	0	0
C00429	0	0	0	0	0	0	0	0	0	0	0	0	0	0	0	0	0	0	0	0	0	0	0	0	0	0	0	0	0	0	0	0	0	0	0	0	0	0	0	0	0	0	0	0	0	0	0	0	0
C00438	0.013407601353659	0.0231531182431679	0.0215221455164876	0.0124190287373484	0.0184173614504169	0.0136384814421687	0.0085219846463914	0.00215317097995799	0.253903632035718	0.0106668023540122	0.00320741757126365	0.00962083932296986	0.000392534022987692	0.0100936572847008	0	0	0.00580048919513393	0.00128623801878945	0.00139523609118402	0.000574450278344818	0.00727023063702148	0.000394905272479889	0.000297282830656602	0.00139523609118402	0.00099556342191813	0.00354494629223469	0.00173395033369121	0.00076074085519105	0	0.00296390564958391	0.00104234531371778	0.000442812692327122	0.00415557033058414	0.00713179508203144	0.000729768082496911	0	0	0.00149986342561269	0.00669950887615349	0.00167182441272361	0.00047508040627722	0	0.00109342760345118	0.00178988184555659	0.0140645205528116	0.00112037025996928	0.000929702720159674	0.0013664194676878	0.000306397695907241
C00460	0.0571005355774708	0.0422430295331982	0.0519285104052498	0.0278251318222679	0.0121170286939086	0.0155280220111392	0.0189046748401432	0.0020179294952962	0.00454997037117938	0.0136457885674908	0.0472555686874606	0.0099205198048908	0.00347446168902034	0.010746976793124	0	0	0.0093342403790907	0.00144864762838395	0.00132864872557128	0.00133603628533073	0.0102421790081106	0.000982409555828703	0.000559203981159193	0.00132864872557128	0.0012821694627092	0.00422291057912225	0.00303980503357263	0.00491548169552666	0	0.00439730343020596	0.00231654572536423	0.00103843058284065	0.00490296984171068	0.00872540454774294	0.00428652971238531	0	0	0.00173462850107228	0.00843955227507469	0.0022867321910914	0.00114681886169799	0	0.000911646640805695	0.00235944785063535	0.016444247820251	0.00135237297205362	0.000241167699358108	0.00281946266065159	0.000735687849224992
C00475	0.0354040561594715	0.0278816625975694	0.0388090090042057	0.0216603989966338	0.0148704801528334	0.0172910814642647	0.0156223711978264	0.00220426229840771	0.00435718265162088	0.0169750410769986	0.516834934450196	0.0161801423741833	0.00538338150772798	0.0138313624874608	0	0	0.022751308436067	0.00160198444606321	0.0024706137378576	0.00118365589809868	0.0168972646314217	0.000631081615272754	0.000550735237455908	0.00247061373785761	0.00109747515479565	0.00439068614161077	0.0135617013382215	0.00283542998961439	0	0.00441210624426179	0.00183680834988258	0.000800208446529162	0.00621859240953365	0.0112129981370428	0.00253666015267702	0	0	0.00181819359306357	0.0121355823789428	0.00239296050830575	0.000923416408079015	0	0.000736296918579512	0.00269889804290813	0.0243547420627443	0.00133331872111509	0.000389112665586382	0.00231881125293872	0.000540369717145004
C00487	0.0110644091875271	0.0242158103771883	0.0199458970543734	0.0111435871022459	0.0363644715576069	0.0120815442896133	0.00799560711618153	0.00126198974800303	0.00357698029287735	0.0129107272225013	0.00249536773006255	0.0071458965723961	0.000353014162550428	0.00835408121166967	0	0	0.0149413061509987	0.00183331749348611	0.000856093406331635	0.0009236915469017	0.0177972945557105	0.000522097479137305	0.000217158858003699	0.000856093406331635	0.00151413710334584	0.00269913951328165	0.0011764909053418	0.000724734895456969	0	0.00326464879162552	0.00132996106434551	0.000538544034577846	0.00323196013349932	0.047790234441191	0.000669216749337949	0	0	0.0018698106932521	0.00826197927466263	0.00158409150941313	0.000567370023787082	0	0.000375421635409501	0.0018136866047547	0.0175130772606992	0.00114536073290194	0.000155761398307442	0.00169712688958015	0.00102703152317104
C00489	0	0	0	0	0	0	0	0	0	0	0	0	0	0	0	0	0	0	0	0	0	0	0	0	0	0	0	0	0	0	0	0	0	0	0	0	0	0	0	0	0	0	0	0	0	0	0	0	0
C00500	0.012392152288262	0.021814522683583	0.0217761199629649	0.0120292574568545	0.00926401640979247	0.0113569175163242	0.0146613496504798	0.00109915447035725	0.00269364741554476	0.0145791431391474	0.00254277306587117	0.00735897016659286	0.0003352935998549	0.00785003385677828	0	0	0.0159994947410116	0.00144861538819215	0.000594406625975218	0.00182076795858888	0.0127833068999699	0.000505958447879821	0.000174183957009227	0.000594406625975218	0.00134317216484498	0.00305236500328354	0.000941394747412968	0.000902125384949452	0	0.00576574528042417	0.00172924567147494	0.000506904323631602	0.003161492831368	0.00627790684481351	0.000650212020337482	0	0	0.00185558222753702	0.00973487577258928	0.00149437085562799	0.000663667748049995	0	0.000351792930164384	0.00176708716600787	0.0175088859500428	0.00319971178303516	0.000144188209835763	0.00245704201043951	0.00075773651904289
C00519	0.0190469329395263	0.03756115265894	0.0358452991689865	0.0347965401907655	0.0436083075235157	0.0597326570833295	0.0136891663460605	0.00194095396695432	0.00534767701660841	0.0489397911021796	0.00431316823816192	0.0104574549072582	0.000666297342118819	0.0146045065252984	0	0	0.0257863973269738	0.00238999095980402	0.00133455934082586	0.00117387556497998	0.0312871457904605	0.000800795227167154	0.000344651442549828	0.00133455934082586	0.00203484257578887	0.00401393642065384	0.00187129538833095	0.00112985322630928	0	0.00476576155311711	0.00198858209373848	0.00118941232787173	0.0501870890917652	0.0093876204105683	0.00106606126900805	0	0	0.00259873339708309	0.0115136265319374	0.00537998792208255	0.000822378641496895	0	0.000585273081173399	0.00568330092929418	0.0188189982559961	0.00173161701061211	0.000233327581347486	0.00252108372835428	0.00050476630262584
C00526	0.0349551842505635	0.0326067137868791	0.0464717479832859	0.0257954414580223	0.0150725657323026	0.0193463233217808	0.017977431551455	0.00244909019965856	0.00466552247431263	0.0195841054496222	0.00644790095534922	0.019725441057676	0.000713339372530892	0.0162309904000775	0	0	0.0119010264201326	0.00179976584656799	0.00305782170123159	0.00123922752655391	0.0149014743809773	0.00075332736944915	0.000683057500025158	0.0030578217012316	0.00124376706461886	0.00496215188880778	0.00379574270175045	0.00151283044753699	0	0.00513686274753987	0.00214780091030274	0.000962440909353342	0.00713931353336501	0.0132490078425456	0.00150243656659767	0	0	0.00213300411473265	0.0142267767257992	0.00277517988243025	0.00106999662830248	0	0.00072416749279732	0.00313492097640032	0.0295181258821758	0.00157149350015424	0.000291817350715714	0.00270893906393177	0.000632841699380453
C00643	0.012619662782309	0.0273832462433684	0.0220507406253418	0.0122966710596254	0.0110236469671051	0.0126292026313112	0.00881259256430062	0.00142468744073017	0.00333788956948389	0.010685853290823	0.00272160610852616	0.00701005066415919	0.00047577907786556	0.352838918394762	0	0	0.019446821303634	0.00155985584681632	0.000743158323174779	0.000937010897953697	0.0238759346656132	0.000573245120686362	0.000198487752352074	0.00074315832317478	0.00106992989085123	0.00343147144794268	0.00113251725719863	0.000801564867336357	0	0.00472807237363044	0.00159400134484989	0.000608528274917508	0.00348720369660373	0.00776222312294952	0.000779933333070947	0	0	0.00151339270466979	0.00923106201843902	0.00180512382100397	0.00105492280535467	0	0.000437968953442492	0.00189385890849167	0.0130770161121427	0.00161366531091778	0.000220194496220715	0.00212927046095	0.000442747184088759
C00647	0.0503805086469085	0.0377688551391896	0.0433303504229071	0.0227764892299836	0.00761376104317332	0.00956900581821875	0.0149515252859977	0.00137394206832787	0.00318907116262822	0.00613612950976441	0.00511717466310497	0.00412836175349721	0.000542721629051592	0.00617525340063151	0	0	0.00484112168111952	0.000918102037527215	0.000446375045866037	0.0010222129952646	0.00544392264198789	0.000856241771509062	0.000393434561416527	0.000446375045866037	0.00099694890716683	0.00292741723890405	0.000939257876212865	0.00139781097223581	0	0.00304434126447828	0.00186543316487764	0.000821169559561338	0.00277189272094427	0.00490183596440697	0.000997963530396203	0	0	0.00120310959007832	0.00420339492970654	0.00153000045772948	0.000890128146357055	0	0.000753873968766191	0.00139001056953781	0.00768531962712601	0.000933439368243586	0.000143751934099775	0.00222569000476369	0.00058091141923923
C00669	0.0464652363532458	0.0409480394591944	0.0492756630484427	0.0365292980080705	0.374458054220056	0.05207610774203	0.0177849516140215	0.0019446289256363	0.0145892927794149	0.0622468685711831	0.00602844425325378	0.00895026083690982	0.000760257343874075	0.0138229528538814	0	0	0.00837033593515817	0.0100109950204525	0.00112643830358175	0.00127758476280852	0.010223590936021	0.000895831222929332	0.000542190153244545	0.00112643830358175	0.0098478052807233	0.00464065902824789	0.00175921535793473	0.00169466508624943	0	0.00655975654966154	0.00213296176791597	0.00114484584049726	0.0350650897377626	0.0101857711163898	0.00161439030060876	0	0	0.010242594718929	0.00808958794903964	0.00481719543127028	0.00102060913660441	0	0.000818919140605297	0.00490494339974871	0.0160249784098028	0.0012987623527934	0.000234650797210233	0.00290949210249458	0.000723897212140042
C00670	0.0187325333553908	0.0192841882041916	0.133691904216927	0.0686437046537425	0.0119556302054269	0.0168372280829107	0.0432971061338126	0.00165178237171993	0.00333533924781941	0.0144263027622961	0.0168720852636158	0.013762648760761	0.000721571598542525	0.0140463545575414	0	0	0.00936599829266437	0.00137968425694643	0.00195931650066578	0.00100547420653754	0.0173581482087722	0.000435800749756987	0.000402754593234928	0.00195931650066578	0.0008603054549532	0.0037063987920893	0.0032296838859586	0.00110260813299409	0	0.0062442535641414	0.00160302363719063	0.00162995266175727	0.00505267328674711	0.00977624410671936	0.00154501701689723	0	0	0.0014477209946483	0.128055931866884	0.00222491248212345	0.000782644597521951	0	0.000467717235859497	0.002401766188908	0.0201776902279511	0.00116991712660099	0.000250598906362992	0.00233665544338261	0.000431238086759476
C00671	0.0100392488028986	0.0131980362887762	0.0174040444921309	0.00975169601179438	0.0635162371712823	0.0119298229005554	0.00711129103517676	0.000949980039279696	0.00360554248928523	0.0148408153379185	0.00230227384932502	0.00782765569567337	0.000275463745687617	0.00697388251192617	0	0	0.0059713774007004	0.00229657505228885	0.0010047573297047	0.000875301276264508	0.00719677091202778	0.000309313006349115	0.000227354707251893	0.0010047573297047	0.00190362931639452	0.00215755471959103	0.00128944175215503	0.000584341493679777	0	0.00277569578453996	0.000921856160465881	0.000373732294024969	0.00295392179554509	0.0887760924091292	0.000619283161909875	0	0	0.00222231432989287	0.0068886362260892	0.00139640332547396	0.000448529765163598	0	0.000262010817432767	0.00159770788940556	0.0205552117919098	0.000790356093187638	0.000121080055322516	0.00123882767079719	0.00166966494143431
C00712	0.0145157279677865	0.0170043979954234	0.0249549965717228	0.0144722617088731	0.0105114276515336	0.0139531515253248	0.0123156695875131	0.00141191582522275	0.0029538312674546	0.0132642087092237	0.0033961899277712	0.0109131531761759	0.000424500746277423	0.0102999866449638	0	0	0.0118945364846471	0.00186838297855841	0.00148080528860794	0.000851739481458196	0.0133673868210409	0.000442841726147146	0.000307635982768745	0.00148080528860794	0.000973787170331934	0.00344848844892387	0.00198301346435182	0.000833054590836467	0	0.00487036459843997	0.00158179948729793	0.000548267087606239	0.00571772036891449	0.00897724527092236	0.00090188647257389	0	0	0.00126830919032002	0.00978340757436773	0.00191562266928984	0.00085830532894231	0	0.000358184975217996	0.00422476284642689	0.0174275223142614	0.00187347515331008	0.000177224932277473	0.00212947361633742	0.000445630904241365
C00736	0	0	0	0	0	0	0	0	0	0	0	0	0	0	0	0	0	0	0	0	0	0	0	0	0	0	0	0	0	0	0	0	0	0	0	0	0	0	0	0	0	0	0	0	0	0	0	0	0
C00750	0.0194042441054576	0.0288671246497113	0.68918713510342	0.346377377707515	0.0156749786016244	0.033002797285076	0.211271087054485	0.00165346241190674	0.00787954607547427	0.0158053701005329	0.00402056075747951	0.0139909258686226	0.00133241108106431	0.028033807797049	0	0	0.0152202919692799	0.00206208559831626	0.00132263872915147	0.00129083398931184	0.0186322023341597	0.000621896715334407	0.000324296071542236	0.00132263872915147	0.00117841241145674	0.11078426380102	0.0018434161025382	0.00131206563842404	0	0.0185862100261282	0.00204447641846155	0.00717381678358496	0.0050286804245711	0.0137541164777994	0.0010945485763692	0	0	0.00169854843393211	0.0104535938072347	0.00388052647228073	0.00088095015882568	0	0.0004994846344681	0.00359333549539252	0.0192041443987972	0.00152351775040689	0.000216612497350355	0.00430777502605471	0.000588579859273777
C00791	0	0	0	0	0	0	0	0	0	0	0	0	0	0	0	0	0	0	0	0	0	0	0	0	0	0	0	0	0	0	0	0	0	0	0	0	0	0	0	0	0	0	0	0	0	0	0	0	0
C00794	0.0108987154122681	0.012011664656117	0.0192187746222726	0.0109229384000383	0.00752124092701542	0.00969457109748425	0.00779681240731807	0.00119474216163807	0.00216165633323429	0.0105237517392032	0.00284553692617709	0.0110100693296886	0.00031948441720401	0.00850399165544065	0	0	0.00617272633679223	0.000896293454164606	0.0017454880911174	0.000539139142567475	0.00785250698153905	0.000280780256476681	0.000331169116123956	0.00174548809111741	0.000546915268569968	0.00239196546624872	0.00208968873976198	0.000628194282851822	0	0.00247341300867411	0.000915674172325964	0.000413266303440491	0.00372940778695395	0.00696940050578199	0.000701919238481879	0	0	0.00103924726861376	0.00769575562917543	0.00135919393574125	0.000464011547497562	0	0.000283755260679334	0.00160304096457805	0.0161745556250754	0.000756258321722138	0.000146348734415026	0.00118032412317635	0.000263547009154051
C00860	0	0	0	0	0	0	0	0	0	0	0	0	0	0	0	0	0	0	0	0	0	0	0	0	0	0	0	0	0	0	0	0	0	0	0	0	0	0	0	0	0	0	0	0	0	0	0	0	0
C00864	0.0108987154122681	0.012011664656117	0.0192187746222725	0.0109229384000383	0.00752124092701541	0.00969457109748424	0.00779681240731806	0.00119474216163807	0.00216165633323429	0.0105237517392032	0.00284553692617709	0.0110100693296886	0.000319484417204008	0.00850399165544066	0	0	0.00617272633679221	0.000896293454164607	0.00174548809111741	0.000539139142567475	0.00785250698153906	0.000280780256476681	0.000331169116123955	0.00174548809111741	0.000546915268569968	0.00239196546624871	0.00208968873976197	0.00062819428285182	0	0.00247341300867409	0.000915674172325963	0.000413266303440491	0.00372940778695395	0.00696940050578197	0.000701919238481879	0	0	0.00103924726861376	0.00769575562917541	0.00135919393574124	0.000464011547497563	0	0.000283755260679335	0.00160304096457804	0.0161745556250754	0.000756258321722138	0.000146348734415026	0.00118032412317635	0.000263547009154051
C00898	0	0	0	0	0	0	0	0	0	0	0	0	0	0	0	0	0	0	0	0	0	0	0	0	0	0	0	0	0	0	0	0	0	0	0	0	0	0	0	0	0	0	0	0	0	0	0	0	0
C00956	0.0204533464784251	0.0309402741663334	0.0349794357629054	0.0194881758217331	0.0145657994193279	0.0185571440244551	0.0140797130851746	0.00192975582704438	0.00421580104794768	0.0244167381703418	0.00438034210755575	0.0150554480239145	0.000571822958946681	0.0139816797015934	0	0	0.0127578700140983	0.00231035592573416	0.00161517906132731	0.00216551913353956	0.0160559186224661	0.000725562055353904	0.000374798547552483	0.00161517906132731	0.00122186886621692	0.00453524675951944	0.00222681274444895	0.00116416526830435	0	0.00582865425699637	0.00220911566171597	0.00079100857512126	0.00557944689129837	0.0103500270890564	0.00116098451361872	0	0	0.00176130091052319	0.0157346400829053	0.00253829312394479	0.00112626977320914	0	0.000558328933104476	0.0029761401079202	0.0304259159669111	0.00167187477095083	0.000252333485120133	0.00286640635854542	0.0011229356490851
C00993	0	0	0	0	0	0	0	0	0	0	0	0	0	0	0	0	0	0	0	0	0	0	0	0	0	0	0	0	0	0	0	0	0	0	0	0	0	0	0	0	0	0	0	0	0	0	0	0	0
C01035	0.0178341470463043	0.0226795160590428	0.0282377608841822	0.015811928157958	0.0622454268840396	0.0160767341964615	0.0111910365128227	0.00163037071890779	0.03923778274903	0.0193269870870659	0.003802572615369	0.0126665415939768	0.0004622553420298	0.01141219451504	0	0	0.00948568049254997	0.00262369664484657	0.00179456009866054	0.001048901945484	0.0118047868044795	0.000511479688480218	0.000396465978229871	0.00179456009866054	0.00210555219502687	0.0204106930119245	0.00226380746780283	0.000957189301130208	0	0.00406899591033942	0.0014971943806934	0.000620970647816632	0.00473492188502285	0.00896733826295145	0.00099027113307796	0	0	0.00264950720038805	0.0105807749767463	0.00207568443370486	0.000737896125874267	0	0.000462007302195749	0.00239085330384139	0.0210249476597104	0.00115517561397313	0.000213068424782787	0.00194860746064021	0.000471331259350361
C01042	0	0	0	0	0	0	0	0	0	0	0	0	0	0	0	0	0	0	0	0	0	0	0	0	0	0	0	0	0	0	0	0	0	0	0	0	0	0	0	0	0	0	0	0	0	0	0	0	0
C01089	0	0	0	0	0	0	0	0	0	0	0	0	0	0	0	0	0	0	0	0	0	0	0	0	0	0	0	0	0	0	0	0	0	0	0	0	0	0	0	0	0	0	0	0	0	0	0	0	0
C01103	0	0	0	0	0	0	0	0	0	0	0	0	0	0	0	0	0	0	0	0	0	0	0	0	0	0	0	0	0	0	0	0	0	0	0	0	0	0	0	0	0	0	0	0	0	0	0	0	0
C01132	0.025768785169012	0.0219993866234605	0.0328128905136275	0.0185340689217214	0.0129626641145876	0.015853746871706	0.0131437741345637	0.00200396513232092	0.00368942182971409	0.0167634355372443	0.00531109407476556	0.0170037448515296	0.000570264877344822	0.0135459536909891	0	0	0.0098180742396592	0.00146051644768523	0.00266949021731219	0.000905381557823546	0.0123885695635545	0.000508731394686719	0.000532506464032526	0.0026694902173122	0.000941651990591207	0.00396792527040083	0.00327882172074128	0.00127193022617092	0	0.00402491803142902	0.00155128721867632	0.000699209562468894	0.00597175756230231	0.0110078963498643	0.0011824958538883	0	0	0.0017007914393649	0.0119990881244398	0.00221779447591559	0.000791770907945313	0	0.000551711563267456	0.00257821461064978	0.0251217122988263	0.00123057426985959	0.000292223018998252	0.00198434717764028	0.000456991910785755
C01157	0.0152539987883529	0.0302372235507041	0.0279334752445279	0.0157917179155758	0.0488417922953143	0.0170362676685604	0.0111658611475265	0.00174361104838778	0.00485019704612592	0.0174546843940081	0.00359878881187685	0.011069645621698	0.000484933870641674	0.0116476491179219	0	0	0.0201782406017335	0.00245956535998427	0.0014388666122424	0.00121868949903235	0.0241664249723399	0.000663774671940163	0.00033511632605946	0.0014388666122424	0.00199461161532349	0.00367036716137614	0.00189128322060874	0.0009861709913907	0	0.337675109295033	0.00172517843382344	0.000731149033037034	0.00510667796524902	0.0644195659031045	0.000952445742468883	0	0	0.00254307492635102	0.0112695796078169	0.00219924442961649	0.000741740760853004	0	0.000494049734280426	0.00248887925715239	0.0241507875615712	0.00151040403032713	0.000211087464412437	0.0438740606986649	0.00137229566123969
C01177	0.0108987154122681	0.012011664656117	0.0192187746222725	0.0109229384000383	0.0075212409270154	0.00969457109748424	0.00779681240731807	0.00119474216163807	0.00216165633323429	0.0105237517392032	0.00284553692617708	0.0110100693296886	0.000319484417204009	0.00850399165544065	0	0	0.00617272633679222	0.000896293454164606	0.0017454880911174	0.000539139142567475	0.00785250698153906	0.000280780256476681	0.000331169116123955	0.00174548809111741	0.000546915268569967	0.00239196546624872	0.00208968873976197	0.00062819428285182	0	0.0024734130086741	0.000915674172325963	0.000413266303440491	0.00372940778695394	0.00696940050578198	0.000701919238481877	0	0	0.00103924726861375	0.00769575562917541	0.00135919393574124	0.000464011547497562	0	0.000283755260679334	0.00160304096457804	0.0161745556250754	0.000756258321722138	0.000146348734415026	0.00118032412317635	0.00026354700915405
C01179	0.0165430829726661	0.0322211438740167	0.0303072186468975	0.0170386978870017	0.0427044645830324	0.0178711604041601	0.0121772502763679	0.00203870516052085	0.00497190391166182	0.0205014490951799	0.00387935438475011	0.0120676140159284	0.000605676001275992	0.0142829698065136	0	0	0.0198170381499977	0.00237957156762643	0.00157189024357022	0.00121707872272504	0.0238156299576943	0.000674234362261905	0.000358004605885209	0.00157189024357022	0.00188903209807444	0.00426555612824948	0.00206889014445081	0.00104182158644511	0	0.00472204715514303	0.00183786300679415	0.000889345578244384	0.00524540102941234	0.0516102525301347	0.00102654069891836	0	0	0.00246979324979017	0.011693029286899	0.00233376329502756	0.000868486876176561	0	0.000549763650243177	0.0028560883846058	0.0240092143980181	0.00163085530784413	0.000276396130147799	0.0023633352999054	0.00118138472013695
C01259	0.0108894024534959	0.0204302101394566	0.0219148282307997	0.0130815713055349	0.0298491867000533	0.218952568471663	0.00828461941622768	0.000990001445588025	0.0029182076891139	0.0285954508721414	0.00210590472194714	0.00549646718039847	0.000354870323451908	0.00764205492018398	0	0	0.0125869478686453	0.00148642621501373	0.000641171219623809	0.000744309431267588	0.0149211953757408	0.000417864323738275	0.000166634584389929	0.000641171219623809	0.00123724011423809	0.00211080965176294	0.00090463436630053	0.000579788364477778	0	0.00272972413955144	0.00105163401042485	0.000513121932294705	0.00615728634543014	0.0382302722350131	0.000545017586992723	0	0	0.00150845577546842	0.00643670746665455	0.0162116762233154	0.000441011578871372	0	0.000289385889070036	0.0164452135950454	0.0161618566676053	0.000943017759240073	0.000119496472311643	0.00136008638546551	0.000857731248923997
C01401	0	0	0	0	0	0	0	0	0	0	0	0	0	0	0	0	0	0	0	0	0	0	0	0	0	0	0	0	0	0	0	0	0	0	0	0	0	0	0	0	0	0	0	0	0	0	0	0	0
C01530	0.0222915096951542	0.0221897684770394	0.0364387901529464	0.0205543065712844	0.016156062048452	0.0205307554359699	0.0151124778472074	0.0020724648521335	0.00437529877853634	0.0205191586676218	0.0049818164745131	0.0164805589074585	0.000642691567915218	0.0154250004447048	0	0	0.0117840144234185	0.00324810147560775	0.0021818996610574	0.00120244182221926	0.0164800448406254	0.000640300336725739	0.000452292869645362	0.0021818996610574	0.00114602903530729	0.00534341671659642	0.00297167111555551	0.0012226868399263	0	0.0079770753737173	0.00244236490256137	0.000760943256802518	0.0066223063150101	0.0135237558338995	0.00140017264841551	0	0	0.00182580697076636	0.0145601878713637	0.00290170165173781	0.00142994925560769	0	0.00051385508369876	0.00307366694284256	0.0255516975466051	0.00170837591518626	0.000262841043103794	0.00333330217814995	0.00068415260654866
C01586	0.0121084829841903	0.0149679263996942	0.0265495618055897	0.0170033306648852	0.0072424790556216	0.529382297297154	0.00949680012087666	0.000707464640820994	0.0015904611837195	0.0533685406683826	0.00186103145194998	0.00467028498720215	0.000389355682777347	0.007670632338572	0	0	0.0058610579539645	0.000683610367290377	0.000625185490183001	0.000426746950670867	0.00693958368345148	0.000261437573110777	0.000141156417758837	0.000625185490183001	0.000517135621698663	0.001479030312102	0.000847914040303048	0.000419801035561643	0	0.00208272731609054	0.000714483787401477	0.00048952657055197	0.011046141328482	0.00380451334526692	0.000426953066282616	0	0	0.000710193894132842	0.004653403554737	0.0382457035421131	0.000326356162104243	0	0.000189161085984326	0.038571031598092	0.015532282417361	0.000645877290540109	8.65237963076933e-05	0.000947633294548437	0.000275846540896789
C01595	0.0255408257964112	0.026629461391505	0.267473611082328	0.136029589506221	0.0160090764141457	0.0237911381391124	0.084529319947597	0.00213274040182824	0.00446369016628933	0.0179607295542571	0.0329638169000192	0.0172247498706783	0.00115170874876671	0.0200231427955634	0	0	0.0122248258850411	0.00169348249228432	0.00235926218409548	0.00144787550329136	0.0259929569905801	0.000589291836683456	0.000504451560481769	0.00235926218409549	0.00114554275912809	0.00483117533821386	0.00460399950641819	0.00159381918976404	0	0.00960356643335888	0.00215030432394597	0.00303494689472227	0.00640186717043403	0.0124237228036485	0.00245237584472284	0	0	0.00186738346513621	0.0128864205553786	0.00303376431326015	0.000975452793233912	0	0.000662360066657573	0.00318615545215413	0.0248169181646841	0.00151086848342266	0.00036321929303579	0.00331023884286486	0.000555235499876998
C01672	0	0	0	0	0	0	0	0	0	0	0	0	0	0	0	0	0	0	0	0	0	0	0	0	0	0	0	0	0	0	0	0	0	0	0	0	0	0	0	0	0	0	0	0	0	0	0	0	0
C01717	0.0114904181575207	0.0176829600761913	0.0202767826628187	0.0113496926132652	0.0645776501665308	0.0134770766843511	0.00822814578039823	0.0011525829554016	0.00407547412563583	0.0159715422658214	0.00264387525886124	0.00864637344009063	0.000330262682726095	0.0915117742090442	0	0	0.00958632568316729	0.00246898121278815	0.00109720747766741	0.000998353786367663	0.0114935678201543	0.000403883323794602	0.000253760650851844	0.00109720747766741	0.00204604104385029	0.00256378353992568	0.00142621401663372	0.000693445070629844	0	0.00324067804367909	0.00113815159546543	0.000466600942603542	0.00339318276617587	0.089661895886163	0.000710980877891593	0	0	0.00241978492293371	0.00807427284235056	0.0016195376338049	0.000528902284989056	0	0.00032314789766809	0.00184391909605844	0.0221729560124442	0.000985892797507582	0.000144396387721021	0.00150665222781375	0.00171742735918663
C01762	0.0193137364059835	0.0235340360075648	0.0319352204284659	0.0181350365408133	0.0130484715750833	0.0162518665957233	0.0157047538887638	0.00216605409233021	0.00424349530446961	0.0176907034452736	0.00650666315239984	0.0164971433433943	0.000584074345209828	0.0139104824346201	0	0	0.0103656524125655	0.00152021576110408	0.00254277488910885	0.000980264576082152	0.0129411690200048	0.000852697604478153	0.00054089309062684	0.00254277488910885	0.00120322433538921	0.00402300457298843	0.00314244193276589	0.00263250274658031	0	0.0046216945208589	0.00191297803975783	0.00070359094349749	0.00595933506838809	0.0112258053300243	0.00392917111366191	0	0	0.00193797208477986	0.0125430333478998	0.00248174353399164	0.000815657466200209	0	0.000727401612605765	0.00267939722303638	0.0261789814519724	0.00131987560583574	0.000246556058816526	0.00239426244501499	0.000463189879205385
C01829	0.0250440821336832	0.0292359801291451	0.0770011738909517	0.0438797103795626	0.0149508477897917	0.0333560883325136	0.0274712006359176	0.0106031454030872	0.0115292980041539	0.0447238601154787	0.00412112344998774	0.0173635812195349	0.000622931652108426	0.0294344195003706	0	0	0.0134732954200931	0.001764447096923	0.000983283814682106	0.00172060045834737	0.0153107044631296	0.000587690482764642	0.000274617527585394	0.000983283814682106	0.00128428413572272	0.0207822415316235	0.00160065206875059	0.00147712967869567	0	0.00575663115637811	0.0027411474398871	0.0084421377253165	0.0154486939817145	0.00902833954609425	0.00108113296962274	0	0	0.00161187314941925	0.00971853607447012	0.00338413560263755	0.00118591856881738	0	0.000926644577734098	0.0119417977618772	0.0228909570491724	0.00211293061852224	0.00115719651441466	0.00346711748385003	0.000562433188908523
C01879	0.0348641848867202	0.0313299611746447	0.0396994678481067	0.0272371413348872	0.208985686492477	0.0833269153998498	0.0145257239457887	0.00163653829615917	0.00913437419220663	0.379056296954059	0.00485253393928326	0.00910314748205992	0.000606459604981898	0.0115473588375494	0	0	0.00763728065272961	0.00592898841379629	0.00124519996820505	0.00100977868969154	0.00937565338282161	0.000687341172859773	0.000448739619880681	0.00124519996820505	0.00571560254833007	0.00372304128162977	0.00176944656524972	0.00129914537828978	0	0.00490538557576379	0.00171234338169338	0.000882830015714862	0.0216948838993678	0.00859030043929752	0.00124081851103702	0	0	0.00612013855880478	0.00768726281256764	0.00688695973466634	0.000827945022368348	0	0.000628067412024597	0.00702475983747191	0.0159674232831883	0.00110523422849131	0.000196251101474296	0.00228285829130468	0.000563681121872425
C01921	0.036153666444961	0.0380563339179869	0.0530573862742897	0.0316145241965933	0.0159933748771991	0.540416546325749	0.0194103405494408	0.00180642566007001	0.00436493328716117	0.0622594933248044	0.00508781684139399	0.0104104957593837	0.000766771817689514	0.0146646983809261	0	0	0.013442248276486	0.00171005665530968	0.00136541781467861	0.00256994151189677	0.0145817645618089	0.000784341849132387	0.000410080023633757	0.00136541781467861	0.00141665098206116	0.00573723126520603	0.00195973049262775	0.00210920378682703	0	0.00480901859690297	0.00345651555078513	0.00103417232872144	0.0147892871016427	0.00912425976658492	0.00115585155801326	0	0	0.00192386089047528	0.0116764906399126	0.0397025000063542	0.000952300631604873	0	0.000630253277968866	0.0401268095500357	0.0267232240330861	0.00202025526950641	0.000217708626386246	0.00418124468250056	0.00067649594413008
C02043	0	0	0	0	0	0	0	0	0	0	0	0	0	0	0	0	0	0	0	0	0	0	0	0	0	0	0	0	0	0	0	0	0	0	0	0	0	0	0	0	0	0	0	0	0	0	0	0	0
C02291	0.0158769193340769	0.0184168279845236	0.0505715655843043	0.194724596051224	0.0121579950165895	0.161846098258559	0.0179638778124503	0.00131186039989468	0.00354566217554924	0.0258296836582477	0.00473246635662464	0.0121598055368423	0.000843042624618567	0.0191904322592715	0	0	0.00857392883246338	0.00123135977896175	0.00143095425569822	0.000876011300068319	0.0126516617481062	0.000391810213463719	0.000301351345963293	0.00143095425569822	0.000826448611755249	0.00287676543440615	0.0020372595596536	0.000818030848881867	0	0.00393288315222479	0.00129917396059424	0.00406634191992914	0.508067748025874	0.00740040199575304	0.000987978673621252	0	0	0.00127834739293805	0.00905034339234557	0.0126094111023517	0.000653029687761056	0	0.000359234922284356	0.0126135842956515	0.0186071879582486	0.00111822721829276	0.000180871584496325	0.0017453160981311	0.000409106660827526
C02477	0.00769311733335974	0.0194285709137725	0.0151929192864056	0.00848920303470735	0.00977969422550505	0.00763981629942148	0.00586083720879321	0.0010558353242711	0.00218599268303527	0.00661855235259887	0.00196829043528411	0.606108405926494	0.000401658858575162	0.00610197107732836	0	0	0.0110059633175521	0.000847009395150717	0.00071300745490169	0.000502490676331376	0.0132973251314153	0.0003621964083242	0.000164073983076984	0.00071300745490169	0.000685509945567072	0.00205356848431919	0.000947969680419424	0.000501412153078215	0	0.00213217263848251	0.000902091056561869	0.000447007593579005	0.00244562915767952	0.00509515489780229	0.000478956764149527	0	0	0.00096849387084733	0.00533379754540929	0.0010713939595009	0.000390459009719901	0	0.000311770390151149	0.0012300463582771	0.0200529585547516	0.000764616730552359	0.000191409591343979	0.00113497809672696	0.000230590882014613
C02571	0.0171062476264303	0.0285963996010618	0.0268821272684641	0.0150275051870819	0.0256140001844667	0.0150656038057906	0.0108058325636502	0.00157496205752683	0.00447209362066377	0.0154184460979008	0.00347661346226748	0.00885654023414002	0.000817017396995405	0.0103516851427245	0	0	0.0143924403053967	0.0054528676650659	0.00106340011987902	0.00143984155450826	0.0169204653854944	0.000646829217594841	0.000280573930561229	0.00106340011987902	0.00142720994565514	0.00391492202464636	0.00155955458076085	0.00188454929615917	0	0.00430295645971776	0.00236284354202283	0.000656255167302932	0.00440310481985909	0.0400035367915345	0.00086859028859971	0	0	0.0018609909898044	0.0103959838266674	0.00208638337937707	0.000848670328748693	0	0.000477855496356986	0.00230725338608524	0.0227100122075637	0.00156833607023666	0.000198026846248479	0.00259911748492934	0.00102003318580592
C02946	0.020125476723706	0.0334606693904609	0.0347277321135212	0.0195830738207396	0.0554997644634522	0.0204929244462556	0.0139616639677235	0.00202539373890939	0.007692554050936	0.0237817260373458	0.00491770295115838	0.0137716034557663	0.000642897415842734	0.0142703822414191	0	0	0.0149933003584307	0.00331456657220606	0.00182400011573686	0.00141126988891344	0.0180909293525355	0.000722806560977485	0.000418428913136903	0.00182400011573686	0.00222734069944395	0.0516998779070609	0.00310604851042137	0.0109273288167265	0	0.00529239562182731	0.00595316727092325	0.000812089012872549	0.00622277341175925	0.0190035592893164	0.00117729811212159	0	0	0.002818517928119	0.0139888427313391	0.00380762968508133	0.00097310944933468	0	0.000583563587032222	0.00322878435055241	0.0261266228744417	0.00167085429309632	0.000264002142485359	0.00267755836944788	0.000615695268776352
C03114	0	0	0	0	0	0	0	0	0	0	0	0	0	0	0	0	0	0	0	0	0	0	0	0	0	0	0	0	0	0	0	0	0	0	0	0	0	0	0	0	0	0	0	0	0	0	0	0	0
C03284	0	0	0	0	0	0	0	0	0	0	0	0	0	0	0	0	0	0	0	0	0	0	0	0	0	0	0	0	0	0	0	0	0	0	0	0	0	0	0	0	0	0	0	0	0	0	0	0	0
C03406	0.042121031017145	0.0369718514964944	0.0429119462972232	0.0231232551095153	0.0135407317946931	0.0213134994997629	0.0156576152278682	0.00184153797615842	0.344306942230359	0.0120380654283536	0.0052875588634498	0.0084377778965985	0.000608195601897549	0.0100863694028217	0	0	0.00898162727670362	0.00148555608605488	0.00103927239978938	0.00111558649866856	0.011075323722823	0.000817503390543188	0.000426216117407012	0.00103927239978938	0.00120685515623728	0.00442846830227171	0.00164248015853679	0.00139363077439238	0	0.00462807961222556	0.00213059550679641	0.000858074009987844	0.00439093857766195	0.00792725383088726	0.00116868191572438	0	0	0.001602217681287	0.00789828547985242	0.00259737896192259	0.00108655742446495	0	0.000819049675530357	0.00258680916693617	0.0142932214628861	0.00131550108616998	0.000300705993068835	0.00265480407523543	0.000627761766404118
C03557	0	0	0	0	0	0	0	0	0	0	0	0	0	0	0	0	0	0	0	0	0	0	0	0	0	0	0	0	0	0	0	0	0	0	0	0	0	0	0	0	0	0	0	0	0	0	0	0	0
C03672	0	0	0	0	0	0	0	0	0	0	0	0	0	0	0	0	0	0	0	0	0	0	0	0	0	0	0	0	0	0	0	0	0	0	0	0	0	0	0	0	0	0	0	0	0	0	0	0	0
C03722	0.028732422776444	0.282702577876878	0.0399770523948368	0.0222831024036463	0.018813997198795	0.0279646766151168	0.0160381864380033	0.00366442472464698	0.00956091286733783	0.0165099004526124	0.00549771149694573	0.0123958182956073	0.0017542548695195	0.0196091135083106	0	0	0.0149223818559834	0.00270124516439652	0.00158808200988773	0.00128136465012507	0.0182051815659474	0.00248022613756004	0.000418865061088595	0.00158808200988773	0.00358547890293969	0.0043203292317146	0.00223447446365591	0.00174685921516519	0	0.00881386088106592	0.00407933696946656	0.000856649369785116	0.00640262215563605	0.0148570547183224	0.00190096307919076	0	0	0.00467569736073532	0.0109579706877483	0.00486210471625781	0.000981455725035253	0	0.00064577348486099	0.00335651333973548	0.0228287905000429	0.00366120205211805	0.000324838494201099	0.00490569683825381	0.000977833789022376
C05345	0.0688659363453188	0.0444607548737764	0.0546899892059028	0.0295177900837402	0.0141000228380057	0.0176160451601375	0.0212735087505262	0.00228363449962524	0.00502324954751076	0.0154601131133129	0.00879085197657727	0.0132974081967085	0.000915095109195555	0.0131491400970425	0	0	0.0101158070603653	0.0016612329748319	0.00189914191939025	0.0014245500078851	0.01208838599047	0.00103073791857453	0.000636326912675334	0.00189914191939025	0.00140115178545756	0.00476681702021349	0.00271680803828484	0.00322074883662934	0	0.00505363421260778	0.00249995587488919	0.00108999382286964	0.00582637787432249	0.0108075698126016	0.0343513722621626	0	0	0.00200886932868685	0.0108086016788667	0.00260407145668332	0.00125731199411227	0	0.00092842896785016	0.00272390549325766	0.0215654857972682	0.001543989254756	0.000264068598954997	0.00307444255742894	0.000783039010108227
C05635	0.0184275860543166	0.0384191032410268	0.0328341535519878	0.0184189973070535	0.0138053307642115	0.0174047025919549	0.0131661412042071	0.00213301652721653	0.00447951577228978	0.018958665173266	0.0042385476678363	0.0131715838196077	0.000590998467624894	0.0314154311521329	0	0	0.0217254092778776	0.00191560479240298	0.00169267258007338	0.00142040030335025	0.0261941423465204	0.00082726205274607	0.000389100071087611	0.00169267258007338	0.00135440253616061	0.00449145649859077	0.00224430785661375	0.00118221075478772	0	0.00514011875484491	0.00218197557280283	0.000871427594946804	0.0055451257770533	0.0104427277741608	0.00110219122114196	0	0	0.00198272667968004	0.0141863921944381	0.00247873214026201	0.000984932410558603	0	0.000617726223949495	0.00291221382631197	0.0251245608302864	0.00181333978918132	0.000268712212573534	0.00275084189727503	0.000581239379286971
C05984	0	0	0	0	0	0	0	0	0	0	0	0	0	0	0	0	0	0	0	0	0	0	0	0	0	0	0	0	0	0	0	0	0	0	0	0	0	0	0	0	0	0	0	0	0	0	0	0	0
C06424	0.0108987154122682	0.012011664656117	0.0192187746222725	0.0109229384000383	0.0075212409270154	0.00969457109748424	0.00779681240731807	0.00119474216163807	0.00216165633323429	0.0105237517392032	0.00284553692617708	0.0110100693296886	0.000319484417204009	0.00850399165544066	0	0	0.00617272633679223	0.000896293454164606	0.00174548809111741	0.000539139142567475	0.00785250698153905	0.00028078025647668	0.000331169116123955	0.00174548809111741	0.000546915268569969	0.00239196546624871	0.00208968873976197	0.000628194282851821	0	0.0024734130086741	0.000915674172325963	0.000413266303440491	0.00372940778695394	0.00696940050578197	0.000701919238481878	0	0	0.00103924726861375	0.00769575562917541	0.00135919393574125	0.000464011547497563	0	0.000283755260679334	0.00160304096457805	0.0161745556250754	0.000756258321722137	0.000146348734415026	0.00118032412317635	0.000263547009154051
C07481	0	0	0	0	0	0	0	0	0	0	0	0	0	0	0	0	0	0	0	0	0	0	0	0	0	0	0	0	0	0	0	0	0	0	0	0	0	0	0	0	0	0	0	0	0	0	0	0	0
C08362	0	0	0	0	0	0	0	0	0	0	0	0	0	0	0	0	0	0	0	0	0	0	0	0	0	0	0	0	0	0	0	0	0	0	0	0	0	0	0	0	0	0	0	0	0	0	0	0	0
[truncated: 79 more columns]
