# Supplementary material for: Inhibition of the hexosamine biosynthetic pathway promotes castration-resistant prostate cancer
Source: Nat Commun. 2016 May 19;7:11612. doi: 10.1038/ncomms11612 (PMC4874037; doi:10.1038/ncomms11612)
Supplement: Supplementary Software — R software code used for integrative analysis [file ncomms11612-s3.zip › integHBP/Analysis/pathRankDetails010516.csv]

	pathID	pathName	GSArank.all.g	NetGSArank.all.m	GSArank.avg.g	NetGSArank.avg.m	sd.g	sd.m	integrative.rank
59	hsa00740	Riboflavin metabolism	2	41	2.717	54.155	1.23061993540875	16.1191439537527	71.9246280310155
63	hsa00780	Biotin metabolism	1	62	1.6035	55.081	2.85713159496565	21.6227653870402	31.2563074860971
24	hsa00290	Valine, leucine and isoleucine biosynthesis	4	21	5.688	33.528	3.22816930737486	21.9150515738724	28.7227957269193
41	hsa00530	Aminosugars metabolism	5	40	8.2275	51.713	3.37377772328382	21.5176588094672	26.4893510328538
22	hsa00272	Cysteine metabolism	54	1	61.433	3.045	17.1274008202897	7.02027487063429	14.1769697709309
65	hsa00910	Nitrogen metabolism	20	5	24.542	12.184	12.3794380521285	11.5133270908413	12.5343814816237
15	hsa00230	Purine metabolism	19	68	22.248	60.524	6.49034826651241	17.8256325884154	11.5429765398729
17	hsa00240	Pyrimidine metabolism	16	14	22.504	33.482	8.85733799944636	24.2220226732282	11.0297387194754
37	hsa00460	Cyanoamino acid metabolism	7	9	13.867	16.451	14.4458815755389	14.2634162823653	11.006446171089
67	hsa00950	Alkaloid biosynthesis I	30	4	46.8125	9.505	21.1871184387528	10.0978186228978	10.909910969764
61	hsa00760	Nicotinate and nicotinamide metabolism	13	60	17.0665	49.203	8.39421172836024	23.2677712766002	9.97600182306271
28	hsa00340	Histidine metabolism	18	35	21.184	47.127	10.0470436988742	20.5554712521605	9.39743194214127
38	hsa00471	D-Glutamine and D-glutamate metabolism	10	15	21.377	28.808	19.6203167106912	13.6859212492415	9.18538419419392
69	hsa00970	Aminoacyl-tRNA biosynthesis	21.5	3	28.5935	12.13	16.326958606162	16.859280391978	8.99418889515054
80	hsa05014	Amyotrophic lateral sclerosis (ALS)	33	15	41.008	28.808	15.487423810831	13.6859212492415	8.74758073703481
68	hsa00960	Alkaloid biosynthesis II	8	29	13.387	42.579	14.2809900804418	21.963837760491	8.17253360754324
8	hsa00061	Fatty acid biosynthesis	3	78	7.259	52.787	11.0131152589859	22.33702248675	8.03018818931245
75	hsa04720	Long-term potentiation	46	15	51.935	28.808	15.2889020379334	13.6859212492415	7.94256451601334
27	hsa00330	Arginine and proline metabolism	47	7	44.59	15.506	15.4578732639987	15.5503626252823	7.73225265489837
73	hsa04540	Gap junction	48	15	54.13	28.808	17.2893181045558	13.6859212492415	7.51660883662353
20	hsa00260	Glycine, serine and threonine metabolism	41	6	41.593	16.097	17.4815747704964	18.4711877196832	7.01654988163842
7	hsa00053	Ascorbate and aldarate metabolism	28	12	33.2755	33.758	15.1868855016834	24.8793170407955	6.8994830531627
85	hsa05217	Basal cell carcinoma	6	50	18.188	58.022	21.4964125321355	13.4496992684004	6.51906147490399
60	hsa00750	Vitamin B6 metabolism	14	39	25.5585	52.008	19.7997817944822	18.1721259670453	6.32831737856388
11	hsa00120	Bile acid biosynthesis	11	69	19.1255	55.223	13.9754539483719	21.0258735456665	6.29419409579282
39	hsa00480	Glutathione metabolism	29	8	33.964	21.504	20.2568517801766	23.25146478428	6.26086413650551
71	hsa04070	Phosphatidylinositol signaling system	36	61	36.8035	60.451	10.609887249988	18.6494879930362	6.20097728268159
72	hsa04340	Hedgehog signaling pathway	17	50	27.7545	58.022	20.5618279469146	13.4496992684004	6.15535746359373
49	hsa00600	Sphingolipid metabolism	12	72	22.11	56.148	13.9109818278731	20.1898421421696	6.13437176658481
26	hsa00310	Lysine degradation	61	26	71.6925	38.222	9.68679656944326	18.1718169408271	6.040912358325
58	hsa00730	Thiamine metabolism	26	23	40.2875	37.817	23.2113196330822	19.7608705021566	5.86675180875322
81	hsa05016	Huntington's disease	82	15	72.3865	28.808	10.3566223923332	13.6859212492415	5.74366365724124
5	hsa00051	Fructose and mannose metabolism	27	37	33.0265	38.978	16.0593259416359	25.9330684655719	5.66418710555203
42	hsa00550	Peptidoglycan biosynthesis	24	32	46.093	45.464	21.1200593727363	20.7651606277413	5.63161336663498
31	hsa00361	gamma-Hexachlorocyclohexane degradation	25	34	30.3385	37.458	18.2775062572821	25.0189965063786	5.5105379749447
74	hsa04664	Fc epsilon RI signaling pathway	66.5	38	75.26	52.274	7.86245624586988	17.2069463590436	5.45501485292806
25	hsa00300	Lysine biosynthesis	76	11	56.413	23.51	19.4589717760878	15.6559576203121	5.41967401735434
77	hsa04742	Taste transduction	85	15	58.5075	28.808	17.6846243864463	13.6859212492415	5.37397336726637
16	hsa00232	Caffeine metabolism	64	2	49.5545	14.994	22.5736206244833	20.5533063618096	5.15447604324063
12	hsa00140	C21-Steroid hormone metabolism	32	50	38.3955	58.022	23.3933661393424	13.4496992684004	5.10208475964842
43	hsa00561	Glycerolipid metabolism	42	65	39.823	44.043	11.16343555064	23.4971331499455	4.96730156937973
4	hsa00040	Pentose and glucuronate interconversions	15	79	24.885	44.299	16.5364817972334	25.1776391369904	4.67175183159813
10	hsa00100	Biosynthesis of steroids	38	50	38.3185	58.022	25.6927991405701	13.4496992684004	4.65814002642154
40	hsa00500	Starch and sucrose metabolism	40	75	46.271	60.497	11.6952271178176	18.7771822586237	4.65780693580946
33	hsa00400	Phenylalanine, tyrosine and tryptophan biosynthesis	35	47	55.666	46.855	17.7773022834309	23.7563536625329	4.60883831815707
29	hsa00350	Tyrosine metabolism	63	10	57.9625	26.474	19.8438686468358	22.8186330443788	4.58387685065185
54	hsa00643	Styrene degradation	9	70	22.669	60.231	22.4532868215121	17.2903034557984	4.45708897282062
2	hsa00020	Citrate cycle (TCA cycle)	49	45	61.687	44.093	14.0291249672725	24.142311451106	4.44833505149411
1	hsa00010	Glycolysis / Gluconeogenesis	34	66	39.432	41.086	14.6842774423532	25.5022934453153	4.43275789978948
46	hsa00565	Ether lipid metabolism	45	49	45.021	54.599	17.992103122614	19.8505981079978	4.24865745402947
76	hsa04730	Long-term depression	77	30	67.0325	46.683	14.8600139220582	16.2853223094516	4.17303112216297
56	hsa00680	Methane metabolism	69	23	56.8575	37.817	19.8161202653893	19.7608705021566	4.14707508927338
70	hsa01040	Biosynthesis of unsaturated fatty acids	31	67	50.64	57.834	18.3141149610569	18.3857684223554	4.14554870261558
44	hsa00562	Inositol phosphate metabolism	62	31	60.737	41.821	13.312270563189	24.9092237620611	4.12612983034661
66	hsa00920	Sulfur metabolism	58	28	56.5565	40.011	19.3600844683235	23.1208878388018	4.04973247026123
35	hsa00430	Taurine and hypotaurine metabolism	73	27	43.6565	38.294	23.3834566262944	17.7514133712411	3.97872642950171
36	hsa00440	Aminophosphonate metabolism	23	59	33.276	44.321	22.5767697985016	24.9545725206762	3.95681108286974
64	hsa00860	Porphyrin and chlorophyll metabolism	65	25	63.055	36.587	16.3590064518629	23.8562686217387	3.94372257870936
53	hsa00640	Propanoate metabolism	53	44	55.511	49.667	16.7344830192606	22.5726302108247	3.93669479337212
51	hsa00630	Glyoxylate and dicarboxylate metabolism	71	13	56.9615	31.876	20.9332264048741	23.6871210514006	3.88839564673028
52	hsa00632	Benzoate degradation via CoA ligation	21.5	76	41.0415	45.74	19.2636345315562	24.4400432838347	3.85027012762012
45	hsa00564	Glycerophospholipid metabolism	57	55	55.635	45.445	11.6956429093515	24.9694302587674	3.84662488092841
34	hsa00410	beta-Alanine metabolism	44	57	42.882	46.795	16.77399603383	23.3922245879089	3.84596915028046
32	hsa00380	Tryptophan metabolism	66.5	36	60.941	45.099	13.793269129299	22.9360690237508	3.70980410957913
3	hsa00030	Pentose phosphate pathway	39	74	43.4225	56.708	17.8627355427737	19.2845697548748	3.36127248787357
23	hsa00280	Valine, leucine and isoleucine degradation	60	48	54.8665	50.027	18.8206706946218	21.6187798601735	3.23857997135528
62	hsa00770	Pantothenate and CoA biosynthesis	72	33	58.903	45.105	18.3339910064946	22.3176623563727	3.23776072040485
79	hsa05012	Parkinson's disease	79	22	70.128	35.521	12.5996375688695	25.2600005270512	3.20817716630759
78	hsa04912	GnRH signaling pathway	43	85	47.8285	72.393	15.2744114582329	10.9396630307897	3.06345570935625
19	hsa00252	Alanine and aspartate metabolism	37	80	42.0685	56.271	19.2553323932768	20.5228347395224	2.9377667820443
83	hsa05200	Pathways in cancer	84	43	70.3665	54.503	12.3147708598793	17.0815037033854	2.81949552626164
82	hsa05120	Epithelial cell signaling in Helicobacter pylori infection	80	42	67.883	53.484	14.6682810673054	21.0807528836648	2.61186881587187
14	hsa00220	Urea cycle and metabolism of amino groups	50	84	47.8335	48.408	15.105668107004	23.2305228781703	2.57855212924609
30	hsa00360	Phenylalanine metabolism	59	63	53.7085	48.893	19.7972652015237	22.9910882983199	2.45821949313518
18	hsa00251	Glutamate metabolism	70	54	62.4495	49.479	16.7729255283859	23.4054133134276	2.42346839491808
57	hsa00720	Reductive carboxylate cycle (CO2 fixation)	74	45	56.498	44.093	20.3257012211173	24.142311451106	2.3792686219652
48	hsa00591	Linoleic acid metabolism	55	73	45.655	62.524	21.4295753971399	15.8026943635935	2.37918824433915
55	hsa00650	Butanoate metabolism	51	83	50.56	55.832	17.0551686822142	20.0636568532839	2.31016251628308
21	hsa00271	Methionine metabolism	68	64	62.167	54.429	16.7463444085881	21.4972810395197	2.20447871817537
50	hsa00620	Pyruvate metabolism	56	82	55.604	33.463	15.6887641744441	25.6720799057397	2.17070050503907
6	hsa00052	Galactose metabolism	52	81	57.3635	49.092	19.0374773353324	23.1911052639447	2.09719876075407
13	hsa00190	Oxidative phosphorylation	81	56	72.054	43.751	10.359532031125	24.3458768731118	1.85249296458067
9	hsa00072	Synthesis and degradation of ketone bodies	83	58	52.057	59.264	21.753067529591	17.9219278957231	1.80201159945704
84	hsa05211	Renal cell carcinoma	86	70	70.103	60.231	11.681260327672	17.2903034557984	1.06881724368484
47	hsa00590	Arachidonic acid metabolism	75	85	61.6875	72.393	16.4895876312978	10.9396630307897	0.910552952120351
86	hsa05320	Autoimmune thyroid disease	78	77	20.775	42.127	21.5361133721751	25.5849068487352	0.808758142521086
