# Supplementary material for: Inhibition of the hexosamine biosynthetic pathway promotes castration-resistant prostate cancer
Source: Nat Commun. 2016 May 19;7:11612. doi: 10.1038/ncomms11612 (PMC4874037; doi:10.1038/ncomms11612)
Supplement: Supplementary Software — R software code used for integrative analysis [file ncomms11612-s3.zip › integHBP/Analysis/pathRankDetails120515.csv]

	pathID	pathName	GSArank.all.g	NetGSArank.all.m	GSArank.avg.g	NetGSArank.avg.m	sd.g	sd.m	integrative.rank
59	hsa00740	Riboflavin metabolism	2	41	2.703	53.681	1.16539656304159	16.8940417795046	75.659399428852
63	hsa00780	Biotin metabolism	1	62	1.6105	54.358	3.49868268503026	21.3223938731204	25.7531563730628
41	hsa00530	Aminosugars metabolism	5	40	8.1975	51.137	3.8250326305307	21.6828590683373	23.6053364380014
24	hsa00290	Valine, leucine and isoleucine biosynthesis	4	21	5.7805	33.228	4.08739238714936	21.4668311783747	23.380855608555
22	hsa00272	Cysteine metabolism	54	1	61.68	3.101	16.8008591705564	7.29547962940224	13.7523067263753
65	hsa00910	Nitrogen metabolism	20	5	24.2315	12	12.268136163041	11.3205191645151	12.704786329597
15	hsa00230	Purine metabolism	19	68	22.621	60.652	6.17231370366546	17.7799612773207	12.085557173152
37	hsa00460	Cyanoamino acid metabolism	7	9	13.152	15.974	13.4430320653903	13.4563887577016	11.7475415607574
17	hsa00240	Pyrimidine metabolism	16	14	22.8115	34.87	9.02172984296024	24.3985325048124	10.8618708460374
67	hsa00950	Alkaloid biosynthesis I	30	4	46.5165	9.795	21.0846399018288	10.2607142664269	10.792495258663
28	hsa00340	Histidine metabolism	18	35	20.3575	47.641	9.22689434909327	20.3250886401075	10.0365535913057
61	hsa00760	Nicotinate and nicotinamide metabolism	13	60	17.36	49.014	8.45984450028303	22.8824257763334	9.92715052630377
69	hsa00970	Aminoacyl-tRNA biosynthesis	21.5	3	29.0065	11.391	17.12140035453	15.4267333905498	9.27071478711472
38	hsa00471	D-Glutamine and D-glutamate metabolism	10	15	20.951	28.56	19.6202587534811	14.1880125352249	8.99922155096657
80	hsa05014	Amyotrophic lateral sclerosis (ALS)	33	15	41.132	28.56	15.6018105517434	14.1880125352249	8.53584329836474
8	hsa00061	Fatty acid biosynthesis	3	78	6.9155	52.894	10.5146406223616	22.5569408293673	8.38785104593851
68	hsa00960	Alkaloid biosynthesis II	8	29	12.766	42.336	14.112437950436	22.8330561347458	8.1380756610718
27	hsa00330	Arginine and proline metabolism	47	7	45.0475	15.271	16.1274017385578	14.3088889611774	8.07118097445651
75	hsa04720	Long-term potentiation	46	15	52.5705	28.56	15.1502907913037	14.1880125352249	7.78092522335908
73	hsa04540	Gap junction	48	15	53.0375	28.56	17.4359070485193	14.1880125352249	7.31147001257894
20	hsa00260	Glycine, serine and threonine metabolism	41	6	40.9585	16.517	17.1360342968092	18.6290835457291	7.03244170092731
11	hsa00120	Bile acid biosynthesis	11	69	18.326	55.01	12.5592379728413	20.7645627709101	6.91818405204795
7	hsa00053	Ascorbate and aldarate metabolism	28	12	33.7435	33.462	15.6901765251188	24.4349672318918	6.82968643504546
85	hsa05217	Basal cell carcinoma	6	50	17.8575	57.871	21.148515395967	13.1483549631974	6.64409632449615
72	hsa04340	Hedgehog signaling pathway	17	50	27.3675	57.871	20.0357087065413	13.1483549631974	6.30780235702593
60	hsa00750	Vitamin B6 metabolism	14	39	25.624	52.458	19.635469835878	18.6275393227667	6.29459170066612
26	hsa00310	Lysine degradation	61	26	72.172	38.61	9.06755957447409	18.0857677469052	6.24018250773454
39	hsa00480	Glutathione metabolism	29	8	34.4565	20.992	20.494105643236	23.3119579483016	6.21890076669083
71	hsa04070	Phosphatidylinositol signaling system	36	61	36.8615	61.065	10.5897691646684	19.2544932550953	6.16630315991373
58	hsa00730	Thiamine metabolism	26	23	40.7335	36.718	22.7826529848266	18.7387196898725	6.09286379834087
49	hsa00600	Sphingolipid metabolism	12	72	21.9025	56.267	14.1934737977864	19.6511037063285	6.04743458245768
5	hsa00051	Fructose and mannose metabolism	27	37	33.1095	38.408	16.0869372255659	25.9809650811233	5.6542200662954
42	hsa00550	Peptidoglycan biosynthesis	24	32	45.85	45.029	21.1802172227199	20.9985499046505	5.59370222542976
81	hsa05016	Huntington's disease	82	15	72.949	28.56	9.79235871939388	14.1880125352249	5.58530874952104
74	hsa04664	Fc epsilon RI signaling pathway	66.5	38	75.487	52.959	7.49119142386236	17.2834034563518	5.57163709566522
25	hsa00300	Lysine biosynthesis	76	11	55.575	23.89	19.2177182749591	15.7939655992201	5.38435283869829
31	hsa00361	gamma-Hexachlorocyclohexane degradation	25	34	31.6215	37.641	18.8101650726425	26.0950391850649	5.32712753912399
77	hsa04742	Taste transduction	85	15	60.1925	28.56	17.4253791232096	14.1880125352249	5.18948166100424
16	hsa00232	Caffeine metabolism	64	2	48.7515	15.432	22.3447149016056	20.6916775907977	5.13725796061958
12	hsa00140	C21-Steroid hormone metabolism	32	50	38.5495	57.871	23.6987537790636	13.1483549631974	5.13483738366502
43	hsa00561	Glycerolipid metabolism	42	65	38.852	47.6	10.8872691079365	24.0063805332313	5.04969093763547
40	hsa00500	Starch and sucrose metabolism	40	75	46.5705	60.255	11.0616291471641	18.8892768463957	4.88420312035103
4	hsa00040	Pentose and glucuronate interconversions	15	79	24.87	45.059	15.9363756252188	24.3281190472337	4.8468033853095
1	hsa00010	Glycolysis / Gluconeogenesis	34	66	37.8965	43.654	13.3680305951173	25.0072718953437	4.80443846278087
10	hsa00100	Biosynthesis of steroids	38	50	39.1405	57.871	25.971022385608	13.1483549631974	4.70075841993531
29	hsa00350	Tyrosine metabolism	63	10	57.0015	26.313	19.8633658036862	22.6769326469493	4.60377539883843
33	hsa00400	Phenylalanine, tyrosine and tryptophan biosynthesis	35	47	55.3805	47.147	18.3797792706016	23.3827317297005	4.53986022073145
54	hsa00643	Styrene degradation	9	70	22.8355	61.369	22.855974827938	16.6171287522234	4.43571515035535
2	hsa00020	Citrate cycle (TCA cycle)	49	45	60.92	43.34	14.1793389709695	24.1907749688511	4.41615470753736
56	hsa00680	Methane metabolism	69	23	56.484	36.718	19.8213680312594	18.7387196898725	4.32349896902955
46	hsa00565	Ether lipid metabolism	45	49	44.5215	54.712	17.3337025760509	20.0270851633517	4.32045569606414
76	hsa04730	Long-term depression	77	30	67.9935	45.523	13.9690315194573	16.0454020182084	4.26828880301936
44	hsa00562	Inositol phosphate metabolism	62	31	60.788	40.559	13.0041787385696	24.2296428903646	4.23367751066017
66	hsa00920	Sulfur metabolism	58	28	55.717	40.172	18.8737020117312	23.0720769922592	4.0937331762627
70	hsa01040	Biosynthesis of unsaturated fatty acids	31	67	50.8935	57.033	18.671570241554	18.5290376500302	4.0785990049576
64	hsa00860	Porphyrin and chlorophyll metabolism	65	25	62.72	35.923	16.279838240386	22.9563513012209	4.05214240599242
52	hsa00632	Benzoate degradation via CoA ligation	21.5	76	40.375	44.903	18.3259028076031	24.2392064665931	4.02798612694108
51	hsa00630	Glyoxylate and dicarboxylate metabolism	71	13	56.3855	31.582	20.3351581849861	23.1570188824797	3.98239003706447
36	hsa00440	Aminophosphonate metabolism	23	59	32.9975	45.381	22.5678211243421	24.6905946559508	3.96993134146211
53	hsa00640	Propanoate metabolism	53	44	56.737	49.204	16.3004151644838	22.8583658402977	3.96698579199116
34	hsa00410	beta-Alanine metabolism	44	57	43.1685	46.254	16.0509654301927	23.4219570504275	3.95981599781845
45	hsa00564	Glycerophospholipid metabolism	57	55	54.799	46.356	11.7138940713289	24.1208432497514	3.88771468710814
35	hsa00430	Taurine and hypotaurine metabolism	73	27	43.629	38.172	23.7678831886912	18.4279137181615	3.84496031512091
32	hsa00380	Tryptophan metabolism	66.5	36	60.0885	45.662	14.3681370090597	23.4892635368055	3.59797285789037
3	hsa00030	Pentose phosphate pathway	39	74	44.329	57.638	17.5720242156399	19.2397277299634	3.40729995703123
62	hsa00770	Pantothenate and CoA biosynthesis	72	33	58.818	46.47	18.019602717099	22.0644496858621	3.27980257826676
23	hsa00280	Valine, leucine and isoleucine degradation	60	48	53.5575	50.808	19.385141925647	20.823370254326	3.26571498070355
79	hsa05012	Parkinson's disease	79	22	70.9515	35.563	12.0572914050389	25.5670041792679	3.20583825371853
78	hsa04912	GnRH signaling pathway	43	85	47.614	72.538	15.2140715119909	10.8888531592231	3.07573356879473
19	hsa00252	Alanine and aspartate metabolism	37	80	40.7665	55.745	18.2723453983433	20.6671988452259	3.07507655004892
83	hsa05200	Pathways in cancer	84	43	70.215	54.909	12.5212442096046	16.3908321441707	2.92402026931865
14	hsa00220	Urea cycle and metabolism of amino groups	50	84	46.789	48.637	14.7468284030143	23.3120716300307	2.63770276506796
82	hsa05120	Epithelial cell signaling in Helicobacter pylori infection	80	42	68.7905	54.071	14.0758655058842	21.6436689913565	2.57643505133432
57	hsa00720	Reductive carboxylate cycle (CO2 fixation)	74	45	58.0265	43.34	19.7270297676425	24.1907749688511	2.39519331975741
18	hsa00251	Glutamate metabolism	70	54	60.944	48.926	17.3363032798637	23.5084489316325	2.38435184162886
30	hsa00360	Phenylalanine metabolism	59	63	53.6505	48.267	21.0607491534585	23.5420036729446	2.34894180263413
48	hsa00591	Linoleic acid metabolism	55	73	46.585	62.533	21.8557875733283	16.1317433696468	2.33199719723393
50	hsa00620	Pyruvate metabolism	56	82	55.845	35.262	15.0519279673913	25.8978001392406	2.25260342073705
55	hsa00650	Butanoate metabolism	51	83	51.94	55.423	17.4856125613788	20.8940333978778	2.25027772020176
6	hsa00052	Galactose metabolism	52	81	57.875	47.014	18.1711602839793	23.2207882943067	2.18451822755432
21	hsa00271	Methionine metabolism	68	64	63.278	53.7	16.9053691916949	22.2988618373055	2.15534606486552
13	hsa00190	Oxidative phosphorylation	81	56	72.0755	43.27	9.71186748880565	24.0625041112538	1.90611231925776
9	hsa00072	Synthesis and degradation of ketone bodies	83	58	53.2145	59.767	20.7592795500575	17.5707553179265	1.84315465645951
84	hsa05211	Renal cell carcinoma	86	70	70.894	61.369	11.4116821937211	16.6171287522234	1.11067025791335
47	hsa00590	Arachidonic acid metabolism	75	85	61.641	72.538	17.1112803411935	10.8888531592231	0.884965837550949
86	hsa05320	Autoimmune thyroid disease	78	77	21.899	40.676	22.4892321915303	25.5235670797888	0.791986285693996
