# Supplementary material for: Inhibition of the hexosamine biosynthetic pathway promotes castration-resistant prostate cancer
Source: Nat Commun. 2016 May 19;7:11612. doi: 10.1038/ncomms11612 (PMC4874037; doi:10.1038/ncomms11612)
Supplement: Supplementary Software — R software code used for integrative analysis [file ncomms11612-s3.zip › integHBP/Analysis/rescheck.csv]

	V1	V2	V3	V4
1	TRUE	FALSE	FALSE	TRUE
2	FALSE	FALSE	FALSE	TRUE
3	FALSE	FALSE	FALSE	TRUE
4	TRUE	FALSE	FALSE	TRUE
5	FALSE	FALSE	FALSE	TRUE
6	FALSE	FALSE	FALSE	TRUE
7	FALSE	FALSE	FALSE	TRUE
8	FALSE	FALSE	FALSE	TRUE
9	TRUE	FALSE	FALSE	FALSE
10	FALSE	FALSE	FALSE	TRUE
11	FALSE	FALSE	FALSE	TRUE
12	FALSE	FALSE	FALSE	TRUE
13	TRUE	FALSE	FALSE	TRUE
14	TRUE	FALSE	FALSE	TRUE
15	TRUE	TRUE	FALSE	TRUE
16	FALSE	FALSE	FALSE	TRUE
17	TRUE	FALSE	FALSE	TRUE
18	FALSE	FALSE	FALSE	TRUE
19	TRUE	FALSE	FALSE	TRUE
20	TRUE	FALSE	FALSE	TRUE
21	TRUE	FALSE	FALSE	TRUE
22	TRUE	TRUE	FALSE	TRUE
23	FALSE	FALSE	FALSE	TRUE
24	TRUE	FALSE	FALSE	TRUE
25	TRUE	FALSE	FALSE	FALSE
26	TRUE	TRUE	FALSE	TRUE
27	TRUE	FALSE	FALSE	TRUE
28	TRUE	FALSE	FALSE	TRUE
29	TRUE	FALSE	FALSE	FALSE
30	TRUE	FALSE	FALSE	TRUE
31	TRUE	FALSE	FALSE	FALSE
32	TRUE	FALSE	FALSE	TRUE
33	TRUE	FALSE	FALSE	TRUE
34	TRUE	FALSE	FALSE	TRUE
35	TRUE	FALSE	FALSE	TRUE
36	FALSE	FALSE	FALSE	TRUE
37	FALSE	FALSE	FALSE	TRUE
38	FALSE	FALSE	FALSE	TRUE
39	FALSE	FALSE	FALSE	TRUE
40	TRUE	FALSE	FALSE	TRUE
41	FALSE	FALSE	FALSE	TRUE
42	FALSE	FALSE	FALSE	TRUE
43	TRUE	FALSE	FALSE	TRUE
44	FALSE	FALSE	FALSE	TRUE
45	TRUE	FALSE	FALSE	FALSE
46	TRUE	FALSE	FALSE	TRUE
47	FALSE	FALSE	FALSE	TRUE
48	TRUE	FALSE	FALSE	TRUE
49	FALSE	FALSE	FALSE	TRUE
50	FALSE	FALSE	FALSE	TRUE
