# Supplementary material for: Inhibition of the hexosamine biosynthetic pathway promotes castration-resistant prostate cancer
Source: Nat Commun. 2016 May 19;7:11612. doi: 10.1038/ncomms11612 (PMC4874037; doi:10.1038/ncomms11612)
Supplement: Supplementary Software — R software code used for integrative analysis [file ncomms11612-s3.zip › integHBP/Analysis/rescheck010516.csv]

	V1	V2	V3	V4
1	TRUE	FALSE	FALSE	TRUE
2	TRUE	TRUE	FALSE	TRUE
3	TRUE	FALSE	FALSE	TRUE
4	TRUE	FALSE	FALSE	TRUE
5	TRUE	FALSE	FALSE	TRUE
6	TRUE	FALSE	FALSE	TRUE
7	TRUE	FALSE	FALSE	TRUE
8	TRUE	FALSE	FALSE	TRUE
9	TRUE	FALSE	FALSE	TRUE
10	TRUE	FALSE	FALSE	TRUE
11	TRUE	FALSE	FALSE	TRUE
12	TRUE	FALSE	FALSE	TRUE
13	TRUE	FALSE	FALSE	TRUE
14	TRUE	FALSE	FALSE	TRUE
15	TRUE	FALSE	FALSE	TRUE
16	TRUE	FALSE	FALSE	TRUE
17	TRUE	FALSE	FALSE	TRUE
18	TRUE	FALSE	FALSE	TRUE
19	TRUE	FALSE	FALSE	TRUE
20	TRUE	FALSE	FALSE	TRUE
21	TRUE	FALSE	FALSE	TRUE
22	TRUE	FALSE	FALSE	TRUE
23	FALSE	FALSE	FALSE	TRUE
24	TRUE	FALSE	FALSE	TRUE
25	TRUE	FALSE	FALSE	TRUE
26	TRUE	FALSE	FALSE	TRUE
27	TRUE	FALSE	FALSE	TRUE
28	TRUE	FALSE	FALSE	TRUE
29	TRUE	FALSE	FALSE	TRUE
30	TRUE	FALSE	FALSE	TRUE
31	TRUE	FALSE	FALSE	TRUE
32	TRUE	FALSE	FALSE	TRUE
33	TRUE	FALSE	FALSE	TRUE
34	TRUE	FALSE	FALSE	TRUE
35	TRUE	FALSE	FALSE	TRUE
36	TRUE	FALSE	FALSE	TRUE
37	TRUE	TRUE	FALSE	TRUE
38	TRUE	FALSE	FALSE	TRUE
39	TRUE	FALSE	FALSE	TRUE
40	TRUE	FALSE	FALSE	TRUE
41	TRUE	FALSE	FALSE	TRUE
42	TRUE	FALSE	FALSE	TRUE
43	TRUE	FALSE	FALSE	TRUE
44	TRUE	FALSE	FALSE	TRUE
45	TRUE	FALSE	FALSE	TRUE
46	TRUE	FALSE	FALSE	TRUE
47	TRUE	FALSE	FALSE	TRUE
48	TRUE	FALSE	FALSE	TRUE
49	TRUE	FALSE	FALSE	TRUE
50	TRUE	FALSE	FALSE	TRUE
