# Supplementary material for: Inhibition of the hexosamine biosynthetic pathway promotes castration-resistant prostate cancer
Source: Nat Commun. 2016 May 19;7:11612. doi: 10.1038/ncomms11612 (PMC4874037; doi:10.1038/ncomms11612)
Supplement: Supplementary Software — R software code used for integrative analysis [file ncomms11612-s3.zip › integHBP/Analysis/seedchecks/pathRankDetails010516_seed1.csv]

	pathID	pathName	GSArank.all.g	NetGSArank.all.m	GSArank.avg.g	NetGSArank.avg.m	sd.g	sd.m	integrative.rank
59	hsa00740	Riboflavin metabolism	2	41	2.761	53.445	1.17271234932282	16.5269511742219	75.2648749905595
24	hsa00290	Valine, leucine and isoleucine biosynthesis	4	21	5.874	32.327	4.02222603819108	21.3706053675083	23.7236937929574
63	hsa00780	Biotin metabolism	1	62	1.665	53.882	3.81566957876784	21.5458185803719	23.6989571629847
41	hsa00530	Aminosugars metabolism	5	40	8.4565	51.239	3.99891849117972	22.0678696269003	22.6353374920128
22	hsa00272	Cysteine metabolism	54	1	61.3745	2.775	16.7066187740327	6.26255495741112	15.7076794594327
65	hsa00910	Nitrogen metabolism	20	5	24.868	11.559	13.1715247813252	10.6321946258786	12.7991553980435
37	hsa00460	Cyanoamino acid metabolism	7	9	13.354	15.342	13.8275770070496	13.1986833146811	11.6952204020062
15	hsa00230	Purine metabolism	19	68	22.117	59.229	6.54344157363903	18.6422126125385	11.4112771673907
17	hsa00240	Pyrimidine metabolism	16	14	22.4245	33.286	9.2595512331343	23.4716663899929	10.7778910320804
61	hsa00760	Nicotinate and nicotinamide metabolism	13	60	16.5735	48.306	8.11317887276137	22.9460865266147	10.2976337048961
67	hsa00950	Alkaloid biosynthesis I	30	4	46.5675	10.215	21.1561285571232	11.7675507328522	9.74754918348174
69	hsa00970	Aminoacyl-tRNA biosynthesis	21.5	3	28.6515	10.873	16.5945978688376	15.1456350563871	9.49322001076063
28	hsa00340	Histidine metabolism	18	35	21.1365	48.315	10.0844590367587	19.887515890334	9.45691698388276
38	hsa00471	D-Glutamine and D-glutamate metabolism	10	15	22.7625	28.294	20.7821375462437	13.8428750333588	8.9063365846215
80	hsa05014	Amyotrophic lateral sclerosis (ALS)	33	15	41.0855	28.294	16.0890583176129	13.8428750333588	8.55754991449838
68	hsa00960	Alkaloid biosynthesis II	8	29	12.805	42.762	13.6225566267514	22.2033859207632	8.41141931035467
27	hsa00330	Arginine and proline metabolism	47	7	44.3415	15.117	14.8599106556767	14.3381621518901	8.27132186632413
75	hsa04720	Long-term potentiation	46	15	52.0255	28.294	14.839788376829	13.8428750333588	7.9640743015492
8	hsa00061	Fatty acid biosynthesis	3	78	7.281	54.416	11.3203440402308	21.6569149688031	7.83584083619119
73	hsa04540	Gap junction	48	15	53.4405	28.294	17.2283059026207	13.8428750333588	7.46494814835778
20	hsa00260	Glycine, serine and threonine metabolism	41	6	41.9845	16.084	17.2609660998653	17.7102398797023	7.23859773439293
7	hsa00053	Ascorbate and aldarate metabolism	28	12	34.7125	33.477	16.3465226440535	23.6832507770231	6.77612532578523
85	hsa05217	Basal cell carcinoma	6	50	18.429	57.892	21.592004855355	13.0510791380126	6.58640316742198
11	hsa00120	Bile acid biosynthesis	11	69	18.9885	55.334	13.4201236010503	21.3407561223091	6.50659363606064
39	hsa00480	Glutathione metabolism	29	8	33.432	21.682	19.3965745198245	23.7373194850711	6.31831142079866
72	hsa04340	Hedgehog signaling pathway	17	50	27.352	57.892	20.3546532249485	13.0510791380126	6.27403168268903
60	hsa00750	Vitamin B6 metabolism	14	39	26.1805	51.872	20.2446910884624	18.3066859576153	6.22787648763986
58	hsa00730	Thiamine metabolism	26	23	38.881	36.5	22.6662987737323	18.7714241965378	6.1006577793288
26	hsa00310	Lysine degradation	61	26	71.2065	38.3	9.81824860938832	18.1884254079021	6.00191137792659
49	hsa00600	Sphingolipid metabolism	12	72	22.2695	55.372	14.3795824745415	20.3364004972656	5.95332228636709
71	hsa04070	Phosphatidylinositol signaling system	36	61	37.4265	61.182	11.3181910745136	19.3700303064831	5.84830019028472
81	hsa05016	Huntington's disease	82	15	72.9455	28.294	10.0117688379859	13.8428750333588	5.70064391783804
74	hsa04664	Fc epsilon RI signaling pathway	66.5	38	75.725	52.37	7.43990774319327	16.8983624844141	5.6550997591874
42	hsa00550	Peptidoglycan biosynthesis	24	32	44.5365	44.604	21.4962323618758	20.3808381221814	5.62935939879538
5	hsa00051	Fructose and mannose metabolism	27	37	33.9215	37.958	16.379434472033	25.83435018826	5.59853782367111
25	hsa00300	Lysine biosynthesis	76	11	55.3685	23.412	19.6341910760084	15.3177965416339	5.52179629390218
77	hsa04742	Taste transduction	85	15	59.5435	28.294	17.243424643714	13.8428750333588	5.31721790865302
31	hsa00361	gamma-Hexachlorocyclohexane degradation	25	34	31.632	38.825	19.1721711902473	25.9250165184418	5.27821129451526
16	hsa00232	Caffeine metabolism	64	2	48.914	14.594	22.933251798165	20.0493176726576	5.24245631587102
12	hsa00140	C21-Steroid hormone metabolism	32	50	38.313	57.892	23.2329572224739	13.0510791380126	5.20234130954238
43	hsa00561	Glycerolipid metabolism	42	65	39.582	47.054	11.334317039096	23.8686152676437	4.89195608381993
40	hsa00500	Starch and sucrose metabolism	40	75	46.476	61.674	11.3682523353927	17.8375980418862	4.80705693255991
4	hsa00040	Pentose and glucuronate interconversions	15	79	24.3825	43.492	16.1072930264101	24.1178690519624	4.80172910801669
10	hsa00100	Biosynthesis of steroids	38	50	37.204	57.892	25.4698075197889	13.0510791380126	4.75886110544139
1	hsa00010	Glycolysis / Gluconeogenesis	34	66	38.449	43.199	13.8041824985928	25.3953996882373	4.66633748254519
33	hsa00400	Phenylalanine, tyrosine and tryptophan biosynthesis	35	47	53.5645	48.937	17.9699891558192	23.5986848982931	4.58872319609059
29	hsa00350	Tyrosine metabolism	63	10	57.806	27.274	19.5621712123819	23.2982774842634	4.53182303911938
54	hsa00643	Styrene degradation	9	70	22.836	61.724	22.3167793967374	16.6405147375534	4.5167309892069
2	hsa00020	Citrate cycle (TCA cycle)	49	45	61.248	45.619	13.9981407316809	23.7715149690533	4.48146673409319
56	hsa00680	Methane metabolism	69	23	56.4785	36.5	19.6758717132857	18.7714241965378	4.32426367871341
76	hsa04730	Long-term depression	77	30	66.2315	45.055	15.0574694133887	15.5932396930248	4.31955246459395
46	hsa00565	Ether lipid metabolism	45	49	44.7055	54.412	17.5569435271637	20.1850859223758	4.27479399581402
70	hsa01040	Biosynthesis of unsaturated fatty acids	31	67	50.541	57.399	18.1152969333374	18.6056972718297	4.16624963723614
44	hsa00562	Inositol phosphate metabolism	62	31	61.5385	40.237	13.9793307936911	24.6462627850404	4.06050431918147
36	hsa00440	Aminophosphonate metabolism	23	59	32.963	45.088	21.9390280539488	24.7504917697173	4.04846637500371
64	hsa00860	Porphyrin and chlorophyll metabolism	65	25	62.1145	36.144	16.7250520811481	23.14949595916	3.9936360755839
66	hsa00920	Sulfur metabolism	58	28	56.606	41.151	19.1337624335849	23.8469468879325	3.98975671924828
51	hsa00630	Glyoxylate and dicarboxylate metabolism	71	13	55.886	31.83	20.489028876555	23.0704431111616	3.98847307428868
52	hsa00632	Benzoate degradation via CoA ligation	21.5	76	40.756	45.691	18.9528672019612	24.1469790159265	3.91148501131444
53	hsa00640	Propanoate metabolism	53	44	56.926	50.116	16.6030926843973	23.1667270291088	3.90392152265239
45	hsa00564	Glycerophospholipid metabolism	57	55	55.1825	46.877	11.8138906276367	24.1433380412024	3.86480097668887
34	hsa00410	beta-Alanine metabolism	44	57	43.8455	45.755	16.6280898819775	23.6003803561077	3.85715149401476
35	hsa00430	Taurine and hypotaurine metabolism	73	27	45.098	38.58	23.1896022745897	18.4422807081369	3.85711255633646
32	hsa00380	Tryptophan metabolism	66.5	36	60.836	46.706	14.0162248326202	23.2610111267468	3.65510071488745
3	hsa00030	Pentose phosphate pathway	39	74	44.6015	56.729	18.1416666218354	19.1131596517131	3.32600256070929
79	hsa05012	Parkinson's disease	79	22	70.4975	34.785	12.3312125337516	24.8313787851656	3.26641589863527
62	hsa00770	Pantothenate and CoA biosynthesis	72	33	60.0755	45.912	18.2849224263637	22.2029553714641	3.25245668336857
23	hsa00280	Valine, leucine and isoleucine degradation	60	48	54.201	49.783	18.9472318980002	21.7226099440832	3.22037464156544
19	hsa00252	Alanine and aspartate metabolism	37	80	41.2945	56.41	18.7800481884355	20.2923552028758	3.00735747828273
78	hsa04912	GnRH signaling pathway	43	85	47.6865	72.538	15.7784640468481	10.4619313708324	2.97978039188778
83	hsa05200	Pathways in cancer	84	43	70.6875	55.153	12.2748427898493	16.6284724823748	2.89046617051226
82	hsa05120	Epithelial cell signaling in Helicobacter pylori infection	80	42	69.267	53.808	13.3764023242103	21.5296228638743	2.61345305896122
14	hsa00220	Urea cycle and metabolism of amino groups	50	84	46.9445	47.255	14.923635101229	23.2416468682654	2.60836734147477
18	hsa00251	Glutamate metabolism	70	54	62.236	51.212	16.7264185370652	23.1641454328372	2.44097172168319
57	hsa00720	Reductive carboxylate cycle (CO2 fixation)	74	45	56.659	45.619	20.1903409795097	23.7715149690533	2.41069273793279
30	hsa00360	Phenylalanine metabolism	59	63	53.1425	49.17	20.5009202593806	23.0486950247154	2.40706604939195
55	hsa00650	Butanoate metabolism	51	83	50.737	55.373	17.044231776083	20.2042590332604	2.31012957653189
48	hsa00591	Linoleic acid metabolism	55	73	46.2335	62.392	22.1627144922201	16.5881132592438	2.28784429478928
21	hsa00271	Methionine metabolism	68	64	63.289	53.909	16.0774675855361	21.7082465198589	2.24128335296932
50	hsa00620	Pyruvate metabolism	56	82	54.519	34.335	15.8597026822437	25.8776820721917	2.14785610381617
6	hsa00052	Galactose metabolism	52	81	57.632	46.821	18.7947817178019	23.6067837546592	2.11638324977643
13	hsa00190	Oxidative phosphorylation	81	56	72.058	43.06	9.93099998795493	24.4088958003879	1.87419753887743
9	hsa00072	Synthesis and degradation of ketone bodies	83	58	52.868	59.257	21.9398138422237	18.0810916948307	1.78620240869902
84	hsa05211	Renal cell carcinoma	86	70	71.26	61.724	11.0747934992509	16.6405147375534	1.11189815071283
47	hsa00590	Arachidonic acid metabolism	75	85	61.2875	72.538	16.910501435759	10.4619313708324	0.900787514995236
86	hsa05320	Autoimmune thyroid disease	78	77	21.2395	41.717	22.5742771254749	25.8014461925223	0.786259036705607
