# Supplementary material for: Inhibition of the hexosamine biosynthetic pathway promotes castration-resistant prostate cancer
Source: Nat Commun. 2016 May 19;7:11612. doi: 10.1038/ncomms11612 (PMC4874037; doi:10.1038/ncomms11612)
Supplement: Supplementary Software — R software code used for integrative analysis [file ncomms11612-s3.zip › integHBP/Analysis/seedchecks/pathRankDetails010516_seed10.csv]

	pathID	pathName	GSArank.all.g	NetGSArank.all.m	GSArank.avg.g	NetGSArank.avg.m	sd.g	sd.m	integrative.rank
59	hsa00740	Riboflavin metabolism	2	41	2.718	53.852	1.17807634042275	16.4343598653609	74.9505349530261
24	hsa00290	Valine, leucine and isoleucine biosynthesis	4	21	5.629	33.937	3.45098076903773	21.8365259339682	27.0735925383655
41	hsa00530	Aminosugars metabolism	5	40	8.0935	49.984	3.43705121740585	21.8397967188507	26.0096948724606
63	hsa00780	Biotin metabolism	1	62	1.722	54.843	3.67126602062479	21.1228436893692	24.6087144143089
22	hsa00272	Cysteine metabolism	54	1	61.714	3.476	16.9659525977042	8.23560861437995	12.38753039522
65	hsa00910	Nitrogen metabolism	20	5	24.6415	12.894	12.1041206821267	12.1174087822271	12.3024283793966
15	hsa00230	Purine metabolism	19	68	21.9255	59.965	6.40599223278381	17.781787507643	11.6835702634713
17	hsa00240	Pyrimidine metabolism	16	14	22.144	34.066	8.77566386527403	24.5834902321048	11.0600285802219
37	hsa00460	Cyanoamino acid metabolism	7	9	13.653	16.752	13.7355471771698	15.1589012889552	10.9697954773708
67	hsa00950	Alkaloid biosynthesis I	30	4	46.425	9.577	20.4926895581162	10.3734121039646	10.782704288976
61	hsa00760	Nicotinate and nicotinamide metabolism	13	60	17.012	48.398	8.0178015154493	23.1469517945102	10.3959229827081
28	hsa00340	Histidine metabolism	18	35	20.163	48.668	9.3344020730876	20.8225684139915	9.88930108996851
38	hsa00471	D-Glutamine and D-glutamate metabolism	10	15	21.8035	29.66	19.8424257491268	14.344900702904	8.89977911242432
69	hsa00970	Aminoacyl-tRNA biosynthesis	21.5	3	28.7595	13.085	16.568733587172	17.1281390742879	8.85743964363167
80	hsa05014	Amyotrophic lateral sclerosis (ALS)	33	15	40.9845	29.66	15.7726594630245	14.344900702904	8.44285102872255
68	hsa00960	Alkaloid biosynthesis II	8	29	12.572	42.431	13.5030051154233	23.2062441762722	8.34987683007337
27	hsa00330	Arginine and proline metabolism	47	7	45.4815	14.638	16.1339459513772	14.0976487294761	8.15394986139588
75	hsa04720	Long-term potentiation	46	15	52.6215	29.66	14.8672803085761	14.344900702904	7.77693889037189
8	hsa00061	Fatty acid biosynthesis	3	78	7.287	53.834	11.5111310103368	22.133104579302	7.7039153911649
73	hsa04540	Gap junction	48	15	52.668	29.66	16.7382330144028	14.344900702904	7.3492002318127
20	hsa00260	Glycine, serine and threonine metabolism	41	6	42.195	15.09	17.8259288324266	17.4293339425717	7.22784835382916
7	hsa00053	Ascorbate and aldarate metabolism	28	12	33.642	33.62	15.2375364976927	24.4846298133563	6.93516314506189
85	hsa05217	Basal cell carcinoma	6	50	18.9425	58.257	21.5185848336558	12.8271386710555	6.64869729388787
11	hsa00120	Bile acid biosynthesis	11	69	19.021	57.137	13.2980787295721	20.2078348070145	6.6058549223669
72	hsa04340	Hedgehog signaling pathway	17	50	27.7515	58.257	20.247492652393	12.8271386710555	6.34172743343747
39	hsa00480	Glutathione metabolism	29	8	34.305	22.319	19.9568722938178	24.0197041027816	6.19523344268903
60	hsa00750	Vitamin B6 metabolism	14	39	26.298	51.785	20.4229477008779	19.1641341844352	6.07908933156812
26	hsa00310	Lysine degradation	61	26	71.2965	39.592	9.23076620843551	19.1018956760427	6.01006792122812
71	hsa04070	Phosphatidylinositol signaling system	36	61	37.1195	61.654	11.1834941002484	18.6921288161536	5.95125193111884
49	hsa00600	Sphingolipid metabolism	12	72	22.4445	55.492	14.3973592614654	20.5620702930112	5.93878716419919
58	hsa00730	Thiamine metabolism	26	23	39.119	39.043	22.7921987382377	20.3696851982321	5.8182782022069
5	hsa00051	Fructose and mannose metabolism	27	37	33.6705	38.426	16.3517142314899	25.8314495874271	5.60496507034003
42	hsa00550	Peptidoglycan biosynthesis	24	32	44.3525	45.881	21.2268007674454	21.0799241507697	5.57706362135518
74	hsa04664	Fc epsilon RI signaling pathway	66.5	38	75.837	52.063	7.57673002276298	17.1119797466819	5.56914369447711
81	hsa05016	Huntington's disease	82	15	72.7235	29.66	9.83084142854482	14.344900702904	5.52780864948607
16	hsa00232	Caffeine metabolism	64	2	48.962	14.943	22.4797552343302	19.6888649343329	5.34030382142974
31	hsa00361	gamma-Hexachlorocyclohexane degradation	25	34	31.7255	36.559	19.4226192334579	25.3975895816228	5.27896663683094
12	hsa00140	C21-Steroid hormone metabolism	32	50	38.693	58.257	24.1315889361763	12.8271386710555	5.16367950553573
77	hsa04742	Taste transduction	85	15	60.781	29.66	17.3691602193867	14.344900702904	5.13435180068523
25	hsa00300	Lysine biosynthesis	76	11	54.696	23.847	19.8908579561122	16.6261245941145	5.12413723422175
4	hsa00040	Pentose and glucuronate interconversions	15	79	24.328	42.709	15.6191348471474	24.7469741934591	4.93300219825068
40	hsa00500	Starch and sucrose metabolism	40	75	46.3	59.891	11.0579282769322	19.4884817243396	4.86609240710205
10	hsa00100	Biosynthesis of steroids	38	50	37.208	58.257	24.8475478998761	12.8271386710555	4.85653481611828
43	hsa00561	Glycerolipid metabolism	42	65	39.5055	44.479	11.4902021085138	23.8744119623195	4.83786886194845
29	hsa00350	Tyrosine metabolism	63	10	58.1475	25.046	19.5672397292163	21.8329237748992	4.75332360075124
1	hsa00010	Glycolysis / Gluconeogenesis	34	66	38.1965	40.745	13.6255015335966	24.7641927031801	4.73776364540598
33	hsa00400	Phenylalanine, tyrosine and tryptophan biosynthesis	35	47	55.1345	46.905	17.4020829857302	23.2322127811948	4.70989534644375
54	hsa00643	Styrene degradation	9	70	22.601	60.031	21.9781559357999	17.6528655651898	4.51199482272359
2	hsa00020	Citrate cycle (TCA cycle)	49	45	61.2695	43.592	13.8953661682933	24.3039959722721	4.46283550803161
76	hsa04730	Long-term depression	77	30	66.8955	46.947	14.4563070859941	15.928902062632	4.2701406527825
46	hsa00565	Ether lipid metabolism	45	49	45.6835	54.811	18.0381804432627	19.6956136283233	4.25775809184727
70	hsa01040	Biosynthesis of unsaturated fatty acids	31	67	50.304	57.282	18.173396940483	18.2800064177952	4.17551873892799
44	hsa00562	Inositol phosphate metabolism	62	31	61.4335	41.096	13.377791037501	24.7602474513857	4.13045874793712
52	hsa00632	Benzoate degradation via CoA ligation	21.5	76	40.1375	46.06	17.9293838866972	23.9602273046917	4.11231504554499
56	hsa00680	Methane metabolism	69	23	56.134	39.043	19.6655479907827	20.3696851982321	4.05723016428004
66	hsa00920	Sulfur metabolism	58	28	56.2175	39.82	19.3415236806279	23.5972123020587	3.99966015298274
36	hsa00440	Aminophosphonate metabolism	23	59	31.8155	44.349	22.0203111661451	25.8653477690754	3.98893703551696
45	hsa00564	Glycerophospholipid metabolism	57	55	55.29	44.494	11.6569414635351	23.5370762406455	3.93313101143717
53	hsa00640	Propanoate metabolism	53	44	56.849	48.917	16.7238867308825	22.6808406266508	3.92889351982081
64	hsa00860	Porphyrin and chlorophyll metabolism	65	25	63.0125	37.867	16.0298331026651	24.5669869509439	3.89615299847489
51	hsa00630	Glyoxylate and dicarboxylate metabolism	71	13	57.0005	30.946	20.4087424040904	23.8433552502493	3.88756779768442
35	hsa00430	Taurine and hypotaurine metabolism	73	27	44.229	40.64	23.1210649115183	18.6151799595095	3.82868437352393
34	hsa00410	beta-Alanine metabolism	44	57	44.194	46.91	17.087359124272	23.3227753891309	3.80277646029238
32	hsa00380	Tryptophan metabolism	66.5	36	60.33	45.937	13.844756309783	22.8898881163272	3.7087630804899
3	hsa00030	Pentose phosphate pathway	39	74	45.004	57.331	17.9695544988987	19.2466587456855	3.34662666613528
62	hsa00770	Pantothenate and CoA biosynthesis	72	33	58.803	45.996	18.9801194921406	21.4527435122924	3.30746117526367
79	hsa05012	Parkinson's disease	79	22	70.4835	34.911	12.6804286607757	24.8361412645546	3.24804723857091
23	hsa00280	Valine, leucine and isoleucine degradation	60	48	53.4985	49.943	19.4858010919283	21.4413965143244	3.20453570002888
78	hsa04912	GnRH signaling pathway	43	85	47.4415	72.164	15.2888546603997	10.8599743573842	3.06207591722425
19	hsa00252	Alanine and aspartate metabolism	37	80	41.887	54.66	19.5007951635827	20.9383575004062	2.89831267663744
83	hsa05200	Pathways in cancer	84	43	70.697	54.24	12.367301287716	17.0743061918173	2.8195466271461
14	hsa00220	Urea cycle and metabolism of amino groups	50	84	47.5825	48.009	14.6895277655878	23.9959313993794	2.64382238309789
82	hsa05120	Epithelial cell signaling in Helicobacter pylori infection	80	42	69.0205	53.346	13.7703104976323	21.8280266342779	2.56990980322617
57	hsa00720	Reductive carboxylate cycle (CO2 fixation)	74	45	58.1355	43.592	19.1685634196612	24.3039959722721	2.40630464028133
30	hsa00360	Phenylalanine metabolism	59	63	53.0345	48.558	20.7480008504263	23.3192285983568	2.3787211743936
18	hsa00251	Glutamate metabolism	70	54	61.204	47.966	17.0415902955035	24.249554323428	2.35840923525537
48	hsa00591	Linoleic acid metabolism	55	73	46.3905	62.521	22.0398506066798	15.7235106699423	2.34230186376078
55	hsa00650	Butanoate metabolism	51	83	50.8095	55.847	17.6786876137836	19.3586763325737	2.24297595078621
21	hsa00271	Methionine metabolism	68	64	63.1235	52.53	16.2726702648197	22.1769907543589	2.20471280808036
50	hsa00620	Pyruvate metabolism	56	82	55.413	33.391	15.4719039168039	25.7671120435151	2.19767768943319
6	hsa00052	Galactose metabolism	52	81	57.996	45.522	18.1660669928851	23.8465127885016	2.17827821899745
13	hsa00190	Oxidative phosphorylation	81	56	72.5075	44.018	10.0028621404577	24.1310584928217	1.88447980042901
9	hsa00072	Synthesis and degradation of ketone bodies	83	58	51.349	60.003	21.7323144762009	17.9433819542459	1.80025247443435
84	hsa05211	Renal cell carcinoma	86	70	70.898	60.031	11.5160851080659	17.6528655651898	1.04985151912189
47	hsa00590	Arachidonic acid metabolism	75	85	60.8715	72.164	17.5380963212252	10.8599743573842	0.868387271927978
86	hsa05320	Autoimmune thyroid disease	78	77	21.04	41.901	22.2253428739776	25.099784823743	0.8033529240806
