# Supplementary material for: Inhibition of the hexosamine biosynthetic pathway promotes castration-resistant prostate cancer
Source: Nat Commun. 2016 May 19;7:11612. doi: 10.1038/ncomms11612 (PMC4874037; doi:10.1038/ncomms11612)
Supplement: Supplementary Software — R software code used for integrative analysis [file ncomms11612-s3.zip › integHBP/Analysis/seedchecks/pathRankDetails010516_seed11.csv]

	pathID	pathName	GSArank.all.g	NetGSArank.all.m	GSArank.avg.g	NetGSArank.avg.m	sd.g	sd.m	integrative.rank
59	hsa00740	Riboflavin metabolism	2	41	2.695	53.432	1.20807054199431	15.9595765634331	73.2424116661626
24	hsa00290	Valine, leucine and isoleucine biosynthesis	4	21	5.7085	33.6	3.27459932674988	21.7116880365714	28.3864497700382
41	hsa00530	Aminosugars metabolism	5	40	8.1755	50.255	3.60603011679093	22.6120162364677	24.8182289369496
63	hsa00780	Biotin metabolism	1	62	1.746	54.071	4.90056114128775	21.0198428346359	18.738363094614
22	hsa00272	Cysteine metabolism	54	1	61.593	3.498	16.6205925013248	8.03857043351706	12.6839084487613
65	hsa00910	Nitrogen metabolism	20	5	24.6235	12.896	12.6654613678958	12.6566731559038	11.7687727829762
37	hsa00460	Cyanoamino acid metabolism	7	9	12.886	16.883	13.1698689989479	14.7368410958891	11.3673294691041
15	hsa00230	Purine metabolism	19	68	22.2505	59.319	6.78413769570417	18.0757841592826	11.0745115149594
17	hsa00240	Pyrimidine metabolism	16	14	22.619	33.374	9.38357023687628	23.9518645582304	10.6141958540602
67	hsa00950	Alkaloid biosynthesis I	30	4	44.7715	9.953	21.0514180033068	10.537163888961	10.5845384081133
61	hsa00760	Nicotinate and nicotinamide metabolism	13	60	17.0515	48.359	8.23926472649309	23.1015107471091	10.150138685028
28	hsa00340	Histidine metabolism	18	35	20.3495	47.546	9.53309916709827	21.0090281370477	9.7130664139154
69	hsa00970	Aminoacyl-tRNA biosynthesis	21.5	3	28.629	12.69	16.8411990364399	17.0562251044835	8.81415986805452
38	hsa00471	D-Glutamine and D-glutamate metabolism	10	15	22.366	29.809	20.1918115396626	14.7455060594389	8.69627064184231
27	hsa00330	Arginine and proline metabolism	47	7	45.325	14.428	15.2634480982459	13.6621913129436	8.47621586031741
80	hsa05014	Amyotrophic lateral sclerosis (ALS)	33	15	41.237	29.809	15.5837634955323	14.7455060594389	8.34798859726463
68	hsa00960	Alkaloid biosynthesis II	8	29	13.24	43.108	14.5263696571241	22.1787337833392	8.05350336248882
8	hsa00061	Fatty acid biosynthesis	3	78	7.362	54.397	11.5510554878281	21.7412527944705	7.6860223066206
75	hsa04720	Long-term potentiation	46	15	52.163	29.809	14.9231575623804	14.7455060594389	7.63025144172755
20	hsa00260	Glycine, serine and threonine metabolism	41	6	41.6835	15.618	17.862030396343	17.5063001958308	7.2022008268141
73	hsa04540	Gap junction	48	15	52.743	29.809	17.5733683246632	14.7455060594389	7.10211081214052
7	hsa00053	Ascorbate and aldarate metabolism	28	12	33.6785	33.511	15.702211538417	24.1464061079062	6.86348479333106
11	hsa00120	Bile acid biosynthesis	11	69	19.3725	55.627	13.3577664178437	21.4350958554968	6.52931828220423
85	hsa05217	Basal cell carcinoma	6	50	19.155	58.5	22.0094955165468	13.2170605919278	6.47964189107855
49	hsa00600	Sphingolipid metabolism	12	72	22.037	55.461	13.2111947478896	19.7920743027406	6.43488271639391
60	hsa00750	Vitamin B6 metabolism	14	39	26.2105	51.393	19.9796928874765	18.8737587610356	6.1969234167145
72	hsa04340	Hedgehog signaling pathway	17	50	28.8905	58.5	21.0793643013576	13.2170605919278	6.12019540446505
39	hsa00480	Glutathione metabolism	29	8	34.307	22.947	19.9713696727742	24.7745023555866	6.0929196845733
26	hsa00310	Lysine degradation	61	26	71.8515	38.952	9.6244130770181	18.536971578856	5.99218434480518
58	hsa00730	Thiamine metabolism	26	23	39.4675	38.46	22.8758715516863	19.6261454591977	5.92752123233705
71	hsa04070	Phosphatidylinositol signaling system	36	61	36.53	60.614	11.2107439887271	18.964827145763	5.92016641923953
5	hsa00051	Fructose and mannose metabolism	27	37	33.154	37.924	16.1523429316673	25.5083299903953	5.67477538605069
74	hsa04664	Fc epsilon RI signaling pathway	66.5	38	75.589	52.085	7.39254548371052	17.1438527375467	5.63123110476459
42	hsa00550	Peptidoglycan biosynthesis	24	32	46.0965	45.487	21.8912120019179	20.386648730148	5.57571125506741
31	hsa00361	gamma-Hexachlorocyclohexane degradation	25	34	30.438	37.946	18.4703901234195	25.8136287148364	5.40990288649467
81	hsa05016	Huntington's disease	82	15	73.253	29.809	9.83617004942682	14.7455060594389	5.39117154141654
25	hsa00300	Lysine biosynthesis	76	11	54.7285	23.413	19.9712891456746	15.9008574695916	5.3304071379081
12	hsa00140	C21-Steroid hormone metabolism	32	50	37.3575	58.5	23.4246271455259	13.2170605919278	5.147368411739
16	hsa00232	Caffeine metabolism	64	2	49.425	15.662	22.7112015022031	20.9243299434793	5.07497284952002
77	hsa04742	Taste transduction	85	15	59.0975	29.809	17.6120677002639	14.7455060594389	4.99640210795699
43	hsa00561	Glycerolipid metabolism	42	65	39.483	45.939	11.2572392901828	24.1148253944291	4.90972954289629
1	hsa00010	Glycolysis / Gluconeogenesis	34	66	38.612	40.843	13.355797742304	25.1000470789073	4.8049658799329
40	hsa00500	Starch and sucrose metabolism	40	75	46.6615	60.085	11.3675586270377	19.1349397940239	4.76169796028269
4	hsa00040	Pentose and glucuronate interconversions	15	79	25.1545	43.254	16.5031128119056	24.5240476453809	4.68902372072035
10	hsa00100	Biosynthesis of steroids	38	50	39.584	58.5	26.1263857437655	13.2170605919278	4.67491075375268
33	hsa00400	Phenylalanine, tyrosine and tryptophan biosynthesis	35	47	54.4655	47.572	17.9835610549807	23.5733433886354	4.58836150522467
29	hsa00350	Tyrosine metabolism	63	10	59.2115	27.004	19.5276303246476	23.0195978654251	4.57400366869184
54	hsa00643	Styrene degradation	9	70	22.7785	60.32	22.3818483348647	17.4459726573775	4.45940380071537
2	hsa00020	Citrate cycle (TCA cycle)	49	45	61.687	43.262	14.2664313008566	23.956152722281	4.41679839401724
76	hsa04730	Long-term depression	77	30	67.063	47.067	14.3134344378072	15.8289312989243	4.29964550503784
46	hsa00565	Ether lipid metabolism	45	49	45.1735	55.122	18.0212350482053	20.2284528895886	4.20912596715293
70	hsa01040	Biosynthesis of unsaturated fatty acids	31	67	49.487	58.814	18.3009085636275	18.0484667257679	4.16808473989939
56	hsa00680	Methane metabolism	69	23	55.7695	38.46	20.0548826490725	19.6261454591977	4.15849320293484
52	hsa00632	Benzoate degradation via CoA ligation	21.5	76	40.471	43.604	17.9365235728075	23.6069581367967	4.11773103976585
44	hsa00562	Inositol phosphate metabolism	62	31	60.38	40.318	13.909729709113	25.0200095299118	4.03551165647678
64	hsa00860	Porphyrin and chlorophyll metabolism	65	25	63.224	36.76	16.3928963594311	23.126634887965	4.02293626750566
51	hsa00630	Glyoxylate and dicarboxylate metabolism	71	13	56.6705	30.964	20.3592406152201	23.2016598764188	3.97531090910184
36	hsa00440	Aminophosphonate metabolism	23	59	32.838	42.991	22.3901557626354	25.4844732607401	3.95710726176511
53	hsa00640	Propanoate metabolism	53	44	56.476	50.436	16.3970206527371	22.8638723898788	3.95424371885046
66	hsa00920	Sulfur metabolism	58	28	56.693	40.078	19.1269336431795	24.2714857604767	3.94702251840529
35	hsa00430	Taurine and hypotaurine metabolism	73	27	43.598	39.696	23.178613939236	18.0394846657826	3.93004241812803
45	hsa00564	Glycerophospholipid metabolism	57	55	55.3105	46.333	11.7195643237254	24.1747912407022	3.88351504030595
34	hsa00410	beta-Alanine metabolism	44	57	43.203	46.268	17.1259770550497	23.7967321382677	3.7714829519487
32	hsa00380	Tryptophan metabolism	66.5	36	60.1915	45.832	14.2954866544895	23.1930527032061	3.63295337493966
3	hsa00030	Pentose phosphate pathway	39	74	43.586	56.888	17.6592171953332	18.9151060593706	3.4054086495555
62	hsa00770	Pantothenate and CoA biosynthesis	72	33	59.959	45.175	17.7950690777947	21.9501750604679	3.30304718991248
23	hsa00280	Valine, leucine and isoleucine degradation	60	48	53.825	49.836	18.9877041241933	21.0653472046594	3.27335464305509
79	hsa05012	Parkinson's disease	79	22	71.278	34.953	11.9926034929259	25.1694316839155	3.24957555964864
78	hsa04912	GnRH signaling pathway	43	85	47.557	72.413	15.1145526133161	10.8228260895463	3.09589632955332
19	hsa00252	Alanine and aspartate metabolism	37	80	40.845	55.05	18.5476680742079	20.0814034062055	3.04433788918561
83	hsa05200	Pathways in cancer	84	43	70.466	55.463	12.2049705163636	16.7724161928133	2.86915638287491
82	hsa05120	Epithelial cell signaling in Helicobacter pylori infection	80	42	68.551	52.505	14.1679613964088	21.7535558516807	2.56269981511516
14	hsa00220	Urea cycle and metabolism of amino groups	50	84	47.718	47.219	15.2592536128351	23.9805359636749	2.54985963626445
57	hsa00720	Reductive carboxylate cycle (CO2 fixation)	74	45	57.099	43.262	19.7433659617477	23.956152722281	2.41165207077761
30	hsa00360	Phenylalanine metabolism	59	63	53.678	48.619	20.3450789685918	23.4562152324929	2.39943715275576
48	hsa00591	Linoleic acid metabolism	55	73	45.6765	63.804	21.4600589906431	15.52709485624	2.39279189279875
18	hsa00251	Glutamate metabolism	70	54	61.4605	49.168	17.3025017357698	23.6236290999468	2.37942333458668
55	hsa00650	Butanoate metabolism	51	83	51.0765	55.031	16.8397141817705	20.7222453042727	2.33083278054672
50	hsa00620	Pyruvate metabolism	56	82	55.694	33.369	15.2868424323518	26.4186446242759	2.21714799399849
21	hsa00271	Methionine metabolism	68	64	62.767	53.58	16.6830763360969	21.6606736918496	2.20071084571842
6	hsa00052	Galactose metabolism	52	81	57.298	47.92	18.9266323843787	23.6952540620493	2.10246130412537
13	hsa00190	Oxidative phosphorylation	81	56	72.517	42.09	9.88642768913284	23.9639347806275	1.90050321764358
9	hsa00072	Synthesis and degradation of ketone bodies	83	58	53.46	60.077	21.8167566533358	18.5606456937405	1.74579095270417
84	hsa05211	Renal cell carcinoma	86	70	70.475	60.32	11.6093346773901	17.4459726573775	1.06057450834435
47	hsa00590	Arachidonic acid metabolism	75	85	60.916	72.413	17.0121826453386	10.8228260895463	0.890171478212216
86	hsa05320	Autoimmune thyroid disease	78	77	21.0545	40.06	21.7800171923463	25.0684428480675	0.812130718589272
