# Supplementary material for: Inhibition of the hexosamine biosynthetic pathway promotes castration-resistant prostate cancer
Source: Nat Commun. 2016 May 19;7:11612. doi: 10.1038/ncomms11612 (PMC4874037; doi:10.1038/ncomms11612)
Supplement: Supplementary Software — R software code used for integrative analysis [file ncomms11612-s3.zip › integHBP/Analysis/seedchecks/pathRankDetails010516_seed12.csv]

	pathID	pathName	GSArank.all.g	NetGSArank.all.m	GSArank.avg.g	NetGSArank.avg.m	sd.g	sd.m	integrative.rank
59	hsa00740	Riboflavin metabolism	2	41	2.719	54.166	1.20145015813494	16.1814178081614	73.5906040059887
24	hsa00290	Valine, leucine and isoleucine biosynthesis	4	21	5.64	33.554	3.16637425550517	21.9108916105934	29.2251473898486
41	hsa00530	Aminosugars metabolism	5	40	8.0055	51.354	3.2198738076728	22.3239118668983	27.5722023334221
63	hsa00780	Biotin metabolism	1	62	1.6925	53.882	4.75597656250144	22.6110445432168	19.1881656746199
22	hsa00272	Cysteine metabolism	54	1	61.6625	3.186	16.7096096544714	7.62781669860961	13.2494351646463
65	hsa00910	Nitrogen metabolism	20	5	24.6725	11.965	13.1227932031047	11.7147347392081	12.105352038486
37	hsa00460	Cyanoamino acid metabolism	7	9	12.9605	15.956	13.1883897187402	14.3015593065441	11.5198922036776
15	hsa00230	Purine metabolism	19	68	22.0795	60.322	6.53866836090759	17.437901146537	11.4892517102166
67	hsa00950	Alkaloid biosynthesis I	30	4	46.4195	9.568	21.1559765809829	9.56759713381134	11.369388545837
17	hsa00240	Pyrimidine metabolism	16	14	22.098	33.507	8.80564792820128	24.5040486328157	11.0421064391246
61	hsa00760	Nicotinate and nicotinamide metabolism	13	60	17.2965	49.735	8.02784429557737	22.5656815759016	10.4144238791449
69	hsa00970	Aminoacyl-tRNA biosynthesis	21.5	3	28.0175	11.052	16.1190964082674	14.6621374388005	9.79254512855219
28	hsa00340	Histidine metabolism	18	35	20.8405	47.333	9.72303178525593	20.9140026419264	9.58292438251125
68	hsa00960	Alkaloid biosynthesis II	8	29	12.2705	44.445	12.6916373020744	22.4454622089583	8.80861243758383
38	hsa00471	D-Glutamine and D-glutamate metabolism	10	15	22.9215	28.82	20.9155336364458	14.1375199193306	8.77430534198857
80	hsa05014	Amyotrophic lateral sclerosis (ALS)	33	15	41.7465	28.82	15.6461429604724	14.1375199193306	8.5441608554965
27	hsa00330	Arginine and proline metabolism	47	7	44.9005	14.715	15.9740263950348	14.1941272450351	8.14019875159883
75	hsa04720	Long-term potentiation	46	15	51.619	28.82	14.5962457292754	14.1375199193306	7.90177249506871
8	hsa00061	Fatty acid biosynthesis	3	78	7.6805	54.047	11.8193217282599	21.0466090083593	7.53462913977675
73	hsa04540	Gap junction	48	15	53.281	28.82	16.9862612741024	14.1375199193306	7.3888041821597
20	hsa00260	Glycine, serine and threonine metabolism	41	6	43.1115	15.303	18.5727425146238	17.5376383746433	7.09538567244057
7	hsa00053	Ascorbate and aldarate metabolism	28	12	34.764	32.941	15.8486429540035	23.8477301484488	6.86766960749029
49	hsa00600	Sphingolipid metabolism	12	72	21.403	56.526	12.9850954445358	20.1630323084568	6.51978853121315
85	hsa05217	Basal cell carcinoma	6	50	19.605	57.853	22.3408390193405	13.4116838713215	6.38443573790345
72	hsa04340	Hedgehog signaling pathway	17	50	27.1995	57.853	20.038787457148	13.4116838713215	6.252013891028
60	hsa00750	Vitamin B6 metabolism	14	39	25.975	53.427	20.0500219046857	18.5008906259659	6.2353634697032
39	hsa00480	Glutathione metabolism	29	8	35.7885	21.854	20.6062037596298	23.2781132086463	6.20843217408493
11	hsa00120	Bile acid biosynthesis	11	69	19.73	55.472	14.29559246635	20.8117357359819	6.18122053252352
71	hsa04070	Phosphatidylinositol signaling system	36	61	36.258	62.023	10.6962538229908	18.6558438970611	6.16168965094249
26	hsa00310	Lysine degradation	61	26	71.522	37.896	9.55566987849762	18.3871496233449	6.03843200387904
58	hsa00730	Thiamine metabolism	26	23	40.595	36.596	23.1932512145646	19.3049077558911	5.94529457919579
42	hsa00550	Peptidoglycan biosynthesis	24	32	45.5805	44.895	21.0165164504899	20.6084614584322	5.66644906052736
74	hsa04664	Fc epsilon RI signaling pathway	66.5	38	75.868	52.238	7.54440150005247	17.0363609257844	5.5934477874243
81	hsa05016	Huntington's disease	82	15	72.6795	28.82	10.0050052413719	14.1375199193306	5.59258088376509
5	hsa00051	Fructose and mannose metabolism	27	37	33.6725	38.852	16.5272545782381	26.3506062634325	5.52785657210752
25	hsa00300	Lysine biosynthesis	76	11	55.1845	22.947	20.2011830729675	15.7604753603305	5.36671214015755
77	hsa04742	Taste transduction	85	15	59.6495	28.82	16.9679642727571	14.1375199193306	5.21070019856559
31	hsa00361	gamma-Hexachlorocyclohexane degradation	25	34	32.8705	37.376	19.8734605487868	25.5645490899051	5.19292194675964
12	hsa00140	C21-Steroid hormone metabolism	32	50	38.1175	57.853	23.5690038332487	13.4116838713215	5.09236194003892
43	hsa00561	Glycerolipid metabolism	42	65	39.409	45.473	10.9032609846825	23.8280726884918	5.05048633433685
16	hsa00232	Caffeine metabolism	64	2	48.0125	16.113	22.6327160010367	21.528392942872	4.96450228574965
40	hsa00500	Starch and sucrose metabolism	40	75	45.9355	61.243	10.9256560310908	18.5592671567979	4.94837843367238
4	hsa00040	Pentose and glucuronate interconversions	15	79	23.863	42.992	15.7726030193499	23.8312371450553	4.90057132005329
10	hsa00100	Biosynthesis of steroids	38	50	38.206	57.853	26.0398182815498	13.4116838713215	4.64052211908785
1	hsa00010	Glycolysis / Gluconeogenesis	34	66	38.113	41.864	13.9797412051928	25.4021016998746	4.61790361661609
29	hsa00350	Tyrosine metabolism	63	10	56.908	26.656	19.7171829454236	22.9194888024791	4.57679869612113
33	hsa00400	Phenylalanine, tyrosine and tryptophan biosynthesis	35	47	55.2245	47.56	18.0427656178631	24.0698932228575	4.54386860421216
54	hsa00643	Styrene degradation	9	70	23.0925	60.754	22.431336531928	17.0472312148364	4.47450770143622
2	hsa00020	Citrate cycle (TCA cycle)	49	45	60.9505	44.72	14.2654759315472	23.2486149716085	4.47033295937705
76	hsa04730	Long-term depression	77	30	66.8835	46.354	14.7478363303376	15.730865969302	4.30151516651064
46	hsa00565	Ether lipid metabolism	45	49	45.739	54.298	17.6669040439602	19.974889040798	4.27971508778615
56	hsa00680	Methane metabolism	69	23	56.351	36.596	19.8536260029614	19.3049077558911	4.22185454845945
70	hsa01040	Biosynthesis of unsaturated fatty acids	31	67	50.1535	57.982	18.417665382674	18.0533542478842	4.14838646808495
44	hsa00562	Inositol phosphate metabolism	62	31	60.3685	42.355	13.2997496627226	25.1541986298254	4.10600312706645
64	hsa00860	Porphyrin and chlorophyll metabolism	65	25	63.0515	34.699	15.8787194534535	23.1062393586083	4.06876008402171
66	hsa00920	Sulfur metabolism	58	28	55.703	40.586	19.4637259441153	23.0936770983298	4.0447629599967
36	hsa00440	Aminophosphonate metabolism	23	59	32.9265	45.39	22.3729612958845	24.7527493139368	3.99178331465861
52	hsa00632	Benzoate degradation via CoA ligation	21.5	76	40.116	46.089	18.5791611551552	24.0887805492173	3.98209930370121
51	hsa00630	Glyoxylate and dicarboxylate metabolism	71	13	56.963	32.366	20.4128223015416	23.2056145047819	3.9727045075317
53	hsa00640	Propanoate metabolism	53	44	57.142	49.867	16.3950948498365	22.7976982620186	3.95994631734488
35	hsa00430	Taurine and hypotaurine metabolism	73	27	43.711	39.589	23.5397450835517	18.112762107176	3.90732027390727
45	hsa00564	Glycerophospholipid metabolism	57	55	55.293	45.042	11.9481131735688	24.1235607276824	3.83736070712121
34	hsa00410	beta-Alanine metabolism	44	57	43.629	47.336	16.9137350527148	23.9689301724882	3.79393281507589
32	hsa00380	Tryptophan metabolism	66.5	36	61.1825	45.005	13.9727119926817	24.1185131730312	3.58170359922798
3	hsa00030	Pentose phosphate pathway	39	74	44.494	57.428	18.0516710258864	18.4702454224617	3.36286833058725
79	hsa05012	Parkinson's disease	79	22	70.526	34.694	12.3058220878273	24.5481358757641	3.29795768367363
23	hsa00280	Valine, leucine and isoleucine degradation	60	48	54.3945	49.861	19.0664928841384	21.260566565609	3.2504787939971
62	hsa00770	Pantothenate and CoA biosynthesis	72	33	59.352	45.855	18.4403129350112	22.3665875635788	3.22775076256503
78	hsa04912	GnRH signaling pathway	43	85	47.0615	72.123	15.2976464116457	11.3020178112851	3.05321899769416
19	hsa00252	Alanine and aspartate metabolism	37	80	41.784	54.866	19.1983181403846	20.4656513917072	2.94643131458946
83	hsa05200	Pathways in cancer	84	43	70.757	54.672	12.5544440364783	16.4194401248646	2.91870953202905
82	hsa05120	Epithelial cell signaling in Helicobacter pylori infection	80	42	68.9745	54.287	13.6838352480983	21.0782096469772	2.64645866861026
14	hsa00220	Urea cycle and metabolism of amino groups	50	84	48.369	47.476	15.7796335773628	23.390907604421	2.47304958866671
57	hsa00720	Reductive carboxylate cycle (CO2 fixation)	74	45	56.8885	44.72	20.3425080898444	23.2486149716085	2.4456151407126
30	hsa00360	Phenylalanine metabolism	59	63	53.3115	48.375	20.0604745803879	23.3041081454849	2.42564087908607
18	hsa00251	Glutamate metabolism	70	54	60.8555	50.171	17.1213612414656	23.2278128606696	2.41362230836664
48	hsa00591	Linoleic acid metabolism	55	73	45.0405	62.744	21.7187664144298	15.4783087591003	2.37787176496152
55	hsa00650	Butanoate metabolism	51	83	51.2925	55.283	17.2707258597235	20.4088567154663	2.28044539477265
50	hsa00620	Pyruvate metabolism	56	82	55.932	34.376	15.4444620303657	26.0777044747169	2.19892662673109
21	hsa00271	Methionine metabolism	68	64	62.778	53.939	16.779623707693	21.629450111182	2.19569073997326
6	hsa00052	Galactose metabolism	52	81	56.2005	48.128	18.856221966684	23.1673551002773	2.11513636100193
13	hsa00190	Oxidative phosphorylation	81	56	71.9685	42.769	10.4162255882592	24.1729180896508	1.85845127395715
9	hsa00072	Synthesis and degradation of ketone bodies	83	58	53.247	59.159	21.7653904909428	17.9942076933248	1.79540772824951
84	hsa05211	Renal cell carcinoma	86	70	70.0635	60.754	11.8783548129808	17.0472312148364	1.08141613351844
47	hsa00590	Arachidonic acid metabolism	75	85	60.0755	72.123	17.4244127565296	11.3020178112851	0.865648471072679
86	hsa05320	Autoimmune thyroid disease	78	77	20.609	39.803	21.6087263867183	25.5039338464018	0.808594776199417
