# Supplementary material for: Inhibition of the hexosamine biosynthetic pathway promotes castration-resistant prostate cancer
Source: Nat Commun. 2016 May 19;7:11612. doi: 10.1038/ncomms11612 (PMC4874037; doi:10.1038/ncomms11612)
Supplement: Supplementary Software — R software code used for integrative analysis [file ncomms11612-s3.zip › integHBP/Analysis/seedchecks/pathRankDetails010516_seed13.csv]

	pathID	pathName	GSArank.all.g	NetGSArank.all.m	GSArank.avg.g	NetGSArank.avg.m	sd.g	sd.m	integrative.rank
59	hsa00740	Riboflavin metabolism	2	41	2.703	54.023	1.14196983107922	16.6057285664081	77.2029178360665
24	hsa00290	Valine, leucine and isoleucine biosynthesis	4	21	5.6085	32.945	3.07464326079973	21.5938943053649	30.0514211998915
41	hsa00530	Aminosugars metabolism	5	40	8.281	51.282	3.40619158902448	22.2478188018835	26.1863739656822
63	hsa00780	Biotin metabolism	1	62	1.561	53.874	3.53988838945662	21.9820684953745	25.4318418851048
22	hsa00272	Cysteine metabolism	54	1	60.209	3.616	16.5977499771597	8.38205242185962	12.2482382568499
65	hsa00910	Nitrogen metabolism	20	5	24.974	13.013	12.8937027874684	12.5022052509202	11.7551779602635
15	hsa00230	Purine metabolism	19	68	22.1215	61.132	6.38300324929265	17.724918864377	11.725229605009
37	hsa00460	Cyanoamino acid metabolism	7	9	12.6875	16.815	12.6885023482617	14.9154029192726	11.5344139373083
17	hsa00240	Pyrimidine metabolism	16	14	22.02	33.689	8.84742204695113	24.3855886936513	11.0185078506358
61	hsa00760	Nicotinate and nicotinamide metabolism	13	60	16.9055	47.747	7.78154047230509	23.7599142364724	10.6460529044125
67	hsa00950	Alkaloid biosynthesis I	30	4	46.563	9.887	21.0649059162689	10.5073610214761	10.6051465196351
28	hsa00340	Histidine metabolism	18	35	21.079	49.81	10.3156760404819	20.8391019040689	9.18415813168472
38	hsa00471	D-Glutamine and D-glutamate metabolism	10	15	22.262	29.163	20.0501836865867	14.6329270330154	8.76077378494402
69	hsa00970	Aminoacyl-tRNA biosynthesis	21.5	3	28.74	12.747	16.7294582929267	17.5092994310614	8.71269996134676
80	hsa05014	Amyotrophic lateral sclerosis (ALS)	33	15	41.6415	29.163	15.4917792061781	14.6329270330154	8.40612966778683
68	hsa00960	Alkaloid biosynthesis II	8	29	13.332	40.569	14.8069923692498	22.5757148702295	7.90444950456555
27	hsa00330	Arginine and proline metabolism	47	7	44.8135	15.713	15.4839180916675	15.2052566841481	7.84466381369744
75	hsa04720	Long-term potentiation	46	15	51.892	29.163	14.463333779735	14.6329270330154	7.75516442990543
8	hsa00061	Fatty acid biosynthesis	3	78	7.6295	54.329	12.3819543103075	21.4366109095465	7.20390886888247
73	hsa04540	Gap junction	48	15	53.901	29.163	17.2771727924363	14.6329270330154	7.17772373270437
7	hsa00053	Ascorbate and aldarate metabolism	28	12	33.8265	33.529	15.1973552750917	23.675212241386	7.05012466841667
20	hsa00260	Glycine, serine and threonine metabolism	41	6	43.058	16.641	17.9625524157701	18.8626593808752	6.85508157989915
85	hsa05217	Basal cell carcinoma	6	50	18.8815	57.658	22.2070903680021	12.7296928902893	6.55407384617631
72	hsa04340	Hedgehog signaling pathway	17	50	26.807	57.658	20.0502559525749	12.7296928902893	6.39781740499648
49	hsa00600	Sphingolipid metabolism	12	72	21.769	56.385	13.3896759640561	19.5301869730733	6.36937227511536
11	hsa00120	Bile acid biosynthesis	11	69	18.875	55.379	13.8780032416041	20.5273166714437	6.35317245432689
60	hsa00750	Vitamin B6 metabolism	14	39	26.271	50.696	19.9947330151805	18.5490606676363	6.23869359332621
39	hsa00480	Glutathione metabolism	29	8	34.368	20.81	19.9918420799523	23.7095348339448	6.23317620817881
71	hsa04070	Phosphatidylinositol signaling system	36	61	37.1095	60.885	10.7436346473359	18.7217595134453	6.13575522392644
26	hsa00310	Lysine degradation	61	26	71.933	40.194	9.55360048789368	18.7074405607056	5.98222171784863
58	hsa00730	Thiamine metabolism	26	23	39.0495	37.982	22.5552552477087	19.7447595967014	5.94583588836886
74	hsa04664	Fc epsilon RI signaling pathway	66.5	38	75.814	51.58	7.60188744277977	16.9775097065452	5.58286992779481
5	hsa00051	Fructose and mannose metabolism	27	37	33.902	36.904	16.4387234184297	26.0025174726394	5.57280919362823
42	hsa00550	Peptidoglycan biosynthesis	24	32	45.198	45.657	21.2937601240415	21.2848395670579	5.54261201502548
31	hsa00361	gamma-Hexachlorocyclohexane degradation	25	34	31.1075	37.446	18.4845306032266	25.1076378314942	5.46506748444952
81	hsa05016	Huntington's disease	82	15	72.7405	29.163	10.5207935464416	14.6329270330154	5.39565928767273
12	hsa00140	C21-Steroid hormone metabolism	32	50	38.474	57.658	23.9119238896435	12.7296928902893	5.20669784166856
25	hsa00300	Lysine biosynthesis	76	11	54.9335	24.949	19.697139514535	16.705192679597	5.10794031590097
77	hsa04742	Taste transduction	85	15	60.4535	29.163	17.3781929250236	14.6329270330154	5.03549673035409
16	hsa00232	Caffeine metabolism	64	2	49.3635	16.219	22.341223064058	21.8482581773785	4.91995737859358
40	hsa00500	Starch and sucrose metabolism	40	75	45.753	59.74	11.2262870318071	18.7638077287229	4.82613142248346
10	hsa00100	Biosynthesis of steroids	38	50	37.4775	57.658	25.5272282696953	12.7296928902893	4.8261091650536
4	hsa00040	Pentose and glucuronate interconversions	15	79	25.014	42.98	16.1714043397077	24.4665529286864	4.77928048809841
43	hsa00561	Glycerolipid metabolism	42	65	40.1635	46.171	11.7348721754851	23.8070690244628	4.75881961869032
1	hsa00010	Glycolysis / Gluconeogenesis	34	66	38.421	42.378	13.6852308911667	25.340624760713	4.70149699800223
33	hsa00400	Phenylalanine, tyrosine and tryptophan biosynthesis	35	47	55.155	47.25	17.7427246858897	23.5638867073485	4.62829155270263
29	hsa00350	Tyrosine metabolism	63	10	57.7235	26.494	19.864500903525	22.9510067908297	4.56315804832465
2	hsa00020	Citrate cycle (TCA cycle)	49	45	61.5085	43.718	14.015423998576	23.8301983700169	4.47376823018271
54	hsa00643	Styrene degradation	9	70	22.804	60.55	22.4556081711972	17.291225708043	4.45667741948873
76	hsa04730	Long-term depression	77	30	66.5105	45.628	14.433449491172	16.1335025926147	4.22585585613
46	hsa00565	Ether lipid metabolism	45	49	45.4545	56.335	18.0516354187451	20.1123664018504	4.21604383058967
56	hsa00680	Methane metabolism	69	23	55.7625	37.982	19.5918780476869	19.7447595967014	4.16011444579425
44	hsa00562	Inositol phosphate metabolism	62	31	61.094	39.456	13.5101883476578	25.0616869374779	4.08494178219483
66	hsa00920	Sulfur metabolism	58	28	56.09	41.446	19.0953143737156	23.3926120452227	4.0408610056977
64	hsa00860	Porphyrin and chlorophyll metabolism	65	25	63.5735	37.487	16.080747438729	23.3832120463722	4.0195705190629
70	hsa01040	Biosynthesis of unsaturated fatty acids	31	67	51.259	57.571	19.0026055586601	18.9126583971595	4.00445708565422
45	hsa00564	Glycerophospholipid metabolism	57	55	55.3055	46.203	11.4598755882644	24.0170483117641	3.95021634394202
52	hsa00632	Benzoate degradation via CoA ligation	21.5	76	40.2065	46.484	18.7819559583026	24.7296441401671	3.93219999571026
51	hsa00630	Glyoxylate and dicarboxylate metabolism	71	13	56.7895	30.717	20.2378731901665	23.6768558830032	3.91601188718264
36	hsa00440	Aminophosphonate metabolism	23	59	32.974	46.14	22.8775808971951	25.4454685921064	3.89789096682642
35	hsa00430	Taurine and hypotaurine metabolism	73	27	44.5165	38.656	23.719930709487	18.298757020861	3.86913218439877
53	hsa00640	Propanoate metabolism	53	44	56.36	49.198	17.1323938467139	22.9942499667098	3.85457734616611
34	hsa00410	beta-Alanine metabolism	44	57	43.2155	44.519	16.8911254767073	23.1997385085881	3.83883352688491
32	hsa00380	Tryptophan metabolism	66.5	36	60.872	47.042	14.1081414670982	23.2095005744828	3.65043771835998
3	hsa00030	Pentose phosphate pathway	39	74	44.0325	56.724	17.8692474310966	18.9924336654505	3.37066226370779
79	hsa05012	Parkinson's disease	79	22	70.528	33.562	12.741254080959	24.3493541402446	3.29735700127022
23	hsa00280	Valine, leucine and isoleucine degradation	60	48	54.725	49.817	18.6414156484259	21.4514725992571	3.26644485740677
62	hsa00770	Pantothenate and CoA biosynthesis	72	33	58.9885	45.604	18.4918242830532	22.1737425541756	3.24648213349748
78	hsa04912	GnRH signaling pathway	43	85	47.768	71.801	15.2157383880867	11.6493392991236	3.06342622947906
19	hsa00252	Alanine and aspartate metabolism	37	80	41.7065	54.558	18.4509497125567	20.6811592118611	3.0483599319443
83	hsa05200	Pathways in cancer	84	43	70.4945	54.745	12.5709884058295	16.9578165617671	2.83331838147224
14	hsa00220	Urea cycle and metabolism of amino groups	50	84	47.56	48.178	15.0021820234746	24.0016331609829	2.59129939175017
82	hsa05120	Epithelial cell signaling in Helicobacter pylori infection	80	42	69.121	53.192	13.8440245599326	21.7099160858916	2.57841884641657
30	hsa00360	Phenylalanine metabolism	59	63	53.9995	49.345	20.134041556016	22.3913230146489	2.46252332404694
18	hsa00251	Glutamate metabolism	70	54	61.953	49.093	16.5256584857726	23.4336827769023	2.43693269091816
57	hsa00720	Reductive carboxylate cycle (CO2 fixation)	74	45	56.35	43.718	20.3010007297825	23.8301983700169	2.40283211276091
48	hsa00591	Linoleic acid metabolism	55	73	46	62.008	22.0867114533337	16.3927013227429	2.3028735923948
50	hsa00620	Pyruvate metabolism	56	82	55.111	35.222	15.1853473379365	26.4875500246117	2.23020954582058
55	hsa00650	Butanoate metabolism	51	83	51.1995	55.934	18.1317597177014	20.6259320534388	2.1793970470895
21	hsa00271	Methionine metabolism	68	64	61.8935	52.503	16.583981312887	22.4411585395362	2.17058639932249
6	hsa00052	Galactose metabolism	52	81	57.151	46.596	18.7683763536154	24.1762957724561	2.11301596683418
13	hsa00190	Oxidative phosphorylation	81	56	71.563	43.607	10.0684360456033	24.1773674351881	1.87811262606304
9	hsa00072	Synthesis and degradation of ketone bodies	83	58	51.7845	59.741	22.223088791287	18.0486473917763	1.78676158651743
84	hsa05211	Renal cell carcinoma	86	70	70.577	60.55	11.5046045967224	17.291225708043	1.07007932014826
47	hsa00590	Arachidonic acid metabolism	75	85	60.9935	71.801	17.0519053253654	11.6493392991236	0.875417231328098
86	hsa05320	Autoimmune thyroid disease	78	77	20.638	41.499	21.5148168326701	25.4504169459505	0.811237237590945
