# Supplementary material for: Inhibition of the hexosamine biosynthetic pathway promotes castration-resistant prostate cancer
Source: Nat Commun. 2016 May 19;7:11612. doi: 10.1038/ncomms11612 (PMC4874037; doi:10.1038/ncomms11612)
Supplement: Supplementary Software — R software code used for integrative analysis [file ncomms11612-s3.zip › integHBP/Analysis/seedchecks/pathRankDetails010516_seed14.csv]

	pathID	pathName	GSArank.all.g	NetGSArank.all.m	GSArank.avg.g	NetGSArank.avg.m	sd.g	sd.m	integrative.rank
59	hsa00740	Riboflavin metabolism	2	41	2.783	53.528	1.22450414879265	15.9376668689374	72.3020972980004
24	hsa00290	Valine, leucine and isoleucine biosynthesis	4	21	5.6555	33.609	3.04003479611033	21.893868101833	30.3168617622477
63	hsa00780	Biotin metabolism	1	62	1.571	53.954	3.26183975673217	21.8664131494862	27.5087948689062
41	hsa00530	Aminosugars metabolism	5	40	8.2385	50.588	3.42631104212057	22.1423698040779	26.0550721958391
22	hsa00272	Cysteine metabolism	54	1	61.545	3.362	17.0658054810406	6.95811550431375	14.2933596779404
65	hsa00910	Nitrogen metabolism	20	5	25.223	12.244	12.5735382794528	11.6341659700134	12.3768573506106
15	hsa00230	Purine metabolism	19	68	22.121	59.685	6.48262164431824	17.9634200379399	11.5472883850596
67	hsa00950	Alkaloid biosynthesis I	30	4	45.985	9.385	20.365744242196	10.0298241446384	11.0741369991948
37	hsa00460	Cyanoamino acid metabolism	7	9	13.0045	16.322	13.9444138071999	14.6445477492061	11.0632787223548
17	hsa00240	Pyrimidine metabolism	16	14	22.626	33.597	9.29349196981377	24.3463207555954	10.6381544774588
61	hsa00760	Nicotinate and nicotinamide metabolism	13	60	16.9595	49.559	8.52712270180109	23.1024293363542	9.84689932056965
28	hsa00340	Histidine metabolism	18	35	21.079	47.64	9.92064404049345	20.4188474045263	9.50186036804822
69	hsa00970	Aminoacyl-tRNA biosynthesis	21.5	3	27.856	11.726	15.8186438575971	15.8071752944918	9.45472606736574
38	hsa00471	D-Glutamine and D-glutamate metabolism	10	15	23.2355	28.881	20.526717611101	14.5739232274031	8.69153929458745
27	hsa00330	Arginine and proline metabolism	47	7	46.1705	14.808	15.6567178093802	13.7654867194961	8.36645001408492
68	hsa00960	Alkaloid biosynthesis II	8	29	12.9885	42.066	13.7325052138876	22.3689520097392	8.34565370604125
80	hsa05014	Amyotrophic lateral sclerosis (ALS)	33	15	41.212	28.881	16.0285829526965	14.5739232274031	8.30931221169494
75	hsa04720	Long-term potentiation	46	15	51.7105	28.881	14.4869704238692	14.5739232274031	7.77046001362736
8	hsa00061	Fatty acid biosynthesis	3	78	7.9235	53.866	12.3094036886101	21.5026604960504	7.24260397549917
73	hsa04540	Gap junction	48	15	53.8645	28.881	17.2850994910187	14.5739232274031	7.19660927203093
20	hsa00260	Glycine, serine and threonine metabolism	41	6	41.9305	15.927	17.6277098882954	17.8758837045394	7.14077237223973
7	hsa00053	Ascorbate and aldarate metabolism	28	12	34.682	32.632	15.8156096787165	23.8370463938127	6.87685462605255
85	hsa05217	Basal cell carcinoma	6	50	17.757	57.55	21.0570261278593	13.1356021576494	6.66346931338
11	hsa00120	Bile acid biosynthesis	11	69	19.207	55.864	13.8366218096435	20.8027945300688	6.35793854408024
60	hsa00750	Vitamin B6 metabolism	14	39	25.386	51.876	19.7107335484253	18.1423749759994	6.34930547268587
72	hsa04340	Hedgehog signaling pathway	17	50	26.2895	57.55	20.0277819990583	13.1356021576494	6.31191717143987
49	hsa00600	Sphingolipid metabolism	12	72	21.972	55.859	13.8367145909233	20.3824572503799	6.15628882710696
39	hsa00480	Glutathione metabolism	29	8	34.8605	21.702	20.551232150236	23.7923784702848	6.14260623969686
71	hsa04070	Phosphatidylinositol signaling system	36	61	37.3315	61.319	10.7753406310759	19.0415287941599	6.09846561098663
26	hsa00310	Lysine degradation	61	26	71.789	38.48	9.72800663615692	17.8490388589467	6.09024651149088
58	hsa00730	Thiamine metabolism	26	23	38.8765	37.83	22.4466668037952	19.6609677700172	5.97273325709834
42	hsa00550	Peptidoglycan biosynthesis	24	32	44.691	45.471	21.623264891884	20.2536754780551	5.62908506358025
74	hsa04664	Fc epsilon RI signaling pathway	66.5	38	75.6345	52.002	7.73488773274947	16.9926085326752	5.53393606383514
5	hsa00051	Fructose and mannose metabolism	27	37	33.5195	37.398	16.802937494928	25.7120342389455	5.51541892294152
25	hsa00300	Lysine biosynthesis	76	11	54.6265	23.347	19.6068910826762	15.4021367613983	5.49540752670426
81	hsa05016	Huntington's disease	82	15	71.9835	28.881	10.5310436629344	14.5739232274031	5.41511742717626
31	hsa00361	gamma-Hexachlorocyclohexane degradation	25	34	31.404	38.351	18.6309257793432	25.479855219801	5.40787489221391
12	hsa00140	C21-Steroid hormone metabolism	32	50	37.4995	57.55	24.0478283384966	13.1356021576494	5.1038810847883
16	hsa00232	Caffeine metabolism	64	2	49.89	15.696	22.3033032830865	21.1150996074239	5.05679262433377
77	hsa04742	Taste transduction	85	15	59.379	28.881	17.432634790982	14.5739232274031	5.05505802708214
40	hsa00500	Starch and sucrose metabolism	40	75	46.578	60.77	10.6964400540474	18.2762994920504	5.05057332485845
43	hsa00561	Glycerolipid metabolism	42	65	39.9975	46.369	10.90996200823	24.0422309253502	5.03972715513337
4	hsa00040	Pentose and glucuronate interconversions	15	79	24.2985	44.021	16.2283858796326	24.3501846089612	4.76521004850358
10	hsa00100	Biosynthesis of steroids	38	50	38.695	57.55	26.0817029779543	13.1356021576494	4.69548395632063
1	hsa00010	Glycolysis / Gluconeogenesis	34	66	38.3835	41.701	13.9616476590464	24.704937420138	4.64614607154273
29	hsa00350	Tyrosine metabolism	63	10	56.9315	25.888	19.6854660936775	23.0855885868305	4.55458777181853
33	hsa00400	Phenylalanine, tyrosine and tryptophan biosynthesis	35	47	54.532	46.134	18.2785141649993	23.6644892624382	4.5351665438153
54	hsa00643	Styrene degradation	9	70	22.413	61.769	22.578656442019	17.1489278010237	4.44590558669477
2	hsa00020	Citrate cycle (TCA cycle)	49	45	62.178	44.846	14.2608621123755	23.7522304732093	4.43289052646389
46	hsa00565	Ether lipid metabolism	45	49	45.741	54.786	17.4073097701349	19.9005586915603	4.32227362034155
56	hsa00680	Methane metabolism	69	23	55.894	37.83	20.2079594621928	19.6609677700172	4.14591868503546
70	hsa01040	Biosynthesis of unsaturated fatty acids	31	67	50.2565	58.091	18.4940121724908	17.8995841883021	4.145351482369
44	hsa00562	Inositol phosphate metabolism	62	31	61.246	40.528	13.3928470592459	24.6243288959024	4.14084172518564
76	hsa04730	Long-term depression	77	30	66.114	46.035	14.7821011535747	16.4555936253166	4.14036156078938
66	hsa00920	Sulfur metabolism	58	28	56.397	39.822	19.1622175538632	23.7391630826334	3.99873934630973
51	hsa00630	Glyoxylate and dicarboxylate metabolism	71	13	57.484	31.638	20.4087177392349	23.113528315495	3.98556692088062
52	hsa00632	Benzoate degradation via CoA ligation	21.5	76	41.9135	44.677	18.8604741519198	24.1005291748232	3.92929284593523
64	hsa00860	Porphyrin and chlorophyll metabolism	65	25	61.8895	37.593	16.7139281781736	23.8505387611936	3.91578946329173
36	hsa00440	Aminophosphonate metabolism	23	59	32.7785	44.961	22.6574832957965	25.9579524287702	3.90334133816177
53	hsa00640	Propanoate metabolism	53	44	56.4845	51.089	16.9157664001045	23.1261301755589	3.8693277697583
35	hsa00430	Taurine and hypotaurine metabolism	73	27	44.913	38.566	23.5072866048705	18.3384280117447	3.86737807870934
34	hsa00410	beta-Alanine metabolism	44	57	43.7235	45.692	16.6897827007003	23.6224714447315	3.84640378807921
45	hsa00564	Glycerophospholipid metabolism	57	55	55.1655	45.736	12.1738474736754	24.3871900603378	3.7764632800692
32	hsa00380	Tryptophan metabolism	66.5	36	61.1135	46.776	13.5641016142833	23.1326813176714	3.71601535081379
23	hsa00280	Valine, leucine and isoleucine degradation	60	48	54.2065	50.368	18.4307840731628	20.5940936361058	3.3586872418898
3	hsa00030	Pentose phosphate pathway	39	74	44.959	57.17	18.4506299281283	19.0153275723213	3.28519620221179
79	hsa05012	Parkinson's disease	79	22	69.5865	35.086	12.8780671050574	24.5615527577935	3.2676237275966
62	hsa00770	Pantothenate and CoA biosynthesis	72	33	59.341	45.494	17.9242991355171	22.5169042049518	3.23505104295078
78	hsa04912	GnRH signaling pathway	43	85	48.01	72.014	15.6278639017023	10.9214047210549	2.99861057697239
19	hsa00252	Alanine and aspartate metabolism	37	80	40.8635	54.972	18.8345123803779	20.7567352456512	2.99194099385023
83	hsa05200	Pathways in cancer	84	43	70.03	55.777	12.5145000983944	16.2015975373653	2.95550349089894
82	hsa05120	Epithelial cell signaling in Helicobacter pylori infection	80	42	69.045	53.442	13.7329009159597	21.3983767264371	2.61268804370895
14	hsa00220	Urea cycle and metabolism of amino groups	50	84	48.2175	48.169	15.2735301903154	23.8270889780764	2.54839880607601
30	hsa00360	Phenylalanine metabolism	59	63	53.7255	49.191	20.4199381395641	22.7169227136419	2.42768997735593
57	hsa00720	Reductive carboxylate cycle (CO2 fixation)	74	45	56.1235	44.846	20.1569789787942	23.7522304732093	2.41319290279712
18	hsa00251	Glutamate metabolism	70	54	62.38	49.468	17.0652225834245	23.3433049477979	2.40985961139181
48	hsa00591	Linoleic acid metabolism	55	73	46.5515	62.698	22.6366078236949	15.56319404907	2.31319764448825
55	hsa00650	Butanoate metabolism	51	83	51.1	54.894	17.6404701237293	20.4835138181499	2.23604093354114
21	hsa00271	Methionine metabolism	68	64	63.628	54.773	16.4319391620291	21.8841583659822	2.20727326545479
50	hsa00620	Pyruvate metabolism	56	82	54.568	34.525	15.3974984643272	26.6631261726246	2.20083894785353
6	hsa00052	Galactose metabolism	52	81	57.4665	47.371	18.0045630894516	23.3853850777625	2.20052214551856
13	hsa00190	Oxidative phosphorylation	81	56	72.0965	43.125	10.3920369602009	24.5340843786006	1.84091342727723
9	hsa00072	Synthesis and degradation of ketone bodies	83	58	51.625	59.752	21.958028828427	17.8233601817437	1.80924386899678
84	hsa05211	Renal cell carcinoma	86	70	70.5635	61.769	11.37924448085	17.1489278010237	1.07919491679607
47	hsa00590	Arachidonic acid metabolism	75	85	60.699	72.014	17.2267280456609	10.9214047210549	0.879718571478348
86	hsa05320	Autoimmune thyroid disease	78	77	20.632	40.585	21.5991226233405	24.9356082652812	0.817716520295387
