# Supplementary material for: Inhibition of the hexosamine biosynthetic pathway promotes castration-resistant prostate cancer
Source: Nat Commun. 2016 May 19;7:11612. doi: 10.1038/ncomms11612 (PMC4874037; doi:10.1038/ncomms11612)
Supplement: Supplementary Software — R software code used for integrative analysis [file ncomms11612-s3.zip › integHBP/Analysis/seedchecks/pathRankDetails010516_seed15.csv]

	pathID	pathName	GSArank.all.g	NetGSArank.all.m	GSArank.avg.g	NetGSArank.avg.m	sd.g	sd.m	integrative.rank
59	hsa00740	Riboflavin metabolism	2	41	2.77	53.873	1.26201929172762	16.3722607456002	70.1620080070278
63	hsa00780	Biotin metabolism	1	62	1.5015	53.077	2.10954922861448	21.9957469498966	41.9035864884242
24	hsa00290	Valine, leucine and isoleucine biosynthesis	4	21	5.6525	33.073	3.02036692578342	21.3091001393477	30.5773731971895
41	hsa00530	Aminosugars metabolism	5	40	8.102	50.553	3.34421586919561	22.1722980721846	26.6397104649388
22	hsa00272	Cysteine metabolism	54	1	61.4745	3.302	16.2825434429321	6.98524083976992	14.3383832420838
65	hsa00910	Nitrogen metabolism	20	5	24.387	13.316	12.0281506229099	12.9543799527403	11.9001715578301
15	hsa00230	Purine metabolism	19	68	22.1825	59.99	6.31488888038195	17.6215896110544	11.8464249645744
67	hsa00950	Alkaloid biosynthesis I	30	4	46.3245	9.422	21.2302537296054	9.60604977044114	11.3252360943262
17	hsa00240	Pyrimidine metabolism	16	14	22.275	32.702	8.71905366980253	23.7361876172776	11.2185583815242
37	hsa00460	Cyanoamino acid metabolism	7	9	13.217	16.63	13.782266209222	14.8212945038809	11.0672588485764
61	hsa00760	Nicotinate and nicotinamide metabolism	13	60	16.963	48.824	7.83540200146263	23.2539409513693	10.6054079195165
28	hsa00340	Histidine metabolism	18	35	21.039	48.665	9.68324554290782	20.0519539161613	9.71897353186313
69	hsa00970	Aminoacyl-tRNA biosynthesis	21.5	3	28.0165	13.321	16.2489694059887	17.951384659998	8.71032966045693
38	hsa00471	D-Glutamine and D-glutamate metabolism	10	15	21.461	30.118	19.7343336072674	15.2472474419009	8.62399305029008
80	hsa05014	Amyotrophic lateral sclerosis (ALS)	33	15	40.994	30.118	15.3595533750132	15.2472474419009	8.23789103258023
68	hsa00960	Alkaloid biosynthesis II	8	29	13.273	41.944	14.1829872780077	22.216174792759	8.18076410999987
8	hsa00061	Fatty acid biosynthesis	3	78	7.454	53.772	11.3342334918974	21.355094381811	7.83262117290259
27	hsa00330	Arginine and proline metabolism	47	7	45.3505	15.739	15.6257340087854	15.3363647284186	7.77623977729127
75	hsa04720	Long-term potentiation	46	15	51.536	30.118	14.3263200944083	15.2472474419009	7.58402922009282
20	hsa00260	Glycine, serine and threonine metabolism	41	6	42.034	15.871	17.7253076286571	17.8389065131691	7.13579653143335
73	hsa04540	Gap junction	48	15	53.1335	30.118	17.1541888162613	15.2472474419009	6.99566099115105
7	hsa00053	Ascorbate and aldarate metabolism	28	12	34.068	32.757	15.7439432083499	24.0843519117083	6.86152801308974
49	hsa00600	Sphingolipid metabolism	12	72	21.197	56.414	12.7443952626482	20.4282627239302	6.61921671590604
11	hsa00120	Bile acid biosynthesis	11	69	18.81	55.962	13.7018663378804	20.3416897120259	6.43157187733353
85	hsa05217	Basal cell carcinoma	6	50	18.33	58.559	21.9775820807047	13.5087751482511	6.4245341543791
39	hsa00480	Glutathione metabolism	29	8	34.0015	21.418	19.6406721818209	23.0192780764985	6.38496181720017
72	hsa04340	Hedgehog signaling pathway	17	50	27.2585	58.559	19.8391789338866	13.5087751482511	6.26733221234607
71	hsa04070	Phosphatidylinositol signaling system	36	61	36.9435	60.32	10.4092463781083	19.0363857910052	6.26529561882032
60	hsa00750	Vitamin B6 metabolism	14	39	26.049	51.311	20.4008895711755	18.4896767723816	6.17431855538696
26	hsa00310	Lysine degradation	61	26	71.976	39.379	9.38714773200798	18.621549911893	6.04551900313353
58	hsa00730	Thiamine metabolism	26	23	40.023	38.62	22.4690527020907	20.2037568732103	5.88257289106252
42	hsa00550	Peptidoglycan biosynthesis	24	32	45.3855	44.742	21.1311775918053	20.3970457536251	5.67784559880478
74	hsa04664	Fc epsilon RI signaling pathway	66.5	38	75.2435	52.007	7.64904998779036	17.2468084990645	5.52117674165669
5	hsa00051	Fructose and mannose metabolism	27	37	34.271	37.32	17.0511524772023	25.5606131566703	5.47495834040834
31	hsa00361	gamma-Hexachlorocyclohexane degradation	25	34	30.8975	37.585	18.3788608536078	26.1025692053315	5.40389232056031
25	hsa00300	Lysine biosynthesis	76	11	55.914	24.27	19.1043995478027	16.0252896981587	5.31828757188104
81	hsa05016	Huntington's disease	82	15	72.9145	30.118	10.3776507642812	15.2472474419009	5.20396841726505
12	hsa00140	C21-Steroid hormone metabolism	32	50	37.6855	58.559	23.6963785863602	13.5087751482511	5.05999015049785
43	hsa00561	Glycerolipid metabolism	42	65	39.768	45.904	10.9511690747657	23.7053311878726	5.03721160819307
16	hsa00232	Caffeine metabolism	64	2	48.8425	16.265	22.1066765683786	21.7521937498941	4.94806150986492
4	hsa00040	Pentose and glucuronate interconversions	15	79	24.177	43.595	15.6907256004899	24.562782930794	4.91439391861616
77	hsa04742	Taste transduction	85	15	59.576	30.118	17.2652342095991	15.2472474419009	4.8380035312512
1	hsa00010	Glycolysis / Gluconeogenesis	34	66	38.3575	42.04	13.3219900603915	24.7839190331683	4.82570821295629
40	hsa00500	Starch and sucrose metabolism	40	75	46.9265	59.064	11.1915637356381	19.3307936615025	4.82036306426772
10	hsa00100	Biosynthesis of steroids	38	50	37.4835	58.559	25.6922082997417	13.5087751482511	4.64615339326926
29	hsa00350	Tyrosine metabolism	63	10	58.093	25.709	19.7511381560268	22.7903865855918	4.59373739438371
33	hsa00400	Phenylalanine, tyrosine and tryptophan biosynthesis	35	47	55.958	46.58	18.2416005874482	23.3726738282526	4.56202730332137
54	hsa00643	Styrene degradation	9	70	22.2495	60.304	22.1597620656181	17.3317042431485	4.50075480713744
2	hsa00020	Citrate cycle (TCA cycle)	49	45	61.6655	44.026	13.8985621479267	23.9597034913079	4.48703900043817
46	hsa00565	Ether lipid metabolism	45	49	44.885	54.342	17.8572998563097	20.2595035349705	4.2276422633169
76	hsa04730	Long-term depression	77	30	66.783	46.942	14.486157522261	16.4013304228541	4.16564200923991
70	hsa01040	Biosynthesis of unsaturated fatty acids	31	67	50.08	57.912	18.2594224034197	18.8427520629367	4.12832579557891
44	hsa00562	Inositol phosphate metabolism	62	31	61.0335	40.566	13.1684484957715	25.3824725728979	4.10472410230893
56	hsa00680	Methane metabolism	69	23	55.7375	38.62	20.0063514376772	20.2037568732103	4.06744196162265
64	hsa00860	Porphyrin and chlorophyll metabolism	65	25	62.973	37.169	16.5243858078395	23.2403216748726	3.99914285880706
66	hsa00920	Sulfur metabolism	58	28	54.8715	40.633	19.1819625021903	23.7858798256251	3.99230018381648
52	hsa00632	Benzoate degradation via CoA ligation	21.5	76	40.6755	46.031	18.4942961136329	24.6804611821612	3.98732918604303
51	hsa00630	Glyoxylate and dicarboxylate metabolism	71	13	55.332	31.438	19.9369068878865	23.448197670055	3.95842458793043
36	hsa00440	Aminophosphonate metabolism	23	59	33.302	44.326	22.6135948197245	24.8703087286076	3.95599642036184
35	hsa00430	Taurine and hypotaurine metabolism	73	27	45.074	39.45	23.2293807090961	18.0736868999703	3.92242827467652
53	hsa00640	Propanoate metabolism	53	44	57	49.066	16.7253920354274	22.8931811188778	3.91112580433013
45	hsa00564	Glycerophospholipid metabolism	57	55	55.48	45.758	11.6995503964674	24.080475603802	3.89307850817374
34	hsa00410	beta-Alanine metabolism	44	57	43.6605	46.155	17.409611837555	23.4861783944425	3.74724700476591
32	hsa00380	Tryptophan metabolism	66.5	36	60.7235	46.277	13.890184843442	23.8876723833004	3.61085473136334
3	hsa00030	Pentose phosphate pathway	39	74	44.168	56.852	17.9433062237214	19.422856209717	3.34440681883231
79	hsa05012	Parkinson's disease	79	22	70.747	33.822	12.4778077676604	24.1728906969077	3.33010090377309
23	hsa00280	Valine, leucine and isoleucine degradation	60	48	54.039	49.711	18.5751585596332	21.6818260434997	3.25229570014928
62	hsa00770	Pantothenate and CoA biosynthesis	72	33	59.924	46.068	18.4708526169313	22.4230722732227	3.22032406239859
78	hsa04912	GnRH signaling pathway	43	85	47.51	71.744	15.4281050821683	11.0624066477797	3.03273054106657
19	hsa00252	Alanine and aspartate metabolism	37	80	41.908	55.129	19.3375276593461	21.0973329228236	2.91744144013819
83	hsa05200	Pathways in cancer	84	43	70.801	54.283	11.8551019583318	16.5153767340824	2.91723945685389
14	hsa00220	Urea cycle and metabolism of amino groups	50	84	47.4525	47.113	14.8337464513785	23.6685536404621	2.62106301163734
82	hsa05120	Epithelial cell signaling in Helicobacter pylori infection	80	42	69.014	52.103	13.7528522476229	22.2103059116413	2.53507178351002
18	hsa00251	Glutamate metabolism	70	54	61.651	48.365	16.6176064414778	23.6638490688382	2.41754357105859
57	hsa00720	Reductive carboxylate cycle (CO2 fixation)	74	45	56.8035	44.026	20.1617989248451	23.9597034913079	2.39772696308775
30	hsa00360	Phenylalanine metabolism	59	63	54.28	48.257	20.9188000658785	23.1953653986303	2.37319835260893
55	hsa00650	Butanoate metabolism	51	83	51.342	55.578	16.995687376196	20.8388140778733	2.31013391053694
48	hsa00591	Linoleic acid metabolism	55	73	46.0275	62.326	22.3342856179477	16.1283553981132	2.30081115536431
50	hsa00620	Pyruvate metabolism	56	82	55.461	35.158	15.10331384462	26.9395392457773	2.23813048315012
21	hsa00271	Methionine metabolism	68	64	62.999	54.368	16.8818243977064	22.3207255883583	2.15590322776331
6	hsa00052	Galactose metabolism	52	81	58.1525	47.813	18.6844481414986	23.4493049129585	2.12908673790954
13	hsa00190	Oxidative phosphorylation	81	56	72.163	42.557	10.31481101748	24.9324763988533	1.82504606739102
9	hsa00072	Synthesis and degradation of ketone bodies	83	58	53.219	58.554	21.7744958074273	18.2725742841826	1.77077911809026
84	hsa05211	Renal cell carcinoma	86	70	70.7365	60.304	11.5850131756628	17.3317042431485	1.06717983513448
47	hsa00590	Arachidonic acid metabolism	75	85	60.4465	71.744	17.0616232151791	11.0624066477797	0.884125331310642
86	hsa05320	Autoimmune thyroid disease	78	77	21.338	40.83	22.2144601158398	25.1574242718923	0.802638486955839
