# Supplementary material for: Inhibition of the hexosamine biosynthetic pathway promotes castration-resistant prostate cancer
Source: Nat Commun. 2016 May 19;7:11612. doi: 10.1038/ncomms11612 (PMC4874037; doi:10.1038/ncomms11612)
Supplement: Supplementary Software — R software code used for integrative analysis [file ncomms11612-s3.zip › integHBP/Analysis/seedchecks/pathRankDetails010516_seed16.csv]

	pathID	pathName	GSArank.all.g	NetGSArank.all.m	GSArank.avg.g	NetGSArank.avg.m	sd.g	sd.m	integrative.rank
59	hsa00740	Riboflavin metabolism	2	41	2.662	53.672	1.22362300291113	16.5919169389106	72.2382745346894
24	hsa00290	Valine, leucine and isoleucine biosynthesis	4	21	5.6715	33.286	3.29502578820636	21.1350158006303	28.3122639710778
41	hsa00530	Aminosugars metabolism	5	40	7.972	51.481	3.33554221107181	22.3706075707184	26.6846803777545
63	hsa00780	Biotin metabolism	1	62	1.723	52.69	3.91249007392716	21.7020939284872	23.1328490115554
22	hsa00272	Cysteine metabolism	54	1	61.7425	3.211	16.4945904849216	7.04230594855642	14.2125649998997
65	hsa00910	Nitrogen metabolism	20	5	23.928	13.151	12.4751932428498	12.7223447939858	11.8160110389304
37	hsa00460	Cyanoamino acid metabolism	7	9	13.5125	16.421	13.388179005641	14.5097999053499	11.3510977168109
15	hsa00230	Purine metabolism	19	68	22.0905	60.679	6.64539095696942	17.8824982243182	11.2951474208519
67	hsa00950	Alkaloid biosynthesis I	30	4	45.944	9.507	21.0894909997997	9.94509204863665	11.0485931496236
17	hsa00240	Pyrimidine metabolism	16	14	22.1635	32.577	8.91425721705021	24.2340537335453	10.9770591455996
61	hsa00760	Nicotinate and nicotinamide metabolism	13	60	17.594	48.633	8.37551868921044	23.4737156480674	9.98549637495329
28	hsa00340	Histidine metabolism	18	35	20.53	47.402	9.67034723345628	20.3726640732488	9.68765418194564
69	hsa00970	Aminoacyl-tRNA biosynthesis	21.5	3	28.0305	12.932	15.6478808765253	16.7456200778529	9.20210736994334
38	hsa00471	D-Glutamine and D-glutamate metabolism	10	15	20.536	29.99	18.9423868089008	14.7258531416944	8.95431782333078
68	hsa00960	Alkaloid biosynthesis II	8	29	12.823	41.061	13.4857530948975	22.6417739792828	8.41967072549508
80	hsa05014	Amyotrophic lateral sclerosis (ALS)	33	15	41.5495	29.99	15.8394661664602	14.7258531416944	8.29856598702846
27	hsa00330	Arginine and proline metabolism	47	7	45.0575	14.832	15.4724219044592	14.3958680536124	8.14239503991052
75	hsa04720	Long-term potentiation	46	15	52.3115	29.99	14.9360068978309	14.7258531416944	7.63440444205703
8	hsa00061	Fatty acid biosynthesis	3	78	7.311	53.185	11.6809555997668	22.3472184661352	7.5939271596226
20	hsa00260	Glycine, serine and threonine metabolism	41	6	42.313	15.371	17.3047532627739	17.7775532737326	7.21453671427725
73	hsa04540	Gap junction	48	15	52.237	29.99	17.3248371126825	14.7258531416944	7.14046359785856
7	hsa00053	Ascorbate and aldarate metabolism	28	12	33.364	32.299	15.5415747125105	24.0162107206232	6.91915976371669
11	hsa00120	Bile acid biosynthesis	11	69	18.5235	55.479	13.4763425883865	20.552371127414	6.51532367059271
85	hsa05217	Basal cell carcinoma	6	50	19.7875	58.899	22.4388077634228	13.0607573433696	6.4427312796581
60	hsa00750	Vitamin B6 metabolism	14	39	25.9795	51.55	19.2387358916512	18.9735472565226	6.32426605156086
72	hsa04340	Hedgehog signaling pathway	17	50	27.4855	58.899	20.092280594534	13.0607573433696	6.31683888788659
49	hsa00600	Sphingolipid metabolism	12	72	21.57	55.92	13.5561930633335	19.8815209396785	6.28699613612042
39	hsa00480	Glutathione metabolism	29	8	33.883	20.131	20.4757678260931	22.9376540861304	6.27673516070477
71	hsa04070	Phosphatidylinositol signaling system	36	61	37.276	59.899	10.6675264293143	19.26691498432	6.13032822552187
26	hsa00310	Lysine degradation	61	26	71.5255	39.435	9.44156994323471	18.727639987449	6.01099699002196
58	hsa00730	Thiamine metabolism	26	23	40.838	38.775	22.8885373307501	19.3831390925485	5.96692824046765
74	hsa04664	Fc epsilon RI signaling pathway	66.5	38	75.7495	51.708	7.60557983289865	17.0783021522751	5.56452716435563
5	hsa00051	Fructose and mannose metabolism	27	37	34.2365	38.224	16.7501607644714	26.1533520188488	5.49385599840137
31	hsa00361	gamma-Hexachlorocyclohexane degradation	25	34	31.378	37.538	18.5008620852623	24.9944249239161	5.47166806022903
42	hsa00550	Peptidoglycan biosynthesis	24	32	45.4065	46.262	21.9390252422157	21.3436385582896	5.44847543811512
25	hsa00300	Lysine biosynthesis	76	11	55.5225	23.593	19.373592331569	15.6816856959405	5.41420094306881
81	hsa05016	Huntington's disease	82	15	73.1415	29.99	9.56458096097048	14.7258531416944	5.41212223737541
12	hsa00140	C21-Steroid hormone metabolism	32	50	37.456	58.899	24.0303354329693	13.0607573433696	5.121687532479
43	hsa00561	Glycerolipid metabolism	42	65	39.111	45.49	10.7994586580674	24.396907777608	5.06862915207304
16	hsa00232	Caffeine metabolism	64	2	50.3315	15.752	22.5307343808794	21.1914504830031	5.03187933506963
77	hsa04742	Taste transduction	85	15	60.4165	29.99	17.3114980783211	14.7258531416944	5.00489033395459
4	hsa00040	Pentose and glucuronate interconversions	15	79	24.265	43.601	15.5435799569429	24.3235160376215	4.96103734364031
40	hsa00500	Starch and sucrose metabolism	40	75	46.4585	59.132	10.9517107210571	19.6442987778764	4.90243122857133
10	hsa00100	Biosynthesis of steroids	38	50	37.19	58.899	25.1764026670065	13.0607573433696	4.77918075460079
1	hsa00010	Glycolysis / Gluconeogenesis	34	66	38.653	41.138	13.6893385153918	25.0484007149834	4.71000295735355
33	hsa00400	Phenylalanine, tyrosine and tryptophan biosynthesis	35	47	54.529	46.431	18.0709911106093	23.2825539045079	4.59556459784815
29	hsa00350	Tyrosine metabolism	63	10	57.982	26.33	19.9491891099901	23.1853976170922	4.52411225151117
54	hsa00643	Styrene degradation	9	70	22.493	59.95	22.2644595074113	17.0949037942814	4.49778969289791
2	hsa00020	Citrate cycle (TCA cycle)	49	45	60.8705	43.871	13.9997311482122	24.4948638975063	4.42898300668715
46	hsa00565	Ether lipid metabolism	45	49	44.585	55.161	17.2874703653146	20.5937656144325	4.27472388060198
56	hsa00680	Methane metabolism	69	23	57.017	38.775	19.4074949919319	19.3831390925485	4.22931549315401
76	hsa04730	Long-term depression	77	30	67.2375	47.285	14.6565739144218	16.5389029355127	4.12870733875671
70	hsa01040	Biosynthesis of unsaturated fatty acids	31	67	50.4745	57.749	18.3589937742351	18.8349343973839	4.11213273566766
64	hsa00860	Porphyrin and chlorophyll metabolism	65	25	62.8315	37.171	15.8620447046468	23.0955658983313	4.07145662303355
44	hsa00562	Inositol phosphate metabolism	62	31	61.6275	41.631	13.7501658466657	25.19471398156	4.04084834752229
53	hsa00640	Propanoate metabolism	53	44	56.6545	49.866	16.549176867899	22.090677718034	4.00100529141836
36	hsa00440	Aminophosphonate metabolism	23	59	33.9065	44.935	22.4220930782121	24.4389450884656	4.00003993965409
66	hsa00920	Sulfur metabolism	58	28	56.0475	39.959	19.5702066094545	23.552112878063	3.98692744781284
51	hsa00630	Glyoxylate and dicarboxylate metabolism	71	13	56.7515	31.543	20.6626581831378	23.1439796663148	3.97171951759479
45	hsa00564	Glycerophospholipid metabolism	57	55	55.254	45.489	11.576765761883	24.2789073960165	3.90941381725077
52	hsa00632	Benzoate degradation via CoA ligation	21.5	76	39.9885	45.528	19.011234699377	24.0753575017867	3.90222991574446
34	hsa00410	beta-Alanine metabolism	44	57	43.869	45.939	16.8375426307357	23.3221611820646	3.84014703402051
35	hsa00430	Taurine and hypotaurine metabolism	73	27	43.3155	39.799	23.3540815035161	18.9753171689345	3.7614694324115
32	hsa00380	Tryptophan metabolism	66.5	36	60.7225	47.59	13.9247313041183	23.202807379071	3.67021064528113
3	hsa00030	Pentose phosphate pathway	39	74	44.235	56.401	17.6820086084254	19.6168555079559	3.377319125521
62	hsa00770	Pantothenate and CoA biosynthesis	72	33	59.461	45.653	18.042866291807	21.6582009564199	3.32463537777789
79	hsa05012	Parkinson's disease	79	22	71.433	34.295	11.8187433212543	25.0258319995014	3.27420716174032
23	hsa00280	Valine, leucine and isoleucine degradation	60	48	53.8395	49.762	19.3067148678637	21.5065545331624	3.21187782294179
19	hsa00252	Alanine and aspartate metabolism	37	80	42.3075	55.852	18.4372076078341	20.8442937174801	3.0477307375946
78	hsa04912	GnRH signaling pathway	43	85	46.671	72.514	15.3614528360189	10.9395373520765	3.04713549840128
83	hsa05200	Pathways in cancer	84	43	70.3535	54.897	12.2037584157287	16.4438679084877	2.92159539566218
14	hsa00220	Urea cycle and metabolism of amino groups	50	84	46.602	47.724	14.9091709822974	23.7595104818752	2.60795921613727
82	hsa05120	Epithelial cell signaling in Helicobacter pylori infection	80	42	68.262	52.024	13.7948778412371	22.2266832759512	2.5320282898957
30	hsa00360	Phenylalanine metabolism	59	63	53.867	49.395	20.3610875172444	22.4964233615938	2.44200837834815
18	hsa00251	Glutamate metabolism	70	54	61.074	48.029	17.5068276113353	23.4504175033427	2.37827412989462
57	hsa00720	Reductive carboxylate cycle (CO2 fixation)	74	45	58.272	43.871	19.5990851863076	24.4948638975063	2.37794143199796
48	hsa00591	Linoleic acid metabolism	55	73	45.055	62.341	21.7332880809787	15.6594360350856	2.36642534629277
55	hsa00650	Butanoate metabolism	51	83	51.125	55.125	17.3930415078241	20.0146936764709	2.26964642629039
21	hsa00271	Methionine metabolism	68	64	62.7395	53.368	16.3637912298285	22.1060909085088	2.20153735281538
6	hsa00052	Galactose metabolism	52	81	57.9235	46.921	18.0638368003575	23.7216246170973	2.19050663609481
50	hsa00620	Pyruvate metabolism	56	82	56.39	34.919	15.5593699741986	26.3364775368508	2.18221933843806
13	hsa00190	Oxidative phosphorylation	81	56	72.79	42.718	9.65627483264865	24.1169256353728	1.90676192892247
9	hsa00072	Synthesis and degradation of ketone bodies	83	58	52.876	59.105	21.1846031686084	18.3433490250132	1.76977086597877
84	hsa05211	Renal cell carcinoma	86	70	70.839	59.95	11.3388115624014	17.0949037942814	1.08264108015761
47	hsa00590	Arachidonic acid metabolism	75	85	60.05	72.514	17.0671259087987	10.9395373520765	0.885929168316473
86	hsa05320	Autoimmune thyroid disease	78	77	21.4265	42.067	22.2187200186975	25.6042201030824	0.795624454670656
