# Supplementary material for: Inhibition of the hexosamine biosynthetic pathway promotes castration-resistant prostate cancer
Source: Nat Commun. 2016 May 19;7:11612. doi: 10.1038/ncomms11612 (PMC4874037; doi:10.1038/ncomms11612)
Supplement: Supplementary Software — R software code used for integrative analysis [file ncomms11612-s3.zip › integHBP/Analysis/seedchecks/pathRankDetails010516_seed17.csv]

	pathID	pathName	GSArank.all.g	NetGSArank.all.m	GSArank.avg.g	NetGSArank.avg.m	sd.g	sd.m	integrative.rank
59	hsa00740	Riboflavin metabolism	2	41	2.665	54.174	1.18074940998044	16.346097972266	74.8023063680021
24	hsa00290	Valine, leucine and isoleucine biosynthesis	4	21	5.465	33.431	2.99428467930836	21.0852514053503	30.849625244985
41	hsa00530	Aminosugars metabolism	5	40	8.304	50.811	3.77323751191484	21.850233676364	23.8830073778816
63	hsa00780	Biotin metabolism	1	62	1.714	53.979	3.81847938121771	21.8762686519006	23.6648451746975
22	hsa00272	Cysteine metabolism	54	1	60.367	3.154	16.7880060801796	7.60197830002652	13.2785337768874
65	hsa00910	Nitrogen metabolism	20	5	24.102	12.743	12.1686964451076	12.37133788242	12.1341548625201
15	hsa00230	Purine metabolism	19	68	21.928	61.229	6.29980186224166	17.1947148047654	11.8989809723706
37	hsa00460	Cyanoamino acid metabolism	7	9	13.802	16.329	14.4059128945835	14.3398881233917	10.9926482629225
17	hsa00240	Pyrimidine metabolism	16	14	22.0285	34.208	8.917620854898	24.2485613744141	10.9722526947704
67	hsa00950	Alkaloid biosynthesis I	30	4	46.791	9.994	21.0891932769623	10.9408256391218	10.2890708497376
61	hsa00760	Nicotinate and nicotinamide metabolism	13	60	17.118	49.648	8.59709171673689	23.2722085692719	9.76774411149936
28	hsa00340	Histidine metabolism	18	35	20.808	47.466	9.85016048913223	20.5285719490243	9.53801691951816
69	hsa00970	Aminoacyl-tRNA biosynthesis	21.5	3	27.9935	12.576	16.9006313222048	16.849930093153	8.86077875406796
38	hsa00471	D-Glutamine and D-glutamate metabolism	10	15	21.85	29.7	20.1067098198532	14.6238797129167	8.75302144147622
68	hsa00960	Alkaloid biosynthesis II	8	29	13.137	42.552	13.1937601276629	22.3492457318985	8.58284484755614
27	hsa00330	Arginine and proline metabolism	47	7	44.619	14.476	14.9527229267088	13.9818781612814	8.39679002371738
80	hsa05014	Amyotrophic lateral sclerosis (ALS)	33	15	40.495	29.7	15.8428681579906	14.6238797129167	8.3319277985001
75	hsa04720	Long-term potentiation	46	15	52.041	29.7	14.8793048464205	14.6238797129167	7.67895913759799
8	hsa00061	Fatty acid biosynthesis	3	78	7.3585	53.583	11.5931069122077	22.0284444154226	7.65424759305099
20	hsa00260	Glycine, serine and threonine metabolism	41	6	41.832	14.618	17.0955266965669	16.9432331374254	7.47143199851437
73	hsa04540	Gap junction	48	15	53.721	29.7	17.2467274753389	14.6238797129167	7.18475262345369
7	hsa00053	Ascorbate and aldarate metabolism	28	12	33.6025	32.208	15.2894084175863	23.3353653340863	7.07288632024439
85	hsa05217	Basal cell carcinoma	6	50	18.279	58.089	21.6519968586726	13.3593994083773	6.51058002939482
49	hsa00600	Sphingolipid metabolism	12	72	22.083	56.043	13.1132020142705	20.6474567070249	6.4459086003251
60	hsa00750	Vitamin B6 metabolism	14	39	25.476	51.329	19.1140202409061	18.5794498022669	6.40268561712131
72	hsa04340	Hedgehog signaling pathway	17	50	27.8595	58.089	19.8490426530915	13.3593994083773	6.29620403130145
39	hsa00480	Glutathione metabolism	29	8	33.9955	21.348	19.9174655813732	23.4474877264214	6.28124797437079
11	hsa00120	Bile acid biosynthesis	11	69	19.724	55.431	14.270089679447	21.1661816643023	6.17623816100687
26	hsa00310	Lysine degradation	61	26	71.933	38.615	9.40270822273678	18.6185774544251	6.04145834584744
71	hsa04070	Phosphatidylinositol signaling system	36	61	37.318	61.053	11.1039485622761	18.582720697156	5.99211002223922
58	hsa00730	Thiamine metabolism	26	23	39.861	38.366	23.114929785292	20.1090133128509	5.82163945997808
5	hsa00051	Fructose and mannose metabolism	27	37	33.49	39.565	16.2752198996752	26.1879664079627	5.59586000449028
74	hsa04664	Fc epsilon RI signaling pathway	66.5	38	75.735	52.642	7.43337272239392	17.3909827865559	5.57538501583851
42	hsa00550	Peptidoglycan biosynthesis	24	32	44.5295	45.908	21.870223739972	21.1211182856789	5.48465775168077
81	hsa05016	Huntington's disease	82	15	72.9275	29.7	9.49600799904454	14.6238797129167	5.44999110966183
16	hsa00232	Caffeine metabolism	64	2	47.9045	14.811	22.1357091453915	19.7606113458253	5.34053144589494
25	hsa00300	Lysine biosynthesis	76	11	55.5185	23.411	20.3947138274138	15.8358723742601	5.33858584046449
31	hsa00361	gamma-Hexachlorocyclohexane degradation	25	34	31.212	37.359	19.2054003708177	25.3494519410916	5.31903364149607
12	hsa00140	C21-Steroid hormone metabolism	32	50	38.458	58.089	24.0372945134748	13.3593994083773	5.05769666684108
77	hsa04742	Taste transduction	85	15	58.58	29.7	17.8563279665347	14.6238797129167	5.03545917495313
43	hsa00561	Glycerolipid metabolism	42	65	39.4605	46.133	11.4623328700935	24.3529130778101	4.8292850739997
4	hsa00040	Pentose and glucuronate interconversions	15	79	24.879	44.625	16.0186283887059	24.2672881937038	4.82442874473412
40	hsa00500	Starch and sucrose metabolism	40	75	47.108	59.421	11.2945075989129	19.5158045087981	4.77620091335447
1	hsa00010	Glycolysis / Gluconeogenesis	34	66	38.747	41.967	13.718735171097	25.2775169639714	4.69410771893726
10	hsa00100	Biosynthesis of steroids	38	50	37.5915	58.089	25.8922437427898	13.3593994083773	4.662044208399
33	hsa00400	Phenylalanine, tyrosine and tryptophan biosynthesis	35	47	54.9575	47.135	18.1351406687976	23.5459802978807	4.56616503694026
29	hsa00350	Tyrosine metabolism	63	10	58.371	27.002	19.2998664203627	23.4037118793094	4.53360831742028
2	hsa00020	Citrate cycle (TCA cycle)	49	45	61.1305	42.579	13.9577590890798	23.8794469573101	4.48133476617307
54	hsa00643	Styrene degradation	9	70	24.1965	59.658	22.7136974048656	17.2976948246362	4.41684112097516
46	hsa00565	Ether lipid metabolism	45	49	45.1415	54.283	17.2911020458489	19.6058486248441	4.36719212973749
76	hsa04730	Long-term depression	77	30	66.7165	46.481	14.4927539711287	16.0344236485675	4.24485179783652
70	hsa01040	Biosynthesis of unsaturated fatty acids	31	67	51.4525	57.594	18.2982737046578	18.7356929466244	4.12787918694267
56	hsa00680	Methane metabolism	69	23	56.5115	38.366	19.6603954410612	20.1090133128509	4.09819860865196
52	hsa00632	Benzoate degradation via CoA ligation	21.5	76	40.0235	45.767	18.0971186505878	24.4266938895622	4.06968770753749
44	hsa00562	Inositol phosphate metabolism	62	31	61.573	41.889	13.8116593113548	24.9274960447105	4.05658016917993
64	hsa00860	Porphyrin and chlorophyll metabolism	65	25	62.53	36.824	16.0851120863621	23.3092330278013	4.02761456130561
51	hsa00630	Glyoxylate and dicarboxylate metabolism	71	13	55.8065	30.363	21.1356931581454	22.9127961459798	3.9866496409206
66	hsa00920	Sulfur metabolism	58	28	55.216	40.009	19.4310166591563	23.7005619265796	3.98185167504418
36	hsa00440	Aminophosphonate metabolism	23	59	31.8835	45.847	22.2507926943182	25.695872603764	3.96597118448553
35	hsa00430	Taurine and hypotaurine metabolism	73	27	46.0685	39.65	23.5935205503961	18.097154666052	3.90882157063563
53	hsa00640	Propanoate metabolism	53	44	57.128	49.321	16.9631619948895	23.0236845237475	3.87198528544189
45	hsa00564	Glycerophospholipid metabolism	57	55	55.104	45.532	11.9345975474089	24.5914968580141	3.81496297739179
34	hsa00410	beta-Alanine metabolism	44	57	44.1535	45.719	17.2077539076006	22.9679246899794	3.80504286846972
32	hsa00380	Tryptophan metabolism	66.5	36	60.1235	45.133	14.3730331465502	23.0991966068927	3.63415110207977
3	hsa00030	Pentose phosphate pathway	39	74	44.4125	58.07	18.1142131617266	19.1289052225948	3.32945267611593
79	hsa05012	Parkinson's disease	79	22	70.8455	35.169	11.7421359857356	24.7254886461075	3.31017319169593
23	hsa00280	Valine, leucine and isoleucine degradation	60	48	54.1425	50.713	18.7602742954798	21.6373937387988	3.24164656111555
62	hsa00770	Pantothenate and CoA biosynthesis	72	33	58.6195	46.383	18.3220814433955	22.4776679519152	3.22106872880268
78	hsa04912	GnRH signaling pathway	43	85	47.9175	72.349	15.2599249362197	10.8209191518693	3.0681965427985
83	hsa05200	Pathways in cancer	84	43	70.9385	53.572	12.143534624778	15.9979608310169	2.99739556708013
19	hsa00252	Alanine and aspartate metabolism	37	80	42.4355	55.332	19.2981477934609	20.5660092564585	2.93128966780439
82	hsa05120	Epithelial cell signaling in Helicobacter pylori infection	80	42	68.8645	52.802	13.602147189255	21.8303770320478	2.57597244781147
14	hsa00220	Urea cycle and metabolism of amino groups	50	84	47.9245	46.874	15.6101802512808	23.7316521825876	2.49666154367378
57	hsa00720	Reductive carboxylate cycle (CO2 fixation)	74	45	58.0075	42.579	19.6939087992657	23.8794469573101	2.41893728268636
18	hsa00251	Glutamate metabolism	70	54	61.501	47.861	16.845912969732	23.4848294908908	2.41430927626164
30	hsa00360	Phenylalanine metabolism	59	63	53.1225	48.841	20.7454722377768	23.0254617953884	2.39201647222165
55	hsa00650	Butanoate metabolism	51	83	50.9545	55.428	16.8397374239181	20.3720847690618	2.3341476658701
48	hsa00591	Linoleic acid metabolism	55	73	46.02	61.967	22.3219593644884	16.1979716410816	2.29787165876619
21	hsa00271	Methionine metabolism	68	64	62.882	53.853	16.2715807572694	21.6820086823269	2.22846736115455
50	hsa00620	Pyruvate metabolism	56	82	55.297	35.692	15.4752794894075	26.6397599991594	2.19088421724878
6	hsa00052	Galactose metabolism	52	81	58.003	48.22	18.3646058969353	23.6937332008486	2.15907148955348
13	hsa00190	Oxidative phosphorylation	81	56	72.397	43.613	9.61471964405795	23.8977055662532	1.92123881928616
9	hsa00072	Synthesis and degradation of ketone bodies	83	58	52.684	59.523	20.9728158100672	18.0286023169158	1.79927816743967
84	hsa05211	Renal cell carcinoma	86	70	71.0125	59.658	11.0587698294223	17.2976948246362	1.07321588448363
47	hsa00590	Arachidonic acid metabolism	75	85	60.5615	72.349	17.1491125079349	10.8209191518693	0.884571848364803
86	hsa05320	Autoimmune thyroid disease	78	77	19.9575	40.238	21.6613979214156	25.6422870057037	0.805466465804518
