# Supplementary material for: Inhibition of the hexosamine biosynthetic pathway promotes castration-resistant prostate cancer
Source: Nat Commun. 2016 May 19;7:11612. doi: 10.1038/ncomms11612 (PMC4874037; doi:10.1038/ncomms11612)
Supplement: Supplementary Software — R software code used for integrative analysis [file ncomms11612-s3.zip › integHBP/Analysis/seedchecks/pathRankDetails010516_seed18.csv]

	pathID	pathName	GSArank.all.g	NetGSArank.all.m	GSArank.avg.g	NetGSArank.avg.m	sd.g	sd.m	integrative.rank
59	hsa00740	Riboflavin metabolism	2	41	2.7355	52.752	1.26763427164409	16.4466710610077	69.8509592535781
63	hsa00780	Biotin metabolism	1	62	1.48	53.144	1.56013910727026	22.3874621711006	56.2399861822584
24	hsa00290	Valine, leucine and isoleucine biosynthesis	4	21	5.588	33.225	2.85313799112423	21.4148306080149	32.1727529131846
41	hsa00530	Aminosugars metabolism	5	40	8.2665	49.931	3.52372592498259	22.2359320847064	25.3845183154125
22	hsa00272	Cysteine metabolism	54	1	60.9245	3.053	16.5393349125456	6.38913233639843	15.4556001317118
65	hsa00910	Nitrogen metabolism	20	5	24.8795	12.645	12.544524496562	12.2710861195965	12.0233507324632
15	hsa00230	Purine metabolism	19	68	22.061	60.232	6.47863810933685	18.3244088570398	11.532901467175
37	hsa00460	Cyanoamino acid metabolism	7	9	12.9495	16.39	13.0731253476878	14.9620775216466	11.3326040087168
17	hsa00240	Pyrimidine metabolism	16	14	22.853	32.6	9.63949224859955	23.1705173199235	10.5160886468068
67	hsa00950	Alkaloid biosynthesis I	30	4	46.3145	9.786	21.4040644206591	10.624456837085	10.4752096929424
61	hsa00760	Nicotinate and nicotinamide metabolism	13	60	17.1625	48.7	8.20683836479956	22.9988466438417	10.1908425657126
28	hsa00340	Histidine metabolism	18	35	20.7065	48.369	9.76321812611898	20.4021834147252	9.6160886596616
69	hsa00970	Aminoacyl-tRNA biosynthesis	21.5	3	28.253	12.256	16.4300620186881	16.5426153350104	9.06438924137616
38	hsa00471	D-Glutamine and D-glutamate metabolism	10	15	21.517	29.134	20.1200279951725	14.4600531512556	8.80626725802961
80	hsa05014	Amyotrophic lateral sclerosis (ALS)	33	15	40.7155	29.134	15.2908672210039	14.4600531512556	8.51075458674259
68	hsa00960	Alkaloid biosynthesis II	8	29	12.8185	42.329	14.0937376586621	22.399162517413	8.19470894124647
8	hsa00061	Fatty acid biosynthesis	3	78	6.853	53.759	11.1155047319249	21.3708594266265	7.97814597194752
27	hsa00330	Arginine and proline metabolism	47	7	44.898	15.765	15.5193249030183	15.0683386552675	7.88657704519402
75	hsa04720	Long-term potentiation	46	15	51.501	29.134	15.1231845095439	14.4600531512556	7.69030402751209
73	hsa04540	Gap junction	48	15	52.131	29.134	17.4942959100785	14.4600531512556	7.20853287344836
20	hsa00260	Glycine, serine and threonine metabolism	41	6	41.553	16.759	17.9836482005905	18.5371665997138	6.92747904698662
7	hsa00053	Ascorbate and aldarate metabolism	28	12	34.468	33.195	16.1925499744381	24.4728808458852	6.70826767106652
85	hsa05217	Basal cell carcinoma	6	50	18.0845	58.015	21.2811770879397	13.3715209521046	6.57325534119783
49	hsa00600	Sphingolipid metabolism	12	72	21.5655	56.348	13.1922513334626	19.8100311290349	6.44234762974474
60	hsa00750	Vitamin B6 metabolism	14	39	24.9435	52.354	19.0992890074628	18.9173081739593	6.35949069295542
11	hsa00120	Bile acid biosynthesis	11	69	19.1785	55.5	14.0444877224264	21.0771023683106	6.26538306380364
39	hsa00480	Glutathione metabolism	29	8	34.19	22.064	20.1881639076455	23.8349745124682	6.18742761088165
72	hsa04340	Hedgehog signaling pathway	17	50	27.963	58.015	20.5943136995812	13.3715209521046	6.16607139092354
71	hsa04070	Phosphatidylinositol signaling system	36	61	36.7895	60.557	10.8841354343905	18.7688844106948	6.07099044608925
58	hsa00730	Thiamine metabolism	26	23	39.963	37.7	22.7383082409765	19.8030846628035	5.91451712620574
26	hsa00310	Lysine degradation	61	26	71.553	38.884	9.7851387287018	18.8136252885109	5.89942155980114
5	hsa00051	Fructose and mannose metabolism	27	37	33.62	37.759	16.0793546402101	25.2044874017542	5.71526677506718
74	hsa04664	Fc epsilon RI signaling pathway	66.5	38	75.358	52.44	7.62357888100825	16.6940435812026	5.62420439265829
42	hsa00550	Peptidoglycan biosynthesis	24	32	44.3735	45.395	21.4939116027303	20.5919159381055	5.60201365461508
81	hsa05016	Huntington's disease	82	15	72.9505	29.134	10.2730879528059	14.4600531512556	5.46594338480128
16	hsa00232	Caffeine metabolism	64	2	49.79	14.621	22.0473350993943	19.6487514217172	5.36918460141233
31	hsa00361	gamma-Hexachlorocyclohexane degradation	25	34	31.7215	36.918	19.3544383031911	25.1563932255822	5.31021990728543
25	hsa00300	Lysine biosynthesis	76	11	56.922	23.99	19.6236975492771	16.4253368821371	5.18754470092501
77	hsa04742	Taste transduction	85	15	59.765	29.134	17.2518231036723	14.4600531512556	5.09516458633718
12	hsa00140	C21-Steroid hormone metabolism	32	50	38.6815	58.015	23.6362852777616	13.3715209521046	5.09400569099384
43	hsa00561	Glycerolipid metabolism	42	65	39.706	47.585	11.1723939416038	23.4816132572096	4.96468819401662
4	hsa00040	Pentose and glucuronate interconversions	15	79	24.565	44.594	15.7349885562356	24.6287990316569	4.90061277543451
40	hsa00500	Starch and sucrose metabolism	40	75	46.861	59.209	11.1576732642909	19.5760195019197	4.82534265566926
10	hsa00100	Biosynthesis of steroids	38	50	38.3935	58.015	25.1410716006942	13.3715209521046	4.71607694635782
1	hsa00010	Glycolysis / Gluconeogenesis	34	66	38.2975	43.985	13.9609330419353	25.0598637620353	4.63430125400062
54	hsa00643	Styrene degradation	9	70	22.1765	61.409	22.0321018348514	16.7313973910926	4.55634245327018
33	hsa00400	Phenylalanine, tyrosine and tryptophan biosynthesis	35	47	55.2115	46.542	18.4226059546461	23.3415308637429	4.53630278869369
2	hsa00020	Citrate cycle (TCA cycle)	49	45	60.781	44.566	13.7290577253512	24.0874209463746	4.51150069939281
29	hsa00350	Tyrosine metabolism	63	10	57.42	26.519	20.2405231844135	23.405885466576	4.4755109624442
76	hsa04730	Long-term depression	77	30	67.071	45.989	15.0179558528449	15.7242529593978	4.29084306478492
46	hsa00565	Ether lipid metabolism	45	49	45.218	54.04	17.8232192137993	20.0955774296792	4.24743998459029
70	hsa01040	Biosynthesis of unsaturated fatty acids	31	67	50.003	58.243	18.1239473754607	18.2932390131872	4.18313471482424
56	hsa00680	Methane metabolism	69	23	57.3185	37.7	19.0253849638588	19.8030846628035	4.17792412133858
66	hsa00920	Sulfur metabolism	58	28	57.1895	40.216	18.545950826044	23.6499188722216	4.0584067911769
44	hsa00562	Inositol phosphate metabolism	62	31	61.2075	40.795	13.8807373225855	25.0751617888846	4.0343427534946
52	hsa00632	Benzoate degradation via CoA ligation	21.5	76	40.399	44.459	18.3068823380974	25.172206080496	4.01487929278483
64	hsa00860	Porphyrin and chlorophyll metabolism	65	25	63.258	37.532	16.2739754908958	23.5796729616205	3.98123498383227
36	hsa00440	Aminophosphonate metabolism	23	59	32.735	44.578	22.3976210439508	25.1720390025828	3.96979165640851
45	hsa00564	Glycerophospholipid metabolism	57	55	55.3355	45.63	11.4278075121405	24.0931853764001	3.95335186474614
35	hsa00430	Taurine and hypotaurine metabolism	73	27	44.0635	38.464	23.548550953339	17.8831348065855	3.94963287414719
53	hsa00640	Propanoate metabolism	53	44	56.5845	48.655	16.8221608256741	22.9104968489526	3.89801238283716
34	hsa00410	beta-Alanine metabolism	44	57	43.5265	46.171	16.5603832698414	23.4125587432665	3.87792183815935
51	hsa00630	Glyoxylate and dicarboxylate metabolism	71	13	57.034	32.064	20.0831814755078	24.1246326791083	3.86409073842076
32	hsa00380	Tryptophan metabolism	66.5	36	60.3355	46.488	14.2622790027524	23.3672823812673	3.6198967231486
3	hsa00030	Pentose phosphate pathway	39	74	43.765	56.821	17.8190991718239	19.2012928900282	3.37077660916112
79	hsa05012	Parkinson's disease	79	22	70.5215	35.626	12.4493483373237	24.4873386417094	3.29703692582641
23	hsa00280	Valine, leucine and isoleucine degradation	60	48	52.8865	50.311	18.9185961696694	21.2940770336898	3.25866240988948
62	hsa00770	Pantothenate and CoA biosynthesis	72	33	58.256	46.161	18.360762009829	22.9481087389505	3.17009465048936
19	hsa00252	Alanine and aspartate metabolism	37	80	40.211	54.336	18.0524754776421	21.3448050987753	3.09765189916587
78	hsa04912	GnRH signaling pathway	43	85	47.0525	72.711	15.187120938229	11.1168819398276	3.07709821309462
83	hsa05200	Pathways in cancer	84	43	69.985	55.571	12.8549416383165	16.176731611968	2.95332939897322
14	hsa00220	Urea cycle and metabolism of amino groups	50	84	47.1495	47.597	14.7638874325877	23.1419130397454	2.63574993475343
82	hsa05120	Epithelial cell signaling in Helicobacter pylori infection	80	42	68.642	52.64	13.638322471618	21.4346879110904	2.61266036041832
18	hsa00251	Glutamate metabolism	70	54	61.2445	48.827	16.9047993774547	23.2517895379413	2.42487717390345
30	hsa00360	Phenylalanine metabolism	59	63	54.252	47.643	20.3339239809847	23.1711556348287	2.41277970404189
57	hsa00720	Reductive carboxylate cycle (CO2 fixation)	74	45	58.03	44.566	19.8066378495418	24.0874209463746	2.39999431091401
55	hsa00650	Butanoate metabolism	51	83	51.823	54.633	16.4739813968289	20.8672411389899	2.37695210551939
48	hsa00591	Linoleic acid metabolism	55	73	47.0265	62.789	22.6605283984575	16.1055850210065	2.28141079727432
21	hsa00271	Methionine metabolism	68	64	63.4505	52.199	16.4259584762005	21.9760858058788	2.20329791274628
50	hsa00620	Pyruvate metabolism	56	82	55.5785	35.211	15.6488329828049	26.2531847345938	2.17143147616114
6	hsa00052	Galactose metabolism	52	81	58.1965	47.876	18.4621366108649	24.2379475637295	2.1433176233205
13	hsa00190	Oxidative phosphorylation	81	56	72.2905	43.678	9.83476396932496	24.5158998477589	1.87456623687172
9	hsa00072	Synthesis and degradation of ketone bodies	83	58	53.717	59.619	21.0543153580257	18.2940567264757	1.77519908718959
84	hsa05211	Renal cell carcinoma	86	70	70.181	61.409	11.6574283027877	16.7313973910926	1.1018360192618
47	hsa00590	Arachidonic acid metabolism	75	85	61.718	72.711	17.0782505732479	11.1168819398276	0.882554642565413
86	hsa05320	Autoimmune thyroid disease	78	77	22.2905	41.348	23.020410488283	25.1265644336873	0.78894257661983
