# Supplementary material for: Inhibition of the hexosamine biosynthetic pathway promotes castration-resistant prostate cancer
Source: Nat Commun. 2016 May 19;7:11612. doi: 10.1038/ncomms11612 (PMC4874037; doi:10.1038/ncomms11612)
Supplement: Supplementary Software — R software code used for integrative analysis [file ncomms11612-s3.zip › integHBP/Analysis/seedchecks/pathRankDetails010516_seed19.csv]

	pathID	pathName	GSArank.all.g	NetGSArank.all.m	GSArank.avg.g	NetGSArank.avg.m	sd.g	sd.m	integrative.rank
59	hsa00740	Riboflavin metabolism	2	41	2.759	53.052	1.22082325068349	16.5391305345486	72.4064312441823
63	hsa00780	Biotin metabolism	1	62	1.401	52.142	1.55261379924616	21.9745925723031	56.5281423240106
24	hsa00290	Valine, leucine and isoleucine biosynthesis	4	21	5.737	34.039	3.43331015473677	21.6885193332987	27.2180051254007
41	hsa00530	Aminosugars metabolism	5	40	8.0795	50.847	3.31518026209287	21.8030035078189	26.8903695536171
22	hsa00272	Cysteine metabolism	54	1	62.0385	3.078	16.2943171849121	6.80413199550187	14.6646245076383
15	hsa00230	Purine metabolism	19	68	21.947	60.411	5.9739332837653	18.092357845577	12.4329524626373
65	hsa00910	Nitrogen metabolism	20	5	23.999	12.662	12.0022936997082	12.158930692935	12.3262804269765
17	hsa00240	Pyrimidine metabolism	16	14	21.721	33.574	8.16779479858988	24.5458555162175	11.6667022476502
37	hsa00460	Cyanoamino acid metabolism	7	9	12.8645	16.614	12.9743679604817	14.3087995913615	11.6171946657486
61	hsa00760	Nicotinate and nicotinamide metabolism	13	60	16.9825	49.119	7.73302938656601	23.2374012276721	10.7312615723658
67	hsa00950	Alkaloid biosynthesis I	30	4	46.8905	10.023	21.4236255447457	11.5627058756663	9.83886465708589
28	hsa00340	Histidine metabolism	18	35	20.682	48.042	10.0673098058382	20.1364274813511	9.4362513446756
69	hsa00970	Aminoacyl-tRNA biosynthesis	21.5	3	28.09	12.613	16.2072846607961	16.6401359707523	9.08942825581137
38	hsa00471	D-Glutamine and D-glutamate metabolism	10	15	21.6965	29.57	19.2868250204478	14.425921364239	8.98337835674269
80	hsa05014	Amyotrophic lateral sclerosis (ALS)	33	15	40.5345	29.57	14.8181185170853	14.425921364239	8.63520304547331
68	hsa00960	Alkaloid biosynthesis II	8	29	12.6955	40.985	13.5355177215351	22.4760750343326	8.4170180950794
27	hsa00330	Arginine and proline metabolism	47	7	45.0085	14.929	15.42228986807	14.1468757361155	8.24860740578643
75	hsa04720	Long-term potentiation	46	15	51.672	29.57	14.375293564483	14.425921364239	7.84313136638696
8	hsa00061	Fatty acid biosynthesis	3	78	7.561	52.713	11.893874189819	21.8644617058295	7.47408597240128
73	hsa04540	Gap junction	48	15	53.0435	29.57	17.5497821240779	14.425921364239	7.21326550942478
7	hsa00053	Ascorbate and aldarate metabolism	28	12	34.6745	31.946	15.7300105843252	23.3935534355587	6.95680357877886
11	hsa00120	Bile acid biosynthesis	11	69	18.703	55.129	12.5121478909436	20.9418939430492	6.93361811602776
20	hsa00260	Glycine, serine and threonine metabolism	41	6	42.3335	16.312	17.384641310752	19.2186371007939	6.86067265810594
49	hsa00600	Sphingolipid metabolism	12	72	21.512	55.237	13.0232469438678	20.2332947691971	6.50028481290489
85	hsa05217	Basal cell carcinoma	6	50	18.8895	58.788	22.3994480964381	13.043895093077	6.45273654335146
72	hsa04340	Hedgehog signaling pathway	17	50	27.3505	58.788	20.253644359963	13.043895093077	6.29274414025441
60	hsa00750	Vitamin B6 metabolism	14	39	26.0565	52.346	19.7931762882458	18.9943430807456	6.21520791753281
71	hsa04070	Phosphatidylinositol signaling system	36	61	37.113	60.881	10.5534167739934	19.7902625928383	6.14633554052945
39	hsa00480	Glutathione metabolism	29	8	34.583	22.089	20.1355047006413	24.3247769521896	6.12820138774002
26	hsa00310	Lysine degradation	61	26	71.2085	39.464	9.57245577997933	18.7596009186397	5.96779473479695
58	hsa00730	Thiamine metabolism	26	23	39.914	38.632	22.7178499137728	19.5029469809293	5.9666686078347
5	hsa00051	Fructose and mannose metabolism	27	37	33.696	39.375	15.8542404719034	26.2741070962212	5.68749071101569
74	hsa04664	Fc epsilon RI signaling pathway	66.5	38	76.074	52.11	7.38159955646552	17.4143377467867	5.59094922796012
42	hsa00550	Peptidoglycan biosynthesis	24	32	46.8305	46.653	21.6159609899611	20.954323531784	5.53926968006195
81	hsa05016	Huntington's disease	82	15	72.5615	29.57	9.94340681502517	14.425921364239	5.49386146323453
25	hsa00300	Lysine biosynthesis	76	11	55.0205	23.697	19.6365073822249	15.6697393638737	5.41029366354427
31	hsa00361	gamma-Hexachlorocyclohexane degradation	25	34	31.7995	37.177	19.1366862991614	25.8058057539502	5.29365176079115
12	hsa00140	C21-Steroid hormone metabolism	32	50	38.165	58.788	23.5131695894906	13.043895093077	5.17569069101211
77	hsa04742	Taste transduction	85	15	60.5965	29.57	17.2090990711554	14.425921364239	5.10723328772984
16	hsa00232	Caffeine metabolism	64	2	48.75	15.48	22.7509143575397	21.3644105474043	4.98952760636966
43	hsa00561	Glycerolipid metabolism	42	65	39.5705	45.397	11.0952415085988	24.4849934838853	4.95430227420467
4	hsa00040	Pentose and glucuronate interconversions	15	79	23.778	43.775	15.5968579520998	24.62849849134	4.9411413506768
40	hsa00500	Starch and sucrose metabolism	40	75	46.5955	59.868	11.3332507394093	19.1646513106777	4.77324184213399
1	hsa00010	Glycolysis / Gluconeogenesis	34	66	38.04	41.656	13.3987285190023	25.7106340003645	4.77238187299004
10	hsa00100	Biosynthesis of steroids	38	50	38.037	58.788	26.3411462732165	13.043895093077	4.69678359921362
29	hsa00350	Tyrosine metabolism	63	10	58.12	25.832	19.4509495768057	22.8420562895624	4.6048478918375
33	hsa00400	Phenylalanine, tyrosine and tryptophan biosynthesis	35	47	54.8735	46.66	18.035979160952	23.722714161056	4.56927367816048
2	hsa00020	Citrate cycle (TCA cycle)	49	45	61.1825	43.633	14.3833349427062	23.8887627135435	4.40009522295671
54	hsa00643	Styrene degradation	9	70	23.5035	59.219	23.133296071618	17.4342476749641	4.34685561800137
76	hsa04730	Long-term depression	77	30	66.7285	46.725	14.6630843888247	15.8895516882275	4.26924770003104
56	hsa00680	Methane metabolism	69	23	57.161	38.632	19.3823697017484	19.5029469809293	4.21023436453652
70	hsa01040	Biosynthesis of unsaturated fatty acids	31	67	50.3585	57.981	18.0518862822794	18.2252242180391	4.19954907746592
46	hsa00565	Ether lipid metabolism	45	49	45.1625	55.529	18.0341918539708	20.3956647879431	4.19205049420169
44	hsa00562	Inositol phosphate metabolism	62	31	61.0515	41.254	13.1795598768907	24.7658804170745	4.15805211428419
66	hsa00920	Sulfur metabolism	58	28	56.702	39.683	19.1393445684671	23.3260930637262	4.04455968280291
52	hsa00632	Benzoate degradation via CoA ligation	21.5	76	40.484	44.06	18.2708940550146	24.1532560906346	4.04036191294281
51	hsa00630	Glyoxylate and dicarboxylate metabolism	71	13	56.0485	30.823	20.3923820824591	22.9473364740061	4.0093818507772
53	hsa00640	Propanoate metabolism	53	44	57.0105	48.659	16.4754083053753	22.5776098705657	3.96822350658946
64	hsa00860	Porphyrin and chlorophyll metabolism	65	25	62.709	38.425	16.646604111002	24.1020597519026	3.89398512278578
36	hsa00440	Aminophosphonate metabolism	23	59	33.8765	45.492	22.9806681551877	25.4218450590473	3.88636442939897
45	hsa00564	Glycerophospholipid metabolism	57	55	55.41	46.013	11.7902251636434	24.704111482183	3.83981161007978
34	hsa00410	beta-Alanine metabolism	44	57	43.917	46.971	16.8103449904723	23.8464003532988	3.81600020431499
35	hsa00430	Taurine and hypotaurine metabolism	73	27	44.5785	39.008	23.827491204218	18.8324346964644	3.77354934016163
32	hsa00380	Tryptophan metabolism	66.5	36	60.694	45.898	14.3854720397283	22.7365024694772	3.66813788521674
62	hsa00770	Pantothenate and CoA biosynthesis	72	33	59.5325	45.868	17.4826868097581	21.9556513596529	3.31749512778769
3	hsa00030	Pentose phosphate pathway	39	74	44.903	58.03	18.3677561358339	18.8096491966996	3.30440974676336
79	hsa05012	Parkinson's disease	79	22	70.4835	35.768	11.896954033082	24.8749057673981	3.28551625359686
23	hsa00280	Valine, leucine and isoleucine degradation	60	48	54.0895	49.487	19.4309238213357	21.7849584671492	3.17976368176599
78	hsa04912	GnRH signaling pathway	43	85	47.1285	72.111	15.2215285921843	10.5630609795294	3.07998172317316
19	hsa00252	Alanine and aspartate metabolism	37	80	41.682	55.226	19.0970828812825	20.87507347754	2.95352908262032
83	hsa05200	Pathways in cancer	84	43	70.3555	55.151	12.4502360671647	16.9509744420353	2.8366802670926
14	hsa00220	Urea cycle and metabolism of amino groups	50	84	47.5175	48.414	14.9135293310171	23.4479510919485	2.60891168362639
82	hsa05120	Epithelial cell signaling in Helicobacter pylori infection	80	42	68.7805	52.395	13.6311546879979	21.4804652041194	2.60845619229764
57	hsa00720	Reductive carboxylate cycle (CO2 fixation)	74	45	56.5365	43.633	19.9174451768386	23.8887627135435	2.41084297351843
18	hsa00251	Glutamate metabolism	70	54	61.556	48.427	16.8260655080289	23.6119502624242	2.40793459268326
30	hsa00360	Phenylalanine metabolism	59	63	52.8765	47.79	20.5122097419683	23.2544763576966	2.39710000475816
48	hsa00591	Linoleic acid metabolism	55	73	45.337	62.776	22.0209412344898	15.9405120345591	2.33142761559396
55	hsa00650	Butanoate metabolism	51	83	51.306	54.645	17.1049537691115	20.1922931759546	2.30274883271392
50	hsa00620	Pyruvate metabolism	56	82	55.128	34.526	15.5248232239899	26.270010229108	2.18713322688285
21	hsa00271	Methionine metabolism	68	64	62.7135	52.654	16.9182266843823	21.6626303470644	2.18478539840527
6	hsa00052	Galactose metabolism	52	81	56.9865	48.129	18.6672047259969	23.936066809196	2.1256137049639
13	hsa00190	Oxidative phosphorylation	81	56	71.9295	43.333	9.89748654911892	24.200118940963	1.88719995378388
9	hsa00072	Synthesis and degradation of ketone bodies	83	58	53.2695	58.861	21.9489037112136	18.2385943900654	1.7722762601397
84	hsa05211	Renal cell carcinoma	86	70	70.964	59.219	11.2682153279336	17.4342476749641	1.06383745987133
47	hsa00590	Arachidonic acid metabolism	75	85	60.604	72.111	16.6460137502579	10.5630609795294	0.91023236949628
86	hsa05320	Autoimmune thyroid disease	78	77	20.4935	42.31	22.2437067558498	25.4153859274622	0.798071271987578
