# Supplementary material for: Inhibition of the hexosamine biosynthetic pathway promotes castration-resistant prostate cancer
Source: Nat Commun. 2016 May 19;7:11612. doi: 10.1038/ncomms11612 (PMC4874037; doi:10.1038/ncomms11612)
Supplement: Supplementary Software — R software code used for integrative analysis [file ncomms11612-s3.zip › integHBP/Analysis/seedchecks/pathRankDetails010516_seed20.csv]

	pathID	pathName	GSArank.all.g	NetGSArank.all.m	GSArank.avg.g	NetGSArank.avg.m	sd.g	sd.m	integrative.rank
59	hsa00740	Riboflavin metabolism	2	41	2.6995	53.177	1.27183619909064	16.3239744897847	69.6504468641115
63	hsa00780	Biotin metabolism	1	62	1.579	54.132	3.19741809628996	21.0417520974688	28.0848154547038
24	hsa00290	Valine, leucine and isoleucine biosynthesis	4	21	5.7485	33.932	3.35920854250403	21.5666988317289	27.7684746819072
41	hsa00530	Aminosugars metabolism	5	40	8.2125	50.949	3.47889299151992	21.93909120093	25.7130111289786
22	hsa00272	Cysteine metabolism	54	1	61.478	2.884	16.8081238997405	6.19313320532498	15.8496838444776
65	hsa00910	Nitrogen metabolism	20	5	24.287	12.373	12.617104355688	11.6676477922932	12.3382321117242
15	hsa00230	Purine metabolism	19	68	22.2045	60.676	6.22986685178672	17.8830318130575	11.977620714426
37	hsa00460	Cyanoamino acid metabolism	7	9	13.4985	15.996	13.803814438156	14.4272009803748	11.2019536310806
17	hsa00240	Pyrimidine metabolism	16	14	22.0955	33.144	8.84637711937142	24.4469408498674	11.0119430696626
67	hsa00950	Alkaloid biosynthesis I	30	4	45.9775	9.66	20.266572915215	10.4204119393134	10.7776491761526
61	hsa00760	Nicotinate and nicotinamide metabolism	13	60	16.9915	48.223	8.09365090270979	23.0867986362612	10.3124686097668
28	hsa00340	Histidine metabolism	18	35	20.9325	47.987	9.69392417527164	20.9427177899247	9.60082381789171
69	hsa00970	Aminoacyl-tRNA biosynthesis	21.5	3	28.413	11.823	16.7287711079679	16.1005247708855	9.13263139026582
38	hsa00471	D-Glutamine and D-glutamate metabolism	10	15	20.9375	28.948	19.9291624326078	13.8591981504477	9.05879045114197
80	hsa05014	Amyotrophic lateral sclerosis (ALS)	33	15	39.7245	28.948	14.800097724091	13.8591981504477	8.84373030672843
8	hsa00061	Fatty acid biosynthesis	3	78	6.54	53.144	10.0875496855608	21.778511601291	8.74034791291462
27	hsa00330	Arginine and proline metabolism	47	7	44.2815	14.717	15.3924310842922	14.3142519472311	8.18751535665201
75	hsa04720	Long-term potentiation	46	15	51.0865	28.948	14.7346318965601	13.8591981504477	7.97766593107102
68	hsa00960	Alkaloid biosynthesis II	8	29	13.983	41.622	14.9607330881389	22.410697342014	7.86853966757379
73	hsa04540	Gap junction	48	15	53.2875	28.948	17.3683693536268	13.8591981504477	7.44056697918701
20	hsa00260	Glycine, serine and threonine metabolism	41	6	40.9755	15.683	16.9876493365027	17.8575867463777	7.24373687957624
7	hsa00053	Ascorbate and aldarate metabolism	28	12	34.1515	32.098	15.4891966532472	23.6334706917316	6.98257185808364
85	hsa05217	Basal cell carcinoma	6	50	17.57	58.282	20.8746461251646	13.2663662120594	6.66931318744092
11	hsa00120	Bile acid biosynthesis	11	69	18.6135	56.236	13.317891499182	21.5630069161809	6.54137202239742
60	hsa00750	Vitamin B6 metabolism	14	39	24.4785	51.548	18.7829333794361	18.3883067688634	6.49686142724067
72	hsa04340	Hedgehog signaling pathway	17	50	26.769	58.282	18.887254098131	13.2663662120594	6.49521100367337
49	hsa00600	Sphingolipid metabolism	12	72	21.621	55.475	13.4648862662171	20.0716777387255	6.31736501830804
39	hsa00480	Glutathione metabolism	29	8	33.538	20.707	19.9630428311688	23.23999243219	6.30468134888132
71	hsa04070	Phosphatidylinositol signaling system	36	61	37.387	61.18	10.9649651828659	18.5828663806993	6.05031585542427
58	hsa00730	Thiamine metabolism	26	23	39.886	37.597	22.4805110568549	19.3916638694989	6.01384868439951
26	hsa00310	Lysine degradation	61	26	71.1935	38.874	9.7229544683493	18.5851966234833	5.95626642804023
42	hsa00550	Peptidoglycan biosynthesis	24	32	44.4285	45.315	20.5451269158891	20.6958472426981	5.72395855665171
81	hsa05016	Huntington's disease	82	15	72.4815	28.948	9.99298591600716	13.8591981504477	5.69545670023072
5	hsa00051	Fructose and mannose metabolism	27	37	34.027	37.736	16.1808402312918	25.4708670655137	5.67111627675566
74	hsa04664	Fc epsilon RI signaling pathway	66.5	38	75.622	51.895	7.75440176588412	16.9067978876786	5.5419022609654
77	hsa04742	Taste transduction	85	15	59.9965	28.948	17.7642141693646	13.8591981504477	5.30769164761697
31	hsa00361	gamma-Hexachlorocyclohexane degradation	25	34	30.902	38.001	19.0061603205416	26.3684336526327	5.27207931193296
25	hsa00300	Lysine biosynthesis	76	11	57.257	23.64	19.174308464847	16.3467922730307	5.22291449520338
12	hsa00140	C21-Steroid hormone metabolism	32	50	38.488	58.282	24.6290163109379	13.2663662120594	5.02214620282682
16	hsa00232	Caffeine metabolism	64	2	50.3125	16.589	22.1108906477156	21.6088181078934	4.97379069486937
43	hsa00561	Glycerolipid metabolism	42	65	40.3855	46.395	11.3852212544602	23.7703176883062	4.87801637848149
1	hsa00010	Glycolysis / Gluconeogenesis	34	66	38.117	43.216	13.4007981998235	25.1509426048789	4.78994705916813
4	hsa00040	Pentose and glucuronate interconversions	15	79	24.9775	42.824	16.3665392602516	23.7967079090219	4.73540053719051
40	hsa00500	Starch and sucrose metabolism	40	75	46.3	61.504	11.5085162356381	18.4797588048515	4.73329132206662
10	hsa00100	Biosynthesis of steroids	38	50	38.705	58.282	25.7677502307041	13.2663662120594	4.69060967864291
33	hsa00400	Phenylalanine, tyrosine and tryptophan biosynthesis	35	47	55.5685	47.257	17.8381685721379	23.3285484368868	4.62973479565037
29	hsa00350	Tyrosine metabolism	63	10	58.2315	26.172	20.0353206069137	22.7513964855356	4.58229213582917
54	hsa00643	Styrene degradation	9	70	22.093	61.098	22.4173345402144	16.8178249258112	4.49028249924878
2	hsa00020	Citrate cycle (TCA cycle)	49	45	60.988	43.749	14.1421482228251	23.9183211176095	4.44297946487275
46	hsa00565	Ether lipid metabolism	45	49	44.7915	56.464	17.3998860278964	19.8814983836223	4.32513366782491
76	hsa04730	Long-term depression	77	30	66.768	46.584	14.7686759660367	15.7634206132244	4.29307521405238
56	hsa00680	Methane metabolism	69	23	54.844	37.597	19.9114949622481	19.3916638694989	4.20438766974865
70	hsa01040	Biosynthesis of unsaturated fatty acids	31	67	50.6145	58.158	18.432346327615	17.9755432784702	4.15076019871142
66	hsa00920	Sulfur metabolism	58	28	56.7065	39.698	19.4643255140711	22.9387659428964	4.06197034007952
44	hsa00562	Inositol phosphate metabolism	62	31	61.585	40.978	13.4568890484712	25.4943420679467	4.05435031269951
52	hsa00632	Benzoate degradation via CoA ligation	21.5	76	40.3085	45.108	18.2122421330684	24.0706404512163	4.05347020045058
64	hsa00860	Porphyrin and chlorophyll metabolism	65	25	63.1885	36.731	16.2181918689322	23.1402703335789	4.03581322915952
53	hsa00640	Propanoate metabolism	53	44	57.3415	49.866	16.3848280534261	22.157820583555	4.01571450832238
36	hsa00440	Aminophosphonate metabolism	23	59	32.232	45.624	22.0920740478511	25.0291646501253	4.01566151710113
45	hsa00564	Glycerophospholipid metabolism	57	55	55.4005	46.475	11.4471125676363	24.3476525189428	3.93504331346177
35	hsa00430	Taurine and hypotaurine metabolism	73	27	44.8195	39.507	23.0495325484206	18.106457267914	3.92112252402929
51	hsa00630	Glyoxylate and dicarboxylate metabolism	71	13	55.5935	32.01	20.7348243467528	23.5849560133181	3.90924198920045
34	hsa00410	beta-Alanine metabolism	44	57	44.256	45.753	17.1182065940623	23.3721682616151	3.79552333939622
32	hsa00380	Tryptophan metabolism	66.5	36	61.469	46.811	13.6002391708935	23.6272199914532	3.66585375965749
3	hsa00030	Pentose phosphate pathway	39	74	44.3015	57.331	17.6751876937703	18.6578550362724	3.41242878020667
23	hsa00280	Valine, leucine and isoleucine degradation	60	48	55.014	50.342	18.575813975836	21.409236123491	3.27514662283309
62	hsa00770	Pantothenate and CoA biosynthesis	72	33	58.8045	45.985	18.2255370277517	22.0519174237086	3.27178766791277
79	hsa05012	Parkinson's disease	79	22	70.689	34.477	12.1211468599799	25.2490987559554	3.23435286505702
78	hsa04912	GnRH signaling pathway	43	85	46.9475	72.585	15.426307552837	10.7836479014322	3.03773636928055
19	hsa00252	Alanine and aspartate metabolism	37	80	41.364	55.309	19.2409776056005	21.1337207597989	2.92984477172811
83	hsa05200	Pathways in cancer	84	43	70.89	55.668	12.0274086385455	16.7053537779014	2.88331644115429
14	hsa00220	Urea cycle and metabolism of amino groups	50	84	47.408	47.34	14.9420983232711	23.6953132046797	2.60283248835069
82	hsa05120	Epithelial cell signaling in Helicobacter pylori infection	80	42	68.6255	52.472	14.3584353052279	21.3369745391066	2.59653333215072
18	hsa00251	Glutamate metabolism	70	54	61.68	49.21	16.6101624765532	23.213762701871	2.44504030918537
48	hsa00591	Linoleic acid metabolism	55	73	46.0745	63.499	21.5499326994158	15.154526012339	2.40873985305835
30	hsa00360	Phenylalanine metabolism	59	63	54.198	48.815	20.3962693599541	23.2939344547541	2.40311120274622
57	hsa00720	Reductive carboxylate cycle (CO2 fixation)	74	45	57.432	43.749	20.1555605881509	23.9183211176095	2.40095939110771
55	hsa00650	Butanoate metabolism	51	83	52.0225	55.332	17.1496458885921	20.5790007354894	2.29354160531789
6	hsa00052	Galactose metabolism	52	81	58.2895	45.965	17.948484276892	22.6892612832057	2.21446766775556
21	hsa00271	Methionine metabolism	68	64	61.6065	53.681	16.8726878518316	21.9748978412901	2.17272899640669
50	hsa00620	Pyruvate metabolism	56	82	55.6555	34.932	15.7837954227729	26.0500668325819	2.15597773483193
13	hsa00190	Oxidative phosphorylation	81	56	72.24	42.204	10.2557584107944	24.4073370547076	1.85514706456098
9	hsa00072	Synthesis and degradation of ketone bodies	83	58	54.0875	57.94	21.1582316017789	18.305504404181	1.77327465609198
84	hsa05211	Renal cell carcinoma	86	70	70.2785	61.098	11.8503425422377	16.8178249258112	1.09521800766155
47	hsa00590	Arachidonic acid metabolism	75	85	61.5465	72.585	16.8754368274756	10.7836479014322	0.896558699847977
86	hsa05320	Autoimmune thyroid disease	78	77	22.904	42.073	23.3732131101201	26.0030349926471	0.769626666904105
