# Supplementary material for: Inhibition of the hexosamine biosynthetic pathway promotes castration-resistant prostate cancer
Source: Nat Commun. 2016 May 19;7:11612. doi: 10.1038/ncomms11612 (PMC4874037; doi:10.1038/ncomms11612)
Supplement: Supplementary Software — R software code used for integrative analysis [file ncomms11612-s3.zip › integHBP/Analysis/seedchecks/pathRankDetails010516_seed21.csv]

	pathID	pathName	GSArank.all.g	NetGSArank.all.m	GSArank.avg.g	NetGSArank.avg.m	sd.g	sd.m	integrative.rank
59	hsa00740	Riboflavin metabolism	2	41	2.725	53.356	1.26509899829044	16.443285731436	69.9859121712554
24	hsa00290	Valine, leucine and isoleucine biosynthesis	4	21	5.758	33.818	3.18521295702212	21.2018016308141	29.170855335475
41	hsa00530	Aminosugars metabolism	5	40	8.166	51.228	3.31253934571605	22.0164197529648	26.889193294661
63	hsa00780	Biotin metabolism	1	62	1.633	54.062	4.13683749069557	21.7956235332969	21.9358465218655
22	hsa00272	Cysteine metabolism	54	1	62.237	3.166	16.1888359497961	7.23593828074859	13.9235625280816
65	hsa00910	Nitrogen metabolism	20	5	24.1595	12.563	12.1863372908584	12.3149376242305	12.1565406265128
15	hsa00230	Purine metabolism	19	68	21.9565	60.416	6.1751915549836	18.1061530087641	12.0611711808449
17	hsa00240	Pyrimidine metabolism	16	14	22.109	33.782	8.91429097481026	24.8032190587366	10.9079052514478
67	hsa00950	Alkaloid biosynthesis I	30	4	46.425	10.232	20.9309454989372	10.687675257155	10.4891950949909
37	hsa00460	Cyanoamino acid metabolism	7	9	13.8455	16.227	15.2057750655909	15.0226212809266	10.4533287423603
61	hsa00760	Nicotinate and nicotinamide metabolism	13	60	17.2725	48.874	7.97967223129615	23.2376873658743	10.4354694971729
28	hsa00340	Histidine metabolism	18	35	20.52	46.95	9.78817697063189	20.5655158077895	9.57782538548627
69	hsa00970	Aminoacyl-tRNA biosynthesis	21.5	3	28.438	12.751	16.5449657567458	17.4503729047409	8.7725588779792
38	hsa00471	D-Glutamine and D-glutamate metabolism	10	15	22.0105	29.383	20.0379679586007	14.8194442178824	8.70118681548883
27	hsa00330	Arginine and proline metabolism	47	7	44.758	14.335	15.0754006150319	13.3063832364334	8.66548126278495
68	hsa00960	Alkaloid biosynthesis II	8	29	12.91	43.584	13.5885631708819	22.4927292000519	8.39232357945195
80	hsa05014	Amyotrophic lateral sclerosis (ALS)	33	15	41.252	29.383	15.5771673979624	14.8194442178824	8.32509409225865
8	hsa00061	Fatty acid biosynthesis	3	78	7.4105	53.156	11.3329906214744	22.3306139709664	7.81502298817065
75	hsa04720	Long-term potentiation	46	15	52.158	29.383	15.0239060751109	14.8194442178824	7.58746584556505
20	hsa00260	Glycine, serine and threonine metabolism	41	6	42.753	15.354	17.8316841593821	17.6960400608112	7.15697305686388
73	hsa04540	Gap junction	48	15	53.864	29.383	17.6064616403039	14.8194442178824	7.07357764234178
7	hsa00053	Ascorbate and aldarate metabolism	28	12	33.481	31.825	15.377340524343	24.2148866554385	6.93408256460389
85	hsa05217	Basal cell carcinoma	6	50	18.3155	57.52	21.5189980488643	13.1073797306481	6.58695304296803
49	hsa00600	Sphingolipid metabolism	12	72	22.08	56.04	13.3678270036232	19.4282231780432	6.38255819481063
60	hsa00750	Vitamin B6 metabolism	14	39	26.082	53.294	19.5287902761448	18.3316014469989	6.35649993673057
72	hsa04340	Hedgehog signaling pathway	17	50	27.2085	57.52	20.1969972136069	13.1073797306481	6.28869901347857
11	hsa00120	Bile acid biosynthesis	11	69	19.2045	54.967	14.0351314445097	21.3647926590773	6.2574907212608
71	hsa04070	Phosphatidylinositol signaling system	36	61	37.583	60.066	10.4193893618904	19.1199167156977	6.25455918335147
39	hsa00480	Glutathione metabolism	29	8	33.8385	21.396	20.0374566104937	23.9099324312903	6.19864516132355
26	hsa00310	Lysine degradation	61	26	71.738	38.026	9.37588733204827	18.9326112242281	5.99502473547309
58	hsa00730	Thiamine metabolism	26	23	40.3445	37.02	22.9200326711732	20.1659183838541	5.83509874873263
5	hsa00051	Fructose and mannose metabolism	27	37	33.644	38.328	16.3206350099231	25.7668458750066	5.61680563770785
42	hsa00550	Peptidoglycan biosynthesis	24	32	44.56	45.482	21.773331807006	20.8092455581816	5.53650378138991
74	hsa04664	Fc epsilon RI signaling pathway	66.5	38	75.833	52.211	7.88909683353227	16.7055546018249	5.53167919121891
81	hsa05016	Huntington's disease	82	15	72.57	29.383	9.89724989861101	14.8194442178824	5.36367263975186
12	hsa00140	C21-Steroid hormone metabolism	32	50	37.4725	57.52	23.4187623964671	13.1073797306481	5.1713815286931
31	hsa00361	gamma-Hexachlorocyclohexane degradation	25	34	32.34	38.9	19.8870534492894	25.8711676836844	5.16621873940199
4	hsa00040	Pentose and glucuronate interconversions	15	79	23.9395	43.235	15.1731939803578	23.8540308918596	5.08058362786945
25	hsa00300	Lysine biosynthesis	76	11	55.875	23.645	19.4094590883441	17.0703946460934	5.01888646837038
77	hsa04742	Taste transduction	85	15	59.378	29.383	16.9586028377992	14.8194442178824	4.97641604244518
43	hsa00561	Glycerolipid metabolism	42	65	39.6135	45.376	11.1172145886553	24.0752620389113	4.96157756503771
16	hsa00232	Caffeine metabolism	64	2	49.9345	16.22	22.8409099406507	21.8036923708119	4.90538741095119
10	hsa00100	Biosynthesis of steroids	38	50	36.9725	57.52	25.7974999710196	13.1073797306481	4.72224612838218
1	hsa00010	Glycolysis / Gluconeogenesis	34	66	38.8965	41.616	13.7393160876572	25.008157708075	4.69726880127481
40	hsa00500	Starch and sucrose metabolism	40	75	46.525	60.056	11.6635935463482	18.5802068903467	4.67548144271406
33	hsa00400	Phenylalanine, tyrosine and tryptophan biosynthesis	35	47	54.482	46.055	17.9516276960318	23.3454703526398	4.61006774291612
29	hsa00350	Tyrosine metabolism	63	10	57.4255	27.474	19.2848932290759	23.3679992166079	4.53960195357701
2	hsa00020	Citrate cycle (TCA cycle)	49	45	61.187	44.027	14.2540769504626	24.182081052797	4.40272717172891
54	hsa00643	Styrene degradation	9	70	24.1565	60.907	23.2596274264662	16.5045676026896	4.38346799968319
76	hsa04730	Long-term depression	77	30	66.1855	45.433	14.2179812470245	15.8220051462148	4.30591224603272
46	hsa00565	Ether lipid metabolism	45	49	45.7855	54.125	17.9885610341149	20.5370676131269	4.18512995002263
70	hsa01040	Biosynthesis of unsaturated fatty acids	31	67	50.424	57.607	18.484111728357	18.2712996634446	4.12424183256536
56	hsa00680	Methane metabolism	69	23	56.7425	37.02	19.6952366346814	20.1659183838541	4.08759804468308
66	hsa00920	Sulfur metabolism	58	28	56.42	40.338	19.3167216611861	23.2552911090049	4.03834698389425
52	hsa00632	Benzoate degradation via CoA ligation	21.5	76	39.9795	44.818	18.2942890203681	24.1994315736649	4.03490844399508
44	hsa00562	Inositol phosphate metabolism	62	31	61.471	41.901	13.6665626232032	25.3935036776934	4.03457065450056
64	hsa00860	Porphyrin and chlorophyll metabolism	65	25	62.61	36.119	16.3995226864792	23.6055090828192	3.96800798224859
35	hsa00430	Taurine and hypotaurine metabolism	73	27	44.027	38.771	23.435026594213	17.8962240104954	3.95005892628096
51	hsa00630	Glyoxylate and dicarboxylate metabolism	71	13	55.8755	33.501	20.4081415614453	23.9247652735276	3.87703013433468
36	hsa00440	Aminophosphonate metabolism	23	59	32.9045	45.428	23.1491146971382	25.1872828073061	3.87635667783231
53	hsa00640	Propanoate metabolism	53	44	56.293	50.2	17.2987397632717	22.6890456562808	3.86064878402987
45	hsa00564	Glycerophospholipid metabolism	57	55	55.7185	45.35	11.8765761400671	24.7575935510388	3.81851325295759
34	hsa00410	beta-Alanine metabolism	44	57	43.5915	45.73	17.5696206367502	23.8149165493027	3.70712096745935
32	hsa00380	Tryptophan metabolism	66.5	36	60.4025	46.809	14.3468315430734	23.3341595520816	3.61452381818491
62	hsa00770	Pantothenate and CoA biosynthesis	72	33	60.155	47.229	17.7612763600463	21.5158893028499	3.35430699131862
79	hsa05012	Parkinson's disease	79	22	70.4795	34.818	12.1106563714667	24.3436539880415	3.33067565123191
3	hsa00030	Pentose phosphate pathway	39	74	44.18	58.308	18.2093019821925	18.7912279068252	3.32782753712178
23	hsa00280	Valine, leucine and isoleucine degradation	60	48	55.1645	50.928	18.1425285197817	21.309737701833	3.31836516037387
19	hsa00252	Alanine and aspartate metabolism	37	80	42.191	53.84	18.6571328881907	21.4088939635083	3.00690709061425
78	hsa04912	GnRH signaling pathway	43	85	48.0345	71.994	15.7602488938213	11.1861116163345	2.97062722002423
83	hsa05200	Pathways in cancer	84	43	70.3675	54.403	12.3100459374034	16.3827649066324	2.92945273385272
82	hsa05120	Epithelial cell signaling in Helicobacter pylori infection	80	42	68.499	53.309	13.9296279036281	21.8231934136774	2.56455234263207
14	hsa00220	Urea cycle and metabolism of amino groups	50	84	47.867	47.626	15.7692415790988	23.7746368501678	2.47252474769305
30	hsa00360	Phenylalanine metabolism	59	63	52.891	48.951	20.1202993378688	22.8277398071886	2.4429818376263
18	hsa00251	Glutamate metabolism	70	54	61.5835	49.466	16.8798758276819	23.124869807279	2.43415147443986
57	hsa00720	Reductive carboxylate cycle (CO2 fixation)	74	45	57.314	44.027	20.0332407446907	24.182081052797	2.38574469330229
48	hsa00591	Linoleic acid metabolism	55	73	45.7305	61.892	22.4525663897802	16.0476123414626	2.29763075446219
55	hsa00650	Butanoate metabolism	51	83	49.524	54.817	17.1690623127968	20.0171475789433	2.29662343741886
50	hsa00620	Pyruvate metabolism	56	82	55.3235	35.701	15.3038330183995	26.8375828802606	2.21194221897268
21	hsa00271	Methionine metabolism	68	64	62.632	54.094	16.4680075076274	21.8941663124796	2.20426034979354
6	hsa00052	Galactose metabolism	52	81	56.955	47.303	18.2369833734245	23.4859698922949	2.17464872478987
13	hsa00190	Oxidative phosphorylation	81	56	72.1455	43.691	9.92991354106031	24.9479040585961	1.84682422271622
9	hsa00072	Synthesis and degradation of ketone bodies	83	58	51.939	59.978	22.1439299274684	17.8097361772347	1.80895923898916
84	hsa05211	Renal cell carcinoma	86	70	70.926	60.907	11.7901030754837	16.5045676026896	1.11483479675899
47	hsa00590	Arachidonic acid metabolism	75	85	60.43	71.994	17.0310057000506	11.1861116163345	0.883390401046982
86	hsa05320	Autoimmune thyroid disease	78	77	21.196	41.176	22.2972027225222	24.865625335457	0.805799688956574
