# Supplementary material for: Inhibition of the hexosamine biosynthetic pathway promotes castration-resistant prostate cancer
Source: Nat Commun. 2016 May 19;7:11612. doi: 10.1038/ncomms11612 (PMC4874037; doi:10.1038/ncomms11612)
Supplement: Supplementary Software — R software code used for integrative analysis [file ncomms11612-s3.zip › integHBP/Analysis/seedchecks/pathRankDetails010516_seed23.csv]

	pathID	pathName	GSArank.all.g	NetGSArank.all.m	GSArank.avg.g	NetGSArank.avg.m	sd.g	sd.m	integrative.rank
59	hsa00740	Riboflavin metabolism	2	41	2.734	53.073	1.21273027286149	16.2975851672044	72.9122856706456
24	hsa00290	Valine, leucine and isoleucine biosynthesis	4	21	5.685	33.687	3.11086040388386	21.8182737187906	29.705708738679
41	hsa00530	Aminosugars metabolism	5	40	8.1955	50.954	3.63548435514396	22.137252357552	24.6785720088366
63	hsa00780	Biotin metabolism	1	62	1.6795	53.752	4.0176698995091	22.0192948421457	22.5408098730139
65	hsa00910	Nitrogen metabolism	20	5	24.279	12.718	12.3784039311974	11.7898887813871	12.3677648414289
22	hsa00272	Cysteine metabolism	54	1	61.8865	3.505	16.526917642342	8.41348689674868	12.2184260469771
15	hsa00230	Purine metabolism	19	68	21.9885	60.639	6.33484396003548	17.3742494382792	11.827854184092
37	hsa00460	Cyanoamino acid metabolism	7	9	12.7235	16.614	12.7162494765851	14.5604605356771	11.6481365561054
67	hsa00950	Alkaloid biosynthesis I	30	4	46.189	10.014	20.7904791436615	10.3701178075923	10.7454059100346
17	hsa00240	Pyrimidine metabolism	16	14	22.265	32.263	9.16999802965431	24.315902082672	10.744791302888
61	hsa00760	Nicotinate and nicotinamide metabolism	13	60	16.8595	49.657	7.77431345519974	22.8543140494453	10.699921598303
28	hsa00340	Histidine metabolism	18	35	20.0935	49.094	9.6881302436341	20.5848706797225	9.64824441450951
69	hsa00970	Aminoacyl-tRNA biosynthesis	21.5	3	28.132	12.944	16.0848935277732	17.2506361751806	8.94152946983013
38	hsa00471	D-Glutamine and D-glutamate metabolism	10	15	22.569	29.107	20.632133285822	14.3398459608945	8.7530170199485
68	hsa00960	Alkaloid biosynthesis II	8	29	12.632	41.813	13.1576479546954	22.3782219091646	8.5959181712635
80	hsa05014	Amyotrophic lateral sclerosis (ALS)	33	15	41.032	29.107	15.4514310897963	14.3398459608945	8.51579635258801
27	hsa00330	Arginine and proline metabolism	47	7	45.4485	15.541	15.4506414129016	15.4432124835415	7.76915861594532
75	hsa04720	Long-term potentiation	46	15	50.837	29.107	15.0361237031363	14.3398459608945	7.74774104316133
8	hsa00061	Fatty acid biosynthesis	3	78	7.597	52.356	12.3026804781294	22.3354457339928	7.23072731014764
73	hsa04540	Gap junction	48	15	52.746	29.107	17.7744314793586	14.3398459608945	7.21513744272433
20	hsa00260	Glycine, serine and threonine metabolism	41	6	42.889	16.58	17.7207421882861	18.7449452646033	6.9169929954447
7	hsa00053	Ascorbate and aldarate metabolism	28	12	33.5925	32.805	15.6363419295863	24.0359460330086	6.89358757873867
60	hsa00750	Vitamin B6 metabolism	14	39	25.482	52.408	19.1720563253852	17.9995978155491	6.47435120049664
85	hsa05217	Basal cell carcinoma	6	50	19.2635	58.301	22.2903269699308	13.2599481607292	6.42422106645841
39	hsa00480	Glutathione metabolism	29	8	34.7485	21.071	19.5103985967331	23.1636895920213	6.38328392524134
11	hsa00120	Bile acid biosynthesis	11	69	19.0935	56.435	13.9338494289952	20.1660716413843	6.34693174334351
72	hsa04340	Hedgehog signaling pathway	17	50	27.764	58.301	20.0360486934737	13.2599481607292	6.2840606456324
49	hsa00600	Sphingolipid metabolism	12	72	21.8895	56.875	13.8860131467283	20.1197957539628	6.14665272728339
71	hsa04070	Phosphatidylinositol signaling system	36	61	36.6235	61.399	10.7795267032438	18.7941219006906	6.11460229321985
58	hsa00730	Thiamine metabolism	26	23	40.1715	38.319	22.4497400559244	19.9903189532296	5.91873039981124
26	hsa00310	Lysine degradation	61	26	71.662	39.771	9.76366145895509	19.1083669812124	5.85525427178902
5	hsa00051	Fructose and mannose metabolism	27	37	34.006	37.448	16.0361972931123	25.9783018722966	5.66621856378075
74	hsa04664	Fc epsilon RI signaling pathway	66.5	38	75.4725	51.727	7.42860538243404	17.2771806719723	5.59571364666332
81	hsa05016	Huntington's disease	82	15	73.1035	29.107	9.86383967241373	14.3398459608945	5.52787643114608
42	hsa00550	Peptidoglycan biosynthesis	24	32	45.5275	46.058	21.6095688808735	21.3965990393439	5.4858771154064
25	hsa00300	Lysine biosynthesis	76	11	55.258	24.324	19.709995431758	15.826860507173	5.360055559148
31	hsa00361	gamma-Hexachlorocyclohexane degradation	25	34	31.8255	37.272	18.8971135534147	25.5648895866886	5.3540801841929
16	hsa00232	Caffeine metabolism	64	2	49.1885	14.758	22.1891883093507	20.4873904919384	5.18543428427969
77	hsa04742	Taste transduction	85	15	59.725	29.107	17.4569361464038	14.3398459608945	5.13554207836737
12	hsa00140	C21-Steroid hormone metabolism	32	50	38.3575	58.301	23.7801900999801	13.2599481607292	5.10320728383913
43	hsa00561	Glycerolipid metabolism	42	65	39.6155	47.086	10.8261773431745	24.1223649854755	5.06860851478416
4	hsa00040	Pentose and glucuronate interconversions	15	79	24.675	44.427	15.9981191024075	24.3861714165294	4.82858384057923
40	hsa00500	Starch and sucrose metabolism	40	75	46.304	60.289	11.4660173361788	18.4799617961723	4.7484213217622
10	hsa00100	Biosynthesis of steroids	38	50	37.734	58.301	25.6132735858536	13.2599481607292	4.70342839071527
1	hsa00010	Glycolysis / Gluconeogenesis	34	66	38.6985	41.636	13.848614800112	24.8024729949791	4.67378733016312
29	hsa00350	Tyrosine metabolism	63	10	58.732	26.687	19.5472701872096	22.6207145715543	4.63175258822786
33	hsa00400	Phenylalanine, tyrosine and tryptophan biosynthesis	35	47	55.0705	46.526	18.2257361225056	23.5810387682432	4.54938646996678
54	hsa00643	Styrene degradation	9	70	22.8795	60.762	22.3162551740877	17.2287604367286	4.48193225525322
2	hsa00020	Citrate cycle (TCA cycle)	49	45	61.658	43.253	14.3841558646985	24.2699406884529	4.37233137224413
46	hsa00565	Ether lipid metabolism	45	49	45.016	53.781	17.6893232249331	20.0636384683484	4.26828708129034
76	hsa04730	Long-term depression	77	30	66.496	46.204	14.8043288315328	16.0230809497775	4.23284639109808
70	hsa01040	Biosynthesis of unsaturated fatty acids	31	67	50.5385	57.374	18.2942599658389	18.1900247663658	4.16057315968465
56	hsa00680	Methane metabolism	69	23	56.8215	38.319	19.6526363082377	19.9903189532296	4.1174573708139
44	hsa00562	Inositol phosphate metabolism	62	31	61.1715	40.087	13.5612220870574	24.6834094424109	4.11222201768929
66	hsa00920	Sulfur metabolism	58	28	57.1345	41.02	19.5060155950516	23.0841607705041	4.04258590765889
64	hsa00860	Porphyrin and chlorophyll metabolism	65	25	63.3525	36.771	16.3219146747141	23.2318806660003	4.01662757197157
36	hsa00440	Aminophosphonate metabolism	23	59	32.75	43.719	22.4732184064843	25.1491653841538	3.96119122854398
52	hsa00632	Benzoate degradation via CoA ligation	21.5	76	39.294	44.499	18.7572358810646	24.3200630028885	3.94428718820763
45	hsa00564	Glycerophospholipid metabolism	57	55	56.269	46.492	11.5450824132151	23.9179012875712	3.93641898057881
53	hsa00640	Propanoate metabolism	53	44	56.926	49.589	16.6595637717518	23.0704209611208	3.90472825603761
51	hsa00630	Glyoxylate and dicarboxylate metabolism	71	13	56.7005	31.359	20.4340304235202	23.7375565421252	3.90043034598998
35	hsa00430	Taurine and hypotaurine metabolism	73	27	44.801	38.52	23.5549938810592	18.2112946066789	3.8890124830532
34	hsa00410	beta-Alanine metabolism	44	57	43.0705	46.243	16.5052022541819	23.5942925649751	3.87673314442386
32	hsa00380	Tryptophan metabolism	66.5	36	60.4535	47.344	14.2430668292578	23.7565999259162	3.58606861537609
3	hsa00030	Pentose phosphate pathway	39	74	43.984	57.504	17.6654553383804	19.3900995345553	3.38761268000133
23	hsa00280	Valine, leucine and isoleucine degradation	60	48	54.385	49.935	18.5958484770279	21.0754584754389	3.30243052711498
62	hsa00770	Pantothenate and CoA biosynthesis	72	33	59.4065	46.294	17.7871833532362	22.050800479842	3.29219452852206
79	hsa05012	Parkinson's disease	79	22	71.03	36.397	12.0687511679856	25.4804757735339	3.21384169095323
78	hsa04912	GnRH signaling pathway	43	85	46.6695	72.241	15.5264964445248	10.7642365167153	3.01966578294816
19	hsa00252	Alanine and aspartate metabolism	37	80	41.1135	54.29	19.1011707094741	20.596896177146	2.95749763411523
83	hsa05200	Pathways in cancer	84	43	70.441	55.199	12.4542212372603	16.9245927821275	2.84064931285123
82	hsa05120	Epithelial cell signaling in Helicobacter pylori infection	80	42	68.5475	52.787	13.9334538031633	21.3503036621606	2.61008636010368
14	hsa00220	Urea cycle and metabolism of amino groups	50	84	47.1395	49.2	15.1834227391612	24.1066200270616	2.56131534077615
18	hsa00251	Glutamate metabolism	70	54	62.028	48.197	16.8185189175081	23.489741568586	2.41565913580639
30	hsa00360	Phenylalanine metabolism	59	63	52.782	48.056	20.4425138466964	23.4489384987192	2.39319504773037
48	hsa00591	Linoleic acid metabolism	55	73	45.9445	61.822	21.8294341187293	15.3961474842688	2.37522903915178
57	hsa00720	Reductive carboxylate cycle (CO2 fixation)	74	45	56.5265	43.253	20.2808989596766	24.2699406884529	2.37153297680097
55	hsa00650	Butanoate metabolism	51	83	50.4625	54.402	16.5659522673623	20.4147779600749	2.36906843373621
50	hsa00620	Pyruvate metabolism	56	82	55.2275	34.655	14.9469865242515	27.0411019782145	2.25890035851802
21	hsa00271	Methionine metabolism	68	64	62.8685	52.083	16.70375626089	21.7230292777274	2.19625289676359
6	hsa00052	Galactose metabolism	52	81	57.349	46.905	18.1728906053207	23.565086214319	2.18055963494926
13	hsa00190	Oxidative phosphorylation	81	56	72.3905	43.87	10.0364331183812	24.7722579666199	1.84922180211084
9	hsa00072	Synthesis and degradation of ketone bodies	83	58	53.3955	59.868	21.4138011719225	17.9376234304975	1.80350903459977
84	hsa05211	Renal cell carcinoma	86	70	70.614	60.762	11.8194629194267	17.2287604367286	1.07132838992952
47	hsa00590	Arachidonic acid metabolism	75	85	60.7295	72.241	17.0720248882136	10.7642365167153	0.888704768408487
86	hsa05320	Autoimmune thyroid disease	78	77	20.588	40.332	21.670368267772	25.0559689011935	0.814420159813642
