# Supplementary material for: Inhibition of the hexosamine biosynthetic pathway promotes castration-resistant prostate cancer
Source: Nat Commun. 2016 May 19;7:11612. doi: 10.1038/ncomms11612 (PMC4874037; doi:10.1038/ncomms11612)
Supplement: Supplementary Software — R software code used for integrative analysis [file ncomms11612-s3.zip › integHBP/Analysis/seedchecks/pathRankDetails010516_seed24.csv]

	pathID	pathName	GSArank.all.g	NetGSArank.all.m	GSArank.avg.g	NetGSArank.avg.m	sd.g	sd.m	integrative.rank
59	hsa00740	Riboflavin metabolism	2	41	2.72	53.433	1.16917362567198	15.9927883835271	75.5772179389011
41	hsa00530	Aminosugars metabolism	5	40	8.153	51.648	3.17137961282604	21.7145024261579	28.0207070917841
24	hsa00290	Valine, leucine and isoleucine biosynthesis	4	21	5.8495	33.505	3.46303224679505	21.7032948652505	27.0084478355043
63	hsa00780	Biotin metabolism	1	62	1.639	52.909	3.50727529287052	21.7570698645082	25.6695107807885
22	hsa00272	Cysteine metabolism	54	1	61.38	2.952	16.5508770623049	6.43934477731711	15.3492481208392
65	hsa00910	Nitrogen metabolism	20	5	23.6015	12.65	11.3092150963759	11.4797772315183	13.0673679944918
15	hsa00230	Purine metabolism	19	68	22.0165	59.65	6.198620866826	17.76826415864	12.0395043902103
17	hsa00240	Pyrimidine metabolism	16	14	21.6225	32.93	8.35338391149196	24.2248621037137	11.5129825403038
37	hsa00460	Cyanoamino acid metabolism	7	9	13.7165	16.842	13.5573108848484	14.8825577951684	11.1419098081354
67	hsa00950	Alkaloid biosynthesis I	30	4	47.914	9.932	21.0665113842302	10.7135501191788	10.4529147011626
61	hsa00760	Nicotinate and nicotinamide metabolism	13	60	17.3405	48.285	8.12996962824316	23.3646673993593	10.2577160514871
28	hsa00340	Histidine metabolism	18	35	20.844	49.034	10.3453946851336	20.6922452385673	9.18265311079472
38	hsa00471	D-Glutamine and D-glutamate metabolism	10	15	21.899	29.06	19.5904462579234	14.4021464310644	8.92974211137742
69	hsa00970	Aminoacyl-tRNA biosynthesis	21.5	3	28.2775	12.977	15.8178047369632	17.5602629204074	8.92443077706386
68	hsa00960	Alkaloid biosynthesis II	8	29	12.4515	40.768	13.004365084896	22.0883242929397	8.70070492199956
80	hsa05014	Amyotrophic lateral sclerosis (ALS)	33	15	39.9525	29.06	15.2318910268638	14.4021464310644	8.54444825284435
75	hsa04720	Long-term potentiation	46	15	51.0725	29.06	14.4505990728261	14.4021464310644	7.83650743697808
27	hsa00330	Arginine and proline metabolism	47	7	44.6455	15.853	15.0789739440456	15.5589032541009	7.79445097674307
8	hsa00061	Fatty acid biosynthesis	3	78	7.6755	53.221	11.5164264347856	22.4026346003553	7.69566774566771
73	hsa04540	Gap junction	48	15	53.5075	29.06	17.094397098528	14.4021464310644	7.28070410529081
7	hsa00053	Ascorbate and aldarate metabolism	28	12	34.041	32.253	15.9612367966922	23.5183780287907	6.88545083093851
20	hsa00260	Glycine, serine and threonine metabolism	41	6	42.54	17.059	17.460276666229	19.3754723278667	6.81509485700086
85	hsa05217	Basal cell carcinoma	6	50	17.418	58.131	20.5625897225057	13.1034934479527	6.76286701450292
11	hsa00120	Bile acid biosynthesis	11	69	18.701	55.727	13.6838352206663	20.9237251289839	6.41426594501129
39	hsa00480	Glutathione metabolism	29	8	34.233	20.199	19.5624615245858	22.9624622737561	6.40525965709371
60	hsa00750	Vitamin B6 metabolism	14	39	25.8355	52.644	19.7342501854107	18.502421560531	6.29340747309742
72	hsa04340	Hedgehog signaling pathway	17	50	28.9175	58.131	20.3731197355181	13.1034934479527	6.25957437330872
71	hsa04070	Phosphatidylinositol signaling system	36	61	37.1815	60.875	10.4266496427555	19.4164975053529	6.23037979418463
49	hsa00600	Sphingolipid metabolism	12	72	22.104	56.232	14.1895922608272	19.9153910029103	6.03875045588428
26	hsa00310	Lysine degradation	61	26	71.7955	39.985	9.90974938547302	18.3552087617844	5.94698620268331
58	hsa00730	Thiamine metabolism	26	23	39.2465	38.207	22.7996230354925	19.7824036581628	5.91068119815286
74	hsa04664	Fc epsilon RI signaling pathway	66.5	38	76.036	51.765	7.60526423236195	16.9739179003814	5.58228331014847
42	hsa00550	Peptidoglycan biosynthesis	24	32	45.0195	45.398	21.6902128870393	20.8549880490622	5.54179457111141
81	hsa05016	Huntington's disease	82	15	71.967	29.06	10.1140597786055	14.4021464310644	5.49361614817478
5	hsa00051	Fructose and mannose metabolism	27	37	33.7325	36.873	16.8676231419978	25.8485786847173	5.49145286934405
31	hsa00361	gamma-Hexachlorocyclohexane degradation	25	34	31.8815	37.984	18.7860353154377	25.1601028371264	5.40683350178519
12	hsa00140	C21-Steroid hormone metabolism	32	50	38.804	58.131	23.7359954811565	13.1034934479527	5.14083029328874
16	hsa00232	Caffeine metabolism	64	2	48.8335	15.33	22.6129138242205	20.6625274359174	5.13084507069455
77	hsa04742	Taste transduction	85	15	59.91	29.06	17.3424381261736	14.4021464310644	5.11457886088663
25	hsa00300	Lysine biosynthesis	76	11	56.8895	24.789	19.5104253271539	16.9287052092019	5.05321713637662
43	hsa00561	Glycerolipid metabolism	42	65	39.6185	45.978	11.4168977092424	24.1719630936298	4.85167143140594
4	hsa00040	Pentose and glucuronate interconversions	15	79	24.6645	42.328	16.0993595875466	24.1762881540759	4.80313032228307
1	hsa00010	Glycolysis / Gluconeogenesis	34	66	38.124	42.452	13.3548109299598	25.1961612660052	4.80206758394604
10	hsa00100	Biosynthesis of steroids	38	50	38.609	58.131	26.2484590138279	13.1034934479527	4.69045073068856
40	hsa00500	Starch and sucrose metabolism	40	75	46.7785	60.102	11.7775378644328	18.8684820697272	4.62662853417482
29	hsa00350	Tyrosine metabolism	63	10	57.679	26.057	19.5949846241946	23.1626911489417	4.54911468248593
54	hsa00643	Styrene degradation	9	70	22.122	61.419	22.0078045124783	17.0047228615935	4.5439195012457
33	hsa00400	Phenylalanine, tyrosine and tryptophan biosynthesis	35	47	55.1255	47.599	18.3979070204394	23.3153555581896	4.54201600620472
2	hsa00020	Citrate cycle (TCA cycle)	49	45	61.988	45.221	14.1479687948843	24.0256819339721	4.43402728365599
46	hsa00565	Ether lipid metabolism	45	49	45.693	54.918	17.6704271310853	20.5315079528713	4.22766644714525
76	hsa04730	Long-term depression	77	30	66.8845	46.009	14.9805816835521	16.0192863928621	4.22574175577629
56	hsa00680	Methane metabolism	69	23	56.7985	38.207	19.7101912570474	19.7824036581628	4.14843151400856
44	hsa00562	Inositol phosphate metabolism	62	31	61.7795	40.418	13.2002415177195	24.9305195855764	4.14014753676122
70	hsa01040	Biosynthesis of unsaturated fatty acids	31	67	50.357	57.659	18.4556539348288	18.5943666057618	4.10989508528736
64	hsa00860	Porphyrin and chlorophyll metabolism	65	25	63.111	37.929	15.9474135520152	23.3650997619716	4.03306434197887
66	hsa00920	Sulfur metabolism	58	28	57.137	41.297	19.295881997516	23.6799394114624	3.99447177582408
36	hsa00440	Aminophosphonate metabolism	23	59	32.8205	44.994	22.5565140497391	24.5843111018461	3.97625560349892
52	hsa00632	Benzoate degradation via CoA ligation	21.5	76	40.943	45.641	18.6801954138789	23.8039649585473	3.96849519123494
53	hsa00640	Propanoate metabolism	53	44	56.125	48.323	16.9228324241912	22.2749825105621	3.93953671561006
51	hsa00630	Glyoxylate and dicarboxylate metabolism	71	13	55.905	31.509	20.9298957363752	23.9280686949756	3.85705903480911
35	hsa00430	Taurine and hypotaurine metabolism	73	27	44.711	38.195	23.1161379740396	18.4977604628815	3.84927340449743
34	hsa00410	beta-Alanine metabolism	44	57	43.538	45.786	17.1382401452213	23.4338932179728	3.78920608056225
45	hsa00564	Glycerophospholipid metabolism	57	55	56	45.379	12.1900408980896	24.5352264374376	3.76527256167156
32	hsa00380	Tryptophan metabolism	66.5	36	60.6355	46.25	13.7412594750977	23.5036150393917	3.66173639698996
23	hsa00280	Valine, leucine and isoleucine degradation	60	48	53.86	49.673	18.6397918937375	20.7651935763735	3.32665688350733
3	hsa00030	Pentose phosphate pathway	39	74	43.497	56.065	18.0874859543317	19.356173083449	3.32538883740882
62	hsa00770	Pantothenate and CoA biosynthesis	72	33	59.098	46.821	17.9419566884387	22.2575011031193	3.26217758593545
79	hsa05012	Parkinson's disease	79	22	70.3795	34.716	12.6566947372397	25.1861010020147	3.21286506134605
78	hsa04912	GnRH signaling pathway	43	85	47.4555	72.322	15.5539929422141	11.1672298724	3.00795104231908
19	hsa00252	Alanine and aspartate metabolism	37	80	42.3525	55.475	19.3733146123494	20.4581502318981	2.92303158714364
83	hsa05200	Pathways in cancer	84	43	70.5965	55.53	12.214771319529	16.7282077023491	2.87589203257975
14	hsa00220	Urea cycle and metabolism of amino groups	50	84	47.669	48.441	15.0696892646973	23.4241159536109	2.58333278719031
82	hsa05120	Epithelial cell signaling in Helicobacter pylori infection	80	42	68.2215	53.529	14.4229230206106	21.6314372633461	2.56564410870579
18	hsa00251	Glutamate metabolism	70	54	61.706	49.563	17.0936905979446	23.3564885322378	2.40740261242512
30	hsa00360	Phenylalanine metabolism	59	63	53.864	49.239	20.5474134673978	22.9984522915741	2.40625041354861
57	hsa00720	Reductive carboxylate cycle (CO2 fixation)	74	45	57.636	45.221	19.8372886761781	24.0256819339721	2.40346085345224
48	hsa00591	Linoleic acid metabolism	55	73	46.9975	62.768	22.0424275514827	16.0641910544613	2.32324930566338
55	hsa00650	Butanoate metabolism	51	83	49.7485	55.382	17.2659378650672	20.4179570224097	2.28093607698936
50	hsa00620	Pyruvate metabolism	56	82	55.072	34.013	15.1732014434015	25.8674690868078	2.23636872820043
21	hsa00271	Methionine metabolism	68	64	62.7245	51.401	16.0997842470886	22.5336629282717	2.20083516789516
6	hsa00052	Galactose metabolism	52	81	57.7695	45.505	19.3574231131	23.5113325389642	2.063287987597
13	hsa00190	Oxidative phosphorylation	81	56	71.8935	43.761	10.1252866220754	24.1756145597033	1.87485966304266
9	hsa00072	Synthesis and degradation of ketone bodies	83	58	51.386	59.628	21.9269422126022	18.3860181023968	1.75970949020472
84	hsa05211	Renal cell carcinoma	86	70	69.6605	61.419	12.0525206078647	17.0047228615935	1.08269245801035
47	hsa00590	Arachidonic acid metabolism	75	85	60.6445	72.322	17.3568467723801	11.1672298724	0.87046526303562
86	hsa05320	Autoimmune thyroid disease	78	77	20.255	40.743	21.5510074224135	25.7234649230551	0.80636400505939
