# Supplementary material for: Inhibition of the hexosamine biosynthetic pathway promotes castration-resistant prostate cancer
Source: Nat Commun. 2016 May 19;7:11612. doi: 10.1038/ncomms11612 (PMC4874037; doi:10.1038/ncomms11612)
Supplement: Supplementary Software — R software code used for integrative analysis [file ncomms11612-s3.zip › integHBP/Analysis/seedchecks/pathRankDetails010516_seed25.csv]

	pathID	pathName	GSArank.all.g	NetGSArank.all.m	GSArank.avg.g	NetGSArank.avg.m	sd.g	sd.m	integrative.rank
59	hsa00740	Riboflavin metabolism	2	41	2.661	53.744	1.24121699135148	16.1334048096101	71.3324036506576
63	hsa00780	Biotin metabolism	1	62	1.462	53.394	2.30214158032382	22.165425104655	38.4844035958229
24	hsa00290	Valine, leucine and isoleucine biosynthesis	4	21	5.7355	33.232	3.66329216135698	20.8740005724801	25.8190435413743
41	hsa00530	Aminosugars metabolism	5	40	8.3145	50.183	3.52658142207528	22.0538859361539	25.3831234997506
22	hsa00272	Cysteine metabolism	54	1	61.257	3.451	17.0258871085131	8.01947073758056	12.662124717936
65	hsa00910	Nitrogen metabolism	20	5	24.628	13.185	12.4978923548458	12.5947370914363	11.8715598619981
15	hsa00230	Purine metabolism	19	68	22.1075	61.218	6.43627371771659	17.6712407246562	11.640312671422
37	hsa00460	Cyanoamino acid metabolism	7	9	13.107	16.725	13.4432984521386	14.2108170884831	11.4396970529671
17	hsa00240	Pyrimidine metabolism	16	14	22.4325	32.728	8.86898261372761	23.576765678945	11.1016964343036
61	hsa00760	Nicotinate and nicotinamide metabolism	13	60	16.823	48.779	7.47630029266255	23.288677968522	11.0573054278091
67	hsa00950	Alkaloid biosynthesis I	30	4	46.818	9.458	20.8744249649569	9.98859389543934	11.0400920186122
28	hsa00340	Histidine metabolism	18	35	20.347	48.803	9.42251956086454	20.3401059709853	9.87940763841043
69	hsa00970	Aminoacyl-tRNA biosynthesis	21.5	3	28.303	12.612	16.1718650816849	16.7414375646696	9.06773429476511
38	hsa00471	D-Glutamine and D-glutamate metabolism	10	15	21.583	29.434	19.5197241433026	14.3063732761422	8.97744991111199
68	hsa00960	Alkaloid biosynthesis II	8	29	12.786	41.429	12.9072383103746	22.6959923128967	8.67611393994264
80	hsa05014	Amyotrophic lateral sclerosis (ALS)	33	15	40.9645	29.434	15.5194504765179	14.3063732761422	8.51222667671232
8	hsa00061	Fatty acid biosynthesis	3	78	7.061	53.159	10.9641913743099	22.0874981964137	8.06877402704969
75	hsa04720	Long-term potentiation	46	15	51.4985	29.434	14.3648388903721	14.3063732761422	7.88691345928324
27	hsa00330	Arginine and proline metabolism	47	7	44.788	15.744	15.0537593866672	15.3129667586314	7.88147411959839
73	hsa04540	Gap junction	48	15	53.445	29.434	17.2779194783834	14.3063732761422	7.28993824759133
20	hsa00260	Glycine, serine and threonine metabolism	41	6	41.411	15.809	17.5625744987181	18.0784221752992	7.09968547422221
7	hsa00053	Ascorbate and aldarate metabolism	28	12	34.2205	32.534	15.8984083838332	23.7028831721095	6.87523533898171
11	hsa00120	Bile acid biosynthesis	11	69	19.0825	55.426	13.1837496564902	21.2977961329364	6.60983043817556
85	hsa05217	Basal cell carcinoma	6	50	18.3025	58.305	21.229671280844	13.4472600853781	6.56690458272677
39	hsa00480	Glutathione metabolism	29	8	33.6895	22.019	19.2836510793197	24.3792737379108	6.24818665992092
72	hsa04340	Hedgehog signaling pathway	17	50	28.2775	58.305	20.3615037407502	13.4472600853781	6.18934991395171
49	hsa00600	Sphingolipid metabolism	12	72	22.1405	55.906	13.797694957352	20.0085858447694	6.185368712352
60	hsa00750	Vitamin B6 metabolism	14	39	25.549	50.768	19.6965873834671	19.4536016875698	6.17363520019415
71	hsa04070	Phosphatidylinositol signaling system	36	61	37.276	61.031	10.8085914738993	18.9802077777691	6.08831666583105
58	hsa00730	Thiamine metabolism	26	23	38.8895	38.111	22.1222723671119	19.8500555088318	5.98157443133818
26	hsa00310	Lysine degradation	61	26	72.3745	39.768	9.5994608910813	18.9025257963448	5.93556739445595
5	hsa00051	Fructose and mannose metabolism	27	37	33.01	37.662	15.9273689315304	25.8406558642674	5.70203594163747
74	hsa04664	Fc epsilon RI signaling pathway	66.5	38	75.4845	51.688	7.46795018931099	16.8513686276404	5.65283952454454
42	hsa00550	Peptidoglycan biosynthesis	24	32	46.0545	45.692	21.3650004210857	20.7523925800809	5.59904471113517
81	hsa05016	Huntington's disease	82	15	72.7735	29.434	9.91896333210198	14.3063732761422	5.53680696941649
31	hsa00361	gamma-Hexachlorocyclohexane degradation	25	34	30.9425	37.402	18.9865592771092	26.2572244884687	5.2839600003187
25	hsa00300	Lysine biosynthesis	76	11	57.0225	24.402	19.8610096282504	16.4994129176352	5.16007348278774
77	hsa04742	Taste transduction	85	15	60.482	29.434	17.2778818493819	14.3063732761422	5.14847696282561
16	hsa00232	Caffeine metabolism	64	2	49.471	15.458	22.552123120834	20.8986360557092	5.08711070932479
12	hsa00140	C21-Steroid hormone metabolism	32	50	38.9495	58.305	23.8195207617475	13.4472600853781	5.06052037988611
4	hsa00040	Pentose and glucuronate interconversions	15	79	24.6815	43.779	15.4595376727461	24.7468900585016	4.9805920386322
43	hsa00561	Glycerolipid metabolism	42	65	39.8335	47.237	11.252806467873	23.5949051820632	4.93140707294859
1	hsa00010	Glycolysis / Gluconeogenesis	34	66	38.581	42.817	13.3309659685131	24.782285461044	4.82308536922414
40	hsa00500	Starch and sucrose metabolism	40	75	46.366	60.216	11.5723361065501	19.0349592506439	4.69182886417518
10	hsa00100	Biosynthesis of steroids	38	50	38.7	58.305	25.9967272907539	13.4472600853781	4.63634251461282
29	hsa00350	Tyrosine metabolism	63	10	58.54	25.208	19.2909574941484	22.7905275091241	4.62270286385449
33	hsa00400	Phenylalanine, tyrosine and tryptophan biosynthesis	35	47	54.7655	47.419	17.9330938659676	23.5899114649234	4.5953070795964
54	hsa00643	Styrene degradation	9	70	22.9845	60.837	22.4428093036375	16.5818994807709	4.50071499646553
2	hsa00020	Citrate cycle (TCA cycle)	49	45	61.7625	44.433	14.0398169578599	24.1225912872231	4.44769447266349
76	hsa04730	Long-term depression	77	30	66.777	46.487	14.8966835967668	15.7755094275176	4.28448587434072
46	hsa00565	Ether lipid metabolism	45	49	44.7835	54.661	17.3341815959566	20.8587431588331	4.244736376821
70	hsa01040	Biosynthesis of unsaturated fatty acids	31	67	50.125	58.102	18.16523742897	18.1076636671737	4.18731606394432
56	hsa00680	Methane metabolism	69	23	56.121	38.111	19.539412674071	19.8500555088318	4.1453873416965
36	hsa00440	Aminophosphonate metabolism	23	59	31.134	45.636	21.8240769411752	24.3012356487084	4.08474576605635
66	hsa00920	Sulfur metabolism	58	28	55.44	39.821	18.8642986024332	23.2416249890607	4.07584426162188
44	hsa00562	Inositol phosphate metabolism	62	31	61.739	40.374	13.849537490064	25.1850831329264	4.0286528537207
45	hsa00564	Glycerophospholipid metabolism	57	55	55.069	46.725	11.161622678662	23.9338715047358	4.02479852531612
64	hsa00860	Porphyrin and chlorophyll metabolism	65	25	62.5745	37.191	16.5278059075643	23.1944929563788	4.00413847294706
51	hsa00630	Glyoxylate and dicarboxylate metabolism	71	13	56.0515	30.444	20.2501398986752	23.2983621243571	3.96630693392885
52	hsa00632	Benzoate degradation via CoA ligation	21.5	76	39.354	46.599	18.8255434207113	24.5668828045141	3.92707248801788
35	hsa00430	Taurine and hypotaurine metabolism	73	27	45.709	38.912	23.815583154754	18.0523168081591	3.91152350933713
53	hsa00640	Propanoate metabolism	53	44	56.573	48.099	16.8219246267527	22.9967834935899	3.89099852829508
34	hsa00410	beta-Alanine metabolism	44	57	43.4635	46.078	17.356314683982	23.6139266860371	3.74792120345251
32	hsa00380	Tryptophan metabolism	66.5	36	60.6325	46.232	13.8022895545249	23.8603330130049	3.62269956162424
3	hsa00030	Pentose phosphate pathway	39	74	44.1545	57.169	18.2106976598718	18.892097563541	3.32393175249059
23	hsa00280	Valine, leucine and isoleucine degradation	60	48	54.601	49.939	18.1859293693511	21.3514206122722	3.31124064797861
62	hsa00770	Pantothenate and CoA biosynthesis	72	33	58.8995	45.197	18.4556837319025	21.8242179123901	3.28707322077302
79	hsa05012	Parkinson's disease	79	22	70.9015	34.807	12.3632478599941	24.8437308382208	3.26343337598543
78	hsa04912	GnRH signaling pathway	43	85	47.717	72.124	15.4266617546666	10.9947036116263	3.03411065156847
19	hsa00252	Alanine and aspartate metabolism	37	80	41.4405	55.418	19.32169862584	20.8205372354022	2.92397070296945
83	hsa05200	Pathways in cancer	84	43	70.5995	54.954	12.1358406539629	16.4964243403235	2.91444634001261
82	hsa05120	Epithelial cell signaling in Helicobacter pylori infection	80	42	68.45	52.545	13.4389398802549	21.5131771663739	2.6126156643131
14	hsa00220	Urea cycle and metabolism of amino groups	50	84	46.6985	47.057	15.1913338576431	23.4667091309676	2.56343983887776
57	hsa00720	Reductive carboxylate cycle (CO2 fixation)	74	45	57.691	44.433	19.3914555293703	24.1225912872231	2.41150484058887
48	hsa00591	Linoleic acid metabolism	55	73	46.5665	62.92	21.7701462332483	15.3442186195663	2.38229860972691
18	hsa00251	Glutamate metabolism	70	54	62.2325	49.313	17.0234982669028	23.9537640844568	2.37627370265719
30	hsa00360	Phenylalanine metabolism	59	63	52.979	47.958	20.7073139699926	23.5204899916955	2.37256614235913
55	hsa00650	Butanoate metabolism	51	83	51.0225	54.948	17.2062720991373	20.0369352640262	2.29189162681308
50	hsa00620	Pyruvate metabolism	56	82	55.5945	34.789	15.1928978109475	26.303200134914	2.23051801082092
21	hsa00271	Methionine metabolism	68	64	62.573	52.415	16.3440447502691	21.6962093578694	2.22259595084895
6	hsa00052	Galactose metabolism	52	81	57.439	46.398	18.9999414940356	23.7363225670913	2.09488808676308
13	hsa00190	Oxidative phosphorylation	81	56	72.495	43.756	10.0015251589698	25.0167204145607	1.83907972615478
9	hsa00072	Synthesis and degradation of ketone bodies	83	58	53.031	58.699	22.116015851802	18.6152874790568	1.73872377151361
84	hsa05211	Renal cell carcinoma	86	70	70.2905	60.837	11.4437677173897	16.5818994807709	1.11259807963674
47	hsa00590	Arachidonic acid metabolism	75	85	61.397	72.124	16.8659969421571	10.9947036116263	0.89339646934407
86	hsa05320	Autoimmune thyroid disease	78	77	20.9405	41.438	22.4082426595458	25.9032649512592	0.787689641682548
