# Supplementary material for: Inhibition of the hexosamine biosynthetic pathway promotes castration-resistant prostate cancer
Source: Nat Commun. 2016 May 19;7:11612. doi: 10.1038/ncomms11612 (PMC4874037; doi:10.1038/ncomms11612)
Supplement: Supplementary Software — R software code used for integrative analysis [file ncomms11612-s3.zip › integHBP/Analysis/seedchecks/pathRankDetails010516_seed26.csv]

	pathID	pathName	GSArank.all.g	NetGSArank.all.m	GSArank.avg.g	NetGSArank.avg.m	sd.g	sd.m	integrative.rank
59	hsa00740	Riboflavin metabolism	2	41	2.719	53.221	1.16335394115136	16.8861274512631	75.7887379014947
41	hsa00530	Aminosugars metabolism	5	40	8.1585	50.501	3.57188831518234	21.997861371163	25.0936161130973
24	hsa00290	Valine, leucine and isoleucine biosynthesis	4	21	5.818	33.771	3.81935380181824	21.7546736317699	24.7652556688356
63	hsa00780	Biotin metabolism	1	62	1.624	54.195	3.71947018518209	21.7594220384515	24.2705001966305
22	hsa00272	Cysteine metabolism	54	1	61.8765	3.687	16.7139418930306	8.64081562670415	11.9271637391879
65	hsa00910	Nitrogen metabolism	20	5	24.26	13.486	12.1910837304369	13.1649200194729	11.7244942303424
15	hsa00230	Purine metabolism	19	68	22.2115	60.908	6.62298132502513	17.875823927335	11.3301675118675
67	hsa00950	Alkaloid biosynthesis I	30	4	46.1545	9.513	20.7106206946957	9.91857899142862	11.1203452846716
17	hsa00240	Pyrimidine metabolism	16	14	22.38	31.969	8.9555179247937	23.7841065151231	10.9973495491894
37	hsa00460	Cyanoamino acid metabolism	7	9	13.318	17.4	13.2015778472748	16.1466626494367	10.8906013158055
61	hsa00760	Nicotinate and nicotinamide metabolism	13	60	17.413	49.471	8.0506984010547	23.5443304108334	10.338522024336
28	hsa00340	Histidine metabolism	18	35	20.6175	48.975	10.0687548174327	20.609442596153	9.37599843013868
69	hsa00970	Aminoacyl-tRNA biosynthesis	21.5	3	28.2185	12.746	16.4677015075858	16.0672225241216	9.20551772388452
38	hsa00471	D-Glutamine and D-glutamate metabolism	10	15	21.424	30.094	19.6649799246131	14.7414542862797	8.79977574884333
80	hsa05014	Amyotrophic lateral sclerosis (ALS)	33	15	40.385	30.094	15.6732231823874	14.7414542862797	8.32955230617345
68	hsa00960	Alkaloid biosynthesis II	8	29	13.0955	41.704	14.0210455911629	22.4558377409672	8.21723451900005
27	hsa00330	Arginine and proline metabolism	47	7	45.2945	15.351	15.7949675767553	14.7662399019128	7.95021597520925
75	hsa04720	Long-term potentiation	46	15	51.4215	30.094	14.850947390264	14.7414542862797	7.6449523163424
8	hsa00061	Fatty acid biosynthesis	3	78	7.3625	52.898	11.7805188499647	22.6800789677193	7.52724000699818
20	hsa00260	Glycine, serine and threonine metabolism	41	6	42.005	15.553	17.3758278765184	17.4645412536717	7.28532482085022
73	hsa04540	Gap junction	48	15	52.7525	30.094	17.5628427994217	14.7414542862797	7.10478291086248
7	hsa00053	Ascorbate and aldarate metabolism	28	12	34.1085	32.844	15.0824719031301	24.3636460992859	6.99018259861297
11	hsa00120	Bile acid biosynthesis	11	69	18.6485	54.978	12.9882019980112	20.9293945338979	6.71149871079946
49	hsa00600	Sphingolipid metabolism	12	72	21.267	55.277	12.9677049770718	19.9711571552106	6.53468174172622
85	hsa05217	Basal cell carcinoma	6	50	18.64	58.513	22.3361770409532	13.0843047209254	6.45421944412596
60	hsa00750	Vitamin B6 metabolism	14	39	25.7905	52.186	19.3889218379991	18.7070938245191	6.33090814093124
72	hsa04340	Hedgehog signaling pathway	17	50	28.2765	58.513	20.8591323201889	13.0843047209254	6.18365980882595
39	hsa00480	Glutathione metabolism	29	8	34.495	21.609	20.4154418337019	23.6502738769439	6.18132862961292
26	hsa00310	Lysine degradation	61	26	71.7795	39.829	9.52645700841258	18.534003028711	6.02048928784895
71	hsa04070	Phosphatidylinositol signaling system	36	61	37.233	60.274	11.1125919884022	19.1251848800658	5.9488523134514
58	hsa00730	Thiamine metabolism	26	23	40.502	39.332	23.4031879282547	19.8992400798562	5.82268572840982
74	hsa04664	Fc epsilon RI signaling pathway	66.5	38	75.8215	51.937	7.41784417214073	17.0725658148828	5.6337078706058
5	hsa00051	Fructose and mannose metabolism	27	37	33.774	36.255	16.3780696409914	25.6333970836104	5.61401571794496
42	hsa00550	Peptidoglycan biosynthesis	24	32	44.65	47.051	22.1133557042006	20.3772822680708	5.54804119152003
81	hsa05016	Huntington's disease	82	15	72.1345	30.094	10.3140214654028	14.7414542862797	5.36896264769897
31	hsa00361	gamma-Hexachlorocyclohexane degradation	25	34	31.9565	37.268	19.1047598676246	25.8545669976241	5.29519252184686
16	hsa00232	Caffeine metabolism	64	2	48.238	14.791	22.5533924612576	20.2114279757968	5.22534377649803
12	hsa00140	C21-Steroid hormone metabolism	32	50	38.1635	58.513	23.9150464602768	13.0843047209254	5.12762288887463
77	hsa04742	Taste transduction	85	15	59.6465	30.094	17.3528501739385	14.7414542862797	4.99944052663255
4	hsa00040	Pentose and glucuronate interconversions	15	79	23.888	43.564	15.476513770177	24.9783069846581	4.97248842046824
25	hsa00300	Lysine biosynthesis	76	11	56.477	24.878	19.8131908973172	17.273259144744	4.95505020377449
43	hsa00561	Glycerolipid metabolism	42	65	39.981	46.089	11.181935193636	24.1931889049251	4.93369497617719
40	hsa00500	Starch and sucrose metabolism	40	75	46.8615	60.185	10.9976140714823	19.0993602133831	4.9019475364607
29	hsa00350	Tyrosine metabolism	63	10	57.97	25.119	19.7631014818064	21.5265006266515	4.79137069284106
1	hsa00010	Glycolysis / Gluconeogenesis	34	66	38.1755	40.381	13.5116066129555	24.6193816525304	4.77554000640739
10	hsa00100	Biosynthesis of steroids	38	50	38.901	58.513	25.3894135678893	13.0843047209254	4.75775375784102
33	hsa00400	Phenylalanine, tyrosine and tryptophan biosynthesis	35	47	54.692	46.512	18.1666773011513	23.2738378340902	4.5810516316432
2	hsa00020	Citrate cycle (TCA cycle)	49	45	61.711	43.389	13.9659058254567	23.8122805229508	4.48470773046088
54	hsa00643	Styrene degradation	9	70	22.495	60.154	22.9166674856675	17.4689280566223	4.37679269125871
70	hsa01040	Biosynthesis of unsaturated fatty acids	31	67	49.908	57.993	17.8502287567041	18.0152574364204	4.24738478867017
76	hsa04730	Long-term depression	77	30	67.4285	47.41	14.4829345487419	16.1784932439224	4.21366363724019
46	hsa00565	Ether lipid metabolism	45	49	45.553	55.1	18.3298984224184	19.7973719451834	4.21078508069846
44	hsa00562	Inositol phosphate metabolism	62	31	61.516	39.751	13.1623893154888	24.5833142260831	4.17731907669613
56	hsa00680	Methane metabolism	69	23	56.642	39.332	19.2912931134745	19.8992400798562	4.14926664267246
36	hsa00440	Aminophosphonate metabolism	23	59	32.3005	44.958	21.5933142655538	25.8090360599218	4.04877170830503
52	hsa00632	Benzoate degradation via CoA ligation	21.5	76	40.139	46.065	18.5156152208617	23.9269152268376	3.99728792369978
53	hsa00640	Propanoate metabolism	53	44	56.4265	48.054	16.1124939165298	22.8030055269269	3.99588004830347
66	hsa00920	Sulfur metabolism	58	28	55.67	39.548	18.93921312499	23.9437883594264	3.99531925868884
51	hsa00630	Glyoxylate and dicarboxylate metabolism	71	13	56.541	30.9	21.0203514284175	23.060611262319	3.97010199016957
64	hsa00860	Porphyrin and chlorophyll metabolism	65	25	63.3265	38.493	16.8678294816322	23.7849463878873	3.91094866945374
45	hsa00564	Glycerophospholipid metabolism	57	55	56.2305	44.881	11.6019707582581	24.4828153456102	3.89280681805719
35	hsa00430	Taurine and hypotaurine metabolism	73	27	44.9325	39.143	23.3806404552591	18.3334848751586	3.87148621334414
34	hsa00410	beta-Alanine metabolism	44	57	43.6875	46.266	17.0672459592822	23.5092306962165	3.79554023303493
32	hsa00380	Tryptophan metabolism	66.5	36	60.768	45.869	14.2129054975639	23.3350029218203	3.62790900929921
3	hsa00030	Pentose phosphate pathway	39	74	44.259	57.323	17.3038678578763	19.1364279287926	3.45327892179467
62	hsa00770	Pantothenate and CoA biosynthesis	72	33	59.4665	46.583	18.3582584523534	22.103567103042	3.26011555636421
23	hsa00280	Valine, leucine and isoleucine degradation	60	48	53.3885	50.52	19.0511748985467	21.6158933853507	3.22146342320617
79	hsa05012	Parkinson's disease	79	22	69.2405	35.857	12.9259425087589	25.0062765094059	3.21825778763925
78	hsa04912	GnRH signaling pathway	43	85	47.406	72.378	15.7017740943407	11.0872017227992	2.98261928696086
19	hsa00252	Alanine and aspartate metabolism	37	80	41.8005	55.691	19.2155714965217	20.6113645192973	2.94167482476374
83	hsa05200	Pathways in cancer	84	43	70.4575	54.724	12.2745308610088	16.5478595490672	2.90336268718105
82	hsa05120	Epithelial cell signaling in Helicobacter pylori infection	80	42	68.7455	51.745	13.6036222488089	21.1290418952543	2.64433885210608
14	hsa00220	Urea cycle and metabolism of amino groups	50	84	46.3815	47.405	14.9167428404115	24.0226572856348	2.60531636534324
57	hsa00720	Reductive carboxylate cycle (CO2 fixation)	74	45	56.1675	43.389	20.2629287130471	23.8122805229508	2.40536148209675
48	hsa00591	Linoleic acid metabolism	55	73	46.621	62.972	21.7833738060562	15.686021397004	2.36152467907254
30	hsa00360	Phenylalanine metabolism	59	63	53.8605	48.719	21.0971770772924	23.5794408124754	2.345027622372
18	hsa00251	Glutamate metabolism	70	54	61.7445	49.259	17.5265555629137	24.0954042818855	2.33951247168189
55	hsa00650	Butanoate metabolism	51	83	51.434	55.244	16.8829552560616	20.2297728041545	2.33005647561265
50	hsa00620	Pyruvate metabolism	56	82	55.2075	33.487	15.2991750924195	26.6355266942909	2.21397224626407
21	hsa00271	Methionine metabolism	68	64	62.5965	52.435	16.6544230628851	21.8931286956452	2.19139600982159
6	hsa00052	Galactose metabolism	52	81	57.848	45.511	18.1669461917498	24.1284906917748	2.1752445438103
13	hsa00190	Oxidative phosphorylation	81	56	71.4455	44.215	10.5932760394152	24.1929757383228	1.84776068436437
9	hsa00072	Synthesis and degradation of ketone bodies	83	58	52.9945	57.597	21.6732773410184	18.3583119762853	1.76422500626754
84	hsa05211	Renal cell carcinoma	86	70	70.675	60.154	11.0133404863678	17.4689280566223	1.06395542176633
47	hsa00590	Arachidonic acid metabolism	75	85	61.5295	72.378	16.8538848098349	11.0872017227992	0.892390185619282
86	hsa05320	Autoimmune thyroid disease	78	77	21.8745	40.784	22.358239882438	25.5324352393039	0.794194843390662
