# Supplementary material for: Inhibition of the hexosamine biosynthetic pathway promotes castration-resistant prostate cancer
Source: Nat Commun. 2016 May 19;7:11612. doi: 10.1038/ncomms11612 (PMC4874037; doi:10.1038/ncomms11612)
Supplement: Supplementary Software — R software code used for integrative analysis [file ncomms11612-s3.zip › integHBP/Analysis/seedchecks/pathRankDetails010516_seed27.csv]

	pathID	pathName	GSArank.all.g	NetGSArank.all.m	GSArank.avg.g	NetGSArank.avg.m	sd.g	sd.m	integrative.rank
59	hsa00740	Riboflavin metabolism	2	41	2.759	53.564	1.27927931100114	16.2894213908674	69.2675789212472
41	hsa00530	Aminosugars metabolism	5	40	8.1435	50.187	3.24810836610449	22.1422290953126	27.3681039809417
24	hsa00290	Valine, leucine and isoleucine biosynthesis	4	21	5.856	34.122	3.85948955947022	21.8782946267705	24.5221230286637
63	hsa00780	Biotin metabolism	1	62	1.7295	53.388	4.24771972626171	21.3808933068429	21.4154251533937
22	hsa00272	Cysteine metabolism	54	1	61.2185	3.371	16.3399664091531	7.49209520030882	13.4983529734647
65	hsa00910	Nitrogen metabolism	20	5	24.4745	12.539	12.2244442322253	12.3842581065177	12.1021307914701
15	hsa00230	Purine metabolism	19	68	22.064	59.97	6.38276144342272	17.9364661184085	11.7129904958881
37	hsa00460	Cyanoamino acid metabolism	7	9	13.1345	16.586	13.5913533040178	14.6453778063624	11.2120076913068
17	hsa00240	Pyrimidine metabolism	16	14	22.156	33.888	8.78668708159508	24.4925568559377	11.0609034293675
67	hsa00950	Alkaloid biosynthesis I	30	4	46.062	9.635	20.7373502090719	10.0095937463499	11.04070843795
61	hsa00760	Nicotinate and nicotinamide metabolism	13	60	17.3745	50.707	8.31117171795441	22.8922958265048	10.0831144827156
28	hsa00340	Histidine metabolism	18	35	20.523	47.207	10.0181752248019	19.8269831356225	9.51017031364903
69	hsa00970	Aminoacyl-tRNA biosynthesis	21.5	3	28.6255	12.167	16.0085844010182	16.4517406608167	9.19739748102774
38	hsa00471	D-Glutamine and D-glutamate metabolism	10	15	21.6865	29.146	19.396305948155	14.5627180415181	8.91396006097947
80	hsa05014	Amyotrophic lateral sclerosis (ALS)	33	15	41.517	29.146	15.4992237527218	14.5627180415181	8.42817743141832
68	hsa00960	Alkaloid biosynthesis II	8	29	12.6685	42.342	13.6937349224427	23.0402232603742	8.2863982957874
27	hsa00330	Arginine and proline metabolism	47	7	44.7295	15.224	15.4709058777655	15.0507923495858	7.90083302247816
75	hsa04720	Long-term potentiation	46	15	51.6815	29.146	15.0636556476664	14.5627180415181	7.66591485759002
73	hsa04540	Gap junction	48	15	53.7155	29.146	17.3068870132121	14.5627180415181	7.19757016263218
7	hsa00053	Ascorbate and aldarate metabolism	28	12	33.731	32.033	15.0086774700304	23.3379212778167	7.1447130491978
20	hsa00260	Glycine, serine and threonine metabolism	41	6	41.8095	16.248	17.2903272139415	18.4178096339307	7.05836415187745
8	hsa00061	Fatty acid biosynthesis	3	78	8.003	52.556	12.8411988298362	22.766624325604	6.93676084378854
85	hsa05217	Basal cell carcinoma	6	50	17.179	58.047	21.104451114797	13.1240630915899	6.65730177617776
11	hsa00120	Bile acid biosynthesis	11	69	19.2595	54.806	13.9035325715434	21.377402961009	6.30824730481593
49	hsa00600	Sphingolipid metabolism	12	72	22.016	56.309	13.5008153833765	20.4713603748162	6.28795100957955
60	hsa00750	Vitamin B6 metabolism	14	39	25.607	52.157	19.7845515359707	18.4897869977786	6.28577526435754
39	hsa00480	Glutathione metabolism	29	8	34.84	21.267	20.4498801365093	23.4086667001065	6.21102088138179
72	hsa04340	Hedgehog signaling pathway	17	50	27.3425	58.047	20.6822677661312	13.1240630915899	6.20379067785606
71	hsa04070	Phosphatidylinositol signaling system	36	61	37.2665	60.642	11.2003203045683	18.5679456215437	5.95370381651507
26	hsa00310	Lysine degradation	61	26	71.822	38.601	9.74041537572663	18.6573281821084	5.9387834733702
58	hsa00730	Thiamine metabolism	26	23	40.653	37.959	22.5042002752826	19.8944994938327	5.92757469436442
5	hsa00051	Fructose and mannose metabolism	27	37	33.6655	38.276	16.4317790611094	25.305853279631	5.62728844308198
74	hsa04664	Fc epsilon RI signaling pathway	66.5	38	75.856	52.042	7.47372869594693	17.2020390112959	5.59144094748758
42	hsa00550	Peptidoglycan biosynthesis	24	32	45.4115	45.601	21.7095652414546	20.8865038971352	5.53522602266237
81	hsa05016	Huntington's disease	82	15	72.5675	29.146	10.0242795217377	14.5627180415181	5.44292094529427
31	hsa00361	gamma-Hexachlorocyclohexane degradation	25	34	31.657	38.268	19.1743058545806	25.4305109442749	5.31760454829248
25	hsa00300	Lysine biosynthesis	76	11	55.6865	23.58	19.2260528673688	16.1600354809866	5.27510028911049
12	hsa00140	C21-Steroid hormone metabolism	32	50	39.786	58.047	24.142360231708	13.1240630915899	5.0974022649924
77	hsa04742	Taste transduction	85	15	60.2125	29.146	17.3564351060231	14.5627180415181	5.05936301712874
16	hsa00232	Caffeine metabolism	64	2	49.2805	15.845	22.2172382492835	21.5240856080174	4.984296570523
43	hsa00561	Glycerolipid metabolism	42	65	40.2865	45.821	11.5940109038606	23.9532193184072	4.79977119114741
10	hsa00100	Biosynthesis of steroids	38	50	38.1585	58.047	26.0467860361468	13.1240630915899	4.70047904753814
40	hsa00500	Starch and sucrose metabolism	40	75	46.063	59.783	11.7210671192692	18.2240507853503	4.66834431348266
1	hsa00010	Glycolysis / Gluconeogenesis	34	66	38.53	42.633	13.8100803154188	25.4563221093569	4.66271879844069
4	hsa00040	Pentose and glucuronate interconversions	15	79	24.8615	44.767	16.7006430783138	24.1157683120667	4.64294438959094
33	hsa00400	Phenylalanine, tyrosine and tryptophan biosynthesis	35	47	53.9405	46.633	17.6931273806104	23.7026607604954	4.62656852242618
54	hsa00643	Styrene degradation	9	70	22.511	60.819	22.1466781787778	16.8974484098269	4.52804194100946
29	hsa00350	Tyrosine metabolism	63	10	58.3865	26.697	20.1366917368297	23.2294812641135	4.50660748306123
2	hsa00020	Citrate cycle (TCA cycle)	49	45	61.961	44.66	14.1244638652049	23.7205198733726	4.46098646955448
76	hsa04730	Long-term depression	77	30	67.1835	46.269	14.0235957938394	16.0857511602782	4.25659262367585
46	hsa00565	Ether lipid metabolism	45	49	46.229	54.434	17.9678992763318	19.9245735872222	4.24469460744056
56	hsa00680	Methane metabolism	69	23	56.7	37.959	19.7348413716443	19.8944994938327	4.12906205530703
70	hsa01040	Biosynthesis of unsaturated fatty acids	31	67	50.3605	57.274	18.5341118765657	18.5330082932156	4.10061142634335
36	hsa00440	Aminophosphonate metabolism	23	59	31.778	44.897	21.2573302672299	25.7561598607162	4.09784472716368
44	hsa00562	Inositol phosphate metabolism	62	31	60.8915	41.95	13.5921567263799	24.8910639600855	4.08909942378012
66	hsa00920	Sulfur metabolism	58	28	55.851	39.024	19.3761124256837	23.6772472225138	3.98853198893327
52	hsa00632	Benzoate degradation via CoA ligation	21.5	76	41.5525	44.29	18.5372631171345	24.4042920296711	3.98416382498827
64	hsa00860	Porphyrin and chlorophyll metabolism	65	25	62.2705	36.634	16.5765908169657	23.7864633739411	3.93369729172516
53	hsa00640	Propanoate metabolism	53	44	55.6845	49.643	16.6371723936267	23.0442745511676	3.90958975426891
45	hsa00564	Glycerophospholipid metabolism	57	55	55.6975	45.64	11.6819395419366	24.1514739445379	3.89303759909076
34	hsa00410	beta-Alanine metabolism	44	57	43.1195	45.914	16.5330975035854	23.5450838812474	3.87499488222754
35	hsa00430	Taurine and hypotaurine metabolism	73	27	44.27	37.776	24.2406726435182	18.2262453626637	3.86949785123743
51	hsa00630	Glyoxylate and dicarboxylate metabolism	71	13	55.6645	31.419	20.863856073129	23.9922710068903	3.85120306994642
32	hsa00380	Tryptophan metabolism	66.5	36	60.3945	46.996	14.2210005487169	23.5302710918862	3.60895091861951
3	hsa00030	Pentose phosphate pathway	39	74	44.4495	57.002	17.8990383910792	18.908504106024	3.36922964606434
79	hsa05012	Parkinson's disease	79	22	70.5065	35.434	12.6006541193001	24.6124240052746	3.27583031402572
62	hsa00770	Pantothenate and CoA biosynthesis	72	33	58.7085	45.56	18.7651514424653	21.8298177028793	3.27303481832015
23	hsa00280	Valine, leucine and isoleucine degradation	60	48	54.9135	50.929	18.9920500661649	21.1954997159352	3.26166070887208
78	hsa04912	GnRH signaling pathway	43	85	47.5865	71.934	14.9956539499746	11.0985053417485	3.11438791928835
19	hsa00252	Alanine and aspartate metabolism	37	80	41.513	55.047	18.7075333168968	20.4925531775749	3.0143075826118
83	hsa05200	Pathways in cancer	84	43	70.885	55.428	12.5246613583818	16.7067031436466	2.87320085393375
82	hsa05120	Epithelial cell signaling in Helicobacter pylori infection	80	42	68.6435	52.592	13.9285197135737	21.5197266394031	2.59367059796986
14	hsa00220	Urea cycle and metabolism of amino groups	50	84	47.185	48.18	15.1665354909682	23.8447514596435	2.56539539006712
30	hsa00360	Phenylalanine metabolism	59	63	53.894	48.474	20.0121900788432	22.992302406892	2.44297482122217
57	hsa00720	Reductive carboxylate cycle (CO2 fixation)	74	45	56.6705	44.66	20.2204734686727	23.7205198733726	2.41353160594596
18	hsa00251	Glutamate metabolism	70	54	61.212	48.872	17.1129748994706	23.4734023229828	2.3992447686342
55	hsa00650	Butanoate metabolism	51	83	50.651	55.182	16.9035330161605	20.7204298269175	2.3227784736864
48	hsa00591	Linoleic acid metabolism	55	73	46.2015	62.291	22.0689416587188	16.1385492461922	2.31748970337525
50	hsa00620	Pyruvate metabolism	56	82	54.6785	35.755	15.4126388781152	26.0217621829711	2.20348316050434
21	hsa00271	Methionine metabolism	68	64	63.0675	53.165	16.7114920853201	21.6802631166877	2.1978148991898
6	hsa00052	Galactose metabolism	52	81	56.6575	48.547	18.9715936366747	24.3847987362908	2.09091839862594
13	hsa00190	Oxidative phosphorylation	81	56	71.9995	43.351	10.0819340974411	24.2987701176259	1.87090864118144
9	hsa00072	Synthesis and degradation of ketone bodies	83	58	52.282	60.493	21.9466428214233	18.1146927407862	1.78317062224423
84	hsa05211	Renal cell carcinoma	86	70	70.1785	60.819	11.6493602976878	16.8974484098269	1.09191068118759
47	hsa00590	Arachidonic acid metabolism	75	85	62.11	71.934	17.3855157000348	11.0985053417485	0.870434186480729
86	hsa05320	Autoimmune thyroid disease	78	77	20.89	40.268	21.4653012827484	25.5324123435307	0.810940362502662
