# Supplementary material for: Inhibition of the hexosamine biosynthetic pathway promotes castration-resistant prostate cancer
Source: Nat Commun. 2016 May 19;7:11612. doi: 10.1038/ncomms11612 (PMC4874037; doi:10.1038/ncomms11612)
Supplement: Supplementary Software — R software code used for integrative analysis [file ncomms11612-s3.zip › integHBP/Analysis/seedchecks/pathRankDetails010516_seed28.csv]

	pathID	pathName	GSArank.all.g	NetGSArank.all.m	GSArank.avg.g	NetGSArank.avg.m	sd.g	sd.m	integrative.rank
59	hsa00740	Riboflavin metabolism	2	41	2.669	53.15	1.20452890786809	15.5777458628059	73.5199375487841
63	hsa00780	Biotin metabolism	1	62	1.558	53.143	2.82783179001733	21.8265652348222	31.5573860142177
24	hsa00290	Valine, leucine and isoleucine biosynthesis	4	21	5.5925	34.507	3.34737190175347	21.6805442043551	27.839775729226
41	hsa00530	Aminosugars metabolism	5	40	7.923	51.218	3.22388964830753	21.8293608930036	27.5881772664953
22	hsa00272	Cysteine metabolism	54	1	61.2225	3.128	16.4215227722693	7.19189400223191	13.9674649013382
15	hsa00230	Purine metabolism	19	68	21.645	60.881	5.93988697344127	17.9247352877284	12.508017041025
65	hsa00910	Nitrogen metabolism	20	5	24.5595	13.001	12.2314479138027	12.7997199903682	11.8840736103862
17	hsa00240	Pyrimidine metabolism	16	14	21.99	33.838	8.78413689903915	23.717594318992	11.1606358181446
37	hsa00460	Cyanoamino acid metabolism	7	9	13.602	16.22	14.063797011703	14.6471888135621	11.0136181841417
67	hsa00950	Alkaloid biosynthesis I	30	4	45.652	9.801	20.8842895390183	10.2664891662048	10.8138797097165
61	hsa00760	Nicotinate and nicotinamide metabolism	13	60	17.2995	48.96	8.28246031677176	22.8180863585241	10.1178151425469
28	hsa00340	Histidine metabolism	18	35	20.1885	48.59	9.64399940245096	20.487548404815	9.6928350447453
69	hsa00970	Aminoacyl-tRNA biosynthesis	21.5	3	27.811	12.851	15.8376643041394	16.8841900864351	9.11077921051948
38	hsa00471	D-Glutamine and D-glutamate metabolism	10	15	22.789	29.302	20.9839892967664	14.6805420306716	8.57391538444685
68	hsa00960	Alkaloid biosynthesis II	8	29	12.603	41.132	13.7002769529885	22.686587607158	8.32288343224504
80	hsa05014	Amyotrophic lateral sclerosis (ALS)	33	15	41.582	29.302	16.0287771741233	14.6805420306716	8.27339177810308
27	hsa00330	Arginine and proline metabolism	47	7	45.6955	15.335	15.4225933661021	14.7706786556322	8.0097332274303
8	hsa00061	Fatty acid biosynthesis	3	78	7.4005	54.226	11.5980543460795	22.3963953019793	7.64444448352689
75	hsa04720	Long-term potentiation	46	15	52.0495	29.302	15.0317415159722	14.6805420306716	7.63201260265681
73	hsa04540	Gap junction	48	15	52.537	29.302	17.2260810653169	14.6805420306716	7.16845991620183
7	hsa00053	Ascorbate and aldarate metabolism	28	12	34.0595	31.324	15.6020714773515	23.1404084342196	7.02263281606059
20	hsa00260	Glycine, serine and threonine metabolism	41	6	42.488	16.564	17.7304886065282	18.8958449654139	6.88105782586675
85	hsa05217	Basal cell carcinoma	6	50	17.942	58.272	21.0662983204199	13.2746462187221	6.63227219281233
11	hsa00120	Bile acid biosynthesis	11	69	19.125	54.298	13.1974447355368	21.4494586242934	6.59787254782331
49	hsa00600	Sphingolipid metabolism	12	72	21.805	56.251	13.4037545350411	20.1721817341585	6.33904543939319
39	hsa00480	Glutathione metabolism	29	8	34.4865	20.475	19.7210671171273	23.4817113040291	6.3053377063788
60	hsa00750	Vitamin B6 metabolism	14	39	25.6175	52.21	19.7795013188508	18.4394662046903	6.29380184000046
72	hsa04340	Hedgehog signaling pathway	17	50	27.9125	58.272	20.3160117661928	13.2746462187221	6.2328264089744
71	hsa04070	Phosphatidylinositol signaling system	36	61	36.8355	60.999	10.7947773004804	18.8880321038682	6.10103994149605
58	hsa00730	Thiamine metabolism	26	23	40.072	37.91	22.5883387846262	19.5325220957105	5.9770950523084
26	hsa00310	Lysine degradation	61	26	71.205	39.187	9.8501014969136	18.6579782171368	5.90894559379407
5	hsa00051	Fructose and mannose metabolism	27	37	33.4425	37.782	15.8037559602916	25.7276969507648	5.73999669037857
42	hsa00550	Peptidoglycan biosynthesis	24	32	45.2895	45.189	21.8441435253561	20.1036174464805	5.61989424845217
74	hsa04664	Fc epsilon RI signaling pathway	66.5	38	75.8075	51.99	7.61039498724356	17.0589832319781	5.56607100587541
31	hsa00361	gamma-Hexachlorocyclohexane degradation	25	34	32.2335	36.643	18.3955327015385	25.3104359735104	5.46438141475246
81	hsa05016	Huntington's disease	82	15	72.6385	29.302	9.91611804826602	14.6805420306716	5.40868064129374
16	hsa00232	Caffeine metabolism	64	2	47.5685	15.351	22.1347804655085	19.6815945533934	5.35784445626695
25	hsa00300	Lysine biosynthesis	76	11	55.2555	23.988	19.6108147154524	16.6699653192124	5.12001266031146
12	hsa00140	C21-Steroid hormone metabolism	32	50	38.0945	58.272	24.1247035436929	13.2746462187221	5.06708901620094
77	hsa04742	Taste transduction	85	15	60.296	29.302	17.2445718781088	14.6805420306716	5.02042958957794
4	hsa00040	Pentose and glucuronate interconversions	15	79	23.917	43.014	15.5173741303063	23.9732876869762	4.97366505591545
43	hsa00561	Glycerolipid metabolism	42	65	40.163	45.499	11.2201302275117	24.4209824409949	4.91151329486528
1	hsa00010	Glycolysis / Gluconeogenesis	34	66	38.217	42.318	13.4708527894441	25.1640240046004	4.76894526353227
40	hsa00500	Starch and sucrose metabolism	40	75	46.4035	59.783	11.4521434386467	19.1799839098677	4.72968746394481
29	hsa00350	Tyrosine metabolism	63	10	58.348	24.905	19.4868579723267	22.1265804082005	4.71157667811905
10	hsa00100	Biosynthesis of steroids	38	50	37.9905	58.272	26.0973318651635	13.2746462187221	4.66485483165193
33	hsa00400	Phenylalanine, tyrosine and tryptophan biosynthesis	35	47	54.619	46.339	17.701671903755	23.6077827507457	4.63193212376135
54	hsa00643	Styrene degradation	9	70	22.8035	60.017	22.4011819041028	16.3846625893904	4.51951483273112
2	hsa00020	Citrate cycle (TCA cycle)	49	45	61.52	43.411	14.0349948728555	23.8365740252508	4.46951608897316
76	hsa04730	Long-term depression	77	30	66.7665	45.816	14.8466039685646	16.2346452904801	4.18456458713225
56	hsa00680	Methane metabolism	69	23	55.9155	37.91	19.8701518032118	19.5325220957105	4.1824679446641
46	hsa00565	Ether lipid metabolism	45	49	46.54	55.334	18.4886378549024	20.0568871643314	4.16627650655708
70	hsa01040	Biosynthesis of unsaturated fatty acids	31	67	50.5965	57.37	18.6495239213362	18.3418516928778	4.09316006528092
36	hsa00440	Aminophosphonate metabolism	23	59	32.5985	45.676	21.8495870030123	24.9431189545971	4.05167123148748
66	hsa00920	Sulfur metabolism	58	28	56.896	40.988	19.1608930852355	23.3041399527839	4.04523839105162
44	hsa00562	Inositol phosphate metabolism	62	31	60.8685	42.007	13.6182015392328	25.3787910278255	4.04234527330711
64	hsa00860	Porphyrin and chlorophyll metabolism	65	25	62.5685	37.201	16.2912388176041	23.1646973259355	4.02690561046655
52	hsa00632	Benzoate degradation via CoA ligation	21.5	76	40.3195	46.588	18.4162653265688	24.3739275527016	4.00794050062268
53	hsa00640	Propanoate metabolism	53	44	56.7225	49.013	16.4628755088539	23.0069587549322	3.93425255874205
51	hsa00630	Glyoxylate and dicarboxylate metabolism	71	13	56.322	30.759	20.4090137891042	23.6563002081801	3.91209807288637
45	hsa00564	Glycerophospholipid metabolism	57	55	55.9115	45.383	11.8933960928164	24.6332114452441	3.82146741615081
34	hsa00410	beta-Alanine metabolism	44	57	43.4315	44.99	16.8304879035955	23.9250979164205	3.80880067550124
35	hsa00430	Taurine and hypotaurine metabolism	73	27	45.859	39.472	23.506545400732	18.8420869396211	3.77993943428524
32	hsa00380	Tryptophan metabolism	66.5	36	60.3215	46.132	14.2396332433425	23.1189762546498	3.64562385310125
3	hsa00030	Pentose phosphate pathway	39	74	44.5475	57.704	17.9748460032023	18.9730957506244	3.35557915085214
23	hsa00280	Valine, leucine and isoleucine degradation	60	48	54.2975	51.598	18.8550193716555	21.1080066312275	3.27961956020018
79	hsa05012	Parkinson's disease	79	22	70.3185	34.769	12.2878109542769	25.0459365554163	3.24628304325532
62	hsa00770	Pantothenate and CoA biosynthesis	72	33	59.3555	47.282	17.9267604013801	22.5533840283699	3.23105709033534
78	hsa04912	GnRH signaling pathway	43	85	47.3855	72.253	15.2366267442812	10.8767317836883	3.07165705922376
19	hsa00252	Alanine and aspartate metabolism	37	80	41.0175	55.173	18.6627367095904	21.0234406331613	3.01209715075612
83	hsa05200	Pathways in cancer	84	43	70.4135	54.879	12.3746676783722	16.5773087733252	2.89666133994884
82	hsa05120	Epithelial cell signaling in Helicobacter pylori infection	80	42	68.861	54.052	13.7312682126134	21.3973162135147	2.61285288099414
14	hsa00220	Urea cycle and metabolism of amino groups	50	84	47.0035	49.346	15.0482785872152	23.581568530833	2.58597099257019
57	hsa00720	Reductive carboxylate cycle (CO2 fixation)	74	45	56.735	43.411	19.7974421002743	23.8365740252508	2.41864866508226
18	hsa00251	Glutamate metabolism	70	54	60.817	48.254	17.2269782544641	23.5835465455827	2.38610489165262
30	hsa00360	Phenylalanine metabolism	59	63	53.3135	48.279	20.8535449765283	23.2818642768186	2.37354265455475
48	hsa00591	Linoleic acid metabolism	55	73	46.5935	62.511	22.0063237737709	15.5706237294247	2.3532565161275
55	hsa00650	Butanoate metabolism	51	83	50.685	54.963	17.0564121724411	20.4375469253119	2.30636138347263
50	hsa00620	Pyruvate metabolism	56	82	55.4375	34.8	15.4604453079179	25.9075896833959	2.19811052769195
21	hsa00271	Methionine metabolism	68	64	63.4385	53.033	16.3358755069503	22.6516005175353	2.17846506861954
6	hsa00052	Galactose metabolism	52	81	57.4725	46.516	18.3936625110545	23.8859012867482	2.15402350780757
9	hsa00072	Synthesis and degradation of ketone bodies	83	58	53.9805	59.86	21.8076349633034	17.3054869876545	1.85919107859498
13	hsa00190	Oxidative phosphorylation	81	56	72.0685	44.228	10.2196868714139	24.6171082383374	1.8463889588242
84	hsa05211	Renal cell carcinoma	86	70	71.4865	60.017	11.4098094419452	16.3846625893904	1.12519957887236
47	hsa00590	Arachidonic acid metabolism	75	85	60.808	72.253	17.2499912521195	10.8767317836883	0.879531290994138
86	hsa05320	Autoimmune thyroid disease	78	77	20.8015	41.852	22.1678090823047	25.6501467057408	0.795855431590913
