# Supplementary material for: Inhibition of the hexosamine biosynthetic pathway promotes castration-resistant prostate cancer
Source: Nat Commun. 2016 May 19;7:11612. doi: 10.1038/ncomms11612 (PMC4874037; doi:10.1038/ncomms11612)
Supplement: Supplementary Software — R software code used for integrative analysis [file ncomms11612-s3.zip › integHBP/Analysis/seedchecks/pathRankDetails010516_seed29.csv]

	pathID	pathName	GSArank.all.g	NetGSArank.all.m	GSArank.avg.g	NetGSArank.avg.m	sd.g	sd.m	integrative.rank
59	hsa00740	Riboflavin metabolism	2	41	2.716	53.646	1.21359664502536	15.9787986408868	72.9185600444254
24	hsa00290	Valine, leucine and isoleucine biosynthesis	4	21	5.684	34.03	3.30046012504878	22.0905203897756	28.1357156098217
41	hsa00530	Aminosugars metabolism	5	40	8.072	50.296	3.37634650409518	21.7155232022613	26.4509571490124
63	hsa00780	Biotin metabolism	1	62	1.688	53.405	3.97296368476235	21.9215311629578	22.7867403963305
22	hsa00272	Cysteine metabolism	54	1	60.6105	3.165	16.3642240139145	7.16317569839566	14.0224424377562
65	hsa00910	Nitrogen metabolism	20	5	24.365	13.026	12.036014317067	12.6867757242839	12.0300499681029
15	hsa00230	Purine metabolism	19	68	22.034	61.018	6.58655651510914	17.6922211915489	11.397977587251
37	hsa00460	Cyanoamino acid metabolism	7	9	12.782	16.254	13.0657640492315	14.8333918411641	11.3812781598197
17	hsa00240	Pyrimidine metabolism	16	14	22.1655	33.002	8.81887931555832	23.3499296618901	11.1772573311825
67	hsa00950	Alkaloid biosynthesis I	30	4	45.9625	9.385	20.9011890440102	9.874121392472	11.1329287565981
61	hsa00760	Nicotinate and nicotinamide metabolism	13	60	17.195	49.378	8.31725024582354	23.1193343247512	10.065024972371
28	hsa00340	Histidine metabolism	18	35	20.78	48.68	9.73708944761785	20.0926183787309	9.67432158677897
69	hsa00970	Aminoacyl-tRNA biosynthesis	21.5	3	28.701	13.015	16.1022166294079	17.6395558030504	8.8297876120203
38	hsa00471	D-Glutamine and D-glutamate metabolism	10	15	22.699	29.516	20.3976950895184	14.8694601396569	8.61707579892344
27	hsa00330	Arginine and proline metabolism	47	7	45.5715	15.074	14.9672528009119	13.5343157086608	8.58340210947232
68	hsa00960	Alkaloid biosynthesis II	8	29	12.901	41.688	13.4838797834308	22.6618228352049	8.41821830705967
80	hsa05014	Amyotrophic lateral sclerosis (ALS)	33	15	40.9775	29.516	15.3611591020651	14.8694601396569	8.35749920338188
75	hsa04720	Long-term potentiation	46	15	51.961	29.516	14.9711092813162	14.8694601396569	7.58074750437179
8	hsa00061	Fatty acid biosynthesis	3	78	7.537	53.104	12.3381668557919	21.8510102890153	7.22002291970191
73	hsa04540	Gap junction	48	15	53.2085	29.516	16.9665742680245	14.8694601396569	7.14077675332396
20	hsa00260	Glycine, serine and threonine metabolism	41	6	42.433	15.486	17.7759245749552	17.8683822178473	7.12091657435545
7	hsa00053	Ascorbate and aldarate metabolism	28	12	34.674	31.675	16.1822461076665	23.9383462131247	6.77901951127276
85	hsa05217	Basal cell carcinoma	6	50	17.547	58.314	20.9088012322316	13.4128038570355	6.63252490900935
11	hsa00120	Bile acid biosynthesis	11	69	19.469	55.488	14.124359685895	20.4018158527639	6.26304930241082
60	hsa00750	Vitamin B6 metabolism	14	39	25.619	52.092	19.7959267961295	18.8729893161027	6.23094458364144
39	hsa00480	Glutathione metabolism	29	8	35.0775	21.321	20.5120693431633	23.6452755969995	6.16865151407235
72	hsa04340	Hedgehog signaling pathway	17	50	26.98	58.314	20.604796957448	13.4128038570355	6.15582535312888
49	hsa00600	Sphingolipid metabolism	12	72	22.05	56.578	14.1211333258491	20.3122254443599	6.04965995441325
58	hsa00730	Thiamine metabolism	26	23	38.9225	38.158	22.4772767861617	19.8417421294283	5.93937510790532
26	hsa00310	Lysine degradation	61	26	71.514	38.822	9.84699280325051	18.6300669723808	5.91467703148734
71	hsa04070	Phosphatidylinositol signaling system	36	61	37.0355	59.875	11.1713378132853	19.4554334027512	5.90164208249133
42	hsa00550	Peptidoglycan biosynthesis	24	32	44.0575	45.923	21.0393226327952	20.903828382405	5.62548997325071
74	hsa04664	Fc epsilon RI signaling pathway	66.5	38	75.757	51.599	7.57858073031395	16.928756061264	5.59947516646896
5	hsa00051	Fructose and mannose metabolism	27	37	34.144	38.659	16.4439857902112	25.7965924723244	5.58699090512835
81	hsa05016	Huntington's disease	82	15	72.748	29.516	9.8911744161819	14.8694601396569	5.34764062650261
31	hsa00361	gamma-Hexachlorocyclohexane degradation	25	34	31.7955	37.826	19.1941747959139	25.4655496351094	5.31138980137618
25	hsa00300	Lysine biosynthesis	76	11	55.7905	23.659	19.6158262734556	16.0514288263496	5.29555267312557
16	hsa00232	Caffeine metabolism	64	2	48.61	15.812	22.4586016659272	20.8619720515074	5.09850559512784
12	hsa00140	C21-Steroid hormone metabolism	32	50	37.2	58.314	23.8895732844208	13.4128038570355	5.06081781886149
43	hsa00561	Glycerolipid metabolism	42	65	40.337	45.683	10.9676214248906	23.2952608953019	5.04738435346078
77	hsa04742	Taste transduction	85	15	59.6665	29.516	17.4973336378556	14.8694601396569	4.95644261068862
4	hsa00040	Pentose and glucuronate interconversions	15	79	23.903	44.827	15.6757398492007	24.863935454515	4.9148358019733
1	hsa00010	Glycolysis / Gluconeogenesis	34	66	38.175	41.585	13.6213037156843	24.9659783520509	4.73210850961535
40	hsa00500	Starch and sucrose metabolism	40	75	46.216	60.156	11.4889442439173	19.2216840348898	4.71518431622043
10	hsa00100	Biosynthesis of steroids	38	50	37.8975	58.314	25.8345634454778	13.4128038570355	4.6552420738563
33	hsa00400	Phenylalanine, tyrosine and tryptophan biosynthesis	35	47	54.165	46.446	18.0241267234822	23.9637924241416	4.55420676269213
29	hsa00350	Tyrosine metabolism	63	10	57.416	25.677	20.0508099332416	23.1734693276747	4.51972443957126
54	hsa00643	Styrene degradation	9	70	22.964	60.421	22.4940144190557	17.2656265701787	4.45220442998086
2	hsa00020	Citrate cycle (TCA cycle)	49	45	60.6395	43.826	14.3977979683122	24.044206118062	4.38607504999656
76	hsa04730	Long-term depression	77	30	65.94	46.473	14.6662708109287	15.7929949562991	4.29103168402824
46	hsa00565	Ether lipid metabolism	45	49	45.807	55.49	18.2857901421055	20.1597697485938	4.18180763491496
70	hsa01040	Biosynthesis of unsaturated fatty acids	31	67	51.215	57.826	18.2355918963935	18.2511048111293	4.16674166686231
56	hsa00680	Methane metabolism	69	23	55.8205	38.158	20.4280158993374	19.8417421294283	4.10666606451543
66	hsa00920	Sulfur metabolism	58	28	55.794	39.267	19.1662309390346	23.0560901779615	4.07205468188548
44	hsa00562	Inositol phosphate metabolism	62	31	60.745	41.752	13.7965691503475	24.8365728584149	4.06678412425587
36	hsa00440	Aminophosphonate metabolism	23	59	32.11	46.109	21.764399580257	24.8820866736943	4.06588947460312
64	hsa00860	Porphyrin and chlorophyll metabolism	65	25	62.5345	36.612	16.4188196100508	23.1629008540808	4.01661989756125
52	hsa00632	Benzoate degradation via CoA ligation	21.5	76	40.2695	45.013	18.3951080385452	24.6049229471103	4.00779429576965
53	hsa00640	Propanoate metabolism	53	44	57.1395	49.994	16.2475158569401	22.4616225702528	4.00700398613881
35	hsa00430	Taurine and hypotaurine metabolism	73	27	45.104	39.072	23.8050701608999	17.6266705737503	3.99204268756701
51	hsa00630	Glyoxylate and dicarboxylate metabolism	71	13	56.9665	31.667	20.3629756796134	23.4304737062249	3.94401992800566
45	hsa00564	Glycerophospholipid metabolism	57	55	55.408	45.09	11.9258232949034	23.9213321144565	3.85326774246997
34	hsa00410	beta-Alanine metabolism	44	57	44.313	46.337	17.3712057667218	23.6428512539291	3.74424318744654
32	hsa00380	Tryptophan metabolism	66.5	36	60.8425	46.684	14.2437469816786	22.9139519331169	3.6649462429231
3	hsa00030	Pentose phosphate pathway	39	74	45.6955	57.243	17.9033812675374	19.132380902517	3.36053413245252
62	hsa00770	Pantothenate and CoA biosynthesis	72	33	59.485	46.315	18.3630737480814	21.8073229520346	3.2930891255996
23	hsa00280	Valine, leucine and isoleucine degradation	60	48	54.512	49.664	19.0533037656041	21.5765300882846	3.22459662866537
79	hsa05012	Parkinson's disease	79	22	70.291	35.488	12.4840767047936	25.2651178936925	3.21353337939272
78	hsa04912	GnRH signaling pathway	43	85	47.2585	72.514	14.9100716962726	10.7270160283684	3.13747051996407
19	hsa00252	Alanine and aspartate metabolism	37	80	41.2475	54.241	19.2103756413632	20.7864136876469	2.93951856845869
83	hsa05200	Pathways in cancer	84	43	70.455	55.614	12.2717998709265	16.9274198134725	2.84379586284213
14	hsa00220	Urea cycle and metabolism of amino groups	50	84	47.486	47.48	14.8718013190896	23.9832190248681	2.61301741796921
82	hsa05120	Epithelial cell signaling in Helicobacter pylori infection	80	42	68.8195	51.927	13.986718630474	21.3541487929318	2.60779362206584
30	hsa00360	Phenylalanine metabolism	59	63	54.603	47.875	20.0177071514097	22.8346402598288	2.44979632757758
57	hsa00720	Reductive carboxylate cycle (CO2 fixation)	74	45	58.3845	43.826	19.953146062408	24.044206118062	2.39830889218762
18	hsa00251	Glutamate metabolism	70	54	61.148	48.972	17.1766304213787	23.4929166587108	2.39439553342294
48	hsa00591	Linoleic acid metabolism	55	73	45.9985	62.723	22.3114219021849	15.8334130233493	2.31844904543561
55	hsa00650	Butanoate metabolism	51	83	51.201	54.637	17.1498021771306	20.6658730594502	2.29270539753832
21	hsa00271	Methionine metabolism	68	64	63.21	52.683	16.1502238290907	21.8111034850426	2.23096305750254
6	hsa00052	Galactose metabolism	52	81	57.961	47.457	18.2157155031388	23.6324065986019	2.17530645773271
50	hsa00620	Pyruvate metabolism	56	82	54.845	35.366	15.7313047440112	26.8135602076824	2.15706587602602
13	hsa00190	Oxidative phosphorylation	81	56	72.4205	42.739	10.2182357622093	24.6186302615713	1.84639448000516
9	hsa00072	Synthesis and degradation of ketone bodies	83	58	52.6395	58.718	21.1663720333706	17.9612661881918	1.80356451131487
84	hsa05211	Renal cell carcinoma	86	70	70.761	60.421	11.2410515629206	17.2656265701787	1.07357494394497
47	hsa00590	Arachidonic acid metabolism	75	85	60.5025	72.514	17.2114635701973	10.7270160283684	0.883654877145722
86	hsa05320	Autoimmune thyroid disease	78	77	21.652	41.927	22.7978977131695	25.9166228961711	0.780625984090659
