# Supplementary material for: Inhibition of the hexosamine biosynthetic pathway promotes castration-resistant prostate cancer
Source: Nat Commun. 2016 May 19;7:11612. doi: 10.1038/ncomms11612 (PMC4874037; doi:10.1038/ncomms11612)
Supplement: Supplementary Software — R software code used for integrative analysis [file ncomms11612-s3.zip › integHBP/Analysis/seedchecks/pathRankDetails010516_seed3.csv]

	pathID	pathName	GSArank.all.g	NetGSArank.all.m	GSArank.avg.g	NetGSArank.avg.m	sd.g	sd.m	integrative.rank
59	hsa00740	Riboflavin metabolism	2	41	2.692	53.741	1.20190705987634	16.2932313673006	73.5442006977688
24	hsa00290	Valine, leucine and isoleucine biosynthesis	4	21	5.722	32.647	3.42051398417196	21.0194721439243	27.4053047053811
41	hsa00530	Aminosugars metabolism	5	40	7.95	51.242	3.35779314055747	21.6424081337967	26.592463786056
63	hsa00780	Biotin metabolism	1	62	1.623	54.074	3.86105928195603	21.761665701276	23.4224894018969
22	hsa00272	Cysteine metabolism	54	1	61.263	3.066	16.7657514421937	6.23092837934031	15.770414893435
65	hsa00910	Nitrogen metabolism	20	5	24.4805	12.546	11.9541110301235	12.0938060239175	12.3850967605295
37	hsa00460	Cyanoamino acid metabolism	7	9	12.9655	15.694	13.586911492827	13.290485356111	11.7568796726309
15	hsa00230	Purine metabolism	19	68	22.1065	60.875	6.61007570689253	17.7649928221199	11.3568445917623
17	hsa00240	Pyrimidine metabolism	16	14	22.2545	34.219	8.71268561585007	25.249724505182	11.0401579453605
61	hsa00760	Nicotinate and nicotinamide metabolism	13	60	16.958	48.8	7.88478952832007	23.3129039695078	10.5433154428142
67	hsa00950	Alkaloid biosynthesis I	30	4	45.267	9.798	20.8469375642037	10.7402303768843	10.4621679627104
28	hsa00340	Histidine metabolism	18	35	20.19	48.013	8.80527869706195	20.5599986513751	10.3653915713096
69	hsa00970	Aminoacyl-tRNA biosynthesis	21.5	3	27.8505	12.571	15.667366278865	17.4336137931838	8.99894249785473
38	hsa00471	D-Glutamine and D-glutamate metabolism	10	15	21.7965	29.049	19.2155164860022	14.7741962852764	8.88053980693419
68	hsa00960	Alkaloid biosynthesis II	8	29	12.2505	42.293	12.5636716606092	22.4106087910701	8.87603074842345
8	hsa00061	Fatty acid biosynthesis	3	78	6.8465	53.868	10.312033057345	21.798021234271	8.55870489610383
80	hsa05014	Amyotrophic lateral sclerosis (ALS)	33	15	40.754	29.049	15.3646202541929	14.7741962852764	8.38792936836804
27	hsa00330	Arginine and proline metabolism	47	7	45.8115	15.17	15.2309947459433	14.380260494577	8.18940530015004
75	hsa04720	Long-term potentiation	46	15	51.434	29.049	14.4298254966532	14.7741962852764	7.7146987444953
73	hsa04540	Gap junction	48	15	51.895	29.049	17.4033574879059	14.7741962852764	7.11430844193842
20	hsa00260	Glycine, serine and threonine metabolism	41	6	41.926	15.976	17.6987787932041	18.3752298781015	7.00715749544813
11	hsa00120	Bile acid biosynthesis	11	69	18.658	55.207	12.5215544292762	20.5720042377586	6.94450948761737
7	hsa00053	Ascorbate and aldarate metabolism	28	12	34.6115	31.983	15.9624753208382	24.1689646002854	6.79932180291147
85	hsa05217	Basal cell carcinoma	6	50	18.472	57.428	21.7819459454193	13.2020115554073	6.52127923017539
60	hsa00750	Vitamin B6 metabolism	14	39	25.3855	52.03	19.5673457773601	18.5296640133719	6.32114619512751
39	hsa00480	Glutathione metabolism	29	8	35.087	20.58	20.5795881992437	23.1247995960258	6.23457238103763
49	hsa00600	Sphingolipid metabolism	12	72	21.2265	54.781	13.6948346556739	20.48117471039	6.20889724590632
72	hsa04340	Hedgehog signaling pathway	17	50	28.1305	57.428	21.3923783998789	13.2020115554073	6.07479664031586
71	hsa04070	Phosphatidylinositol signaling system	36	61	36.968	60.487	10.8449568504946	19.5480934865515	6.03269963003154
26	hsa00310	Lysine degradation	61	26	71.8505	38.967	9.5475156352218	18.8326997953448	5.96226852777116
58	hsa00730	Thiamine metabolism	26	23	39.041	37.768	22.8458256745242	20.1216564193174	5.85072468337442
74	hsa04664	Fc epsilon RI signaling pathway	66.5	38	76.1925	51.587	7.28328497245508	16.8407851076796	5.72426706511801
5	hsa00051	Fructose and mannose metabolism	27	37	33.7135	38.551	16.337704500276	25.8194896356424	5.60900817184673
42	hsa00550	Peptidoglycan biosynthesis	24	32	44.4495	45.347	21.5084242115052	21.2100083794292	5.52220030304177
25	hsa00300	Lysine biosynthesis	76	11	56.397	23.512	19.3921232835769	15.5511315888489	5.45434478590108
81	hsa05016	Huntington's disease	82	15	72.8435	29.049	10.3368810024523	14.7741962852764	5.35706644344685
31	hsa00361	gamma-Hexachlorocyclohexane degradation	25	34	32.134	38.118	19.071385942342	25.5336649160289	5.32663465639097
16	hsa00232	Caffeine metabolism	64	2	48.9655	15.377	22.2548385208158	20.3817144834601	5.20388792648212
12	hsa00140	C21-Steroid hormone metabolism	32	50	38.329	57.428	24.1749909863311	13.2020115554073	5.07768162048113
43	hsa00561	Glycerolipid metabolism	42	65	39.8115	45.805	11.0353974893407	23.7833686349017	5.00280310804257
4	hsa00040	Pentose and glucuronate interconversions	15	79	23.5555	44.14	15.4308061853401	24.1980566563918	4.99659588073673
77	hsa04742	Taste transduction	85	15	60.5335	29.049	17.3446090533403	14.7741962852764	4.98867114654946
40	hsa00500	Starch and sucrose metabolism	40	75	46.299	60.397	11.083521256507	18.9269019815346	4.87454778634925
1	hsa00010	Glycolysis / Gluconeogenesis	34	66	37.869	44.166	13.4113647218955	25.183499610909	4.78575158273556
10	hsa00100	Biosynthesis of steroids	38	50	39.2	57.428	25.7791109730837	13.2020115554073	4.70336697653009
29	hsa00350	Tyrosine metabolism	63	10	58.1445	25.338	19.8426712251993	22.462954844373	4.63738060921281
33	hsa00400	Phenylalanine, tyrosine and tryptophan biosynthesis	35	47	54.2505	46.854	17.8633451192337	23.3324470874164	4.62533976458967
54	hsa00643	Styrene degradation	9	70	21.961	61.179	22.3600637622403	16.8351531439836	4.49815396950272
2	hsa00020	Citrate cycle (TCA cycle)	49	45	60.796	44.043	13.8826010030761	23.9207724447676	4.49303536739614
76	hsa04730	Long-term depression	77	30	66.8625	46.003	14.1942707128993	16.0439521128492	4.25725019777506
46	hsa00565	Ether lipid metabolism	45	49	45.287	54.652	18.0234840410221	20.3793084331194	4.19492945705611
44	hsa00562	Inositol phosphate metabolism	62	31	61.211	40.201	13.3820797733035	24.589413133262	4.14557287055504
70	hsa01040	Biosynthesis of unsaturated fatty acids	31	67	50.04	57.3	18.5469644386862	18.7560600817386	4.08568404606732
56	hsa00680	Methane metabolism	69	23	56.1425	37.768	19.939634720395	20.1216564193174	4.08337732064812
66	hsa00920	Sulfur metabolism	58	28	56.336	40.777	18.8366643523721	23.6736078938279	4.0317775092525
52	hsa00632	Benzoate degradation via CoA ligation	21.5	76	40.06	45.857	18.5071719994011	23.9932955058122	3.99762989744541
36	hsa00440	Aminophosphonate metabolism	23	59	33.107	46.925	22.3250971097767	24.9869109879697	3.9873155465375
51	hsa00630	Glyoxylate and dicarboxylate metabolism	71	13	56.714	30.948	20.1699040411458	23.2980276867827	3.96949561593994
53	hsa00640	Propanoate metabolism	53	44	57.3125	49.434	16.4508122283665	22.9888697445553	3.93723763625167
64	hsa00860	Porphyrin and chlorophyll metabolism	65	25	62.561	36.667	16.5037011349319	23.9701622789601	3.91958334914598
35	hsa00430	Taurine and hypotaurine metabolism	73	27	45.539	38.365	23.7389029762227	18.1474820872237	3.89599303295625
45	hsa00564	Glycerophospholipid metabolism	57	55	55.9595	46.811	11.6324728314393	24.5047293549788	3.88485769622746
34	hsa00410	beta-Alanine metabolism	44	57	44.3045	46.838	16.9426705047886	23.4798436762057	3.81566226316121
32	hsa00380	Tryptophan metabolism	66.5	36	61.1215	45.729	13.6802645218354	23.2583427937054	3.69127059476306
3	hsa00030	Pentose phosphate pathway	39	74	44.5665	57.392	17.8518210629971	18.8236198608202	3.37942299932786
62	hsa00770	Pantothenate and CoA biosynthesis	72	33	58.861	47.474	17.9486443174083	21.7204765855426	3.32185100805247
79	hsa05012	Parkinson's disease	79	22	70.3915	34.369	12.6192600208361	24.6910203411176	3.26648759662795
23	hsa00280	Valine, leucine and isoleucine degradation	60	48	53.21	49.594	19.4197457894414	21.4347524504626	3.2098126348027
78	hsa04912	GnRH signaling pathway	43	85	46.6875	72.181	15.1583267090606	10.7999480497768	3.08788113225709
19	hsa00252	Alanine and aspartate metabolism	37	80	40.5855	54.89	18.5075922453657	20.9632859866806	3.03551110717922
83	hsa05200	Pathways in cancer	84	43	69.826	54.476	12.4765936613079	16.6397808370876	2.88471584124074
82	hsa05120	Epithelial cell signaling in Helicobacter pylori infection	80	42	69.6515	53.026	13.502504040561	21.5936937926704	2.60236410776597
14	hsa00220	Urea cycle and metabolism of amino groups	50	84	46.9985	47.063	15.0433390508823	22.5548609561831	2.59256935476705
57	hsa00720	Reductive carboxylate cycle (CO2 fixation)	74	45	57.141	44.043	19.0251826949592	23.9207724447676	2.43910101378809
30	hsa00360	Phenylalanine metabolism	59	63	54.291	48.613	20.4081800465601	22.8938716769436	2.42031434850791
18	hsa00251	Glutamate metabolism	70	54	60.958	49.084	17.3043687309644	23.4813610831723	2.38778085536065
48	hsa00591	Linoleic acid metabolism	55	73	48.3105	62.084	21.5696334887461	15.8474630804456	2.36698932066414
55	hsa00650	Butanoate metabolism	51	83	51.8845	55.786	17.3777125837851	20.1107594746356	2.27051753032817
21	hsa00271	Methionine metabolism	68	64	63.4535	53.666	15.8383534873797	22.0652967648595	2.2419804281763
50	hsa00620	Pyruvate metabolism	56	82	55.0965	36.077	15.24069278171	25.6922782984336	2.22863927290435
6	hsa00052	Galactose metabolism	52	81	57.986	48.357	18.4076110384847	23.6599100239697	2.15498094236493
13	hsa00190	Oxidative phosphorylation	81	56	72.0505	44.068	10.0600150921186	24.9538387842446	1.83871440816044
9	hsa00072	Synthesis and degradation of ketone bodies	83	58	53.2365	59.1	21.2715254635286	17.860879345962	1.81170507153224
84	hsa05211	Renal cell carcinoma	86	70	70.7855	61.179	11.4844953473535	16.8351531439836	1.09686574143017
47	hsa00590	Arachidonic acid metabolism	75	85	61.5265	72.181	16.1622946241404	10.7999480497768	0.927654907224291
86	hsa05320	Autoimmune thyroid disease	78	77	22.032	42.206	22.1962530542803	25.623351071242	0.795742857464347
