# Supplementary material for: Inhibition of the hexosamine biosynthetic pathway promotes castration-resistant prostate cancer
Source: Nat Commun. 2016 May 19;7:11612. doi: 10.1038/ncomms11612 (PMC4874037; doi:10.1038/ncomms11612)
Supplement: Supplementary Software — R software code used for integrative analysis [file ncomms11612-s3.zip › integHBP/Analysis/seedchecks/pathRankDetails010516_seed30.csv]

	pathID	pathName	GSArank.all.g	NetGSArank.all.m	GSArank.avg.g	NetGSArank.avg.m	sd.g	sd.m	integrative.rank
59	hsa00740	Riboflavin metabolism	2	41	2.709	53.154	1.14788354663556	16.3750550052947	76.8584742949445
24	hsa00290	Valine, leucine and isoleucine biosynthesis	4	21	5.729	34.03	3.13901456072004	21.8785687779565	29.4580699481245
41	hsa00530	Aminosugars metabolism	5	40	8.078	49.529	3.21531557615334	22.3065178757183	27.6099474109123
63	hsa00780	Biotin metabolism	1	62	1.611	52.343	3.59201636710937	22.185029333461	25.068870495107
22	hsa00272	Cysteine metabolism	54	1	62.434	3.665	16.1926788039177	8.80956204265475	11.8000778374061
65	hsa00910	Nitrogen metabolism	20	5	24.912	13.053	12.4709976257628	13.0956361696058	11.6340929778756
15	hsa00230	Purine metabolism	19	68	22.0305	60.122	6.44910153902547	18.4372733626491	11.5746255553274
37	hsa00460	Cyanoamino acid metabolism	7	9	12.9795	17.318	13.1103856526786	15.5552190868802	11.1164267266074
17	hsa00240	Pyrimidine metabolism	16	14	22.471	32.746	9.35722804663415	23.8578012121545	10.6475129815478
67	hsa00950	Alkaloid biosynthesis I	30	4	46.155	9.707	21.0376461981268	11.0713018532025	10.2062885853992
28	hsa00340	Histidine metabolism	18	35	20.281	48.362	9.42411018891719	20.674583294335	9.8368117076372
61	hsa00760	Nicotinate and nicotinamide metabolism	13	60	17.3045	49.107	8.78853048114519	22.9488605643331	9.59659423956481
38	hsa00471	D-Glutamine and D-glutamate metabolism	10	15	21.602	29.383	19.8963932023486	14.3703450834633	8.88036625964221
69	hsa00970	Aminoacyl-tRNA biosynthesis	21.5	3	28.3095	12.905	16.6818987377185	16.9771669956798	8.87423353607084
68	hsa00960	Alkaloid biosynthesis II	8	29	12.5745	42.986	13.6134501789875	22.6259527476245	8.36651233791717
80	hsa05014	Amyotrophic lateral sclerosis (ALS)	33	15	41.5485	29.383	16.3465778791268	14.3703450834633	8.3137618124438
27	hsa00330	Arginine and proline metabolism	47	7	45.4945	15.605	15.5415494565217	14.5634841322422	8.066936954382
75	hsa04720	Long-term potentiation	46	15	51.4095	29.383	14.8004937202907	14.3703450834633	7.78049595336622
8	hsa00061	Fatty acid biosynthesis	3	78	7.242	52.97	11.6062112741471	22.8116082175166	7.6320399261487
73	hsa04540	Gap junction	48	15	52.1005	29.383	17.5668649591922	14.3703450834633	7.23040688641745
20	hsa00260	Glycine, serine and threonine metabolism	41	6	42.424	16.779	17.4761305539624	19.3075876779556	6.82740347150684
7	hsa00053	Ascorbate and aldarate metabolism	28	12	34.529	33.384	16.266922627583	24.4283296049338	6.69719793972953
85	hsa05217	Basal cell carcinoma	6	50	17.742	58.275	20.7749978709153	13.6918531193495	6.60125427337767
11	hsa00120	Bile acid biosynthesis	11	69	19.0615	55.61	13.6095991468867	20.8118002832775	6.44918773259323
60	hsa00750	Vitamin B6 metabolism	14	39	25.671	53.468	19.9380988759407	18.3418483092462	6.27829838810467
39	hsa00480	Glutathione metabolism	29	8	34.6865	21.925	20.5436366974973	23.3098417781787	6.21238504313243
49	hsa00600	Sphingolipid metabolism	12	72	21.7135	55.188	13.9100919626151	20.3352939536211	6.12940260331393
72	hsa04340	Hedgehog signaling pathway	17	50	27.972	58.275	20.6949872794959	13.6918531193495	6.08479851666629
71	hsa04070	Phosphatidylinositol signaling system	36	61	36.9055	60.805	10.8171544585709	18.9940450865198	6.08358352656002
58	hsa00730	Thiamine metabolism	26	23	39.704	38.172	22.3477024278516	19.6743359607255	5.98255583538008
26	hsa00310	Lysine degradation	61	26	71.6785	39.289	9.33413165558338	19.1751705642001	5.96667328827015
5	hsa00051	Fructose and mannose metabolism	27	37	33.7035	36.845	15.966786653113	25.5729730761199	5.71298974074585
81	hsa05016	Huntington's disease	82	15	72.2865	29.383	10.3138520104417	14.3703450834633	5.49510302237091
42	hsa00550	Peptidoglycan biosynthesis	24	32	44.897	46.437	21.9070950107907	21.0858873573214	5.48416032762955
74	hsa04664	Fc epsilon RI signaling pathway	66.5	38	75.509	51.845	7.8228265745583	17.2993133170436	5.45301854219031
31	hsa00361	gamma-Hexachlorocyclohexane degradation	25	34	32.8915	36.943	19.4510493565533	25.6621959173275	5.25278350699609
16	hsa00232	Caffeine metabolism	64	2	49.9015	14.945	22.2686874824762	20.1876575292062	5.24333385612636
25	hsa00300	Lysine biosynthesis	76	11	55.3085	24.145	19.9756127028147	16.4298482925106	5.17639890446595
77	hsa04742	Taste transduction	85	15	60.2645	29.383	17.6159618488989	14.3703450834633	5.12385149234674
12	hsa00140	C21-Steroid hormone metabolism	32	50	38.279	58.275	23.3823949884394	13.6918531193495	5.05453393432452
43	hsa00561	Glycerolipid metabolism	42	65	39.881	45.895	11.3699874940835	24.2611330645866	4.86458818135887
40	hsa00500	Starch and sucrose metabolism	40	75	46.559	61.398	11.4713822886177	18.4556280360817	4.74736043428061
1	hsa00010	Glycolysis / Gluconeogenesis	34	66	38.206	42.598	13.7257772443298	24.6016185572339	4.71495019088039
10	hsa00100	Biosynthesis of steroids	38	50	38.5115	58.275	25.0603699072837	13.6918531193495	4.65761530726462
29	hsa00350	Tyrosine metabolism	63	10	58.0115	25.525	19.8332542898468	22.8008169207213	4.58716083873712
4	hsa00040	Pentose and glucuronate interconversions	15	79	24.8565	43.503	17.0348126667889	24.5325464808861	4.55273620550284
33	hsa00400	Phenylalanine, tyrosine and tryptophan biosynthesis	35	47	54.2075	46.387	18.2409957973154	23.8549426595263	4.52752290792542
54	hsa00643	Styrene degradation	9	70	22.691	59.763	22.4091541381907	17.3019128187373	4.46327072333264
2	hsa00020	Citrate cycle (TCA cycle)	49	45	61.679	43.13	14.2054304142202	23.9048644117163	4.43199791976131
46	hsa00565	Ether lipid metabolism	45	49	45.2525	54.422	17.7783594241374	20.5121589469433	4.21498245470841
56	hsa00680	Methane metabolism	69	23	56.952	38.172	19.4126001618806	19.6743359607255	4.18020156752158
76	hsa04730	Long-term depression	77	30	66.3155	46.897	14.7771300773636	16.2896821560381	4.17586885323498
70	hsa01040	Biosynthesis of unsaturated fatty acids	31	67	50.84	58.239	18.3446566178391	18.6341920166159	4.1259558273427
44	hsa00562	Inositol phosphate metabolism	62	31	61.421	40.82	13.6916843821796	24.9414850736214	4.07118105540841
66	hsa00920	Sulfur metabolism	58	28	56.5205	39.697	19.1827867907418	23.5522801635192	4.01683731210759
64	hsa00860	Porphyrin and chlorophyll metabolism	65	25	63.3915	36.931	16.6890683608389	23.3267309191703	3.97612310405222
51	hsa00630	Glyoxylate and dicarboxylate metabolism	71	13	56.32	31.005	20.5963907350611	23.2030894140922	3.96606561655649
52	hsa00632	Benzoate degradation via CoA ligation	21.5	76	41.2915	45.117	18.7357360558788	23.6425946817028	3.96125485034219
36	hsa00440	Aminophosphonate metabolism	23	59	32.7185	44.608	22.3860255939256	25.403063824107	3.96115567011546
53	hsa00640	Propanoate metabolism	53	44	56.774	49.03	16.319842562392	22.9222278264685	3.9592618431977
34	hsa00410	beta-Alanine metabolism	44	57	43.5495	47.338	16.2962685335668	23.4060162692757	3.9203626031929
35	hsa00430	Taurine and hypotaurine metabolism	73	27	43.8025	38.659	23.2221448570489	18.2037384922739	3.89889907634451
45	hsa00564	Glycerophospholipid metabolism	57	55	56.0825	46.125	11.6675007745585	24.1228374426867	3.89778852181138
32	hsa00380	Tryptophan metabolism	66.5	36	60.616	46.543	13.8931660921499	23.5765987158243	3.63870748986932
3	hsa00030	Pentose phosphate pathway	39	74	43.9055	57.996	17.4109149590052	19.2382976402824	3.43262676631422
62	hsa00770	Pantothenate and CoA biosynthesis	72	33	58.62	46.095	18.3781624994681	22.1677103549821	3.25216158866058
23	hsa00280	Valine, leucine and isoleucine degradation	60	48	53.771	50.481	19.1080395691493	21.4365380638797	3.23234141677471
79	hsa05012	Parkinson's disease	79	22	69.899	36.449	12.9178237009633	25.0655876189385	3.21249609985002
78	hsa04912	GnRH signaling pathway	43	85	46.45	72.146	14.8165458197932	10.6805785779029	3.15690879053546
19	hsa00252	Alanine and aspartate metabolism	37	80	40.5845	54.93	18.6750198424558	20.8479192183713	3.01313825003296
83	hsa05200	Pathways in cancer	84	43	70.5105	54.693	11.989115006064	16.9027943090915	2.85334686289153
14	hsa00220	Urea cycle and metabolism of amino groups	50	84	47.4715	47.776	14.7837071043005	23.579860767906	2.62998242579983
82	hsa05120	Epithelial cell signaling in Helicobacter pylori infection	80	42	68.56	52.666	13.8970150401814	21.6606469808182	2.58120556291234
57	hsa00720	Reductive carboxylate cycle (CO2 fixation)	74	45	56.43	43.13	20.3847525895739	23.9048644117163	2.39469613405165
30	hsa00360	Phenylalanine metabolism	59	63	53.03	47.307	20.7772783418641	23.0958474442738	2.38677381646675
18	hsa00251	Glutamate metabolism	70	54	61.3565	48.613	17.3563936966224	23.5811216930048	2.37889066752568
48	hsa00591	Linoleic acid metabolism	55	73	45.9145	62.77	22.2762018512788	16.0978334020526	2.30619284775336
55	hsa00650	Butanoate metabolism	51	83	51.744	55.427	17.2963906387757	19.9761286719103	2.28159809546743
21	hsa00271	Methionine metabolism	68	64	62.9595	52.894	16.1763649975677	22.0638069148453	2.2169842887719
6	hsa00052	Galactose metabolism	52	81	57.527	47.646	18.3965677425085	23.1783934284049	2.16139057486482
50	hsa00620	Pyruvate metabolism	56	82	55.716	35.811	15.7282778053645	26.5715510711424	2.15914348306421
13	hsa00190	Oxidative phosphorylation	81	56	71.835	43.64	10.3904155708872	24.1868022152868	1.85914597021073
9	hsa00072	Synthesis and degradation of ketone bodies	83	58	53.0535	59.103	21.4204627394922	18.4488143182631	1.75865406584341
84	hsa05211	Renal cell carcinoma	86	70	70.585	59.763	11.680484095649	17.3019128187373	1.06816321134648
47	hsa00590	Arachidonic acid metabolism	75	85	60.62	72.146	16.9491112561211	10.6805785779029	0.895257497829559
86	hsa05320	Autoimmune thyroid disease	78	77	21.9025	39.936	22.8284445731993	25.3062504198135	0.789404286308838
