# Supplementary material for: Inhibition of the hexosamine biosynthetic pathway promotes castration-resistant prostate cancer
Source: Nat Commun. 2016 May 19;7:11612. doi: 10.1038/ncomms11612 (PMC4874037; doi:10.1038/ncomms11612)
Supplement: Supplementary Software — R software code used for integrative analysis [file ncomms11612-s3.zip › integHBP/Analysis/seedchecks/pathRankDetails010516_seed31.csv]

	pathID	pathName	GSArank.all.g	NetGSArank.all.m	GSArank.avg.g	NetGSArank.avg.m	sd.g	sd.m	integrative.rank
59	hsa00740	Riboflavin metabolism	2	41	2.733	53.08	1.17264064661178	16.5867030695892	75.2592803037121
24	hsa00290	Valine, leucine and isoleucine biosynthesis	4	21	5.671	34.655	3.21568027011387	22.4769924631876	28.7473597093636
41	hsa00530	Aminosugars metabolism	5	40	8.219	50.352	3.60264042308111	22.6424993933704	24.8368262167112
63	hsa00780	Biotin metabolism	1	62	1.628	53.576	4.00195347694493	22.0607093924674	22.622741636928
22	hsa00272	Cysteine metabolism	54	1	61.9585	3.151	16.9520323014425	6.22293531413624	15.7665140107762
65	hsa00910	Nitrogen metabolism	20	5	24.03	13.019	12.0657856430148	13.0589883289701	11.8320916582944
15	hsa00230	Purine metabolism	19	68	22.331	60.512	6.494776448895	18.0337203890676	11.5235341814825
17	hsa00240	Pyrimidine metabolism	16	14	22.4005	32.181	8.75076714783771	22.9675368019025	11.2919735384545
67	hsa00950	Alkaloid biosynthesis I	30	4	46.4935	9.697	21.2181742538954	10.1659499082741	10.850886309957
61	hsa00760	Nicotinate and nicotinamide metabolism	13	60	16.8935	49.241	7.92607913665265	23.6575272925468	10.4775539266328
37	hsa00460	Cyanoamino acid metabolism	7	9	14.2355	17.114	15.367463964451	15.1907789057627	10.3404975644113
28	hsa00340	Histidine metabolism	18	35	20.8995	48.61	9.86295734948082	20.1069189133539	9.58204775389325
69	hsa00970	Aminoacyl-tRNA biosynthesis	21.5	3	28.268	12.831	16.6010171305788	17.5338494026519	8.73627489379012
38	hsa00471	D-Glutamine and D-glutamate metabolism	10	15	21.9585	29.916	20.4624225957849	15.186097640986	8.50417382141238
80	hsa05014	Amyotrophic lateral sclerosis (ALS)	33	15	40.633	29.916	15.7592882506212	15.186097640986	8.16772921223343
68	hsa00960	Alkaloid biosynthesis II	8	29	13.586	42.469	14.6057156938964	22.0492904695414	8.0393115505083
27	hsa00330	Arginine and proline metabolism	47	7	44.085	15.483	15.7078168601022	15.289325507506	7.77891153734822
75	hsa04720	Long-term potentiation	46	15	51.7105	29.916	15.0815912338236	15.186097640986	7.45972455574968
8	hsa00061	Fatty acid biosynthesis	3	78	7.628	53.47	12.568376191063	22.194406765933	7.08894851323607
20	hsa00260	Glycine, serine and threonine metabolism	41	6	41.641	16.325	17.6084689049666	18.6174645154754	6.96313287761178
73	hsa04540	Gap junction	48	15	53.7115	29.916	17.692216714767	15.186097640986	6.94553768544043
7	hsa00053	Ascorbate and aldarate metabolism	28	12	34.799	32.221	16.4677650665258	24.2873224755845	6.67078777160817
85	hsa05217	Basal cell carcinoma	6	50	18.0765	58.091	21.1888145872678	13.1040617914994	6.64632367329112
60	hsa00750	Vitamin B6 metabolism	14	39	25.687	53.045	19.5237344585304	18.2061648745539	6.37550835380355
11	hsa00120	Bile acid biosynthesis	11	69	19.6305	55.785	13.8836766105461	20.7628001211029	6.34098941562869
39	hsa00480	Glutathione metabolism	29	8	33.681	21.539	19.8672077792765	23.790175523763	6.24008206396048
72	hsa04340	Hedgehog signaling pathway	17	50	28.4885	58.091	21.0493157000754	13.1040617914994	6.14907579331228
71	hsa04070	Phosphatidylinositol signaling system	36	61	36.6545	60.229	10.6569437551392	19.8488421711579	6.09551227799765
26	hsa00310	Lysine degradation	61	26	71.778	39.45	9.63244517243675	18.7540719635821	5.95183775167582
58	hsa00730	Thiamine metabolism	26	23	40.1135	38.653	22.8245882674711	19.8412768557688	5.89815528367857
49	hsa00600	Sphingolipid metabolism	12	72	22.794	55.015	14.8749900614867	19.9687637706125	5.79319336637962
42	hsa00550	Peptidoglycan biosynthesis	24	32	44.7615	46.109	20.8409503853102	21.0035298763629	5.64150223278292
74	hsa04664	Fc epsilon RI signaling pathway	66.5	38	75.855	52.239	7.46479726437351	16.9902486016994	5.6302305176334
5	hsa00051	Fructose and mannose metabolism	27	37	33.2465	38.583	16.6007551883287	25.8839156251153	5.54599495787383
31	hsa00361	gamma-Hexachlorocyclohexane degradation	25	34	31.6045	37.261	18.4187018632782	25.3409755937699	5.45761818180115
25	hsa00300	Lysine biosynthesis	76	11	55.9115	24.292	20.0450672853067	16.0455662472908	5.28527437179601
81	hsa05016	Huntington's disease	82	15	72.404	29.916	10.7732003529984	15.186097640986	5.20529316375536
12	hsa00140	C21-Steroid hormone metabolism	32	50	38.445	58.091	23.7990623842699	13.1040617914994	5.13456742282515
16	hsa00232	Caffeine metabolism	64	2	49.409	15.288	22.4641126100132	21.081543764333	5.05581805572335
77	hsa04742	Taste transduction	85	15	60.796	29.916	17.1154995347587	15.186097640986	4.85803167206497
43	hsa00561	Glycerolipid metabolism	42	65	39.5485	44.179	11.5512912732768	23.612465087481	4.82737964303065
40	hsa00500	Starch and sucrose metabolism	40	75	46.9475	60.47	11.4458508312511	18.2732320898907	4.76298977729868
10	hsa00100	Biosynthesis of steroids	38	50	38.5245	58.091	26.2621467153792	13.1040617914994	4.68935530894194
1	hsa00010	Glycolysis / Gluconeogenesis	34	66	38.6795	41.93	13.7126425723241	25.7755208963365	4.67977291684285
4	hsa00040	Pentose and glucuronate interconversions	15	79	25.4975	42.794	16.598230176588	24.4052695371549	4.6656099368396
33	hsa00400	Phenylalanine, tyrosine and tryptophan biosynthesis	35	47	56.0245	48.175	18.2564631897363	23.4005119379675	4.55767066071208
29	hsa00350	Tyrosine metabolism	63	10	57.0275	25.801	20.2296374654115	23.0673253867998	4.52443311976769
2	hsa00020	Citrate cycle (TCA cycle)	49	45	61.0775	43.456	14.0783501765546	23.7905034005599	4.46459022335973
54	hsa00643	Styrene degradation	9	70	23.099	60.749	22.7279730675606	16.8993961012987	4.4378473524131
46	hsa00565	Ether lipid metabolism	45	49	45.484	55.09	17.5520602442796	20.2399000381315	4.27036111429672
76	hsa04730	Long-term depression	77	30	66.5745	46.361	15.1890555057633	16.1466217021516	4.18851899422943
56	hsa00680	Methane metabolism	69	23	55.81	38.653	19.6707991789947	19.8412768557688	4.14066081703366
44	hsa00562	Inositol phosphate metabolism	62	31	60.745	40.518	13.1301895217425	25.3425318372084	4.11373304213949
70	hsa01040	Biosynthesis of unsaturated fatty acids	31	67	50.6	58.291	18.6988675498718	18.6496683383145	4.0672389001114
51	hsa00630	Glyoxylate and dicarboxylate metabolism	71	13	57.127	31.184	19.9141141641536	23.1235560163839	4.00365007840232
66	hsa00920	Sulfur metabolism	58	28	55.948	39.183	19.3389319842201	23.6966884615561	3.98936511755448
64	hsa00860	Porphyrin and chlorophyll metabolism	65	25	62.3925	37.324	16.7358681589284	23.5730080963527	3.94466868943197
52	hsa00632	Benzoate degradation via CoA ligation	21.5	76	40.6815	44.491	18.8097212462961	23.9909876096522	3.94074743878741
36	hsa00440	Aminophosphonate metabolism	23	59	33.39	44.971	22.8759307615714	24.9319024295933	3.9207594757905
53	hsa00640	Propanoate metabolism	53	44	56.409	49.567	16.6470520916871	23.0129769501494	3.91091462782833
45	hsa00564	Glycerophospholipid metabolism	57	55	55.125	45.123	11.6870424813963	23.9547845471986	3.90279544973095
35	hsa00430	Taurine and hypotaurine metabolism	73	27	43.2425	38.379	23.5868879896233	18.4140282240317	3.85193547254113
34	hsa00410	beta-Alanine metabolism	44	57	42.946	45.948	16.7273844156637	23.4665288011238	3.8490516112684
32	hsa00380	Tryptophan metabolism	66.5	36	59.796	45.528	14.2222591966486	23.1919616048984	3.6404402929777
3	hsa00030	Pentose phosphate pathway	39	74	45.2675	57.587	17.9186012294492	19.0482878041116	3.36125656297525
23	hsa00280	Valine, leucine and isoleucine degradation	60	48	53.963	50.241	19.3405192972342	21.2450999826613	3.23175024976515
62	hsa00770	Pantothenate and CoA biosynthesis	72	33	58.5715	45.768	17.9700740485762	22.5763563904335	3.22660396608958
79	hsa05012	Parkinson's disease	79	22	69.9095	35.992	12.9384103433232	25.0786936836207	3.2101555181257
19	hsa00252	Alanine and aspartate metabolism	37	80	41.728	55.768	18.8627229826003	20.0534864379818	2.99979724240869
78	hsa04912	GnRH signaling pathway	43	85	48.383	72.616	15.8580038872264	10.2586443443461	2.9695816485737
83	hsa05200	Pathways in cancer	84	43	70.4575	54.927	12.5895965658829	16.4223434492269	2.9175685567869
14	hsa00220	Urea cycle and metabolism of amino groups	50	84	47.259	45.812	15.2474392408497	23.6951496327015	2.55324517547574
82	hsa05120	Epithelial cell signaling in Helicobacter pylori infection	80	42	67.9815	52.305	14.3831771015146	22.17583691189	2.51591538072486
57	hsa00720	Reductive carboxylate cycle (CO2 fixation)	74	45	56.9705	43.456	19.7575236173335	23.7905034005599	2.42338750722066
30	hsa00360	Phenylalanine metabolism	59	63	53.765	47.824	20.5539714104292	23.0789441192976	2.40217607368314
18	hsa00251	Glutamate metabolism	70	54	61.288	49.348	17.5429419086655	23.6011421314713	2.36728810869529
55	hsa00650	Butanoate metabolism	51	83	51.3425	54.326	17.0117560408558	19.8347962717832	2.31784944757927
48	hsa00591	Linoleic acid metabolism	55	73	44.708	62.823	22.4459585907365	15.9855312144517	2.30143837524676
6	hsa00052	Galactose metabolism	52	81	57.7075	46.519	18.0861633038368	23.3513795293967	2.19212515714347
50	hsa00620	Pyruvate metabolism	56	82	55.2095	34.415	15.5123174200937	26.6231396827378	2.1862184669517
21	hsa00271	Methionine metabolism	68	64	61.961	54.345	17.2417445972488	21.3058657396247	2.18149157518987
13	hsa00190	Oxidative phosphorylation	81	56	71.796	42.159	10.3948033139611	23.6275258751097	1.88924053487154
9	hsa00072	Synthesis and degradation of ketone bodies	83	58	54.2705	59.475	22.0453527376481	17.4165068170891	1.84653118934129
84	hsa05211	Renal cell carcinoma	86	70	69.6645	60.749	11.6413792765918	16.8993961012987	1.09185358032321
47	hsa00590	Arachidonic acid metabolism	75	85	60.264	72.616	17.3386975991403	10.2586443443461	0.887051039026785
86	hsa05320	Autoimmune thyroid disease	78	77	20.9855	41.429	21.7988469759178	25.6177522087366	0.803220184091465
