# Supplementary material for: Inhibition of the hexosamine biosynthetic pathway promotes castration-resistant prostate cancer
Source: Nat Commun. 2016 May 19;7:11612. doi: 10.1038/ncomms11612 (PMC4874037; doi:10.1038/ncomms11612)
Supplement: Supplementary Software — R software code used for integrative analysis [file ncomms11612-s3.zip › integHBP/Analysis/seedchecks/pathRankDetails010516_seed32.csv]

	pathID	pathName	GSArank.all.g	NetGSArank.all.m	GSArank.avg.g	NetGSArank.avg.m	sd.g	sd.m	integrative.rank
59	hsa00740	Riboflavin metabolism	2	41	2.7255	53.632	1.23912678333784	16.615012327249	71.3652739194056
24	hsa00290	Valine, leucine and isoleucine biosynthesis	4	21	5.7705	33.186	3.38999584392398	20.9556804839295	27.633309851426
41	hsa00530	Aminosugars metabolism	5	40	8.1815	51.131	3.37945683187084	21.4912473512524	26.4511911240156
63	hsa00780	Biotin metabolism	1	62	1.673	52.405	4.53305852814847	22.0177600304108	20.1071852985096
22	hsa00272	Cysteine metabolism	54	1	59.716	3.323	17.151297648021	7.29615685857321	13.7110799574736
65	hsa00910	Nitrogen metabolism	20	5	25.005	12.599	12.6111861859627	12.1179636921409	12.079557178124
15	hsa00230	Purine metabolism	19	68	22.193	60.667	6.37894520606204	17.934596754897	11.7194745379402
37	hsa00460	Cyanoamino acid metabolism	7	9	12.8155	16.633	13.6009630521499	14.3365214346733	11.3225867504195
67	hsa00950	Alkaloid biosynthesis I	30	4	45.3815	9.228	21.3482307160267	9.84768972871267	11.0983832664981
17	hsa00240	Pyrimidine metabolism	16	14	22.509	33.431	9.32318834095079	24.2444020349034	10.6264248914788
61	hsa00760	Nicotinate and nicotinamide metabolism	13	60	16.9505	49.327	8.00771023284267	22.9223800358188	10.4189817851667
28	hsa00340	Histidine metabolism	18	35	20.297	48.228	9.22864881545283	20.43887873059	10.020888364962
69	hsa00970	Aminoacyl-tRNA biosynthesis	21.5	3	27.874	12.327	16.077456534185	16.7378082563168	9.09260571891988
38	hsa00471	D-Glutamine and D-glutamate metabolism	10	15	22.646	28.681	20.6287840342258	14.1811263072911	8.80981928245914
80	hsa05014	Amyotrophic lateral sclerosis (ALS)	33	15	40.9445	28.681	16.1228755768587	14.1811263072911	8.4264492391671
27	hsa00330	Arginine and proline metabolism	47	7	45.2705	14.864	15.0715537182296	13.9748631764608	8.37857049523403
68	hsa00960	Alkaloid biosynthesis II	8	29	12.6525	41.519	14.0167208080996	22.7703343657296	8.18329951208341
8	hsa00061	Fatty acid biosynthesis	3	78	7.2005	53.571	10.9810123568996	21.8596157743406	8.06128605734627
75	hsa04720	Long-term potentiation	46	15	51.9385	28.681	15.2317094484737	14.1811263072911	7.76892379796024
73	hsa04540	Gap junction	48	15	53.155	28.681	17.1640782036374	14.1811263072911	7.34935804215693
20	hsa00260	Glycine, serine and threonine metabolism	41	6	42.795	15.857	17.2168782273644	17.7740391432974	7.22900516373335
7	hsa00053	Ascorbate and aldarate metabolism	28	12	34.486	34.06	15.8201163105737	24.5719388771049	6.7816911563441
85	hsa05217	Basal cell carcinoma	6	50	18.1435	57.653	21.6009318782317	13.2866521790151	6.53458787217409
11	hsa00120	Bile acid biosynthesis	11	69	18.8935	55.059	13.836197024403	20.7140191558661	6.36181550963905
49	hsa00600	Sphingolipid metabolism	12	72	21.703	56.187	13.4379637545973	19.883092525268	6.33561253780992
60	hsa00750	Vitamin B6 metabolism	14	39	25.3955	51.884	19.2418314572139	18.9187331093407	6.33098543594711
39	hsa00480	Glutathione metabolism	29	8	34.8	21.687	20.2700240225283	23.3232288503115	6.24854919589386
72	hsa04340	Hedgehog signaling pathway	17	50	27.547	57.653	20.4234891708031	13.2866521790151	6.21217575758703
26	hsa00310	Lysine degradation	61	26	71.99	39.649	9.25559647273292	18.5960644388164	6.08937519213928
71	hsa04070	Phosphatidylinositol signaling system	36	61	36.615	61.904	11.0949706341826	18.7519711076041	5.98319823842828
58	hsa00730	Thiamine metabolism	26	23	39.4055	37.821	22.8150135786634	19.3908990499658	5.97419542012318
74	hsa04664	Fc epsilon RI signaling pathway	66.5	38	75.774	51.64	7.28618641763389	16.6559244660817	5.75543931209944
5	hsa00051	Fructose and mannose metabolism	27	37	32.753	37.967	16.2783745035085	25.9162412892488	5.61516382203355
42	hsa00550	Peptidoglycan biosynthesis	24	32	45.9145	45.043	21.5733017198828	20.7452528670179	5.57148516660015
81	hsa05016	Huntington's disease	82	15	72.3315	28.681	10.3703858487837	14.1811263072911	5.55931290941614
31	hsa00361	gamma-Hexachlorocyclohexane degradation	25	34	32.063	37.435	19.0776043041569	25.7411418041504	5.30884467362888
16	hsa00232	Caffeine metabolism	64	2	49.287	14.766	21.972150700521	20.3327485762418	5.22722773244463
77	hsa04742	Taste transduction	85	15	60.0655	28.681	17.3127464875144	14.1811263072911	5.1926925928567
12	hsa00140	C21-Steroid hormone metabolism	32	50	38.7755	57.653	23.7532748861671	13.2866521790151	5.10021984323899
25	hsa00300	Lysine biosynthesis	76	11	54.587	24.347	19.9244426374846	16.8385310264027	5.06554355440669
4	hsa00040	Pentose and glucuronate interconversions	15	79	24.1965	44.803	15.6091089442041	24.5959987427662	4.93794738999659
43	hsa00561	Glycerolipid metabolism	42	65	39.3405	45.785	11.205059710377	24.1967820021436	4.92525466755741
1	hsa00010	Glycolysis / Gluconeogenesis	34	66	38.104	42.033	13.5264425718165	25.4974514614899	4.74186293765438
10	hsa00100	Biosynthesis of steroids	38	50	38.4365	57.653	25.113829301247	13.2866521790151	4.73586588171574
29	hsa00350	Tyrosine metabolism	63	10	57.7555	25.731	19.8280892390788	22.3371795128344	4.65757160747585
40	hsa00500	Starch and sucrose metabolism	40	75	47.0585	60.882	11.7572982360665	18.8064818549286	4.63559491249766
33	hsa00400	Phenylalanine, tyrosine and tryptophan biosynthesis	35	47	53.8275	47.581	17.7338654481682	23.9217827657282	4.60435902008281
2	hsa00020	Citrate cycle (TCA cycle)	49	45	61.8145	42.299	14.2973162867373	23.7184772944041	4.42861280797718
76	hsa04730	Long-term depression	77	30	66.5985	45.913	14.6955097140506	15.5962390874747	4.33520721997217
54	hsa00643	Styrene degradation	9	70	23.645	60.891	23.3766109806563	17.6696161343232	4.29877196280631
46	hsa00565	Ether lipid metabolism	45	49	45.647	55.184	17.7172456039812	20.3733457541273	4.23575375076989
56	hsa00680	Methane metabolism	69	23	56.773	37.821	19.5319601798813	19.3908990499658	4.22208390537055
70	hsa01040	Biosynthesis of unsaturated fatty acids	31	67	50.361	57.505	18.3888098398816	18.4711981246523	4.12809710698557
44	hsa00562	Inositol phosphate metabolism	62	31	60.8945	41.397	13.9030361491353	24.6799613348865	4.06721569571467
66	hsa00920	Sulfur metabolism	58	28	56.13	41.677	18.7078481815409	23.6090249069515	4.04919589488656
52	hsa00632	Benzoate degradation via CoA ligation	21.5	76	40.7565	47.375	18.4544310065029	24.034350938293	4.00696135846765
36	hsa00440	Aminophosphonate metabolism	23	59	32.403	45.343	22.2802378802382	25.0786420942062	3.98898863124171
53	hsa00640	Propanoate metabolism	53	44	56.3325	48.982	16.4458706188031	22.5755471989348	3.97210400562014
64	hsa00860	Porphyrin and chlorophyll metabolism	65	25	63.477	36.82	16.7121143415717	23.922706700871	3.90809031166385
35	hsa00430	Taurine and hypotaurine metabolism	73	27	44.9465	39.215	23.593792717679	18.2543692577146	3.88026072446721
34	hsa00410	beta-Alanine metabolism	44	57	42.7865	47.346	16.5435291309353	23.5121054587441	3.87514204707856
51	hsa00630	Glyoxylate and dicarboxylate metabolism	71	13	56.5865	31.397	20.2949415471541	23.9924786137246	3.87267371618514
45	hsa00564	Glycerophospholipid metabolism	57	55	55.539	45.766	11.6611947270622	24.9136897294627	3.85706959272767
32	hsa00380	Tryptophan metabolism	66.5	36	60.759	46.038	13.9014628607809	23.0871733560775	3.68368374827763
3	hsa00030	Pentose phosphate pathway	39	74	44.0985	57.194	18.013273599648	18.6548215313459	3.3615724348233
62	hsa00770	Pantothenate and CoA biosynthesis	72	33	59.3775	45.098	18.1907159258754	21.5984927921115	3.32477091987581
23	hsa00280	Valine, leucine and isoleucine degradation	60	48	53.852	51.325	18.9345217027553	21.1011049860341	3.27421127730975
79	hsa05012	Parkinson's disease	79	22	70.2105	34.779	12.7023537007729	25.2622314798068	3.2028155581843
19	hsa00252	Alanine and aspartate metabolism	37	80	40.2875	55.272	18.0777736364202	21.3968184513455	3.09297874997877
78	hsa04912	GnRH signaling pathway	43	85	48.1345	72.223	15.6613037830886	10.6284634465776	2.99764630838735
83	hsa05200	Pathways in cancer	84	43	69.815	54.664	12.5932070523701	16.9685897185664	2.83125000443923
82	hsa05120	Epithelial cell signaling in Helicobacter pylori infection	80	42	69.498	54.617	13.9003314786092	20.9890173626554	2.64756351965436
14	hsa00220	Urea cycle and metabolism of amino groups	50	84	48.1865	48.886	15.4687992908791	23.1728717682118	2.52137329719598
57	hsa00720	Reductive carboxylate cycle (CO2 fixation)	74	45	57.0345	42.299	19.5178509640856	23.7184772944041	2.43682828299612
30	hsa00360	Phenylalanine metabolism	59	63	53.8	49.015	20.5080247483535	23.3664452958888	2.39243307038254
18	hsa00251	Glutamate metabolism	70	54	61.76	48.769	17.2007198908873	23.6999435933153	2.38073910457236
48	hsa00591	Linoleic acid metabolism	55	73	47.2985	63.191	22.475827249749	15.6408169273269	2.31884573343628
55	hsa00650	Butanoate metabolism	51	83	50.936	56.586	17.1509200353234	20.2071505396712	2.29696249033355
21	hsa00271	Methionine metabolism	68	64	63.5665	52.56	16.1223837880448	21.2913062004124	2.25873890015702
50	hsa00620	Pyruvate metabolism	56	82	55.242	34.104	15.2508368302865	26.1255761607228	2.2240586830216
6	hsa00052	Galactose metabolism	52	81	57.4975	47.312	18.2197064040959	23.0734705027449	2.18103583110345
13	hsa00190	Oxidative phosphorylation	81	56	71.9335	44.251	9.99721321279195	24.2369434629953	1.87920642176944
9	hsa00072	Synthesis and degradation of ketone bodies	83	58	53.566	57.965	21.6478815308744	17.8845081182187	1.80629068789729
84	hsa05211	Renal cell carcinoma	86	70	70.1095	60.891	11.6844677472505	17.6696161343232	1.04768722830942
47	hsa00590	Arachidonic acid metabolism	75	85	61.083	72.223	17.4017364487407	10.6284634465776	0.877760309301865
86	hsa05320	Autoimmune thyroid disease	78	77	21.3195	40.917	22.2601366445364	25.2402294003082	0.800503099146102
