# Supplementary material for: Inhibition of the hexosamine biosynthetic pathway promotes castration-resistant prostate cancer
Source: Nat Commun. 2016 May 19;7:11612. doi: 10.1038/ncomms11612 (PMC4874037; doi:10.1038/ncomms11612)
Supplement: Supplementary Software — R software code used for integrative analysis [file ncomms11612-s3.zip › integHBP/Analysis/seedchecks/pathRankDetails010516_seed33.csv]

	pathID	pathName	GSArank.all.g	NetGSArank.all.m	GSArank.avg.g	NetGSArank.avg.m	sd.g	sd.m	integrative.rank
59	hsa00740	Riboflavin metabolism	2	41	2.7775	53.604	1.26346352938662	16.5699652307344	70.0514958754295
24	hsa00290	Valine, leucine and isoleucine biosynthesis	4	21	5.717	33.722	3.44837676339206	20.7427331125138	27.251132906476
41	hsa00530	Aminosugars metabolism	5	40	8.141	51.083	3.55974588851378	22.0196043101136	25.1698137270443
63	hsa00780	Biotin metabolism	1	62	1.6525	52.918	4.04442222092366	22.4527816406654	22.3773008905943
22	hsa00272	Cysteine metabolism	54	1	61.7	3.216	16.5240292768908	7.24982095667913	13.8594535099668
65	hsa00910	Nitrogen metabolism	20	5	24.7335	12.388	12.6703301067894	11.5612767080076	12.3805865913375
15	hsa00230	Purine metabolism	19	68	21.9125	60.697	6.19463212928881	18.0000331164193	12.032799490423
37	hsa00460	Cyanoamino acid metabolism	7	9	13.1315	16.372	13.7315699671874	14.4186515844414	11.2356505889116
67	hsa00950	Alkaloid biosynthesis I	30	4	47.3265	9.264	20.8096657815531	9.78263788576496	11.2235308752886
17	hsa00240	Pyrimidine metabolism	16	14	22.121	33.897	8.88291986146815	24.6721118695604	10.9516736336065
61	hsa00760	Nicotinate and nicotinamide metabolism	13	60	17.2115	48.544	7.9717040722681	23.3521602295674	10.4390432470277
28	hsa00340	Histidine metabolism	18	35	20.3865	48.548	9.81313738900131	20.4886671475106	9.56937881872407
69	hsa00970	Aminoacyl-tRNA biosynthesis	21.5	3	28.474	11.854	15.7602572856445	15.86311199993	9.45132749567889
38	hsa00471	D-Glutamine and D-glutamate metabolism	10	15	22.6365	29.081	20.527103539704	13.6984702462387	9.00719944057461
80	hsa05014	Amyotrophic lateral sclerosis (ALS)	33	15	40.9215	29.081	15.6603267393622	13.6984702462387	8.70426526561104
68	hsa00960	Alkaloid biosynthesis II	8	29	12.5435	41.814	13.5870329805744	22.8213105718365	8.35585146981514
27	hsa00330	Arginine and proline metabolism	47	7	44.7175	15.077	15.5528079002984	14.670661174579	8.02494315414561
75	hsa04720	Long-term potentiation	46	15	51.49	29.081	15.3574982582696	13.6984702462387	7.92576700734427
8	hsa00061	Fatty acid biosynthesis	3	78	7.421	54.081	11.3209506192246	21.7413229616812	7.83382985108994
73	hsa04540	Gap junction	48	15	52.534	29.081	17.1909095562559	13.6984702462387	7.52470221819107
20	hsa00260	Glycine, serine and threonine metabolism	41	6	41.78	16.267	17.7058209664533	18.0875335485486	7.07623816808726
85	hsa05217	Basal cell carcinoma	6	50	17.668	57.697	20.8212583865817	13.1005654769485	6.71456034816391
7	hsa00053	Ascorbate and aldarate metabolism	28	12	35.041	33.178	16.1047720469022	24.7475808667991	6.69410965666141
11	hsa00120	Bile acid biosynthesis	11	69	19.2915	55.102	13.4230941741168	20.4733669618545	6.54107484229165
72	hsa04340	Hedgehog signaling pathway	17	50	26.361	57.697	19.3838957491629	13.1005654769485	6.43555074159722
49	hsa00600	Sphingolipid metabolism	12	72	21.719	56.527	13.2031951952307	20.3014635043984	6.41930616106128
60	hsa00750	Vitamin B6 metabolism	14	39	26.072	51.853	20.1083978393025	19.270410990421	6.12118943697412
58	hsa00730	Thiamine metabolism	26	23	38.0295	38.033	22.0591587835129	19.5869231519031	6.03277744979756
39	hsa00480	Glutathione metabolism	29	8	35.8035	22.49	20.775617054952	24.7753045534402	5.9803932554085
26	hsa00310	Lysine degradation	61	26	71.552	39.846	9.66435179904455	18.6044728603207	5.96908083894467
71	hsa04070	Phosphatidylinositol signaling system	36	61	37.348	60.699	11.1298368932015	18.9866503599738	5.95166059304924
81	hsa05016	Huntington's disease	82	15	72.0725	29.081	10.255250553444	13.6984702462387	5.74361647724226
5	hsa00051	Fructose and mannose metabolism	27	37	33.755	36.259	16.4207983246131	25.6984499402071	5.59954538109176
42	hsa00550	Peptidoglycan biosynthesis	24	32	45.598	45.752	21.5360441399343	20.9731344431005	5.54773081883848
74	hsa04664	Fc epsilon RI signaling pathway	66.5	38	75.621	52.302	7.64714573143718	17.2222937904161	5.52588823159177
31	hsa00361	gamma-Hexachlorocyclohexane degradation	25	34	31.7525	36.796	18.9186656416265	25.1897778654142	5.38121481220171
77	hsa04742	Taste transduction	85	15	59.386	29.081	17.5984291545782	13.6984702462387	5.36970785575763
25	hsa00300	Lysine biosynthesis	76	11	55.706	24.107	19.1823493484642	16.0138688328272	5.31933009237539
12	hsa00140	C21-Steroid hormone metabolism	32	50	37.255	57.697	23.6319475275303	13.1005654769485	5.15166347614353
16	hsa00232	Caffeine metabolism	64	2	48.7335	15.827	22.0489883132001	21.1463055221766	5.06274643571211
40	hsa00500	Starch and sucrose metabolism	40	75	45.868	59.761	11.081668618912	19.3377824175584	4.86178538872794
43	hsa00561	Glycerolipid metabolism	42	65	40.1135	47.113	11.4708521129948	24.0224334385238	4.83879730995826
4	hsa00040	Pentose and glucuronate interconversions	15	79	24.005	43.676	16.2314643650977	24.2153547859082	4.76619787374835
10	hsa00100	Biosynthesis of steroids	38	50	38.366	57.697	25.3107818859805	13.1005654769485	4.76023943923078
1	hsa00010	Glycolysis / Gluconeogenesis	34	66	38.372	42.21	14.1595412569973	25.0196699395472	4.58239872701027
33	hsa00400	Phenylalanine, tyrosine and tryptophan biosynthesis	35	47	55.3595	46.24	17.9830030347589	23.7324172310287	4.57707769203106
29	hsa00350	Tyrosine metabolism	63	10	57.2935	26.306	20.1070236522005	23.2809012790391	4.50104485125368
54	hsa00643	Styrene degradation	9	70	23.4725	61.262	23.2890397638701	16.2931526360868	4.39259803711337
2	hsa00020	Citrate cycle (TCA cycle)	49	45	61.1265	44.164	14.3481223986404	24.3582928472098	4.37268892040661
46	hsa00565	Ether lipid metabolism	45	49	44.6205	54.28	17.2794620737904	20.7577089892522	4.26127640546177
76	hsa04730	Long-term depression	77	30	66.9115	46.374	14.5426925862324	16.074218628117	4.23368163021699
56	hsa00680	Methane metabolism	69	23	56.8535	38.033	19.2247334995346	19.5869231519031	4.20378000721764
70	hsa01040	Biosynthesis of unsaturated fatty acids	31	67	49.663	56.899	18.7179002772958	18.5201456472349	4.0716936786335
44	hsa00562	Inositol phosphate metabolism	62	31	61.55	40.051	13.8611013317893	24.7656563962423	4.06480435848858
51	hsa00630	Glyoxylate and dicarboxylate metabolism	71	13	57.0425	30.967	20.4045040992801	23.103066087917	3.98717865649716
66	hsa00920	Sulfur metabolism	58	28	55.7385	40.179	19.1533605137315	23.9180482488022	3.98085107313732
64	hsa00860	Porphyrin and chlorophyll metabolism	65	25	62.779	36.912	16.2144400787405	23.6864371171205	3.97434697598229
36	hsa00440	Aminophosphonate metabolism	23	59	32.7125	45.692	22.5998085189918	25.1647849663454	3.94454837550787
53	hsa00640	Propanoate metabolism	53	44	57.5135	48.929	16.6274784856511	22.9181412902574	3.92105084358258
45	hsa00564	Glycerophospholipid metabolism	57	55	55.3995	46.721	11.6521209087304	24.2604560700892	3.89365747412833
35	hsa00430	Taurine and hypotaurine metabolism	73	27	45.041	39.043	23.3854377273058	18.4488349363994	3.8509010476024
34	hsa00410	beta-Alanine metabolism	44	57	44.0545	46.638	16.880869156933	23.5841720051642	3.81930177484357
52	hsa00632	Benzoate degradation via CoA ligation	21.5	76	41.298	45.472	19.469688358183	24.6883115811659	3.80975879563083
32	hsa00380	Tryptophan metabolism	66.5	36	60.243	46.043	14.1832512357222	23.296391842362	3.63454697873295
3	hsa00030	Pentose phosphate pathway	39	74	44.61	57.434	17.3088849293505	19.2584145383396	3.44817185148225
23	hsa00280	Valine, leucine and isoleucine degradation	60	48	53.9845	51.828	19.3720749285418	21.3950032054721	3.21661433918195
62	hsa00770	Pantothenate and CoA biosynthesis	72	33	58.9005	46.138	18.6240491020335	22.4522395109944	3.21051553677461
79	hsa05012	Parkinson's disease	79	22	70.203	35.55	12.735324082232	25.4064753358074	3.18657693461154
78	hsa04912	GnRH signaling pathway	43	85	46.68	71.671	15.1146138406362	10.995438083981	3.09298353692655
19	hsa00252	Alanine and aspartate metabolism	37	80	41.184	55.484	18.9441422219251	20.8439971266601	2.97516639562658
83	hsa05200	Pathways in cancer	84	43	70.1325	55.621	12.4440366359874	16.8673609929611	2.84966759691604
82	hsa05120	Epithelial cell signaling in Helicobacter pylori infection	80	42	68.7575	53.085	13.9732492801583	21.6876030747321	2.57587530423365
14	hsa00220	Urea cycle and metabolism of amino groups	50	84	47.5555	47.726	15.2890622725913	24.0222395290696	2.54491497152201
18	hsa00251	Glutamate metabolism	70	54	61.508	49.251	17.059380365607	22.9934490170069	2.43171058321836
57	hsa00720	Reductive carboxylate cycle (CO2 fixation)	74	45	57.4665	44.164	19.4220452989275	24.3582928472098	2.39360124906753
30	hsa00360	Phenylalanine metabolism	59	63	52.6985	48.291	20.4995018799806	23.3765862303242	2.3925551456691
48	hsa00591	Linoleic acid metabolism	55	73	47.166	62.158	22.388863419236	16.1494842593143	2.29618277195444
55	hsa00650	Butanoate metabolism	51	83	52.385	55.691	17.4836767859039	20.2090059855235	2.25699501507099
21	hsa00271	Methionine metabolism	68	64	63.585	52.769	16.0425727094858	21.8053459525895	2.23913590076483
50	hsa00620	Pyruvate metabolism	56	82	55.3555	35.535	15.3840026419423	26.4435632439548	2.20416218814211
6	hsa00052	Galactose metabolism	52	81	57.3755	46.321	18.8834407374314	23.7302145393185	2.1063179920819
13	hsa00190	Oxidative phosphorylation	81	56	72.0965	43.959	10.0422250539427	24.2867281486034	1.87389445077835
9	hsa00072	Synthesis and degradation of ketone bodies	83	58	53.2465	59.521	21.7159058829771	17.8965875754806	1.80461742882107
84	hsa05211	Renal cell carcinoma	86	70	70.805	61.262	11.6295839230053	16.2931526360868	1.12937069257498
47	hsa00590	Arachidonic acid metabolism	75	85	60.6195	71.671	17.0785727564512	10.995438083981	0.884528442845356
86	hsa05320	Autoimmune thyroid disease	78	77	21.194	40.514	22.3971649321292	24.7013351857741	0.806672988660186
