# Supplementary material for: Inhibition of the hexosamine biosynthetic pathway promotes castration-resistant prostate cancer
Source: Nat Commun. 2016 May 19;7:11612. doi: 10.1038/ncomms11612 (PMC4874037; doi:10.1038/ncomms11612)
Supplement: Supplementary Software — R software code used for integrative analysis [file ncomms11612-s3.zip › integHBP/Analysis/seedchecks/pathRankDetails010516_seed34.csv]

	pathID	pathName	GSArank.all.g	NetGSArank.all.m	GSArank.avg.g	NetGSArank.avg.m	sd.g	sd.m	integrative.rank
59	hsa00740	Riboflavin metabolism	2	41	2.812	53.683	1.36327345551599	16.4472192793196	65.1467520438799
63	hsa00780	Biotin metabolism	1	62	1.534	53.555	2.83811537801036	22.1646169659041	31.4297222382087
24	hsa00290	Valine, leucine and isoleucine biosynthesis	4	21	5.7765	33.295	3.19194082592962	21.4965596567701	29.0732470476417
41	hsa00530	Aminosugars metabolism	5	40	8.0655	50.157	3.43799062382804	21.6837851293896	26.0186595044714
22	hsa00272	Cysteine metabolism	54	1	61.6585	3.033	16.257642470195	6.34019787617935	15.5940600164645
65	hsa00910	Nitrogen metabolism	20	5	25.05	12.655	12.2559254121306	12.1871449282226	12.1951446064914
37	hsa00460	Cyanoamino acid metabolism	7	9	12.666	16.326	12.9439557319233	14.1987086499909	11.6739481750495
15	hsa00230	Purine metabolism	19	68	21.881	61.404	6.45492099138363	17.7092744741958	11.6074825022288
67	hsa00950	Alkaloid biosynthesis I	30	4	46.017	9.399	21.1932622634026	9.68739617465109	11.2573677878336
17	hsa00240	Pyrimidine metabolism	16	14	22.391	32.939	8.79180953586433	24.0162457319844	11.1153072880777
61	hsa00760	Nicotinate and nicotinamide metabolism	13	60	16.737	49.222	7.84795651245733	22.5255880748565	10.6278430268407
28	hsa00340	Histidine metabolism	18	35	20.7125	48.525	9.45870291376206	20.4962794787852	9.8319149524083
8	hsa00061	Fatty acid biosynthesis	3	78	6.463	51.597	9.57804102464955	21.5681194074675	9.18734313376132
69	hsa00970	Aminoacyl-tRNA biosynthesis	21.5	3	28.3005	12.94	16.3170523056692	18.1103391570778	8.65243993836842
38	hsa00471	D-Glutamine and D-glutamate metabolism	10	15	22.701	29.589	20.5374020724113	14.7984145121047	8.61464315573019
68	hsa00960	Alkaloid biosynthesis II	8	29	12.329	43.022	13.1588340636211	22.83082921759	8.54399600402469
80	hsa05014	Amyotrophic lateral sclerosis (ALS)	33	15	40.9215	29.589	14.9709290448678	14.7984145121047	8.47237665922254
27	hsa00330	Arginine and proline metabolism	47	7	44.973	14.829	15.3644178651954	14.2509946968571	8.21706110485389
75	hsa04720	Long-term potentiation	46	15	51.073	29.589	14.7632016555733	14.7984145121047	7.64256145043829
20	hsa00260	Glycine, serine and threonine metabolism	41	6	41.222	15.441	17.3446548842303	17.3759731653638	7.31372329127899
73	hsa04540	Gap junction	48	15	52.54	29.589	17.551494379538	14.7984145121047	7.08741909829254
7	hsa00053	Ascorbate and aldarate metabolism	28	12	34.601	31.774	15.5889966263328	24.3055484135554	6.87043600636007
11	hsa00120	Bile acid biosynthesis	11	69	18.895	55.514	12.9789031480679	20.9333707273819	6.71552768470841
85	hsa05217	Basal cell carcinoma	6	50	18.8115	58.307	21.876764170246	13.2511261160455	6.49477405981882
60	hsa00750	Vitamin B6 metabolism	14	39	25.334	52.5	19.1829984994899	18.2262501956984	6.43901724142552
49	hsa00600	Sphingolipid metabolism	12	72	21.107	56.497	13.2648410094885	20.0669048852002	6.40154382981191
72	hsa04340	Hedgehog signaling pathway	17	50	26.816	58.307	19.697198369911	13.2511261160455	6.34602041587106
39	hsa00480	Glutathione metabolism	29	8	34.2735	21.513	20.2689362702518	23.6425633509102	6.20295290152522
71	hsa04070	Phosphatidylinositol signaling system	36	61	36.818	60.038	10.8352562857912	18.8273477958268	6.08782669303443
26	hsa00310	Lysine degradation	61	26	71.8015	38.788	9.34297270085324	18.6974503783444	6.04531710068765
58	hsa00730	Thiamine metabolism	26	23	39.205	38.015	22.8596158549753	19.7975432242922	5.90118563682582
74	hsa04664	Fc epsilon RI signaling pathway	66.5	38	75.866	52.164	7.28471764113827	16.6508364460875	5.75690555035382
5	hsa00051	Fructose and mannose metabolism	27	37	33.307	38.229	16.6730093336578	25.1006494258934	5.59061083802893
42	hsa00550	Peptidoglycan biosynthesis	24	32	44.3765	46.322	21.6441439358714	20.7826426191241	5.55715722494896
25	hsa00300	Lysine biosynthesis	76	11	55.5125	23.684	19.6103584849923	15.7135947848053	5.39750433472596
81	hsa05016	Huntington's disease	82	15	72.3345	29.589	10.3371038238699	14.7984145121047	5.34908055611911
31	hsa00361	gamma-Hexachlorocyclohexane degradation	25	34	31.623	37.152	19.1941471883042	25.5432839579283	5.30506072677585
16	hsa00232	Caffeine metabolism	64	2	50.4925	15.604	22.1669137638918	20.9020113404925	5.10417671036898
12	hsa00140	C21-Steroid hormone metabolism	32	50	38.8435	58.307	24.0273713152796	13.2511261160455	5.08127158363115
77	hsa04742	Taste transduction	85	15	59.043	29.589	17.532699351399	14.7984145121047	4.97945864758304
4	hsa00040	Pentose and glucuronate interconversions	15	79	24.148	44.306	15.902640975322	23.965155803639	4.86136784908065
40	hsa00500	Starch and sucrose metabolism	40	75	46.558	60.227	11.1412415494532	18.7299300928028	4.85924615033215
43	hsa00561	Glycerolipid metabolism	42	65	40.291	45.633	11.6104315648093	24.3395711902598	4.77970280047807
10	hsa00100	Biosynthesis of steroids	38	50	39.2425	58.307	25.4007902218394	13.2511261160455	4.72128936276426
33	hsa00400	Phenylalanine, tyrosine and tryptophan biosynthesis	35	47	55.221	46.706	17.6247067859096	23.3915525078762	4.66042272661817
1	hsa00010	Glycolysis / Gluconeogenesis	34	66	38.367	41.607	13.8896988712763	25.1018456224568	4.65236933990222
29	hsa00350	Tyrosine metabolism	63	10	57.3245	26.406	19.963516517431	22.611599864858	4.60752480634788
54	hsa00643	Styrene degradation	9	70	21.873	60.679	21.7408839985185	17.3881081577412	4.56539028003708
2	hsa00020	Citrate cycle (TCA cycle)	49	45	61.607	43.294	13.7312999967082	23.7891885000201	4.53290791861138
46	hsa00565	Ether lipid metabolism	45	49	44.8555	54.517	17.3145217205793	19.7864907504139	4.34621175978264
76	hsa04730	Long-term depression	77	30	66.7825	46.653	15.003334422514	16.0287089470896	4.22263772563365
70	hsa01040	Biosynthesis of unsaturated fatty acids	31	67	49.8775	57.423	18.1061198307458	18.7880563673325	4.15738298005272
56	hsa00680	Methane metabolism	69	23	56.4215	38.015	19.52910580963	19.7975432242922	4.1544255341102
44	hsa00562	Inositol phosphate metabolism	62	31	61.678	40.888	13.5765842405091	24.8647483741885	4.09359019336422
66	hsa00920	Sulfur metabolism	58	28	56.026	39.982	19.0590417143956	23.4548034270979	4.03706372784627
64	hsa00860	Porphyrin and chlorophyll metabolism	65	25	63.11	36.972	15.8568073185726	23.5543206656873	4.01963020960742
53	hsa00640	Propanoate metabolism	53	44	57.4195	49.587	16.1171502531397	22.8390905041128	3.99229104304623
36	hsa00440	Aminophosphonate metabolism	23	59	33.0815	45.412	22.1516094573634	25.4214575999589	3.99061231539972
51	hsa00630	Glyoxylate and dicarboxylate metabolism	71	13	57.595	31.6	19.8661304268883	23.401958286683	3.96751939844687
45	hsa00564	Glycerophospholipid metabolism	57	55	55.226	46.027	11.2685138063279	24.5422613789682	3.96615874611646
52	hsa00632	Benzoate degradation via CoA ligation	21.5	76	39.824	44.489	18.8080239729155	24.2302906706871	3.93653339365814
34	hsa00410	beta-Alanine metabolism	44	57	43.378	45.735	16.5984374000725	23.2245593102465	3.88234133419895
35	hsa00430	Taurine and hypotaurine metabolism	73	27	45.549	38.525	23.3940458318005	18.2853419089917	3.87975969494742
32	hsa00380	Tryptophan metabolism	66.5	36	60.997	46.584	13.8269908756995	23.6367857722162	3.64026124577012
3	hsa00030	Pentose phosphate pathway	39	74	43.814	57.893	17.3266302585389	19.0193397962781	3.45381687650741
62	hsa00770	Pantothenate and CoA biosynthesis	72	33	58.808	46.034	18.8374224480019	21.944849519202	3.2570013572902
79	hsa05012	Parkinson's disease	79	22	69.8415	35.349	12.7335883403706	25.1633143959891	3.21138520585122
23	hsa00280	Valine, leucine and isoleucine degradation	60	48	54.3565	50.096	18.8573528764646	21.916092240614	3.21131655616534
19	hsa00252	Alanine and aspartate metabolism	37	80	40.578	54.644	18.5255529502391	21.0889546447425	3.0309020799652
78	hsa04912	GnRH signaling pathway	43	85	46.8565	72.956	15.5458622012927	9.97956189698003	3.03074473470604
83	hsa05200	Pathways in cancer	84	43	70.9375	55.38	11.9687340326513	17.0873513915287	2.82565718226711
82	hsa05120	Epithelial cell signaling in Helicobacter pylori infection	80	42	69.1165	52.42	13.9651782643099	21.0268811222618	2.64136441223795
14	hsa00220	Urea cycle and metabolism of amino groups	50	84	47.0815	48.372	14.9825760580527	23.911155542118	2.59499972015799
57	hsa00720	Reductive carboxylate cycle (CO2 fixation)	74	45	57.259	43.294	19.5126667363322	23.7891885000201	2.43174178724276
18	hsa00251	Glutamate metabolism	70	54	62.518	48.881	17.0045973881281	23.569564343945	2.39984037109117
30	hsa00360	Phenylalanine metabolism	59	63	52.084	49.165	20.2804521828469	23.9007326251732	2.38479314666549
48	hsa00591	Linoleic acid metabolism	55	73	46.9345	62.253	21.5152240196242	16.0212256294789	2.3611596927431
55	hsa00650	Butanoate metabolism	51	83	51.784	53.99	17.0726189648313	20.6431596428463	2.30240836192291
21	hsa00271	Methionine metabolism	68	64	64.6185	52.83	15.9228843491371	21.7212087810718	2.25212407685718
50	hsa00620	Pyruvate metabolism	56	82	55.614	35.02	15.449553155114	25.7843058939043	2.2004469334924
6	hsa00052	Galactose metabolism	52	81	57.109	48.735	18.4165900695484	23.1910456771487	2.15918093893393
13	hsa00190	Oxidative phosphorylation	81	56	72.0625	42.506	10.0891096675516	24.300050544319	1.87041815344666
9	hsa00072	Synthesis and degradation of ketone bodies	83	58	54.6265	59.307	21.0863909580002	17.8744019548975	1.81212771358838
84	hsa05211	Renal cell carcinoma	86	70	70.5845	60.679	11.6173392961694	17.3881081577412	1.06375790854277
47	hsa00590	Arachidonic acid metabolism	75	85	62.021	72.956	16.4176611793093	9.97956189698003	0.931329787465321
86	hsa05320	Autoimmune thyroid disease	78	77	21.0565	41.395	22.7068416651988	25.1223826320098	0.794407727934918
