# Supplementary material for: Inhibition of the hexosamine biosynthetic pathway promotes castration-resistant prostate cancer
Source: Nat Commun. 2016 May 19;7:11612. doi: 10.1038/ncomms11612 (PMC4874037; doi:10.1038/ncomms11612)
Supplement: Supplementary Software — R software code used for integrative analysis [file ncomms11612-s3.zip › integHBP/Analysis/seedchecks/pathRankDetails010516_seed35.csv]

	pathID	pathName	GSArank.all.g	NetGSArank.all.m	GSArank.avg.g	NetGSArank.avg.m	sd.g	sd.m	integrative.rank
59	hsa00740	Riboflavin metabolism	2	41	2.775	52.971	1.28764631519413	16.4923666329959	68.8010848286894
24	hsa00290	Valine, leucine and isoleucine biosynthesis	4	21	5.753	32.835	3.32799738079323	21.4100482289313	28.0225881790456
41	hsa00530	Aminosugars metabolism	5	40	8.214	51.526	3.52464567398301	21.7219051918833	25.4284643174029
22	hsa00272	Cysteine metabolism	54	1	60.5145	2.617	17.1267879830579	5.439475976498	17.7371526318323
63	hsa00780	Biotin metabolism	1	62	1.748	53.9	5.32116630174352	22.3180217334354	17.28204134023
65	hsa00910	Nitrogen metabolism	20	5	24.8575	12.487	12.3699215320352	12.0444551516414	12.2244762173926
15	hsa00230	Purine metabolism	19	68	21.776	61.259	6.59422533796107	17.1789707501944	11.4180562178188
37	hsa00460	Cyanoamino acid metabolism	7	9	12.9275	16.202	13.3636477367084	14.6538025757798	11.3092399380577
17	hsa00240	Pyrimidine metabolism	16	14	22.165	33.135	9.14129850395108	24.5663240896818	10.7384966228619
67	hsa00950	Alkaloid biosynthesis I	30	4	45.848	10.166	20.3427191452427	10.8912379031524	10.4227902750001
61	hsa00760	Nicotinate and nicotinamide metabolism	13	60	16.9135	49.335	8.06562595661813	22.6885774465158	10.3647635146844
28	hsa00340	Histidine metabolism	18	35	20.661	47.932	9.55729673709679	20.9634644761509	9.70012072634719
69	hsa00970	Aminoacyl-tRNA biosynthesis	21.5	3	28.3355	12.545	16.7747901129443	17.2136656550917	8.78451264694754
38	hsa00471	D-Glutamine and D-glutamate metabolism	10	15	22.659	29.088	19.9810650857746	14.6337419138921	8.77378439742641
8	hsa00061	Fatty acid biosynthesis	3	78	6.974	53.473	10.3893581497012	22.1232617330653	8.49200791560541
80	hsa05014	Amyotrophic lateral sclerosis (ALS)	33	15	41.5595	29.088	15.7477522666396	14.6337419138921	8.34919677321876
68	hsa00960	Alkaloid biosynthesis II	8	29	12.871	42.874	14.0528588494243	22.8109724576675	8.16426793914608
27	hsa00330	Arginine and proline metabolism	47	7	46.0285	14.865	15.8439568517059	14.5792087689397	8.01188810582616
75	hsa04720	Long-term potentiation	46	15	51.621	29.088	15.1940520671155	14.6337419138921	7.61856031749791
73	hsa04540	Gap junction	48	15	52.694	29.088	17.5168262879782	14.6337419138921	7.14656668291861
20	hsa00260	Glycine, serine and threonine metabolism	41	6	43.3265	15.363	18.2945439431566	17.9516431697071	7.02653263427255
7	hsa00053	Ascorbate and aldarate metabolism	28	12	33.8855	32.44	15.2636043373565	24.2698047668996	6.95566389607275
85	hsa05217	Basal cell carcinoma	6	50	18.1425	57.273	21.4393817737555	13.1581764925315	6.59003380336278
11	hsa00120	Bile acid biosynthesis	11	69	19.1475	56.015	13.4348982221765	20.3503540979491	6.54141474185655
72	hsa04340	Hedgehog signaling pathway	17	50	26.7935	57.273	19.7728367419251	13.1581764925315	6.35215007184953
60	hsa00750	Vitamin B6 metabolism	14	39	25.746	53.229	19.6378748883409	18.6767604359102	6.28734535628672
39	hsa00480	Glutathione metabolism	29	8	34.302	21.311	20.3444634530674	23.3458627664156	6.23479569833305
49	hsa00600	Sphingolipid metabolism	12	72	21.727	56.865	14.0867280412063	19.8051765965371	6.0815381737181
26	hsa00310	Lysine degradation	61	26	71.8895	38.873	9.60209560408508	18.3975906667787	6.0233938040369
71	hsa04070	Phosphatidylinositol signaling system	36	61	37.2535	61.052	11.0725827989607	19.2396325188258	5.9573485898988
58	hsa00730	Thiamine metabolism	26	23	40.0605	37.112	22.7619902018244	20.0857385448704	5.86624664916985
42	hsa00550	Peptidoglycan biosynthesis	24	32	45.104	44.849	21.3706431440045	20.9460482176456	5.57376293500619
5	hsa00051	Fructose and mannose metabolism	27	37	34.7545	37.479	16.9472620042129	25.1466879511978	5.52872831963401
74	hsa04664	Fc epsilon RI signaling pathway	66.5	38	75.3235	52.787	7.86657363346525	16.7717895265808	5.52753557841798
31	hsa00361	gamma-Hexachlorocyclohexane degradation	25	34	31.177	36.764	18.2758906535134	25.7018070743457	5.45455933784035
81	hsa05016	Huntington's disease	82	15	72.474	29.088	10.0452093173926	14.6337419138921	5.41788567985613
12	hsa00140	C21-Steroid hormone metabolism	32	50	37.6445	57.273	23.5224504553719	13.1581764925315	5.15013155395487
25	hsa00300	Lysine biosynthesis	76	11	57.268	23.81	19.314378613386	16.6058319169397	5.14622925140795
16	hsa00232	Caffeine metabolism	64	2	47.945	15.848	22.4235320542904	20.6906500380969	5.13384396164214
77	hsa04742	Taste transduction	85	15	60.772	29.088	17.2936574091945	14.6337419138921	5.03578530851624
43	hsa00561	Glycerolipid metabolism	42	65	40.2255	45.605	11.3234765364207	23.7234858058165	4.90139560313996
4	hsa00040	Pentose and glucuronate interconversions	15	79	24.0305	45.05	15.9425840357119	24.2648775864269	4.84590103325637
40	hsa00500	Starch and sucrose metabolism	40	75	46.3425	60.456	11.1999501174172	18.8277068849753	4.83380581369673
1	hsa00010	Glycolysis / Gluconeogenesis	34	66	38.0535	42.407	13.4660395800685	25.3873564765784	4.76301024544
10	hsa00100	Biosynthesis of steroids	38	50	37.886	57.273	25.4143146945062	13.1581764925315	4.73998705413376
29	hsa00350	Tyrosine metabolism	63	10	58.6135	26.579	19.7430533582297	22.3463446254218	4.6613711555217
33	hsa00400	Phenylalanine, tyrosine and tryptophan biosynthesis	35	47	55.0785	47.301	17.8584016714895	23.1888792985587	4.63675951374649
54	hsa00643	Styrene degradation	9	70	23.076	59.888	22.3577524159539	16.4192279674486	4.52409423070987
2	hsa00020	Citrate cycle (TCA cycle)	49	45	61.355	43.567	14.0699658471135	24.2214820188854	4.43478630414917
76	hsa04730	Long-term depression	77	30	66.375	45.76	14.4629371689001	15.8402434739278	4.28985202556391
70	hsa01040	Biosynthesis of unsaturated fatty acids	31	67	50.1735	57.586	17.6886697291455	18.3556403738342	4.25545171275949
46	hsa00565	Ether lipid metabolism	45	49	45.03	54.059	17.495004291945	20.7817082646831	4.22921642742045
56	hsa00680	Methane metabolism	69	23	56.9025	37.112	19.6302468232149	20.0857385448704	4.10329269189117
44	hsa00562	Inositol phosphate metabolism	62	31	61.1975	41.987	13.6469587539947	24.7712423072692	4.09259595681675
52	hsa00632	Benzoate degradation via CoA ligation	21.5	76	40.446	45.895	18.1263937436587	23.9177346969363	4.07342501356282
64	hsa00860	Porphyrin and chlorophyll metabolism	65	25	63.1825	36.856	16.1248241448924	23.3426250053875	4.0204411300596
66	hsa00920	Sulfur metabolism	58	28	54.653	40.287	19.7295044120308	23.3625435139122	3.99528975657208
36	hsa00440	Aminophosphonate metabolism	23	59	31.886	46.31	22.256872475089	25.1331568963307	3.9895824946866
53	hsa00640	Propanoate metabolism	53	44	57.0115	48.814	16.5257743833373	22.7590724630724	3.94674867587635
35	hsa00430	Taurine and hypotaurine metabolism	73	27	46.6065	38.532	23.7320905077886	17.9915166306421	3.92482360068269
51	hsa00630	Glyoxylate and dicarboxylate metabolism	71	13	55.0905	31.909	20.4126857000123	23.633731662018	3.91494419402963
45	hsa00564	Glycerophospholipid metabolism	57	55	55.841	45.019	11.561114927998	24.5622055390175	3.89772003897934
34	hsa00410	beta-Alanine metabolism	44	57	43.7035	46.525	16.8413767168756	23.6772461867293	3.82027468583794
32	hsa00380	Tryptophan metabolism	66.5	36	61.0795	45.227	14.1118948169736	23.2233243484604	3.64874324998492
3	hsa00030	Pentose phosphate pathway	39	74	43.615	58.095	18.2526692550688	18.6154373977489	3.3280974846096
23	hsa00280	Valine, leucine and isoleucine degradation	60	48	53.97	50.287	18.8007997188968	21.1546247697554	3.27967763007439
62	hsa00770	Pantothenate and CoA biosynthesis	72	33	59.342	47.575	18.0092022968084	22.0798526918749	3.27857600911259
79	hsa05012	Parkinson's disease	79	22	69.996	35.185	12.1230545842396	25.2182619491458	3.23739691047216
78	hsa04912	GnRH signaling pathway	43	85	46.7955	72.728	15.1855203987147	10.3640450321981	3.09047185983155
19	hsa00252	Alanine and aspartate metabolism	37	80	41.48	54.667	19.3610291423119	21.2629778071	2.91171805574751
83	hsa05200	Pathways in cancer	84	43	71.1755	54.091	12.154430465058	16.9475053307836	2.84307589472624
82	hsa05120	Epithelial cell signaling in Helicobacter pylori infection	80	42	69.4195	53.857	13.3867836213829	21.5141211395773	2.61455326442544
14	hsa00220	Urea cycle and metabolism of amino groups	50	84	47.368	48.869	15.0104260062428	23.4878163420212	2.59267915308343
30	hsa00360	Phenylalanine metabolism	59	63	52.806	47.878	20.4272890550395	22.6944520567066	2.42824260033362
18	hsa00251	Glutamate metabolism	70	54	61.355	48.75	17.0388613996886	23.4229403392088	2.40659445948884
57	hsa00720	Reductive carboxylate cycle (CO2 fixation)	74	45	57.9435	43.567	20.1275476878314	24.2214820188854	2.37987891190812
48	hsa00591	Linoleic acid metabolism	55	73	46.3685	62.501	22.3201623515018	15.580332016544	2.3322501123008
55	hsa00650	Butanoate metabolism	51	83	51.091	54.98	17.4479841572358	20.1977114433182	2.26131784025273
50	hsa00620	Pyruvate metabolism	56	82	54.6455	35.389	14.9477595399868	26.9501760846008	2.25941694050313
21	hsa00271	Methionine metabolism	68	64	63.263	53.972	15.975748982616	21.5373413650124	2.25721529531206
6	hsa00052	Galactose metabolism	52	81	57.6315	47.585	18.645699768844	23.5343289608954	2.13205513925668
13	hsa00190	Oxidative phosphorylation	81	56	72.0625	43.534	9.96313745051517	24.0970851663332	1.88868258454521
9	hsa00072	Synthesis and degradation of ketone bodies	83	58	51.3015	59.567	21.7224011209733	17.9859669188511	1.79650984445776
84	hsa05211	Renal cell carcinoma	86	70	70.723	59.888	11.6467556820738	16.4192279674486	1.12123227859024
47	hsa00590	Arachidonic acid metabolism	75	85	61.5645	72.728	16.6815876077523	10.3640450321981	0.912330838473983
86	hsa05320	Autoimmune thyroid disease	78	77	21.6115	42.037	22.8069720858716	25.1688120518252	0.791933294395708
