# Supplementary material for: Inhibition of the hexosamine biosynthetic pathway promotes castration-resistant prostate cancer
Source: Nat Commun. 2016 May 19;7:11612. doi: 10.1038/ncomms11612 (PMC4874037; doi:10.1038/ncomms11612)
Supplement: Supplementary Software — R software code used for integrative analysis [file ncomms11612-s3.zip › integHBP/Analysis/seedchecks/pathRankDetails010516_seed36.csv]

	pathID	pathName	GSArank.all.g	NetGSArank.all.m	GSArank.avg.g	NetGSArank.avg.m	sd.g	sd.m	integrative.rank
59	hsa00740	Riboflavin metabolism	2	41	2.7165	53.986	1.11045524937336	16.2009343642357	79.3845251595596
24	hsa00290	Valine, leucine and isoleucine biosynthesis	4	21	5.696	33.389	3.24848220506695	21.1714881600447	28.667794058393
41	hsa00530	Aminosugars metabolism	5	40	8.187	51.662	3.42779532364183	22.0852329286678	26.0502005905586
63	hsa00780	Biotin metabolism	1	62	1.7875	54.508	4.80959727794084	21.7885905620047	19.0283044754957
22	hsa00272	Cysteine metabolism	54	1	60.919	2.911	17.168479714165	5.36319334378716	17.9573498578677
65	hsa00910	Nitrogen metabolism	20	5	25.3385	12.385	13.0631471538662	11.657386914299	12.1630989570272
15	hsa00230	Purine metabolism	19	68	21.9195	60.534	6.13342389197409	17.7981352286586	12.1543203924142
37	hsa00460	Cyanoamino acid metabolism	7	9	13.115	16.148	13.6152726983579	13.6348819579051	11.5963760950351
17	hsa00240	Pyrimidine metabolism	16	14	22.0895	33.88	8.98534786339551	24.8652343620542	10.8375790010286
67	hsa00950	Alkaloid biosynthesis I	30	4	45.9235	10.024	20.9867062587151	10.7146735007759	10.4623913399142
61	hsa00760	Nicotinate and nicotinamide metabolism	13	60	17.345	48.73	8.76092054117196	22.950115638223	9.62306563709648
38	hsa00471	D-Glutamine and D-glutamate metabolism	10	15	21.5965	28.683	18.9136237382717	13.7157804602448	9.32056731849212
28	hsa00340	Histidine metabolism	18	35	21.0025	48.434	10.3492923237099	20.8224690951678	9.16442482974942
69	hsa00970	Aminoacyl-tRNA biosynthesis	21.5	3	28.779	12.278	16.2086668137722	16.526337641348	9.1238437893957
80	hsa05014	Amyotrophic lateral sclerosis (ALS)	33	15	40.727	28.683	15.6355985796177	13.7157804602448	8.70308520772644
8	hsa00061	Fatty acid biosynthesis	3	78	6.9425	53.026	10.6069529649754	22.5930469341736	8.31768633820108
27	hsa00330	Arginine and proline metabolism	47	7	44.9535	15.4	15.5890540558546	14.4722301476119	8.09373103035312
75	hsa04720	Long-term potentiation	46	15	50.9305	28.683	14.480144831608	13.7157804602448	8.08089124681424
68	hsa00960	Alkaloid biosynthesis II	8	29	13.22	41.555	14.6820353548874	22.0915597460209	8.00616243693144
73	hsa04540	Gap junction	48	15	52.954	28.683	17.2595415864899	13.7157804602448	7.50904754438829
20	hsa00260	Glycine, serine and threonine metabolism	41	6	41.202	16.665	17.0454023637385	18.7215723771341	7.02523459787915
7	hsa00053	Ascorbate and aldarate metabolism	28	12	34.7155	32.195	16.0542688808709	23.4783774824669	6.86946357592976
11	hsa00120	Bile acid biosynthesis	11	69	18.8745	55.054	13.018716785334	21.0069601888607	6.69460779319136
49	hsa00600	Sphingolipid metabolism	12	72	21.142	55.975	12.7161132243912	19.4773648819018	6.66815335199013
85	hsa05217	Basal cell carcinoma	6	50	18.6585	58.433	22.5268414638257	13.5797614456558	6.32035333831474
60	hsa00750	Vitamin B6 metabolism	14	39	25.248	52.403	19.7716568454547	18.3760787784356	6.30424544806625
39	hsa00480	Glutathione metabolism	29	8	34.774	20.266	20.3287156672693	23.4146853810059	6.22705790285276
72	hsa04340	Hedgehog signaling pathway	17	50	27.6365	58.433	20.595224714264	13.5797614456558	6.12348899423768
26	hsa00310	Lysine degradation	61	26	71.8365	39.289	9.6562291040815	18.2935544149608	6.02707026716101
58	hsa00730	Thiamine metabolism	26	23	38.0145	38.044	22.3003552795823	19.8348553179872	5.96202557717943
71	hsa04070	Phosphatidylinositol signaling system	36	61	37.297	60.936	11.235747996152	19.0093992872279	5.90682807816927
81	hsa05016	Huntington's disease	82	15	72.1965	28.683	10.3612012933946	13.7157804602448	5.73199738121665
42	hsa00550	Peptidoglycan biosynthesis	24	32	45.884	46.012	21.222887526323	20.6485403411045	5.63211986378692
74	hsa04664	Fc epsilon RI signaling pathway	66.5	38	75.8465	51.642	7.37150098533377	17.380734332183	5.60019388271182
5	hsa00051	Fructose and mannose metabolism	27	37	33.432	39.124	16.6042487658152	25.7457465898246	5.55560131404497
31	hsa00361	gamma-Hexachlorocyclohexane degradation	25	34	30.3485	38.018	18.2816989984046	25.3282292155452	5.48389655937366
77	hsa04742	Taste transduction	85	15	59.648	28.683	17.7800795056498	13.7157804602448	5.36191329118561
25	hsa00300	Lysine biosynthesis	76	11	56.226	24.234	19.9668750709794	15.9406194154226	5.31860672637284
16	hsa00232	Caffeine metabolism	64	2	50.056	15.009	21.8943651935202	20.7046758632586	5.15585144767573
12	hsa00140	C21-Steroid hormone metabolism	32	50	39.522	58.433	24.0803733438745	13.5797614456558	5.00866059934912
4	hsa00040	Pentose and glucuronate interconversions	15	79	24.0535	44.272	15.6091169603627	24.5594214341703	4.93842943785709
43	hsa00561	Glycerolipid metabolism	42	65	39.96	46.088	11.2812085197316	23.591159335624	4.92148706279454
40	hsa00500	Starch and sucrose metabolism	40	75	46.588	60.447	11.2651302326764	18.6751158216208	4.81473288695019
1	hsa00010	Glycolysis / Gluconeogenesis	34	66	38.2315	42.905	13.4341219803671	25.3784956812464	4.77265002856097
10	hsa00100	Biosynthesis of steroids	38	50	39.4365	58.433	25.8594262828408	13.5797614456558	4.61950314588987
29	hsa00350	Tyrosine metabolism	63	10	57.517	26.597	20.1759207665667	22.5843894237955	4.59897144542863
33	hsa00400	Phenylalanine, tyrosine and tryptophan biosynthesis	35	47	54.2445	46.205	17.9429490098247	23.6153055804421	4.5918910776192
54	hsa00643	Styrene degradation	9	70	21.8565	60.775	21.6865387674869	17.3351920636572	4.57736526939629
2	hsa00020	Citrate cycle (TCA cycle)	49	45	62.0535	43.486	14.2051812704001	24.5990837007991	4.38246092914065
46	hsa00565	Ether lipid metabolism	45	49	45.3025	55.035	17.6022891788067	19.8621821883015	4.29923682805595
76	hsa04730	Long-term depression	77	30	66.905	45.732	14.3901372839543	16.0444258108416	4.24755610784554
44	hsa00562	Inositol phosphate metabolism	62	31	61.278	39.88	13.2170498374791	24.3185730048659	4.19426293018647
70	hsa01040	Biosynthesis of unsaturated fatty acids	31	67	49.3375	57.307	18.2183493215495	19.0755505196476	4.12228656591002
56	hsa00680	Methane metabolism	69	23	55.5975	38.044	20.2219848784046	19.8348553179872	4.11676348508928
66	hsa00920	Sulfur metabolism	58	28	56.5765	41.59	18.6170081039017	23.321616534833	4.0875571727413
36	hsa00440	Aminophosphonate metabolism	23	59	31.817	44.983	21.9930035057334	25.399051612665	4.0124197260256
53	hsa00640	Propanoate metabolism	53	44	56.6505	49.68	16.7958536684043	22.2497337208932	3.95691653267648
64	hsa00860	Porphyrin and chlorophyll metabolism	65	25	63.1935	36.253	16.5578068813088	23.6369561639543	3.9516895467732
35	hsa00430	Taurine and hypotaurine metabolism	73	27	45.663	37.997	23.6884481039509	18.0466249385217	3.91572676121119
52	hsa00632	Benzoate degradation via CoA ligation	21.5	76	41.5115	45.697	19.0627780571788	24.2425430161914	3.88976323086653
34	hsa00410	beta-Alanine metabolism	44	57	43.663	45.846	16.3896629633453	24.0552476382792	3.87073402388505
51	hsa00630	Glyoxylate and dicarboxylate metabolism	71	13	55.6755	31.54	20.631447025266	24.027770053289	3.85528493908444
45	hsa00564	Glycerophospholipid metabolism	57	55	54.8625	46.656	12.1549408199438	24.1852142555858	3.7912545844748
32	hsa00380	Tryptophan metabolism	66.5	36	61.131	46.024	13.7850413987904	22.7210402418038	3.73173475856754
3	hsa00030	Pentose phosphate pathway	39	74	44.0985	57.598	18.0802777687234	18.8085660845839	3.3460009027538
23	hsa00280	Valine, leucine and isoleucine degradation	60	48	54.299	50.762	18.8329306874495	21.1058952621019	3.28148392614848
62	hsa00770	Pantothenate and CoA biosynthesis	72	33	58.9785	46.893	18.3056107009062	21.9932092304023	3.27472423657064
79	hsa05012	Parkinson's disease	79	22	69.8295	35.616	13.0003341664143	25.2764206611902	3.18693543129182
19	hsa00252	Alanine and aspartate metabolism	37	80	41.628	55.062	18.4564285753164	20.908259404152	3.04387909101782
78	hsa04912	GnRH signaling pathway	43	85	47.0885	71.807	15.5316016044192	11.11230103238	3.0129145798547
83	hsa05200	Pathways in cancer	84	43	69.8515	55.047	11.9431921020968	16.6750966968666	2.88985448547153
82	hsa05120	Epithelial cell signaling in Helicobacter pylori infection	80	42	68.6715	52.815	13.7666211398298	21.2729714500423	2.62383659220811
14	hsa00220	Urea cycle and metabolism of amino groups	50	84	47.2235	47.955	15.1485238728242	23.4505202906439	2.57041113690196
30	hsa00360	Phenylalanine metabolism	59	63	54.6315	49.424	20.4532342807328	23.4721785773534	2.39146375113815
18	hsa00251	Glutamate metabolism	70	54	61.698	49.178	17.288802697084	23.9320090476553	2.3622017721267
57	hsa00720	Reductive carboxylate cycle (CO2 fixation)	74	45	57.779	43.486	20.1482160403746	24.5990837007991	2.35259908364938
48	hsa00591	Linoleic acid metabolism	55	73	46.8745	61.854	21.7069733597856	16.3426976894198	2.33083236032247
55	hsa00650	Butanoate metabolism	51	83	51.794	55.481	17.1053838939136	20.684522921462	2.29798183274138
21	hsa00271	Methionine metabolism	68	64	64.076	52.973	16.4362670602201	21.6447399098665	2.21859407474708
6	hsa00052	Galactose metabolism	52	81	57.4485	47.108	18.120801892058	23.3346275059372	2.18861044772303
50	hsa00620	Pyruvate metabolism	56	82	54.8115	34.266	15.8261392776139	26.0394181059273	2.15080131266303
13	hsa00190	Oxidative phosphorylation	81	56	71.7015	42.956	10.5746854195159	23.8882127985898	1.86510391079458
9	hsa00072	Synthesis and degradation of ketone bodies	83	58	52.962	59.845	21.2038241399555	18.3623023923785	1.76796786265821
84	hsa05211	Renal cell carcinoma	86	70	70.509	60.775	11.2331474931384	17.3351920636572	1.06968631407024
47	hsa00590	Arachidonic acid metabolism	75	85	61.9775	71.807	16.5606611960166	11.11230103238	0.904589474831245
86	hsa05320	Autoimmune thyroid disease	78	77	21.262	40.707	22.4360252993089	25.2221987604235	0.797616710749307
