# Supplementary material for: Inhibition of the hexosamine biosynthetic pathway promotes castration-resistant prostate cancer
Source: Nat Commun. 2016 May 19;7:11612. doi: 10.1038/ncomms11612 (PMC4874037; doi:10.1038/ncomms11612)
Supplement: Supplementary Software — R software code used for integrative analysis [file ncomms11612-s3.zip › integHBP/Analysis/seedchecks/pathRankDetails010516_seed37.csv]

	pathID	pathName	GSArank.all.g	NetGSArank.all.m	GSArank.avg.g	NetGSArank.avg.m	sd.g	sd.m	integrative.rank
59	hsa00740	Riboflavin metabolism	2	41	2.783	53.72	1.26610189716863	15.7669971205109	70.0526831932043
63	hsa00780	Biotin metabolism	1	62	1.553	54.036	3.27259849368982	22.1109384151283	27.4094739239171
41	hsa00530	Aminosugars metabolism	5	40	8.1525	50.473	3.55515581696258	21.849363049427	25.2161855821147
24	hsa00290	Valine, leucine and isoleucine biosynthesis	4	21	5.707	33.715	3.79625638788564	21.2403608238638	24.9709363210993
22	hsa00272	Cysteine metabolism	54	1	60.505	3.49	16.818571263319	7.85478183004452	12.9108613084281
15	hsa00230	Purine metabolism	19	68	21.779	60.486	6.07330585793636	17.3457972051065	12.2919042306772
65	hsa00910	Nitrogen metabolism	20	5	24.226	12.966	12.7010724445317	12.6983499751776	11.7326769911347
17	hsa00240	Pyrimidine metabolism	16	14	21.809	33.942	8.39016769283629	24.6463806689761	11.4241815042152
37	hsa00460	Cyanoamino acid metabolism	7	9	13.531	15.991	14.5083607458435	13.8796095969073	11.1338165625138
67	hsa00950	Alkaloid biosynthesis I	30	4	45.793	9.482	20.7586867136164	10.0272739177816	11.0232626640208
61	hsa00760	Nicotinate and nicotinamide metabolism	13	60	17.011	48.294	8.07890138865723	23.6949575862675	10.299144193762
28	hsa00340	Histidine metabolism	18	35	20.7245	47.768	10.0006180865041	20.2799273038996	9.46368530214041
38	hsa00471	D-Glutamine and D-glutamate metabolism	10	15	20.942	29.37	19.4640176732345	14.6310343847305	8.87706424312662
69	hsa00970	Aminoacyl-tRNA biosynthesis	21.5	3	27.731	13.019	15.6695460583156	18.0115811647966	8.84374887545027
80	hsa05014	Amyotrophic lateral sclerosis (ALS)	33	15	41.4365	29.37	15.4543539109471	14.6310343847305	8.41520741606531
68	hsa00960	Alkaloid biosynthesis II	8	29	12.838	41.131	13.7614910033264	22.8995246070137	8.27346069629146
27	hsa00330	Arginine and proline metabolism	47	7	45.5745	15.187	14.9037015559917	14.3499809391146	8.25881730411116
75	hsa04720	Long-term potentiation	46	15	51.791	29.37	14.8462193581137	14.6310343847305	7.68269230709504
8	hsa00061	Fatty acid biosynthesis	3	78	7.2005	54.035	11.6726946996635	21.2166897258484	7.62047611802763
73	hsa04540	Gap junction	48	15	52.528	29.37	17.807802611042	14.6310343847305	7.11109769171542
7	hsa00053	Ascorbate and aldarate metabolism	28	12	34.301	32.715	15.3464299402797	24.3264372761519	6.92760788168028
11	hsa00120	Bile acid biosynthesis	11	69	18.1805	55.43	12.5690154705888	21.0404800753643	6.90210898846927
20	hsa00260	Glycine, serine and threonine metabolism	41	6	43.0225	16.157	17.8637722250399	18.7369000216797	6.89806437401981
85	hsa05217	Basal cell carcinoma	6	50	17.6965	58.329	20.9694743998653	13.6743463005274	6.56855438180079
39	hsa00480	Glutathione metabolism	29	8	33.411	21.518	19.6515460527222	23.6992685822017	6.28485793576215
72	hsa04340	Hedgehog signaling pathway	17	50	26.673	58.329	19.59519182204	13.6743463005274	6.27810153208037
60	hsa00750	Vitamin B6 metabolism	14	39	24.94	51.428	19.1351915473965	19.7740696324715	6.2423819151053
49	hsa00600	Sphingolipid metabolism	12	72	21.822	55.51	13.8092183164186	20.3552016505422	6.16806700569477
71	hsa04070	Phosphatidylinositol signaling system	36	61	37.102	60.981	11.0373193492994	19.0283661336889	5.98706828622804
26	hsa00310	Lysine degradation	61	26	71.4245	39.883	9.52503417453324	19.0304353199938	5.93504072937208
58	hsa00730	Thiamine metabolism	26	23	40.144	38.924	22.4818637616679	20.0815211448608	5.90030774534748
74	hsa04664	Fc epsilon RI signaling pathway	66.5	38	75.858	52.059	7.56221019431641	16.9111059515487	5.60835185434245
42	hsa00550	Peptidoglycan biosynthesis	24	32	46.6845	45.208	21.9767875027025	20.7521899902008	5.51698370649925
5	hsa00051	Fructose and mannose metabolism	27	37	34.296	36.767	16.8549985160182	26.0371396978171	5.4801086834184
81	hsa05016	Huntington's disease	82	15	72.1315	29.37	9.99454093986305	14.6310343847305	5.42131956447914
31	hsa00361	gamma-Hexachlorocyclohexane degradation	25	34	32.728	36.66	19.0130616291147	24.5756457160816	5.41752277449119
25	hsa00300	Lysine biosynthesis	76	11	56.0245	24.189	19.8782618718299	16.1218855657207	5.26745708987778
77	hsa04742	Taste transduction	85	15	60.794	29.37	17.5305271849817	14.6310343847305	5.03513316262409
16	hsa00232	Caffeine metabolism	64	2	49.7555	16.277	22.48301482688	21.3272859061842	5.00849926084348
12	hsa00140	C21-Steroid hormone metabolism	32	50	37.846	58.329	23.99882763236	13.6743463005274	4.99757523691255
43	hsa00561	Glycerolipid metabolism	42	65	39.705	45.137	11.0682872198901	23.7308530058316	4.99273287955575
4	hsa00040	Pentose and glucuronate interconversions	15	79	24.5025	42.601	16.0122339286367	24.6694625272093	4.82084940418509
40	hsa00500	Starch and sucrose metabolism	40	75	46.627	59.405	11.3396630884237	19.1452739995153	4.77153048921326
1	hsa00010	Glycolysis / Gluconeogenesis	34	66	37.9295	41.344	13.5034856194197	24.8214779932576	4.77095401785479
10	hsa00100	Biosynthesis of steroids	38	50	38.397	58.329	25.5710827160539	13.6743463005274	4.62202365437473
29	hsa00350	Tyrosine metabolism	63	10	57.7595	25.68	20.2210237018196	22.5615740724052	4.59976597173268
33	hsa00400	Phenylalanine, tyrosine and tryptophan biosynthesis	35	47	55.0925	47.135	18.2551758467344	23.1915204680853	4.57327553774297
54	hsa00643	Styrene degradation	9	70	22.38	60.336	22.166516516008	17.2808486982478	4.50256880799075
2	hsa00020	Citrate cycle (TCA cycle)	49	45	61.131	44.936	14.3441833017636	23.9847696085073	4.40026870053571
76	hsa04730	Long-term depression	77	30	66.2015	45.985	15.4747897196332	15.5175890708116	4.31946336269107
46	hsa00565	Ether lipid metabolism	45	49	45.4095	55.715	17.9601817328745	19.552341779671	4.28200761878737
70	hsa01040	Biosynthesis of unsaturated fatty acids	31	67	50.322	58.313	18.225270271699	18.0900049552033	4.17823965760808
44	hsa00562	Inositol phosphate metabolism	62	31	61.32	39.588	13.2735936463449	24.6335760511759	4.15675865788693
56	hsa00680	Methane metabolism	69	23	57.6055	38.924	19.3265784966296	20.0815211448608	4.11836945539812
66	hsa00920	Sulfur metabolism	58	28	55.5345	40.428	18.575995999606	23.3064799574712	4.09263932419402
36	hsa00440	Aminophosphonate metabolism	23	59	32.346	44.901	21.9539805334081	24.7596494167272	4.04606111554269
52	hsa00632	Benzoate degradation via CoA ligation	21.5	76	41.17	45.803	18.3069725854726	23.6473971166044	4.0430392224301
53	hsa00640	Propanoate metabolism	53	44	56.806	49.475	16.7266447515527	22.4782260342236	3.94564735239574
64	hsa00860	Porphyrin and chlorophyll metabolism	65	25	62.7265	38.657	16.3686860080958	24.0422832189953	3.92281971018723
34	hsa00410	beta-Alanine metabolism	44	57	43.701	44.705	16.3683084196419	23.3669422259094	3.9108927539581
45	hsa00564	Glycerophospholipid metabolism	57	55	55.531	45.484	11.6877132768408	24.399202139928	3.8783163755342
51	hsa00630	Glyoxylate and dicarboxylate metabolism	71	13	56.7555	31.233	20.3568015444254	24.3362479434272	3.826709766318
35	hsa00430	Taurine and hypotaurine metabolism	73	27	45.7035	40.207	23.8136395197621	18.6309759342946	3.80834158903146
32	hsa00380	Tryptophan metabolism	66.5	36	61.0005	47.593	14.3116586503215	23.4839273939826	3.60409669159011
3	hsa00030	Pentose phosphate pathway	39	74	44.986	57.008	18.0914096494193	19.6418873772288	3.31504377761513
62	hsa00770	Pantothenate and CoA biosynthesis	72	33	59.49	46.068	17.9446624629975	21.8847965565212	3.30336954881738
79	hsa05012	Parkinson's disease	79	22	69.9145	34.283	12.3982925198354	24.7917232265234	3.26709289928363
23	hsa00280	Valine, leucine and isoleucine degradation	60	48	53.748	50.314	18.9843857657524	21.2017668820058	3.2616907494158
19	hsa00252	Alanine and aspartate metabolism	37	80	40.5305	54.288	18.421459494837	20.9584425068351	3.04822004961026
78	hsa04912	GnRH signaling pathway	43	85	47.261	72.911	15.8814073084881	10.2528142087526	2.9656037214252
83	hsa05200	Pathways in cancer	84	43	70.197	55.971	12.5364010925126	16.6901383972608	2.87559043484926
82	hsa05120	Epithelial cell signaling in Helicobacter pylori infection	80	42	69.0275	52.875	13.8706484577556	21.2514234346313	2.62216799659981
14	hsa00220	Urea cycle and metabolism of amino groups	50	84	46.3575	47.4	14.9604230557831	24.0330936333546	2.59801996703527
18	hsa00251	Glutamate metabolism	70	54	61.526	48.008	16.8700154540955	22.573734948154	2.46958100397973
30	hsa00360	Phenylalanine metabolism	59	63	53.462	48.323	20.3970118913064	22.6592610893011	2.43191967218223
57	hsa00720	Reductive carboxylate cycle (CO2 fixation)	74	45	56.9855	44.936	19.9058102329704	23.9847696085073	2.404186906758
48	hsa00591	Linoleic acid metabolism	55	73	46.8815	63.245	22.4540395395047	15.5612701322266	2.32480281606392
55	hsa00650	Butanoate metabolism	51	83	51.1315	54.965	17.0251082834166	20.2706851308898	2.31185329071452
21	hsa00271	Methionine metabolism	68	64	63.2395	52.474	16.3363633198003	21.7980384089596	2.2181903639657
50	hsa00620	Pyruvate metabolism	56	82	54.744	34.495	15.4040659973024	26.5416735613155	2.20083866936056
6	hsa00052	Galactose metabolism	52	81	59.239	45.909	17.9831385545536	23.7573805822976	2.19882069992856
13	hsa00190	Oxidative phosphorylation	81	56	71.811	42.634	10.342666471938	24.440404607481	1.84851263202588
9	hsa00072	Synthesis and degradation of ketone bodies	83	58	53.2045	59.683	21.8358703738822	17.5072274793587	1.83964356236988
84	hsa05211	Renal cell carcinoma	86	70	70.184	60.336	11.4569588419399	17.2808486982478	1.07103117740604
47	hsa00590	Arachidonic acid metabolism	75	85	60.865	72.911	16.9892439328361	10.2528142087526	0.901397648241866
86	hsa05320	Autoimmune thyroid disease	78	77	22.107	42.401	21.7125882263605	25.477152201223	0.807014635026897
