# Supplementary material for: Inhibition of the hexosamine biosynthetic pathway promotes castration-resistant prostate cancer
Source: Nat Commun. 2016 May 19;7:11612. doi: 10.1038/ncomms11612 (PMC4874037; doi:10.1038/ncomms11612)
Supplement: Supplementary Software — R software code used for integrative analysis [file ncomms11612-s3.zip › integHBP/Analysis/seedchecks/pathRankDetails010516_seed38.csv]

	pathID	pathName	GSArank.all.g	NetGSArank.all.m	GSArank.avg.g	NetGSArank.avg.m	sd.g	sd.m	integrative.rank
59	hsa00740	Riboflavin metabolism	2	41	2.705	53.399	1.20641221414176	16.5243715116144	73.2406133379281
24	hsa00290	Valine, leucine and isoleucine biosynthesis	4	21	5.6245	34.917	3.22034475955143	21.9146609228471	28.7853204426562
41	hsa00530	Aminosugars metabolism	5	40	8.067	50.424	3.28508794445488	21.6696053447172	27.1302165916766
63	hsa00780	Biotin metabolism	1	62	1.755	52.826	4.54924946234768	22.1363443626481	20.0335816476913
22	hsa00272	Cysteine metabolism	54	1	60.9185	3.175	16.8497929741962	6.67689718027438	14.8387153241476
65	hsa00910	Nitrogen metabolism	20	5	23.8715	12.643	12.1029012211109	11.7529435752361	12.5128382999351
15	hsa00230	Purine metabolism	19	68	21.904	60.847	6.31547062135271	17.3812456026229	11.8603424922404
17	hsa00240	Pyrimidine metabolism	16	14	21.8495	33.775	8.51599212493012	24.3217993767921	11.338677912816
37	hsa00460	Cyanoamino acid metabolism	7	9	13.5355	17.087	14.1762814837568	15.0448588819829	10.8277240929849
61	hsa00760	Nicotinate and nicotinamide metabolism	13	60	17.126	49.754	8.03512210157302	22.793530420473	10.394114224564
67	hsa00950	Alkaloid biosynthesis I	30	4	47.666	10.232	21.3659412956099	11.6312278570004	9.80375927650314
28	hsa00340	Histidine metabolism	18	35	20.76	48.005	9.79355981315343	20.3559657186865	9.5999800047368
38	hsa00471	D-Glutamine and D-glutamate metabolism	10	15	21.595	29.532	19.44695758105	14.2618503840272	9.00792151999123
69	hsa00970	Aminoacyl-tRNA biosynthesis	21.5	3	28.2205	12.777	16.3225627830254	17.2331730465766	8.88717023857117
80	hsa05014	Amyotrophic lateral sclerosis (ALS)	33	15	40.6425	29.532	15.6782732468216	14.2618503840272	8.4926901203769
27	hsa00330	Arginine and proline metabolism	47	7	44.985	15.267	15.1790209723051	15.1941624834531	7.90039604250878
68	hsa00960	Alkaloid biosynthesis II	8	29	13.8085	41.08	15.0186263315553	22.2356926140389	7.8685537265143
75	hsa04720	Long-term potentiation	46	15	51.9775	29.532	15.1429869511865	14.2618503840272	7.75595723231352
8	hsa00061	Fatty acid biosynthesis	3	78	7.394	52.771	11.8723720130906	22.6443221211041	7.47270061868332
73	hsa04540	Gap junction	48	15	53.6335	29.532	17.6879985595613	14.2618503840272	7.25331811919758
20	hsa00260	Glycine, serine and threonine metabolism	41	6	42.1845	15.599	17.6749147766648	18.4779770168337	6.98615526773943
7	hsa00053	Ascorbate and aldarate metabolism	28	12	34.4725	32.701	15.5977813978314	23.9934425267464	6.9084433056783
85	hsa05217	Basal cell carcinoma	6	50	18.1115	58.362	20.9401004189463	12.762673773228	6.76725532997426
11	hsa00120	Bile acid biosynthesis	11	69	19.2235	55.834	13.5449719089415	20.569334980537	6.48602723708893
72	hsa04340	Hedgehog signaling pathway	17	50	27.2845	58.362	19.7665253718319	12.762673773228	6.44041969731093
49	hsa00600	Sphingolipid metabolism	12	72	21.9015	56.131	13.3284355775517	20.17996704829	6.37037842186725
60	hsa00750	Vitamin B6 metabolism	14	39	25.5625	51.952	19.6113602077775	19.0263948161416	6.24514342118313
39	hsa00480	Glutathione metabolism	29	8	35.271	21.609	20.1563349058512	24.3127791548031	6.12682727664376
26	hsa00310	Lysine degradation	61	26	71.891	39.739	9.46605647697209	18.7514398245973	5.9997394404504
58	hsa00730	Thiamine metabolism	26	23	40.09	38.802	23.3964376197167	19.4562931552581	5.89665864872078
71	hsa04070	Phosphatidylinositol signaling system	36	61	37.475	60.928	11.3781517540125	19.2681622911496	5.83165076715891
5	hsa00051	Fructose and mannose metabolism	27	37	34.29	36.186	16.4336534271891	24.9028021225234	5.6588506823822
42	hsa00550	Peptidoglycan biosynthesis	24	32	44.076	45.907	21.04093498267	20.8430992365767	5.63292656687103
74	hsa04664	Fc epsilon RI signaling pathway	66.5	38	75.442	52.564	7.81445466438329	16.6086649599464	5.57361087926629
81	hsa05016	Huntington's disease	82	15	72.49	29.532	10.5028191077067	14.2618503840272	5.52449593188729
31	hsa00361	gamma-Hexachlorocyclohexane degradation	25	34	32.2745	37.172	19.6497203863379	25.136751426393	5.2637277509918
12	hsa00140	C21-Steroid hormone metabolism	32	50	37.622	58.362	23.3998005689507	12.762673773228	5.24952642019621
16	hsa00232	Caffeine metabolism	64	2	49.881	14.943	22.4514566767261	20.2086154681398	5.23055925969968
77	hsa04742	Taste transduction	85	15	59.5035	29.532	17.6478379393606	14.2618503840272	5.16176160196873
25	hsa00300	Lysine biosynthesis	76	11	56.9585	24.311	19.9842913221773	16.5708440301595	5.13680100451885
4	hsa00040	Pentose and glucuronate interconversions	15	79	24.309	42.808	15.8380353062608	24.4196940492189	4.87362283697484
43	hsa00561	Glycerolipid metabolism	42	65	39.656	44.96	11.5064574288772	24.188209306798	4.82038152768513
10	hsa00100	Biosynthesis of steroids	38	50	39.022	58.362	26.0028395307832	12.762673773228	4.78348862073872
40	hsa00500	Starch and sucrose metabolism	40	75	45.8295	59.681	11.387223041576	18.9534290161826	4.76056380304228
1	hsa00010	Glycolysis / Gluconeogenesis	34	66	37.526	40.55	13.6621916060155	25.087225212623	4.7163984609196
29	hsa00350	Tyrosine metabolism	63	10	57.6475	26.14	19.6240565976392	22.9248325609577	4.5817918850536
33	hsa00400	Phenylalanine, tyrosine and tryptophan biosynthesis	35	47	55.16	46.23	18.415469842758	23.2205575793152	4.54632443389003
54	hsa00643	Styrene degradation	9	70	23.0955	60.827	22.6919491076528	17.2387425656643	4.42349326582
2	hsa00020	Citrate cycle (TCA cycle)	49	45	61.1495	43.745	14.2970908424251	24.0893809234126	4.40139019366176
46	hsa00565	Ether lipid metabolism	45	49	44.9735	55.242	17.7198487801333	19.8500745958664	4.28457387594004
76	hsa04730	Long-term depression	77	30	66.7095	46.777	14.2802936432181	16.2150608755934	4.21551615985674
56	hsa00680	Methane metabolism	69	23	55.2705	38.802	19.9746606183138	19.4562931552581	4.19056583917632
52	hsa00632	Benzoate degradation via CoA ligation	21.5	76	40.2545	45.632	17.9921982800587	24.2011212606001	4.09499116737428
44	hsa00562	Inositol phosphate metabolism	62	31	61.6905	41.337	13.9439016111755	24.8019468503496	4.05078574711152
70	hsa01040	Biosynthesis of unsaturated fatty acids	31	67	50.6205	56.921	18.7033832847508	19.3144973739626	4.0296023099067
66	hsa00920	Sulfur metabolism	58	28	56.645	39.686	19.4351537220625	23.2809236372917	4.02640524335059
36	hsa00440	Aminophosphonate metabolism	23	59	32.473	45.253	22.4366034009645	25.4328492470038	3.95342005869532
64	hsa00860	Porphyrin and chlorophyll metabolism	65	25	62.356	37.696	16.8666905244997	23.4981221748834	3.94285468994257
53	hsa00640	Propanoate metabolism	53	44	56.7765	49.646	16.4904133205169	22.9071041255637	3.9389509130988
51	hsa00630	Glyoxylate and dicarboxylate metabolism	71	13	57.439	30.98	20.5964193852109	23.4367848239233	3.93426373521871
34	hsa00410	beta-Alanine metabolism	44	57	43.9635	45.403	16.4183427826845	23.5387481328907	3.89351622826712
45	hsa00564	Glycerophospholipid metabolism	57	55	54.857	44.371	11.8108656561468	24.1351167982022	3.86590284003339
35	hsa00430	Taurine and hypotaurine metabolism	73	27	44.7	38.474	23.9551528767685	18.5699263909733	3.81545598623876
32	hsa00380	Tryptophan metabolism	66.5	36	60.5665	45.422	14.2173999807353	23.5118847548367	3.61101091434952
3	hsa00030	Pentose phosphate pathway	39	74	44.681	56.718	17.8757036163554	19.6592207617942	3.34647629550491
23	hsa00280	Valine, leucine and isoleucine degradation	60	48	54.1795	51.569	19.0618961710433	21.5961485601631	3.22231586699693
79	hsa05012	Parkinson's disease	79	22	70.132	35.555	12.9144825626062	25.1537210902221	3.20357029171685
62	hsa00770	Pantothenate and CoA biosynthesis	72	33	58.3405	46.211	18.3396197180149	22.8910130286424	3.17690574507057
78	hsa04912	GnRH signaling pathway	43	85	46.726	72.235	15.1032788835085	10.5569514645197	3.1027233136576
19	hsa00252	Alanine and aspartate metabolism	37	80	40.8705	56.016	18.2133386685543	20.7334420591377	3.08285958539917
83	hsa05200	Pathways in cancer	84	43	70.692	54.98	11.813072618277	16.1041281335856	2.9861746411986
82	hsa05120	Epithelial cell signaling in Helicobacter pylori infection	80	42	69.1765	53.001	13.4046925937723	21.5120377176772	2.61405722753617
14	hsa00220	Urea cycle and metabolism of amino groups	50	84	47.2025	48.734	15.5100227128962	24.1978259101676	2.50953229143698
18	hsa00251	Glutamate metabolism	70	54	61.2245	49.203	16.9788288871871	23.3192963140096	2.41638395411728
57	hsa00720	Reductive carboxylate cycle (CO2 fixation)	74	45	57.0535	43.745	19.8258909939428	24.0893809234126	2.39921505838157
30	hsa00360	Phenylalanine metabolism	59	63	52.5795	49.065	20.5234290724258	23.2586271894697	2.39616960649875
55	hsa00650	Butanoate metabolism	51	83	51.138	55.421	17.3211425136444	20.2241136709072	2.27616853778114
48	hsa00591	Linoleic acid metabolism	55	73	46.576	62.623	22.6778638656622	16.3233980630359	2.26873220575943
21	hsa00271	Methionine metabolism	68	64	62.2095	52.934	16.081214668526	22.3198525940433	2.2119755454372
50	hsa00620	Pyruvate metabolism	56	82	54.541	33.949	15.4847051988436	26.4067361617205	2.19132109845993
6	hsa00052	Galactose metabolism	52	81	58.0315	46.569	18.5635358327182	23.2735234955066	2.14322035451924
13	hsa00190	Oxidative phosphorylation	81	56	71.887	43.523	10.3326906222675	24.5095530189596	1.84549422608515
9	hsa00072	Synthesis and degradation of ketone bodies	83	58	53.986	59.498	21.7376592536968	17.8484330562255	1.8088049435905
84	hsa05211	Renal cell carcinoma	86	70	70.196	60.827	11.5361894777984	17.2387425656643	1.0728345489467
47	hsa00590	Arachidonic acid metabolism	75	85	60.3045	72.235	17.0355727960785	10.5569514645197	0.893856996931176
86	hsa05320	Autoimmune thyroid disease	78	77	22.538	40.809	23.4028149534997	25.2204002265544	0.781073535540321
