# Supplementary material for: Inhibition of the hexosamine biosynthetic pathway promotes castration-resistant prostate cancer
Source: Nat Commun. 2016 May 19;7:11612. doi: 10.1038/ncomms11612 (PMC4874037; doi:10.1038/ncomms11612)
Supplement: Supplementary Software — R software code used for integrative analysis [file ncomms11612-s3.zip › integHBP/Analysis/seedchecks/pathRankDetails010516_seed39.csv]

	pathID	pathName	GSArank.all.g	NetGSArank.all.m	GSArank.avg.g	NetGSArank.avg.m	sd.g	sd.m	integrative.rank
59	hsa00740	Riboflavin metabolism	2	41	2.669	53.462	1.15532409901887	16.1988567176501	76.4121353655676
24	hsa00290	Valine, leucine and isoleucine biosynthesis	4	21	5.623	34.12	3.26887695647245	21.7034707049504	28.4319715130233
41	hsa00530	Aminosugars metabolism	5	40	7.9865	49.932	3.29619973343283	22.073028668368	27.0064287260175
63	hsa00780	Biotin metabolism	1	62	1.626	52.577	3.9178404093931	22.0666945873189	23.0837976744087
22	hsa00272	Cysteine metabolism	54	1	61.5455	3.001	16.4027659399408	6.02289583790674	16.290701456768
65	hsa00910	Nitrogen metabolism	20	5	24.4545	12.389	13.2040534222176	11.2680365480259	12.351421096164
37	hsa00460	Cyanoamino acid metabolism	7	9	13.6565	16.252	13.844563181252	13.3424329309357	11.6244518873937
15	hsa00230	Purine metabolism	19	68	22.167	60.915	6.6010745477676	17.9342524910411	11.3607783909325
67	hsa00950	Alkaloid biosynthesis I	30	4	46.059	9.398	20.6373185738341	10.2380864625385	10.8689704209479
17	hsa00240	Pyrimidine metabolism	16	14	22.5145	33.47	9.33845525215474	24.4333396834753	10.5906914368422
28	hsa00340	Histidine metabolism	18	35	20.649	48.716	9.65562168014209	20.5873063119287	9.67192431142372
61	hsa00760	Nicotinate and nicotinamide metabolism	13	60	17.226	48.086	8.73442695396866	23.1516436263735	9.6384454142679
69	hsa00970	Aminoacyl-tRNA biosynthesis	21.5	3	28.572	12.131	16.9587858178708	16.4631368175653	8.96461313044778
38	hsa00471	D-Glutamine and D-glutamate metabolism	10	15	22.642	29.739	20.3145025785771	14.5443603302936	8.74076794453167
80	hsa05014	Amyotrophic lateral sclerosis (ALS)	33	15	41.182	29.739	15.4017723197881	14.5443603302936	8.45646240878095
27	hsa00330	Arginine and proline metabolism	47	7	45.074	15.299	15.8768573275255	14.5867190063897	8.00383129372693
68	hsa00960	Alkaloid biosynthesis II	8	29	13.6645	41.976	15.4179409342705	23.0240207072859	7.64300903506614
75	hsa04720	Long-term potentiation	46	15	52.4745	29.739	15.8702856217434	14.5443603302936	7.53381677060496
73	hsa04540	Gap junction	48	15	52.8135	29.739	17.497617963151	14.5443603302936	7.17924721807991
8	hsa00061	Fatty acid biosynthesis	3	78	7.907	53.996	12.6444546435674	22.3804125714176	7.04536574370706
7	hsa00053	Ascorbate and aldarate metabolism	28	12	33.5685	31.788	15.3830489808083	23.4868620443151	7.02866510507664
20	hsa00260	Glycine, serine and threonine metabolism	41	6	42.552	17.252	17.1462762951841	19.7148972397315	6.79136645456671
85	hsa05217	Basal cell carcinoma	6	50	18.8825	58.518	21.2893207719018	13.44389878028	6.55690230175341
11	hsa00120	Bile acid biosynthesis	11	69	19.172	55.519	13.7958414473798	20.8936876875573	6.37041066941666
72	hsa04340	Hedgehog signaling pathway	17	50	27.6675	58.518	19.6614156411743	13.44389878028	6.31245044852296
49	hsa00600	Sphingolipid metabolism	12	72	21.7985	55.088	13.6428837137178	20.4771474959177	6.22989539496543
60	hsa00750	Vitamin B6 metabolism	14	39	25.821	52.306	20.0642725767478	19.1421206971638	6.14586698402625
39	hsa00480	Glutathione metabolism	29	8	35.471	21.932	20.7948210760175	24.2208179883344	6.05081297910698
71	hsa04070	Phosphatidylinositol signaling system	36	61	37.134	60.007	10.9388162843016	19.2823951251332	6.01067626482308
58	hsa00730	Thiamine metabolism	26	23	39.0745	38.377	22.4400703320312	19.6397196922357	5.97705386499639
26	hsa00310	Lysine degradation	61	26	71.409	39.626	9.61916042319948	18.870671059245	5.93546805238977
74	hsa04664	Fc epsilon RI signaling pathway	66.5	38	76.11	51.434	7.12001366533763	16.9183295237406	5.77547498697883
5	hsa00051	Fructose and mannose metabolism	27	37	34.1125	37.182	16.5237746558974	25.7958970439933	5.56942432305052
42	hsa00550	Peptidoglycan biosynthesis	24	32	46.244	46.859	21.7036174637089	20.9336412584227	5.53009179676315
81	hsa05016	Huntington's disease	82	15	72.355	29.739	10.2863883255876	14.5443603302936	5.43645166064507
25	hsa00300	Lysine biosynthesis	76	11	55.533	23.549	19.8185061037452	15.6199738342477	5.42060191823053
31	hsa00361	gamma-Hexachlorocyclohexane degradation	25	34	31.727	38.207	18.7353939373045	25.5818799853252	5.38102346731464
16	hsa00232	Caffeine metabolism	64	2	48.8955	15.074	22.1256609985922	20.3938822796062	5.20743354225545
4	hsa00040	Pentose and glucuronate interconversions	15	79	23.424	43.411	15.1719119069058	24.4035163574967	5.07343313398762
12	hsa00140	C21-Steroid hormone metabolism	32	50	36.754	58.518	23.7315437797496	13.44389878028	5.06976829976019
77	hsa04742	Taste transduction	85	15	60.237	29.739	16.990232458651	14.5443603302936	5.06808709623729
40	hsa00500	Starch and sucrose metabolism	40	75	46.109	59.247	11.35451646016	18.8245146910446	4.77678865222835
1	hsa00010	Glycolysis / Gluconeogenesis	34	66	38.2895	40.945	13.6476077371438	24.7362458117002	4.73242112321085
43	hsa00561	Glycerolipid metabolism	42	65	39.2815	45.864	11.8758386353677	23.952520268799	4.70768980652575
10	hsa00100	Biosynthesis of steroids	38	50	37.9215	58.518	25.76731538776	13.44389878028	4.65381169962297
29	hsa00350	Tyrosine metabolism	63	10	58.8495	26.753	19.3043974137892	22.7106531118056	4.63371938205348
54	hsa00643	Styrene degradation	9	70	22.7665	61.191	22.0904099999064	16.8919465088206	4.5373407167195
33	hsa00400	Phenylalanine, tyrosine and tryptophan biosynthesis	35	47	55.7765	47.458	18.4272314960932	24.1670495154515	4.47705679904241
2	hsa00020	Citrate cycle (TCA cycle)	49	45	60.7805	43.606	14.0861630595326	23.9257435664016	4.45311415020501
46	hsa00565	Ether lipid metabolism	45	49	44.9415	53.979	17.2503159725018	20.3762545810252	4.29965385453161
76	hsa04730	Long-term depression	77	30	66.7445	47.015	14.8215433709819	15.9781750233585	4.24205967445331
56	hsa00680	Methane metabolism	69	23	57.394	38.377	19.7848604924246	19.6397196922357	4.16848886515802
70	hsa01040	Biosynthesis of unsaturated fatty acids	31	67	49.287	57.247	18.7097885393499	18.9407693545892	4.04900898864373
36	hsa00440	Aminophosphonate metabolism	23	59	33.4165	44.367	22.0936734871809	24.9575477599501	4.01866194466833
44	hsa00562	Inositol phosphate metabolism	62	31	61.301	40.389	13.7682956448852	25.4373492671256	4.01725302076753
51	hsa00630	Glyoxylate and dicarboxylate metabolism	71	13	57.283	31.068	20.0397230894417	23.0456172943247	4.00943691440315
66	hsa00920	Sulfur metabolism	58	28	55.7725	40.129	19.0970466549396	23.8612178380886	3.99119096317388
53	hsa00640	Propanoate metabolism	53	44	57.147	49.606	16.4882762669193	22.4054629224386	3.9812460304786
64	hsa00860	Porphyrin and chlorophyll metabolism	65	25	61.958	37.424	16.8891082647361	23.2460018196807	3.9697399770091
52	hsa00632	Benzoate degradation via CoA ligation	21.5	76	40.6835	45.19	18.7727460363087	24.1146722436242	3.94525445454559
45	hsa00564	Glycerophospholipid metabolism	57	55	56.1155	45.909	11.7285962382427	24.5543404438937	3.86108277235105
34	hsa00410	beta-Alanine metabolism	44	57	43.892	47.494	16.9403752116744	23.5502564440088	3.81218597661616
35	hsa00430	Taurine and hypotaurine metabolism	73	27	45.8305	38.385	24.0716527104853	18.6110490340052	3.80548830865702
32	hsa00380	Tryptophan metabolism	66.5	36	60.669	46.532	14.2276795671629	23.5033483440846	3.61075695854768
3	hsa00030	Pentose phosphate pathway	39	74	45.03	57.296	17.941055751585	18.6798640605686	3.37136437998502
62	hsa00770	Pantothenate and CoA biosynthesis	72	33	58.199	44.689	18.0060716875619	22.0254716271956	3.28475919677945
79	hsa05012	Parkinson's disease	79	22	70.157	36.152	12.8185282176101	24.6302567088844	3.2631271632386
23	hsa00280	Valine, leucine and isoleucine degradation	60	48	53.66	50.202	19.303160674149	21.5367831634399	3.20959006190247
78	hsa04912	GnRH signaling pathway	43	85	47.3715	72.173	15.7269378559313	11.1471669194612	2.9771652172269
19	hsa00252	Alanine and aspartate metabolism	37	80	41.406	55.526	19.0954392408187	20.5065316872903	2.9597809359286
83	hsa05200	Pathways in cancer	84	43	70.0995	56.117	12.6126892326609	16.4651879252383	2.91016045384979
14	hsa00220	Urea cycle and metabolism of amino groups	50	84	46.8435	48.037	14.7257463428974	23.6402727034502	2.63950818340709
82	hsa05120	Epithelial cell signaling in Helicobacter pylori infection	80	42	68.424	51.74	14.0269019379897	21.674828677482	2.57518203677957
18	hsa00251	Glutamate metabolism	70	54	61.1265	48.704	17.2224667545364	23.1316548793522	2.41369923633254
57	hsa00720	Reductive carboxylate cycle (CO2 fixation)	74	45	56.9885	43.606	20.279444608362	23.9257435664016	2.39647453301619
30	hsa00360	Phenylalanine metabolism	59	63	53.8005	48.681	21.0419988467224	23.4388271382682	2.354614082014
48	hsa00591	Linoleic acid metabolism	55	73	45.273	62.239	22.0290206034846	16.2338972036421	2.31502230707434
50	hsa00620	Pyruvate metabolism	56	82	55.5445	34.239	15.1906229225392	26.0131613527376	2.23294303296313
55	hsa00650	Butanoate metabolism	51	83	50.749	55.07	17.6667657938179	20.7532116983323	2.23046566716693
21	hsa00271	Methionine metabolism	68	64	63.103	54.069	16.679991400271	22.0806656329648	2.18072458139048
6	hsa00052	Galactose metabolism	52	81	57.66	47.397	19.0400215972152	23.9067547760863	2.08920830185968
13	hsa00190	Oxidative phosphorylation	81	56	71.819	42.8	10.009341932711	23.6327846118165	1.91117709230001
9	hsa00072	Synthesis and degradation of ketone bodies	83	58	52.322	59.192	22.1377029949788	18.2405003180245	1.7705558905426
84	hsa05211	Renal cell carcinoma	86	70	70.411	61.191	12.0137175099304	16.8919465088206	1.08963492761317
47	hsa00590	Arachidonic acid metabolism	75	85	59.6185	72.173	16.9756407870257	11.1471669194612	0.886313044744847
86	hsa05320	Autoimmune thyroid disease	78	77	20.7355	40.695	21.6679669221766	25.0673562097671	0.814284885336553
