# Supplementary material for: Inhibition of the hexosamine biosynthetic pathway promotes castration-resistant prostate cancer
Source: Nat Commun. 2016 May 19;7:11612. doi: 10.1038/ncomms11612 (PMC4874037; doi:10.1038/ncomms11612)
Supplement: Supplementary Software — R software code used for integrative analysis [file ncomms11612-s3.zip › integHBP/Analysis/seedchecks/pathRankDetails010516_seed4.csv]

	pathID	pathName	GSArank.all.g	NetGSArank.all.m	GSArank.avg.g	NetGSArank.avg.m	sd.g	sd.m	integrative.rank
59	hsa00740	Riboflavin metabolism	2	41	2.7	53.082	1.2155153135512	16.0432122924513	72.7964451282949
24	hsa00290	Valine, leucine and isoleucine biosynthesis	4	21	5.7835	34.039	3.76464477743921	21.0929939409604	25.1762338895197
41	hsa00530	Aminosugars metabolism	5	40	8.1035	50.676	3.56423084149883	21.9386035637259	25.1487085831154
63	hsa00780	Biotin metabolism	1	62	1.69	52.741	3.92266329007312	21.8900683894339	23.0659506289977
22	hsa00272	Cysteine metabolism	54	1	60.643	3.163	16.559567333426	6.71308397806079	14.8036092310596
65	hsa00910	Nitrogen metabolism	20	5	24.5555	12.831	12.3418795870703	12.7422448494684	11.8639574856726
37	hsa00460	Cyanoamino acid metabolism	7	9	12.732	16.325	13.0667867862347	14.598509906545	11.4654037650349
15	hsa00230	Purine metabolism	19	68	22.0355	60.166	6.72385305832526	17.7111865816531	11.1860172946314
17	hsa00240	Pyrimidine metabolism	16	14	22.7185	32.986	9.59531541054424	24.2727206750494	10.4069355539554
67	hsa00950	Alkaloid biosynthesis I	30	4	47.0405	9.861	21.380218040831	11.2339610503545	10.0543270197558
61	hsa00760	Nicotinate and nicotinamide metabolism	13	60	17.268	48.246	8.49843511473727	23.2166426620323	9.87044428493273
28	hsa00340	Histidine metabolism	18	35	20.8985	48.137	9.85187836187888	20.0390567341578	9.59867307287851
69	hsa00970	Aminoacyl-tRNA biosynthesis	21.5	3	28.0905	12.396	16.2903018291155	16.9475781279923	8.97725760895569
38	hsa00471	D-Glutamine and D-glutamate metabolism	10	15	21.9605	29.055	20.0834019225524	14.3339260649843	8.85705989621238
80	hsa05014	Amyotrophic lateral sclerosis (ALS)	33	15	41.1135	29.055	15.396019133372	14.3339260649843	8.53044825581689
27	hsa00330	Arginine and proline metabolism	47	7	44.8895	15.328	15.4050431711536	14.4424721222165	8.13577017507757
68	hsa00960	Alkaloid biosynthesis II	8	29	13.516	42.071	14.5340972882386	22.5000491379733	8.01326624409297
75	hsa04720	Long-term potentiation	46	15	51.297	29.055	14.4371299683047	14.3339260649843	7.86294772015515
8	hsa00061	Fatty acid biosynthesis	3	78	7.6125	52.68	11.6662416803761	21.5240071288523	7.61840004090381
73	hsa04540	Gap junction	48	15	53.691	29.055	17.2192776422974	14.3339260649843	7.28795146624673
20	hsa00260	Glycine, serine and threonine metabolism	41	6	41.7085	16.418	18.0754668058739	18.0202665353764	7.03982493059992
7	hsa00053	Ascorbate and aldarate metabolism	28	12	33.1255	32.631	15.0226388969924	24.6941012721184	6.96456842417618
11	hsa00120	Bile acid biosynthesis	11	69	19.1395	54.59	13.3108966534836	20.5816302440672	6.58417413802329
85	hsa05217	Basal cell carcinoma	6	50	19.698	58.063	22.8682258111938	12.5322020047192	6.4944267011023
72	hsa04340	Hedgehog signaling pathway	17	50	28.4265	58.063	20.7955596955949	12.5322020047192	6.31849735736271
39	hsa00480	Glutathione metabolism	29	8	34.948	21.222	20.770043107579	22.9515901734823	6.23451067328061
49	hsa00600	Sphingolipid metabolism	12	72	21.772	56.779	13.6860997119459	20.4468636527276	6.21362152645768
26	hsa00310	Lysine degradation	61	26	72.308	38.966	9.46822492779313	18.3140451088297	6.07680385104386
60	hsa00750	Vitamin B6 metabolism	14	39	26.4615	52.676	20.8331896151199	18.9880375386602	6.03193154053428
71	hsa04070	Phosphatidylinositol signaling system	36	61	36.538	60.218	10.9890543412668	19.0897589009106	6.00296851002205
58	hsa00730	Thiamine metabolism	26	23	38.4895	37.739	22.4582058669156	19.5960936384241	5.98211345918291
5	hsa00051	Fructose and mannose metabolism	27	37	32.957	37.361	15.5836934807671	25.7001785631575	5.79569017240138
74	hsa04664	Fc epsilon RI signaling pathway	66.5	38	75.7305	52.418	7.55050527315092	17.0018333816779	5.59709221168002
42	hsa00550	Peptidoglycan biosynthesis	24	32	45.669	46.445	21.5547104954937	20.8553571276284	5.56000708909414
81	hsa05016	Huntington's disease	82	15	72.568	29.055	10.2664149183284	14.3339260649843	5.51007302330517
31	hsa00361	gamma-Hexachlorocyclohexane degradation	25	34	30.8725	37.33	18.6070205826985	25.7606426688216	5.38947772652406
25	hsa00300	Lysine biosynthesis	76	11	55.4135	23.716	20.1055714107247	16.04327680777	5.28429888525041
12	hsa00140	C21-Steroid hormone metabolism	32	50	39.687	58.063	24.5883024142704	12.5322020047192	5.18923015837045
16	hsa00232	Caffeine metabolism	64	2	49.9935	15.132	21.7073816515988	20.8008954916189	5.14590994317557
77	hsa04742	Taste transduction	85	15	58.5135	29.055	17.6520724962655	14.3339260649843	5.13634923754037
10	hsa00100	Biosynthesis of steroids	38	50	37.505	58.063	25.3101081897446	12.5322020047192	4.8883795620023
43	hsa00561	Glycerolipid metabolism	42	65	39.844	45.03	11.3989078029037	24.248568887526	4.85501667921775
40	hsa00500	Starch and sucrose metabolism	40	75	46.6995	60.544	11.5914974253788	19.2030940950364	4.67959544841942
29	hsa00350	Tyrosine metabolism	63	10	58.8735	25.638	19.6477041923485	22.5983991389577	4.62883776380585
4	hsa00040	Pentose and glucuronate interconversions	15	79	24.9295	42.686	16.7729577553234	24.6792720814547	4.61678260910813
1	hsa00010	Glycolysis / Gluconeogenesis	34	66	38.823	41.873	14.2119192809997	25.1730918950286	4.56348817696256
33	hsa00400	Phenylalanine, tyrosine and tryptophan biosynthesis	35	47	55.586	47.162	18.2185899844368	23.5919549070512	4.54972070741355
54	hsa00643	Styrene degradation	9	70	22.951	61.543	22.7708280396126	16.68893860231	4.44407415661682
2	hsa00020	Citrate cycle (TCA cycle)	49	45	61.6325	43.871	14.2487269596259	24.0784578229406	4.41120267586772
76	hsa04730	Long-term depression	77	30	67.622	46.201	14.1608313719621	15.4794124956734	4.38848352335048
46	hsa00565	Ether lipid metabolism	45	49	45.3945	54.237	17.3126932942018	20.1708625173713	4.30987125155302
56	hsa00680	Methane metabolism	69	23	56.295	37.739	20.0778010024279	19.5960936384241	4.1624695626378
70	hsa01040	Biosynthesis of unsaturated fatty acids	31	67	49.3825	57.409	18.0414228010622	19.0913645190489	4.15156210918081
52	hsa00632	Benzoate degradation via CoA ligation	21.5	76	40.148	45.896	17.9731084854187	24.3439481557904	4.09619110738682
66	hsa00920	Sulfur metabolism	58	28	55.8305	39.769	18.7915044738411	23.1691702365331	4.08973796723918
36	hsa00440	Aminophosphonate metabolism	23	59	32.4065	46.127	22.0702878403376	24.6968176857628	4.03357555846912
64	hsa00860	Porphyrin and chlorophyll metabolism	65	25	62.879	37.036	16.1019138809842	23.3152805324385	4.02549746699246
51	hsa00630	Glyoxylate and dicarboxylate metabolism	71	13	56.3635	31.373	20.161301938264	22.9088779229295	4.02378830404927
44	hsa00562	Inositol phosphate metabolism	62	31	60.647	40.269	13.7008249242009	25.5691693533721	4.01484527753967
53	hsa00640	Propanoate metabolism	53	44	56.44	49.306	16.7381320661854	22.7624799724128	3.9203635835865
35	hsa00430	Taurine and hypotaurine metabolism	73	27	43.832	38.245	23.3974938555119	18.2174875285219	3.89189337165501
45	hsa00564	Glycerophospholipid metabolism	57	55	55.5005	44.752	11.6179269224753	24.5844848002331	3.88385022422769
34	hsa00410	beta-Alanine metabolism	44	57	43.51	47.436	17.2077164523799	23.3788467310617	3.78209021246774
32	hsa00380	Tryptophan metabolism	66.5	36	60.471	46.146	14.449946711319	23.1775728643852	3.61909331569435
3	hsa00030	Pentose phosphate pathway	39	74	43.434	57.731	17.9441811637544	18.9517758748042	3.36091339569991
23	hsa00280	Valine, leucine and isoleucine degradation	60	48	54.0695	51.57	19.0465663950603	21.3692242195112	3.24263289648095
79	hsa05012	Parkinson's disease	79	22	70.275	36.345	12.8728234892189	24.9868829452439	3.22282917128112
62	hsa00770	Pantothenate and CoA biosynthesis	72	33	58.706	45.609	18.3310826901357	22.5149959814352	3.21668376647371
78	hsa04912	GnRH signaling pathway	43	85	47.434	72.527	15.139942597707	10.5599613533281	3.09561436988886
19	hsa00252	Alanine and aspartate metabolism	37	80	41.028	55.924	18.6861683843663	20.4645797177226	3.01783037475596
83	hsa05200	Pathways in cancer	84	43	70.459	55.51	12.1921683046113	16.9535637351951	2.84138413525141
82	hsa05120	Epithelial cell signaling in Helicobacter pylori infection	80	42	68.531	53.317	13.8433079925347	21.0189987703817	2.64657973084386
14	hsa00220	Urea cycle and metabolism of amino groups	50	84	47.742	48.167	15.3904776664924	23.2567837197878	2.53307854878397
30	hsa00360	Phenylalanine metabolism	59	63	53.677	47.788	20.271645483547	23.0831082371046	2.42096095485046
18	hsa00251	Glutamate metabolism	70	54	62.078	49.555	16.820563229195	23.5526580814715	2.4117834447148
57	hsa00720	Reductive carboxylate cycle (CO2 fixation)	74	45	57.2725	43.871	20.192863726958	24.0784578229406	2.3880895538834
48	hsa00591	Linoleic acid metabolism	55	73	45.6975	62.393	21.7747073833756	16.2233087484257	2.33255084949537
55	hsa00650	Butanoate metabolism	51	83	50.402	56.368	17.158417972159	20.5821816676999	2.29243838468338
50	hsa00620	Pyruvate metabolism	56	82	55.2015	34.627	15.6579794376564	26.6681281694096	2.16731094737394
21	hsa00271	Methionine metabolism	68	64	62.15	53.29	16.9154554367487	22.4280832644905	2.14873315992416
6	hsa00052	Galactose metabolism	52	81	56.811	47.366	18.9437891179707	23.3337203743104	2.10470983445131
13	hsa00190	Oxidative phosphorylation	81	56	72.1005	43.937	10.2796800325483	23.9871718928142	1.87603319208447
9	hsa00072	Synthesis and degradation of ketone bodies	83	58	53.8835	59.063	22.1237347070378	18.0063116228243	1.79134768011415
84	hsa05211	Renal cell carcinoma	86	70	70.488	61.543	11.6517217019039	16.68893860231	1.10446300285242
47	hsa00590	Arachidonic acid metabolism	75	85	60.931	72.527	17.1407568253139	10.5599613533281	0.889480406000967
86	hsa05320	Autoimmune thyroid disease	78	77	22.7045	41.733	23.6662210707533	25.7178754977957	0.769123456748977
