# Supplementary material for: Inhibition of the hexosamine biosynthetic pathway promotes castration-resistant prostate cancer
Source: Nat Commun. 2016 May 19;7:11612. doi: 10.1038/ncomms11612 (PMC4874037; doi:10.1038/ncomms11612)
Supplement: Supplementary Software — R software code used for integrative analysis [file ncomms11612-s3.zip › integHBP/Analysis/seedchecks/pathRankDetails010516_seed40.csv]

	pathID	pathName	GSArank.all.g	NetGSArank.all.m	GSArank.avg.g	NetGSArank.avg.m	sd.g	sd.m	integrative.rank
59	hsa00740	Riboflavin metabolism	2	41	2.661	54.141	1.17790766466072	16.8472831622772	74.8922637853287
63	hsa00780	Biotin metabolism	1	62	1.418	53.634	1.51907326471885	22.3415126432206	57.7324574403764
24	hsa00290	Valine, leucine and isoleucine biosynthesis	4	21	5.487	33.151	2.91424498349467	21.2176904819867	31.5914020878155
41	hsa00530	Aminosugars metabolism	5	40	8.177	51.256	3.55588460376814	22.0151113812565	25.1952630989268
22	hsa00272	Cysteine metabolism	54	1	61.862	3.858	16.4774531546129	8.27842789232161	12.3911825547686
65	hsa00910	Nitrogen metabolism	20	5	24.996	13.106	13.0304557394121	12.4948343280287	11.704512271024
15	hsa00230	Purine metabolism	19	68	21.924	60.698	6.46161562432156	17.4149383023907	11.6147012108125
17	hsa00240	Pyrimidine metabolism	16	14	22.414	33.009	9.04947495697938	24.0117363487625	10.8859390198974
67	hsa00950	Alkaloid biosynthesis I	30	4	47.294	10.071	21.0799651073935	10.3280505240644	10.7403558689066
61	hsa00760	Nicotinate and nicotinamide metabolism	13	60	17.2085	48.646	7.92531313818819	22.4670303211495	10.5389314585571
37	hsa00460	Cyanoamino acid metabolism	7	9	14.4185	17.346	15.5114865168998	15.2621498229187	10.2681506683535
28	hsa00340	Histidine metabolism	18	35	20.414	48.899	9.76073131870127	20.9295686970813	9.55366568699862
69	hsa00970	Aminoacyl-tRNA biosynthesis	21.5	3	27.868	13.456	15.9032540534788	18.2297665478302	8.72650230812758
38	hsa00471	D-Glutamine and D-glutamate metabolism	10	15	22.456	29.756	20.4376554859348	14.7987657413538	8.63282604303494
80	hsa05014	Amyotrophic lateral sclerosis (ALS)	33	15	40.703	29.756	15.486255684158	14.7987657413538	8.35223357086366
68	hsa00960	Alkaloid biosynthesis II	8	29	13.3075	41.19	14.4998427298088	22.1004146641715	8.07272010348848
27	hsa00330	Arginine and proline metabolism	47	7	44.448	15.421	15.3482691325558	14.6510891545104	8.06650196650138
75	hsa04720	Long-term potentiation	46	15	51.667	29.756	15.0594620886139	14.7987657413538	7.58781141076759
8	hsa00061	Fatty acid biosynthesis	3	78	7.309	52.817	11.9571732860653	22.2500466420989	7.42956526219903
73	hsa04540	Gap junction	48	15	53.128	29.756	17.5566897037384	14.7987657413538	7.0866460872476
20	hsa00260	Glycine, serine and threonine metabolism	41	6	41.9865	15.913	17.7604053937333	18.3261364798552	7.00994785096457
7	hsa00053	Ascorbate and aldarate metabolism	28	12	33.5375	32.763	15.4765101400838	23.8762833771906	6.95342135476565
11	hsa00120	Bile acid biosynthesis	11	69	19.1295	56.387	13.2415565009771	20.7563015745834	6.6067130469182
85	hsa05217	Basal cell carcinoma	6	50	18.594	58.377	21.6727910956082	13.5345504193917	6.47114939670738
60	hsa00750	Vitamin B6 metabolism	14	39	25.7865	51.728	19.2962953637418	18.7463447488155	6.34360874875931
39	hsa00480	Glutathione metabolism	29	8	35.2285	21.55	20.4416094558904	23.9874320613295	6.13074126864696
26	hsa00310	Lysine degradation	61	26	71.846	39.726	9.41649905508701	18.4362908639678	6.06980265431049
71	hsa04070	Phosphatidylinositol signaling system	36	61	37.007	60.688	10.988480226933	18.695779956669	6.03191233732205
72	hsa04340	Hedgehog signaling pathway	17	50	28.8	58.377	21.2364306319585	13.5345504193917	6.02996677334066
49	hsa00600	Sphingolipid metabolism	12	72	22.386	55.134	14.6923915810317	20.2892507919267	5.84399062830064
58	hsa00730	Thiamine metabolism	26	23	38.8485	39.04	22.5487748003078	20.4833094485722	5.82974186112034
42	hsa00550	Peptidoglycan biosynthesis	24	32	44.1425	45.533	21.1573054835753	20.8282194564424	5.61834305951894
5	hsa00051	Fructose and mannose metabolism	27	37	33.418	37.225	16.1837477022379	26.2365915037326	5.61315844942308
74	hsa04664	Fc epsilon RI signaling pathway	66.5	38	75.7235	51.31	7.70120811018352	17.2382440247566	5.50443691587017
31	hsa00361	gamma-Hexachlorocyclohexane degradation	25	34	31.2985	36.838	18.6040925607784	25.4530472363058	5.41486547715946
81	hsa05016	Huntington's disease	82	15	72.386	29.756	10.3176042256406	14.7987657413538	5.34987923354731
25	hsa00300	Lysine biosynthesis	76	11	55.748	24.304	20.4721543835793	16.3282024177248	5.19183859904876
12	hsa00140	C21-Steroid hormone metabolism	32	50	38.74	58.377	23.6355566792817	13.5345504193917	5.06074681734751
77	hsa04742	Taste transduction	85	15	60.173	29.756	16.9726734088252	14.7987657413538	4.98310708292144
43	hsa00561	Glycerolipid metabolism	42	65	39.4975	45.619	11.066513066972	24.0099211851125	4.98260938780467
16	hsa00232	Caffeine metabolism	64	2	49.2405	16.043	22.654704707751	21.707979808987	4.93085245078862
1	hsa00010	Glycolysis / Gluconeogenesis	34	66	38.684	42.757	13.3919187380856	25.5146418346005	4.78066745454337
40	hsa00500	Starch and sucrose metabolism	40	75	46.3325	60.755	11.5201739638843	18.6023391545801	4.72487966632653
4	hsa00040	Pentose and glucuronate interconversions	15	79	24.6645	43.547	16.3818819372441	24.5175631313942	4.72139613452744
10	hsa00100	Biosynthesis of steroids	38	50	38.1915	58.377	25.9195370357989	13.5345504193917	4.62421016030633
29	hsa00350	Tyrosine metabolism	63	10	58.0155	26.84	19.6338865039311	23.142384707933	4.54960484071422
33	hsa00400	Phenylalanine, tyrosine and tryptophan biosynthesis	35	47	55.837	47.315	18.5487597290894	23.36599547943	4.51531134162934
54	hsa00643	Styrene degradation	9	70	23.2085	60.285	22.8387474730147	17.3269153918693	4.39638109605683
2	hsa00020	Citrate cycle (TCA cycle)	49	45	61.8105	43.213	14.3993117866768	23.9965302588617	4.38926805279688
46	hsa00565	Ether lipid metabolism	45	49	45.897	55.029	18.0398122447498	19.9011108537492	4.23762502657457
44	hsa00562	Inositol phosphate metabolism	62	31	61.4975	40.038	13.6463169285971	24.3276877732429	4.13390007068908
70	hsa01040	Biosynthesis of unsaturated fatty acids	31	67	50.25	57.794	18.5530648739289	18.0981520356943	4.12345442468005
76	hsa04730	Long-term depression	77	30	67.3405	46.973	14.5859198821606	16.6321646185907	4.1126871934659
56	hsa00680	Methane metabolism	69	23	57.1605	39.04	19.381024582407	20.4833094485722	4.05323856863473
52	hsa00632	Benzoate degradation via CoA ligation	21.5	76	40.833	45.121	18.542827385473	24.5425078933204	3.98056509598577
64	hsa00860	Porphyrin and chlorophyll metabolism	65	25	63.0105	36.657	16.3680650445709	23.5665596499305	3.97492713903411
36	hsa00440	Aminophosphonate metabolism	23	59	32.689	45.029	22.3282966621243	25.5191180173686	3.96353466495103
51	hsa00630	Glyoxylate and dicarboxylate metabolism	71	13	55.9915	30.765	20.9559139165553	23.1933116372955	3.95408260998943
45	hsa00564	Glycerophospholipid metabolism	57	55	55.868	46.604	11.322556084042	24.6939461199496	3.94544256737308
53	hsa00640	Propanoate metabolism	53	44	56.122	49.427	16.6535719128798	22.9729934799414	3.91336709318965
35	hsa00430	Taurine and hypotaurine metabolism	73	27	45.751	38.923	23.6455198633824	18.1037791032099	3.90630348292438
66	hsa00920	Sulfur metabolism	58	28	55.3395	40.866	19.2740623437102	24.568876117431	3.90602499962903
34	hsa00410	beta-Alanine metabolism	44	57	43.0315	46.493	16.751727616223	24.098229720784	3.81180414903857
32	hsa00380	Tryptophan metabolism	66.5	36	60.245	46.622	13.9129812062709	23.6527073834385	3.62964546211817
3	hsa00030	Pentose phosphate pathway	39	74	44.2705	56.719	18.118702136663	18.8487483487449	3.3388973428577
23	hsa00280	Valine, leucine and isoleucine degradation	60	48	53.721	50.262	19.3750497173956	20.2080112757223	3.32347247540402
62	hsa00770	Pantothenate and CoA biosynthesis	72	33	57.5695	46.243	18.6680050933185	22.1838697046993	3.2377149137961
79	hsa05012	Parkinson's disease	79	22	69.872	35.03	12.4133882646201	25.2652217768107	3.21717195031856
19	hsa00252	Alanine and aspartate metabolism	37	80	42.1395	53.83	18.8559230902543	21.052703301864	2.98418554205757
78	hsa04912	GnRH signaling pathway	43	85	47.863	71.688	15.7679852980766	11.321697612851	2.96711624985015
83	hsa05200	Pathways in cancer	84	43	70.213	54.686	12.7248399814124	16.6084088112993	2.88501976357538
82	hsa05120	Epithelial cell signaling in Helicobacter pylori infection	80	42	68.7335	52.677	13.8313424432983	21.7226274548809	2.57766954130653
14	hsa00220	Urea cycle and metabolism of amino groups	50	84	46.683	47.114	15.3501347758786	23.1844888777934	2.53979914633234
30	hsa00360	Phenylalanine metabolism	59	63	52.6625	47.943	20.7952106152964	22.8135531912328	2.39847010766638
18	hsa00251	Glutamate metabolism	70	54	61.22	47.727	16.7235396007178	23.9293770517765	2.39558926095344
57	hsa00720	Reductive carboxylate cycle (CO2 fixation)	74	45	56.2555	43.213	20.2634665797298	23.9965302588617	2.39180170687166
48	hsa00591	Linoleic acid metabolism	55	73	46.276	62.317	21.960284107408	15.5235785981356	2.35902995400652
55	hsa00650	Butanoate metabolism	51	83	50.8485	54.984	17.0589655623093	20.4736150426082	2.30570066754993
21	hsa00271	Methionine metabolism	68	64	62.5475	53.215	16.3446058346443	22.1850163387352	2.1991987987736
50	hsa00620	Pyruvate metabolism	56	82	55.573	35.128	15.4739010146961	26.1096405438552	2.19487343788609
6	hsa00052	Galactose metabolism	52	81	56.754	46.628	18.1728296017911	23.5921640848441	2.18027386727689
13	hsa00190	Oxidative phosphorylation	81	56	72.196	43.776	10.3301643886386	24.7142999217178	1.83515782260722
9	hsa00072	Synthesis and degradation of ketone bodies	83	58	52.5285	59.224	21.6291182554099	18.2369517850547	1.77511390571754
84	hsa05211	Renal cell carcinoma	86	70	70.3665	60.285	11.7093354331613	17.3269153918693	1.06653445387237
47	hsa00590	Arachidonic acid metabolism	75	85	61.3005	71.688	16.9525614315091	11.321697612851	0.88450958599482
86	hsa05320	Autoimmune thyroid disease	78	77	20.958	38.986	22.0536073601939	25.7020699633395	0.797170222161416
