# Supplementary material for: Inhibition of the hexosamine biosynthetic pathway promotes castration-resistant prostate cancer
Source: Nat Commun. 2016 May 19;7:11612. doi: 10.1038/ncomms11612 (PMC4874037; doi:10.1038/ncomms11612)
Supplement: Supplementary Software — R software code used for integrative analysis [file ncomms11612-s3.zip › integHBP/Analysis/seedchecks/pathRankDetails010516_seed41.csv]

	pathID	pathName	GSArank.all.g	NetGSArank.all.m	GSArank.avg.g	NetGSArank.avg.m	sd.g	sd.m	integrative.rank
59	hsa00740	Riboflavin metabolism	2	41	2.706	53.884	1.22925793675497	16.341590852533	71.9623113480405
24	hsa00290	Valine, leucine and isoleucine biosynthesis	4	21	5.696	33.076	3.25110037581949	21.0710752980054	28.6620736286166
63	hsa00780	Biotin metabolism	1	62	1.593	54.224	3.29851955143989	21.9871612369414	27.2093298200869
41	hsa00530	Aminosugars metabolism	5	40	8.2825	51.652	3.72865211525514	21.5672910687468	24.171087191453
22	hsa00272	Cysteine metabolism	54	1	60.01	3.106	17.2843758825608	7.04232620363175	14.1211127004438
65	hsa00910	Nitrogen metabolism	20	5	24.1925	12.765	12.0321638418331	13.0742767184924	11.8402656787912
37	hsa00460	Cyanoamino acid metabolism	7	9	13.6685	16.509	13.2917654500363	13.8401397561032	11.6545452863679
15	hsa00230	Purine metabolism	19	68	22.1245	60.744	6.53968785702095	17.5788361241431	11.4788949611265
17	hsa00240	Pyrimidine metabolism	16	14	22.439	34.754	9.02913640966312	24.5560681804821	10.836220598912
67	hsa00950	Alkaloid biosynthesis I	30	4	45.5355	9.958	20.7398440418649	10.6644252524909	10.5312185441007
61	hsa00760	Nicotinate and nicotinamide metabolism	13	60	17.2115	48.937	8.22369423658838	23.7479893464267	10.1353273868805
28	hsa00340	Histidine metabolism	18	35	21.1965	48.035	10.0316634723271	20.5794384833087	9.40501508167278
69	hsa00970	Aminoacyl-tRNA biosynthesis	21.5	3	28.589	12.044	16.0430345620134	16.5479272991483	9.15893317297117
38	hsa00471	D-Glutamine and D-glutamate metabolism	10	15	20.384	29.039	19.0160104294422	15.0074215540746	8.84684576435965
8	hsa00061	Fatty acid biosynthesis	3	78	7.01	53.696	10.6467719874971	22.2601684427387	8.29402492355273
80	hsa05014	Amyotrophic lateral sclerosis (ALS)	33	15	41.042	29.039	15.506181918115	15.0074215540746	8.28010831464088
27	hsa00330	Arginine and proline metabolism	47	7	44.667	15.086	15.526096440209	14.6184233863403	8.04885396451072
68	hsa00960	Alkaloid biosynthesis II	8	29	14.277	41.889	15.4386243597712	22.4835537491116	7.69669958616049
75	hsa04720	Long-term potentiation	46	15	52.607	29.039	14.3833038774278	15.0074215540746	7.64815355164158
20	hsa00260	Glycine, serine and threonine metabolism	41	6	41.4245	15.806	17.2875796501465	17.1151187927894	7.39352765418044
7	hsa00053	Ascorbate and aldarate metabolism	28	12	32.971	33.105	15.0796238034659	23.8317000007327	7.05963326915442
73	hsa04540	Gap junction	48	15	53.442	29.039	17.4464183577465	15.0074215540746	7.03304212011427
85	hsa05217	Basal cell carcinoma	6	50	17.897	57.629	21.0154000208903	13.1006483040339	6.67860406479246
11	hsa00120	Bile acid biosynthesis	11	69	18.95	55.407	13.4972655073602	20.6274293561229	6.50339465927819
39	hsa00480	Glutathione metabolism	29	8	32.6375	20.139	19.6145500668337	22.7017851731984	6.43689109697556
60	hsa00750	Vitamin B6 metabolism	14	39	25.447	51.387	19.4134379379999	19.0807574877494	6.2759053349555
72	hsa04340	Hedgehog signaling pathway	17	50	27.671	57.629	21.145244864517	13.1006483040339	6.13472466410246
49	hsa00600	Sphingolipid metabolism	12	72	22.5685	56.714	14.1600517235925	20.0930817928942	6.04311642504726
71	hsa04070	Phosphatidylinositol signaling system	36	61	37.649	61.396	10.9577311005003	19.4324678001741	5.99221514392951
26	hsa00310	Lysine degradation	61	26	71.913	39.367	9.90113445335753	18.1583048502616	5.98530612988044
58	hsa00730	Thiamine metabolism	26	23	40.659	37.323	22.862894194107	19.4977135026606	5.95051482368693
74	hsa04664	Fc epsilon RI signaling pathway	66.5	38	75.6395	52.608	7.33993626773519	16.7781358273749	5.71340725855901
42	hsa00550	Peptidoglycan biosynthesis	24	32	45.4285	44.567	21.0961651950286	20.9741609230602	5.60859888774559
5	hsa00051	Fructose and mannose metabolism	27	37	33.9235	37.439	16.6106535561236	26.0848749220635	5.52895924921086
31	hsa00361	gamma-Hexachlorocyclohexane degradation	25	34	31.1725	37.229	19.1509595843917	25.1121719526643	5.34796599483125
81	hsa05016	Huntington's disease	82	15	73.0475	29.039	9.53989010697991	15.0074215540746	5.32174132919668
25	hsa00300	Lysine biosynthesis	76	11	56.1495	24.542	19.6289376927266	16.4494626301536	5.18060883035622
16	hsa00232	Caffeine metabolism	64	2	48.928	15.317	22.6224023721861	20.6362876353129	5.13564921514752
12	hsa00140	C21-Steroid hormone metabolism	32	50	37.512	57.629	23.9594534873275	13.1006483040339	5.1198325575708
43	hsa00561	Glycerolipid metabolism	42	65	39.814	46.3	10.9811652382609	23.7317761070931	5.0249528862761
77	hsa04742	Taste transduction	85	15	60.107	29.039	17.2923270723051	15.0074215540746	4.91328451051139
4	hsa00040	Pentose and glucuronate interconversions	15	79	25.112	43.586	15.8676475332117	24.5012431299907	4.86404866366791
40	hsa00500	Starch and sucrose metabolism	40	75	46.963	61	11.247539203672	18.7017045681337	4.82034455530817
10	hsa00100	Biosynthesis of steroids	38	50	37.7675	57.629	25.9400670937997	13.1006483040339	4.7132573809938
1	hsa00010	Glycolysis / Gluconeogenesis	34	66	38.8935	42.414	14.0647511522591	25.1274748829641	4.60402422734587
33	hsa00400	Phenylalanine, tyrosine and tryptophan biosynthesis	35	47	55.5195	45.86	18.1608145449188	23.3124402384193	4.57912978601042
29	hsa00350	Tyrosine metabolism	63	10	58.5535	26.749	19.8090708272003	23.0133790351312	4.55744596441078
2	hsa00020	Citrate cycle (TCA cycle)	49	45	61.3525	43.359	14.0321914235142	24.4656225280634	4.42475335293244
54	hsa00643	Styrene degradation	9	70	23.37	60.683	23.1803349399427	16.8288954694811	4.37508848608509
46	hsa00565	Ether lipid metabolism	45	49	45.345	55.895	17.4172855760258	19.7034565800319	4.3399931804534
76	hsa04730	Long-term depression	77	30	67.634	45.473	14.4863694174524	15.7020962558133	4.32039264686396
56	hsa00680	Methane metabolism	69	23	55.319	37.323	19.9969902389989	19.4977135026606	4.18257162791552
44	hsa00562	Inositol phosphate metabolism	62	31	61.7735	39.777	13.3862294500314	24.2396128234308	4.17785880128522
70	hsa01040	Biosynthesis of unsaturated fatty acids	31	67	51.3135	58.294	18.8162700812294	17.946465937327	4.09057329751394
52	hsa00632	Benzoate degradation via CoA ligation	21.5	76	40.0335	45.898	18.118261482525	23.9645967605945	4.07414757580753
36	hsa00440	Aminophosphonate metabolism	23	59	31.902	45.686	22.0579792920941	25.2809915258981	4.00899587427713
64	hsa00860	Porphyrin and chlorophyll metabolism	65	25	62.141	35.496	16.3581235845438	23.3289138671783	4.00254376020508
53	hsa00640	Propanoate metabolism	53	44	56.237	49.783	16.7214813619768	22.0556197229042	3.9829291692431
35	hsa00430	Taurine and hypotaurine metabolism	73	27	43.367	38.946	23.3496684776897	17.8800105922446	3.95528295733372
45	hsa00564	Glycerophospholipid metabolism	57	55	55.192	47.086	11.4831179562869	24.0776314519584	3.94156523787573
66	hsa00920	Sulfur metabolism	58	28	56.11	42.044	19.6108384569601	23.9648571533063	3.94071241390181
51	hsa00630	Glyoxylate and dicarboxylate metabolism	71	13	55.452	31.793	20.5507793168661	24.1731771493425	3.83980355101771
34	hsa00410	beta-Alanine metabolism	44	57	43.4635	45.265	16.8022687153844	24.1871410628208	3.79950669521053
32	hsa00380	Tryptophan metabolism	66.5	36	60.759	47.012	13.6852733149801	23.1866227699395	3.6975047131294
23	hsa00280	Valine, leucine and isoleucine degradation	60	48	54.442	50.737	18.6401070165809	20.1394495562423	3.3849873499343
3	hsa00030	Pentose phosphate pathway	39	74	43.904	55.43	17.8653422708454	18.9263654013999	3.37363882938779
79	hsa05012	Parkinson's disease	79	22	70.501	33.943	11.7140607057595	24.7419869233842	3.31005312939967
62	hsa00770	Pantothenate and CoA biosynthesis	72	33	60.038	46.751	17.6137531576975	21.9701544529547	3.30948710943966
78	hsa04912	GnRH signaling pathway	43	85	48.1685	72.793	15.0247829219544	9.97625564411201	3.12897090670468
83	hsa05200	Pathways in cancer	84	43	70.35	53.734	12.0847855604492	16.3806461890113	2.93434274680398
19	hsa00252	Alanine and aspartate metabolism	37	80	42.131	55.011	19.3584242020777	20.7907463582752	2.91954310796891
82	hsa05120	Epithelial cell signaling in Helicobacter pylori infection	80	42	68.9115	54.389	13.6434072104555	21.4882158966821	2.60723938521585
14	hsa00220	Urea cycle and metabolism of amino groups	50	84	47.486	48.506	15.3260135289869	23.6772586372784	2.54089982093121
30	hsa00360	Phenylalanine metabolism	59	63	53.486	49.382	20.2725128876215	23.2585260718523	2.41306018640525
18	hsa00251	Glutamate metabolism	70	54	61.8265	48.363	16.7612674890009	23.6793568946233	2.40786203530269
57	hsa00720	Reductive carboxylate cycle (CO2 fixation)	74	45	58.537	43.359	19.4588740367674	24.4656225280634	2.38477016909216
48	hsa00591	Linoleic acid metabolism	55	73	45.437	63.137	22.5355692824229	15.2306337098363	2.33917753903615
55	hsa00650	Butanoate metabolism	51	83	50.77	55.721	17.0943357962898	20.3450997068602	2.30256827607605
21	hsa00271	Methionine metabolism	68	64	62.155	53.297	16.6679871849242	21.8054642066907	2.19469117251125
50	hsa00620	Pyruvate metabolism	56	82	55.083	33.956	15.5716758278641	25.7700244112837	2.18481795173488
6	hsa00052	Galactose metabolism	52	81	58.886	46.509	18.8561411232006	23.2097093822738	2.11467170956537
13	hsa00190	Oxidative phosphorylation	81	56	71.7645	43.831	10.1518643657261	24.5978758126488	1.85129586966008
9	hsa00072	Synthesis and degradation of ketone bodies	83	58	52.7725	58.951	22.3650550958284	17.6058673619213	1.82602859075683
84	hsa05211	Renal cell carcinoma	86	70	70.337	60.683	11.9601411352867	16.8288954694811	1.09377835951036
47	hsa00590	Arachidonic acid metabolism	75	85	60.684	72.793	16.9510909231083	9.97625564411201	0.90839505660935
86	hsa05320	Autoimmune thyroid disease	78	77	21.573	41.547	22.1880481449018	25.468066542504	0.79827235542138
