# Supplementary material for: Inhibition of the hexosamine biosynthetic pathway promotes castration-resistant prostate cancer
Source: Nat Commun. 2016 May 19;7:11612. doi: 10.1038/ncomms11612 (PMC4874037; doi:10.1038/ncomms11612)
Supplement: Supplementary Software — R software code used for integrative analysis [file ncomms11612-s3.zip › integHBP/Analysis/seedchecks/pathRankDetails010516_seed42.csv]

	pathID	pathName	GSArank.all.g	NetGSArank.all.m	GSArank.avg.g	NetGSArank.avg.m	sd.g	sd.m	integrative.rank
59	hsa00740	Riboflavin metabolism	2	41	2.7645	53.046	1.26308556128836	16.4083246285877	70.0989752929617
63	hsa00780	Biotin metabolism	1	62	1.49	53.853	2.75090302763792	22.1972545399	32.3887269136583
24	hsa00290	Valine, leucine and isoleucine biosynthesis	4	21	5.6765	33.498	2.89956983969265	21.7571912564874	31.6584154161869
41	hsa00530	Aminosugars metabolism	5	40	8.004	50.245	3.35950446796403	22.4676160010084	26.5002613812301
22	hsa00272	Cysteine metabolism	54	1	62.034	3.48	15.5502782983185	7.88681189085944	13.0264278601654
15	hsa00230	Purine metabolism	19	68	22.085	60.617	6.22639888242337	17.9257257215055	11.9811697503109
65	hsa00910	Nitrogen metabolism	20	5	23.9515	13.252	12.2464432846081	12.9667510438287	11.794842524965
37	hsa00460	Cyanoamino acid metabolism	7	9	12.5975	16.47	12.9134038792934	14.4895495805441	11.5783034006156
17	hsa00240	Pyrimidine metabolism	16	14	21.6325	32.471	8.39262353974488	24.8091243628559	11.4022757361166
61	hsa00760	Nicotinate and nicotinamide metabolism	13	60	17.095	47.423	7.96922100857314	23.1991437615976	10.4495617157507
67	hsa00950	Alkaloid biosynthesis I	30	4	46.1295	10.188	20.7107318596945	11.4995171592069	9.9698906671652
28	hsa00340	Histidine metabolism	18	35	20.563	48.433	9.77978400452562	20.4026414657215	9.60406013910031
69	hsa00970	Aminoacyl-tRNA biosynthesis	21.5	3	27.4965	12.815	15.6424558229894	16.7811913576892	9.19292612258449
38	hsa00471	D-Glutamine and D-glutamate metabolism	10	15	22.002	29.834	19.9088009773657	14.6021116851524	8.79842991140579
68	hsa00960	Alkaloid biosynthesis II	8	29	12.6475	40.902	13.4071154427227	22.5745433177729	8.46165921542925
80	hsa05014	Amyotrophic lateral sclerosis (ALS)	33	15	40.7935	29.834	15.4130194614462	14.6021116851524	8.43432523153117
27	hsa00330	Arginine and proline metabolism	47	7	45.026	14.655	16.1064969264966	13.5923039152943	8.36915346297523
8	hsa00061	Fatty acid biosynthesis	3	78	7.003	53.136	11.1223287668184	21.9258807861451	7.96284902299787
75	hsa04720	Long-term potentiation	46	15	52.049	29.834	15.3272804020976	14.6021116851524	7.60576268376397
11	hsa00120	Bile acid biosynthesis	11	69	17.9855	56.063	12.0551800947608	20.9752471258861	7.16249818008148
73	hsa04540	Gap junction	48	15	53.1835	29.834	17.8368082761317	14.6021116851524	7.11728351505469
20	hsa00260	Glycine, serine and threonine metabolism	41	6	42.594	16.097	17.9069629843623	18.2183286417415	7.01490509548571
7	hsa00053	Ascorbate and aldarate metabolism	28	12	34.631	31.72	15.9926108751074	23.1275265102536	6.93209269224505
85	hsa05217	Basal cell carcinoma	6	50	18.541	58.375	21.4996407773142	13.5726412901687	6.49357700056253
60	hsa00750	Vitamin B6 metabolism	14	39	25.2335	51.035	19.3794812118912	18.6353709931424	6.3426176522763
39	hsa00480	Glutathione metabolism	29	8	34.573	20.996	20.1926574381485	23.1044974366854	6.29157891357764
49	hsa00600	Sphingolipid metabolism	12	72	21.4795	55.494	13.6440276032863	20.1158298514034	6.24259199475043
72	hsa04340	Hedgehog signaling pathway	17	50	27.122	58.375	20.2214990795694	13.5726412901687	6.18773444240034
71	hsa04070	Phosphatidylinositol signaling system	36	61	36.652	60.07	10.7023332005659	18.8907904006678	6.14164806909498
26	hsa00310	Lysine degradation	61	26	71.8535	39.829	9.43065347550078	18.5295197482855	6.04901126248837
58	hsa00730	Thiamine metabolism	26	23	39.336	38.607	22.3354757611625	19.7067223531948	5.97870405004346
5	hsa00051	Fructose and mannose metabolism	27	37	33.11	38.588	15.978319896244	25.6928857931603	5.70115216499824
42	hsa00550	Peptidoglycan biosynthesis	24	32	44.92	46.128	20.8798843284528	20.8020754335317	5.66122504738893
74	hsa04664	Fc epsilon RI signaling pathway	66.5	38	75.477	51.805	7.63788637702266	17.1022063038796	5.54911601162753
81	hsa05016	Huntington's disease	82	15	72.548	29.834	10.4201860000806	14.6021116851524	5.41063156307982
31	hsa00361	gamma-Hexachlorocyclohexane degradation	25	34	33.0145	38.694	19.4717664694151	25.585601165245	5.2555749610938
25	hsa00300	Lysine biosynthesis	76	11	55.2915	24.189	19.9557638355504	16.5288984352704	5.14922675332671
16	hsa00232	Caffeine metabolism	64	2	48.631	15.589	22.4738940754582	21.070406760218	5.05750357622395
77	hsa04742	Taste transduction	85	15	60.5135	29.834	17.1380798671126	14.6021116851524	5.04749286693658
12	hsa00140	C21-Steroid hormone metabolism	32	50	38.7735	58.375	23.733662475153	13.5726412901687	5.04345578459179
4	hsa00040	Pentose and glucuronate interconversions	15	79	23.896	44.346	15.6273125295713	25.1688648086432	4.92517114054102
1	hsa00010	Glycolysis / Gluconeogenesis	34	66	37.0755	40.426	13.0732344585879	24.8734237935032	4.89835931850564
43	hsa00561	Glycerolipid metabolism	42	65	39.1815	46.293	11.545219783523	23.8845896892667	4.81881304930351
40	hsa00500	Starch and sucrose metabolism	40	75	46.494	60.888	11.5654538918161	18.6903393437568	4.70586958948514
10	hsa00100	Biosynthesis of steroids	38	50	40.1395	58.375	26.0997698790188	13.5726412901687	4.60348338146112
29	hsa00350	Tyrosine metabolism	63	10	56.3015	27.196	19.7393512998715	22.9932658462054	4.56465200817477
33	hsa00400	Phenylalanine, tyrosine and tryptophan biosynthesis	35	47	54.2095	47.443	19.0386141454303	23.0636224752679	4.46562417047894
2	hsa00020	Citrate cycle (TCA cycle)	49	45	60.336	45.039	13.9303861992286	24.1878177918044	4.46426100769589
54	hsa00643	Styrene degradation	9	70	23.3025	60.582	22.8935768199207	17.4165039721125	4.38315485281077
46	hsa00565	Ether lipid metabolism	45	49	45.4535	53.925	17.3975648587098	20.4567801683172	4.27170579540441
76	hsa04730	Long-term depression	77	30	67.2895	47.165	14.2775448883216	16.2034047448468	4.21817971837215
56	hsa00680	Methane metabolism	69	23	56.676	38.607	19.0106398742501	19.7067223531948	4.19446095593736
44	hsa00562	Inositol phosphate metabolism	62	31	61.115	39.624	13.3432498783961	24.7322523905185	4.13785642215581
70	hsa01040	Biosynthesis of unsaturated fatty acids	31	67	50.4195	57.557	18.4942912423958	18.2208328500579	4.12560606653556
52	hsa00632	Benzoate degradation via CoA ligation	21.5	76	40.288	45.501	18.1281186195558	24.5635780856203	4.06098890951819
36	hsa00440	Aminophosphonate metabolism	23	59	33.2785	44.689	21.7049255133839	25.3555750119019	4.05293309829381
64	hsa00860	Porphyrin and chlorophyll metabolism	65	25	62.784	37.127	16.319058050502	23.0678346620569	4.03584220261864
66	hsa00920	Sulfur metabolism	58	28	56.342	39.675	19.3323116640063	23.5435271926845	4.0060759099967
51	hsa00630	Glyoxylate and dicarboxylate metabolism	71	13	57.6025	30.725	19.6805123489282	23.3605027362017	3.9807270102661
53	hsa00640	Propanoate metabolism	53	44	56.376	49.546	16.5253959926143	22.999845148976	3.92701715524347
34	hsa00410	beta-Alanine metabolism	44	57	43.496	46.272	16.5511910727272	23.3274556303551	3.88403857867308
35	hsa00430	Taurine and hypotaurine metabolism	73	27	44.917	39.423	23.85271605212	18.4792194789865	3.83382563827025
45	hsa00564	Glycerophospholipid metabolism	57	55	55.899	46.368	11.8255292542085	25.0212037407603	3.81579963039764
32	hsa00380	Tryptophan metabolism	66.5	36	60.7635	46.318	13.9251652765049	23.3108616801755	3.65997619145164
79	hsa05012	Parkinson's disease	79	22	70.0385	34.719	12.6007160826596	24.3597503360859	3.30322060356753
3	hsa00030	Pentose phosphate pathway	39	74	44.135	57.149	18.3067313142301	19.2172344810876	3.29846247941982
23	hsa00280	Valine, leucine and isoleucine degradation	60	48	53.928	49.958	18.8673737916487	21.3513492809264	3.25762422634261
62	hsa00770	Pantothenate and CoA biosynthesis	72	33	59.284	45.027	18.4985686214107	22.4513771367223	3.21607122057017
78	hsa04912	GnRH signaling pathway	43	85	47.027	72.614	15.3210151264368	11.0352517316453	3.05310973846377
19	hsa00252	Alanine and aspartate metabolism	37	80	40.697	54.882	18.7054025105872	20.5773054966267	3.01320513680539
83	hsa05200	Pathways in cancer	84	43	70.246	55.212	12.0481800552051	16.6623134254727	2.88968999635907
82	hsa05120	Epithelial cell signaling in Helicobacter pylori infection	80	42	69.573	51.971	13.3444462322438	21.9534077334502	2.57435845881998
14	hsa00220	Urea cycle and metabolism of amino groups	50	84	47.946	47.399	15.4642564395197	24.0254661145631	2.51748173369885
30	hsa00360	Phenylalanine metabolism	59	63	54.18	48.776	20.4906067495564	23.1021976343277	2.40534199569764
57	hsa00720	Reductive carboxylate cycle (CO2 fixation)	74	45	57.697	45.039	19.7118047435096	24.1878177918044	2.39591458030836
18	hsa00251	Glutamate metabolism	70	54	61.3135	47.922	17.7571614999283	23.8950390016189	2.33840002260255
48	hsa00591	Linoleic acid metabolism	55	73	47.3125	62.117	22.2564359836137	15.5869260363698	2.3359750029492
55	hsa00650	Butanoate metabolism	51	83	51.599	55.271	17.2247900536521	20.0792613344151	2.28922147567784
21	hsa00271	Methionine metabolism	68	64	63.344	52.541	16.3568551595565	21.8040302406398	2.21644334073959
50	hsa00620	Pyruvate metabolism	56	82	55.395	34.702	15.4818656228235	26.951652780258	2.18786004006606
6	hsa00052	Galactose metabolism	52	81	57.9385	48.065	18.4500914258879	23.7007700613609	2.15016590127243
13	hsa00190	Oxidative phosphorylation	81	56	71.9815	42.866	10.2925869000507	24.0740026086565	1.87063995756764
9	hsa00072	Synthesis and degradation of ketone bodies	83	58	53.13	59.16	21.2761550749842	17.6407935648484	1.83192086919379
84	hsa05211	Renal cell carcinoma	86	70	70.7225	60.582	11.6966257871578	17.4165039721125	1.06158041460964
47	hsa00590	Arachidonic acid metabolism	75	85	60.3385	72.614	16.4954317014444	11.0352517316453	0.908711510446904
86	hsa05320	Autoimmune thyroid disease	78	77	23.0335	40.787	22.5812874365545	25.0482543512726	0.79778950981761
