# Supplementary material for: Inhibition of the hexosamine biosynthetic pathway promotes castration-resistant prostate cancer
Source: Nat Commun. 2016 May 19;7:11612. doi: 10.1038/ncomms11612 (PMC4874037; doi:10.1038/ncomms11612)
Supplement: Supplementary Software — R software code used for integrative analysis [file ncomms11612-s3.zip › integHBP/Analysis/seedchecks/pathRankDetails010516_seed43.csv]

	pathID	pathName	GSArank.all.g	NetGSArank.all.m	GSArank.avg.g	NetGSArank.avg.m	sd.g	sd.m	integrative.rank
59	hsa00740	Riboflavin metabolism	2	41	2.6655	53.748	1.26132894230676	16.5636605510633	70.1664048337127
24	hsa00290	Valine, leucine and isoleucine biosynthesis	4	21	5.617	34.275	3.19852177443605	21.7114892111012	28.9893524258625
41	hsa00530	Aminosugars metabolism	5	40	8.1135	50.207	3.30413150994857	22.0802556300576	26.9460126678942
63	hsa00780	Biotin metabolism	1	62	1.6035	52.545	3.54705784691614	22.6946474311019	25.3470274791902
22	hsa00272	Cysteine metabolism	54	1	61.326	3.367	16.2879716976062	8.31645804862109	12.3669757130071
15	hsa00230	Purine metabolism	19	68	21.869	60.123	6.24474465737678	17.9639799480955	11.9468282774255
65	hsa00910	Nitrogen metabolism	20	5	23.8975	13.21	11.92144557571	12.995721941808	11.9298925343407
37	hsa00460	Cyanoamino acid metabolism	7	9	12.635	16.745	12.699588755332	14.7903593509329	11.5731221195751
17	hsa00240	Pyrimidine metabolism	16	14	21.6435	32.525	8.34024684691451	24.3888948743725	11.5061030353694
67	hsa00950	Alkaloid biosynthesis I	30	4	47.393	9.739	20.5861322214699	10.8530487729332	10.4164749231073
61	hsa00760	Nicotinate and nicotinamide metabolism	13	60	17.092	49.084	8.0457921158063	23.393892754696	10.3515015900373
28	hsa00340	Histidine metabolism	18	35	20.975	49.007	9.87714194151997	20.7739863653924	9.48895706218676
69	hsa00970	Aminoacyl-tRNA biosynthesis	21.5	3	27.283	13.042	15.2583330586184	17.5987485905093	9.06580293819689
38	hsa00471	D-Glutamine and D-glutamate metabolism	10	15	20.9205	29.662	19.3946405440223	15.1804546111835	8.71310992846512
80	hsa05014	Amyotrophic lateral sclerosis (ALS)	33	15	41.3555	29.662	15.7440224845493	15.1804546111835	8.17281411264719
8	hsa00061	Fatty acid biosynthesis	3	78	7.295	52.162	11.2655398178422	22.3978887715209	7.85819064570414
68	hsa00960	Alkaloid biosynthesis II	8	29	13.6375	41.43	15.0107516939165	22.674108917777	7.82087798625393
27	hsa00330	Arginine and proline metabolism	47	7	45.8855	15.756	15.7047852589594	15.5535969594939	7.69049915337689
75	hsa04720	Long-term potentiation	46	15	52.043	29.662	15.1460904214604	15.1804546111835	7.44991014427405
73	hsa04540	Gap junction	48	15	54.5345	29.662	17.1705820704669	15.1804546111835	7.01426757417625
7	hsa00053	Ascorbate and aldarate metabolism	28	12	33.4285	32.099	15.2830857636951	24.1731574383766	6.96309189353738
20	hsa00260	Glycine, serine and threonine metabolism	41	6	42.7245	16.759	17.880605857068	18.849674512554	6.86977619101267
11	hsa00120	Bile acid biosynthesis	11	69	18.2565	53.991	12.7632424606018	20.6300392030049	6.82711381712122
85	hsa05217	Basal cell carcinoma	6	50	18.036	58.448	21.5398507230011	13.1371945970927	6.57690258226719
49	hsa00600	Sphingolipid metabolism	12	72	21.328	55.946	13.165057338832	20.4887010537728	6.42900968217001
72	hsa04340	Hedgehog signaling pathway	17	50	26.508	58.448	19.8502258795075	13.1371945970927	6.34283907350064
60	hsa00750	Vitamin B6 metabolism	14	39	25.8865	52.57	19.9470612623264	19.0980060172216	6.17303835198934
39	hsa00480	Glutathione metabolism	29	8	34.1135	21.457	20.2970771070391	23.8734180856259	6.16667408160107
58	hsa00730	Thiamine metabolism	26	23	40.6565	38.124	22.5384169361557	19.6298740687748	5.96682675657541
26	hsa00310	Lysine degradation	61	26	71.6665	39.82	9.73374406503086	18.6778066287362	5.93702826174346
71	hsa04070	Phosphatidylinositol signaling system	36	61	37.2415	59.469	11.5234420841807	19.2692070760927	5.77506400752334
5	hsa00051	Fructose and mannose metabolism	27	37	34.014	36.809	16.5232055098374	25.2329788614468	5.61279043747887
42	hsa00550	Peptidoglycan biosynthesis	24	32	45.288	46.036	21.0655123795224	21.0370925572728	5.60509991405193
74	hsa04664	Fc epsilon RI signaling pathway	66.5	38	75.9435	51.029	7.74257742972295	17.1082100130274	5.51181908521632
31	hsa00361	gamma-Hexachlorocyclohexane degradation	25	34	32.2695	38.871	18.7207260899607	25.4633607707573	5.39325938360871
81	hsa05016	Huntington's disease	82	15	72.637	29.662	9.98937027637471	15.1804546111835	5.24347301392438
25	hsa00300	Lysine biosynthesis	76	11	56.405	24.741	19.5779281403899	16.4872601953371	5.17147694245162
12	hsa00140	C21-Steroid hormone metabolism	32	50	39.0815	58.448	23.8741194880844	13.1371945970927	5.12018072285548
16	hsa00232	Caffeine metabolism	64	2	50.1185	15.75	22.5328968219621	21.0032530013005	5.06772198156547
43	hsa00561	Glycerolipid metabolism	42	65	39.839	46.342	11.1715658205501	23.7875362928338	4.95293758466322
40	hsa00500	Starch and sucrose metabolism	40	75	46.51	60.032	11.0562263064818	19.0181141195615	4.88197575882864
77	hsa04742	Taste transduction	85	15	59.168	29.662	17.3366904810819	15.1804546111835	4.85830323402195
1	hsa00010	Glycolysis / Gluconeogenesis	34	66	38.316	42.689	13.3198183756972	25.1923189073958	4.81262065008407
4	hsa00040	Pentose and glucuronate interconversions	15	79	25.3715	43.358	16.3801418429999	24.2199595879606	4.7258724158397
10	hsa00100	Biosynthesis of steroids	38	50	37.3305	58.448	25.8317595132339	13.1371945970927	4.71332059490474
33	hsa00400	Phenylalanine, tyrosine and tryptophan biosynthesis	35	47	55.6625	47.228	17.6290137522176	23.5013686905748	4.65171140658196
54	hsa00643	Styrene degradation	9	70	23.737	60.885	22.3392115208073	17.0932722132117	4.48616164877914
2	hsa00020	Citrate cycle (TCA cycle)	49	45	60.9625	44.055	13.9550739101532	24.0665987662606	4.46818119376997
29	hsa00350	Tyrosine metabolism	63	10	58.488	27.312	20.2143878828293	23.9714264340962	4.39943076769561
46	hsa00565	Ether lipid metabolism	45	49	46.169	55.426	17.8667473161642	20.3401141649757	4.21896509280142
76	hsa04730	Long-term depression	77	30	67.2675	46.227	14.6648816054717	16.2873186174934	4.18155641849677
56	hsa00680	Methane metabolism	69	23	55.7045	38.124	19.6633816605468	19.6298740687748	4.17574390054711
70	hsa01040	Biosynthesis of unsaturated fatty acids	31	67	50.597	56.71	18.1726535304104	18.7546697554939	4.14795435049739
44	hsa00562	Inositol phosphate metabolism	62	31	61.143	39.667	13.9979996783467	23.8893032508236	4.13011485165375
36	hsa00440	Aminophosphonate metabolism	23	59	32.0855	44.676	21.830254230076	25.2172745342342	4.04206113130606
51	hsa00630	Glyoxylate and dicarboxylate metabolism	71	13	56.4515	30.945	20.6875051811624	22.7464585458127	4.02666738484942
66	hsa00920	Sulfur metabolism	58	28	56.62	40.502	19.5500205448307	23.4848788699353	3.99562921434032
45	hsa00564	Glycerophospholipid metabolism	57	55	55.3865	45.987	11.2842013873801	24.1978173677992	3.98101756442212
64	hsa00860	Porphyrin and chlorophyll metabolism	65	25	62.648	37.43	16.1795975035035	23.7441969097059	3.9709014918752
35	hsa00430	Taurine and hypotaurine metabolism	73	27	43.0585	37.49	23.1609100750706	18.0974976010337	3.91984223954966
52	hsa00632	Benzoate degradation via CoA ligation	21.5	76	41.382	46.064	18.9353538024412	23.9514420354094	3.91840043621811
34	hsa00410	beta-Alanine metabolism	44	57	41.8975	45.519	16.1817982419861	23.9199875586256	3.91148789955449
53	hsa00640	Propanoate metabolism	53	44	55.0825	48.557	16.9718734451515	22.7181615864019	3.89607327873371
32	hsa00380	Tryptophan metabolism	66.5	36	60.3315	46.874	13.8211027284595	23.6486232449456	3.63981284722077
3	hsa00030	Pentose phosphate pathway	39	74	43.8985	58.171	17.3655841036592	19.1391762379437	3.44332293338776
23	hsa00280	Valine, leucine and isoleucine degradation	60	48	55.143	50.593	18.4953542580057	21.0111117701519	3.31598675599433
79	hsa05012	Parkinson's disease	79	22	70.653	34.691	12.2918949589427	24.7307729383885	3.27913979682408
62	hsa00770	Pantothenate and CoA biosynthesis	72	33	58.822	45.133	18.3117759143437	22.6647524143107	3.2016991707791
78	hsa04912	GnRH signaling pathway	43	85	47.9045	71.975	15.2391883843141	10.8555155205645	3.07153101327302
83	hsa05200	Pathways in cancer	84	43	70.793	55.17	12.0392938163165	16.4455329970042	2.92468261964486
19	hsa00252	Alanine and aspartate metabolism	37	80	41.09	54.75	19.3718912388587	20.5960602469914	2.92093012348962
82	hsa05120	Epithelial cell signaling in Helicobacter pylori infection	80	42	68.8875	52.067	13.2369864985034	21.7499786798188	2.59778881448301
14	hsa00220	Urea cycle and metabolism of amino groups	50	84	47.718	47.239	15.3008853695822	23.2341926200741	2.54728076632442
30	hsa00360	Phenylalanine metabolism	59	63	53.7545	49.888	20.2848454444372	22.6291301983424	2.44092068201122
57	hsa00720	Reductive carboxylate cycle (CO2 fixation)	74	45	56.7345	44.055	19.5968695726396	24.0665987662606	2.40852853517897
18	hsa00251	Glutamate metabolism	70	54	62.8995	49.759	16.8016649679636	23.7747798971759	2.39982995506106
48	hsa00591	Linoleic acid metabolism	55	73	45.2565	61.956	21.5463965654342	15.9739547774254	2.36159380285178
55	hsa00650	Butanoate metabolism	51	83	50.2515	56.085	16.8860633922441	20.1548006934078	2.33039950103858
21	hsa00271	Methionine metabolism	68	64	62.5845	53.024	16.3383154058275	22.1251654671089	2.20245083764657
50	hsa00620	Pyruvate metabolism	56	82	54.7045	33.808	15.7026272404414	26.1334669359826	2.16551748389861
6	hsa00052	Galactose metabolism	52	81	56.861	46.24	18.3534882114962	23.2384256012412	2.1651874921442
13	hsa00190	Oxidative phosphorylation	81	56	72.288	43.64	10.0923937899991	24.227574690327	1.87404089413385
9	hsa00072	Synthesis and degradation of ketone bodies	83	58	53.94	59.59	21.9650144971922	18.2326171552064	1.77266385486844
84	hsa05211	Renal cell carcinoma	86	70	70.247	60.885	11.6493002878798	17.0932722132117	1.08038540339256
47	hsa00590	Arachidonic acid metabolism	75	85	61.1025	71.975	16.8767167220795	10.8555155205645	0.895276917025158
86	hsa05320	Autoimmune thyroid disease	78	77	20.869	41.007	21.9522832922168	25.6085678972829	0.800474439919083
