# Supplementary material for: Inhibition of the hexosamine biosynthetic pathway promotes castration-resistant prostate cancer
Source: Nat Commun. 2016 May 19;7:11612. doi: 10.1038/ncomms11612 (PMC4874037; doi:10.1038/ncomms11612)
Supplement: Supplementary Software — R software code used for integrative analysis [file ncomms11612-s3.zip › integHBP/Analysis/seedchecks/pathRankDetails010516_seed44.csv]

	pathID	pathName	GSArank.all.g	NetGSArank.all.m	GSArank.avg.g	NetGSArank.avg.m	sd.g	sd.m	integrative.rank
59	hsa00740	Riboflavin metabolism	2	41	2.744	53.557	1.21075593326233	15.9762320648829	73.0833518692249
24	hsa00290	Valine, leucine and isoleucine biosynthesis	4	21	5.7125	32.921	3.32936607005424	21.4979748330377	27.9997273924193
41	hsa00530	Aminosugars metabolism	5	40	8.2845	50.633	3.71336758870555	22.0551749424425	24.2134007118597
63	hsa00780	Biotin metabolism	1	62	1.724	54.048	4.23955160338895	21.9372044011295	21.4247805989686
22	hsa00272	Cysteine metabolism	54	1	61.171	2.861	16.2943783485522	6.47190579076709	15.3134416724444
65	hsa00910	Nitrogen metabolism	20	5	24.753	12.497	12.8524190592929	11.6635341568938	12.2434855236286
15	hsa00230	Purine metabolism	19	68	21.895	60.79	6.30529394491103	17.7164831096291	11.8570360217875
37	hsa00460	Cyanoamino acid metabolism	7	9	13.3925	16.198	13.7893378952577	14.6246598824272	11.135041215136
17	hsa00240	Pyrimidine metabolism	16	14	22.122	32.817	9.12306671828867	23.9531054826355	10.8300922934304
61	hsa00760	Nicotinate and nicotinamide metabolism	13	60	16.97	49.261	7.76981145009131	23.1191993022331	10.6919011528145
67	hsa00950	Alkaloid biosynthesis I	30	4	46.365	10.268	20.8803439570272	10.9899479050155	10.2821961796928
28	hsa00340	Histidine metabolism	18	35	20.071	48.396	9.75477393969817	20.6302882382383	9.5940255141917
69	hsa00970	Aminoacyl-tRNA biosynthesis	21.5	3	28.5105	12.136	16.7134520440641	16.5673166197782	8.98922250672265
38	hsa00471	D-Glutamine and D-glutamate metabolism	10	15	22.1195	29.482	19.7476185447306	14.2462848712439	8.95315354136301
80	hsa05014	Amyotrophic lateral sclerosis (ALS)	33	15	40.807	29.482	15.4525898649234	14.2462848712439	8.54850904023827
27	hsa00330	Arginine and proline metabolism	47	7	44.745	15.024	15.4282859387233	14.1902356142098	8.23032003697314
8	hsa00061	Fatty acid biosynthesis	3	78	7.4015	54.21	11.1711836030518	22.6492580207143	7.91671048118961
75	hsa04720	Long-term potentiation	46	15	51.2865	29.482	15.3514440553514	14.2462848712439	7.72470771770054
68	hsa00960	Alkaloid biosynthesis II	8	29	14.116	43.19	15.4352450835998	22.8097388013143	7.66093003079775
73	hsa04540	Gap junction	48	15	53.89	29.482	17.3716773851915	14.2462848712439	7.29898283153109
20	hsa00260	Glycine, serine and threonine metabolism	41	6	41.904	15.815	17.7050346583183	17.6455700146281	7.18851830565186
7	hsa00053	Ascorbate and aldarate metabolism	28	12	33.126	31.601	15.3012663774196	23.7256550110994	7.01702506439599
85	hsa05217	Basal cell carcinoma	6	50	18.2375	58.419	21.3672624276872	13.4312261851566	6.5456204837038
11	hsa00120	Bile acid biosynthesis	11	69	19.201	55.082	13.4408614216409	20.7333342023696	6.52256665858725
60	hsa00750	Vitamin B6 metabolism	14	39	25.4365	52.128	19.1597837948413	18.6521183118036	6.3834981150381
39	hsa00480	Glutathione metabolism	29	8	35.1335	20.705	20.4276826382233	23.4319660300204	6.21074709166592
72	hsa04340	Hedgehog signaling pathway	17	50	27.835	58.419	20.6896069279925	13.4312261851566	6.13811576743086
71	hsa04070	Phosphatidylinositol signaling system	36	61	37.293	60.423	10.9938398894797	18.5791618825031	6.03837877138651
26	hsa00310	Lysine degradation	61	26	71.5355	38.835	9.58673015919115	18.7479935529715	5.96576368839833
58	hsa00730	Thiamine metabolism	26	23	40.5935	37.508	23.1050719995005	19.5556221675087	5.91282908370189
49	hsa00600	Sphingolipid metabolism	12	72	22.5825	56.095	14.5367555187191	20.0569752768771	5.90720507879274
5	hsa00051	Fructose and mannose metabolism	27	37	33.3565	37.913	15.9253657736651	25.9359616190552	5.69539955966735
42	hsa00550	Peptidoglycan biosynthesis	24	32	44.8555	45.439	21.7052986558522	20.5049440801903	5.58479700790173
81	hsa05016	Huntington's disease	82	15	72.7655	29.482	10.4080299210195	14.2462848712439	5.53434750952538
74	hsa04664	Fc epsilon RI signaling pathway	66.5	38	75.7685	51.612	7.56282712377482	17.4386226968061	5.52048148315635
25	hsa00300	Lysine biosynthesis	76	11	56.309	23.552	19.0933122735049	16.23628383938	5.25699202284855
31	hsa00361	gamma-Hexachlorocyclohexane degradation	25	34	31.793	37.915	19.4361883201521	25.6922920127588	5.25280138369212
16	hsa00232	Caffeine metabolism	64	2	47.9355	15.26	22.3112276809375	20.3862698893152	5.20034401605203
77	hsa04742	Taste transduction	85	15	59.0095	29.482	17.8371753530253	14.2462848712439	5.16607457441413
12	hsa00140	C21-Steroid hormone metabolism	32	50	39.44	58.419	23.9245330839137	13.4312261851566	5.05366998432728
43	hsa00561	Glycerolipid metabolism	42	65	40.4095	46.573	11.3713397239339	23.7452839424908	4.88381711687203
4	hsa00040	Pentose and glucuronate interconversions	15	79	24.4715	43.167	16.0472724381031	23.9308126647382	4.82104083935497
40	hsa00500	Starch and sucrose metabolism	40	75	46.359	60.393	11.2945422964229	18.4488729171164	4.81174811072044
10	hsa00100	Biosynthesis of steroids	38	50	37.5825	58.419	25.8942746028385	13.4312261851566	4.64708474660849
1	hsa00010	Glycolysis / Gluconeogenesis	34	66	38.967	42.373	14.1468563484806	24.6334056856878	4.59891624468654
33	hsa00400	Phenylalanine, tyrosine and tryptophan biosynthesis	35	47	55.099	46.98	18.4941540150593	22.9848624947791	4.55197510698218
29	hsa00350	Tyrosine metabolism	63	10	58.2455	26.769	19.8553069219028	23.567330312491	4.47597957681996
2	hsa00020	Citrate cycle (TCA cycle)	49	45	61.4405	44.29	13.9736707139972	24.1040848593533	4.4618432416409
54	hsa00643	Styrene degradation	9	70	23.4575	61.018	22.8469785349875	16.8941732289298	4.42028227549942
46	hsa00565	Ether lipid metabolism	45	49	46.58	55.486	17.4211537102626	19.8437289232034	4.32582480874353
76	hsa04730	Long-term depression	77	30	67.251	46.725	14.4893906511434	16.0742575802666	4.23620261494204
70	hsa01040	Biosynthesis of unsaturated fatty acids	31	67	50.03	57.773	18.1291965560465	18.2663387171631	4.18385014574658
56	hsa00680	Methane metabolism	69	23	55.468	37.508	19.9944806197924	19.5556221675087	4.17296456556832
44	hsa00562	Inositol phosphate metabolism	62	31	61.5835	40.724	13.726204371072	25.4258588507507	4.02381594191411
66	hsa00920	Sulfur metabolism	58	28	55.7025	40.787	19.2029423981521	23.5118361136989	4.01955964620655
36	hsa00440	Aminophosphonate metabolism	23	59	32.416	44.235	22.1367110921649	24.961828215655	4.01283776269181
53	hsa00640	Propanoate metabolism	53	44	55.3855	49.818	16.5440123335935	22.6338058038229	3.95493725926435
52	hsa00632	Benzoate degradation via CoA ligation	21.5	76	40.1475	46.003	18.7171799846178	24.5068066988454	3.94831367784564
34	hsa00410	beta-Alanine metabolism	44	57	42.651	45.25	16.3636324655459	23.3328507028593	3.91351928394677
51	hsa00630	Glyoxylate and dicarboxylate metabolism	71	13	55.7015	31.625	20.5865478821415	23.6897779765995	3.90091671051441
64	hsa00860	Porphyrin and chlorophyll metabolism	65	25	62.566	36.995	16.8025435416627	24.0801750373586	3.88405769079761
35	hsa00430	Taurine and hypotaurine metabolism	73	27	44.3125	38.819	23.5915483787077	18.3668609343181	3.86018596463585
45	hsa00564	Glycerophospholipid metabolism	57	55	56.447	46.902	12.0406257174479	23.9864492108721	3.82565144606017
32	hsa00380	Tryptophan metabolism	66.5	36	59.736	46.45	14.3879921572928	24.1723768753469	3.53464552339953
3	hsa00030	Pentose phosphate pathway	39	74	43.339	56.629	17.9719383921037	19.4615546940914	3.33881406570081
79	hsa05012	Parkinson's disease	79	22	70.4015	34.18	12.5332409966409	24.2767988615254	3.31575607158063
23	hsa00280	Valine, leucine and isoleucine degradation	60	48	54.6355	49.58	18.5074691993845	21.2110704470451	3.29753296304443
62	hsa00770	Pantothenate and CoA biosynthesis	72	33	58.096	46.384	18.5681329045103	22.5732606438701	3.20004655826809
78	hsa04912	GnRH signaling pathway	43	85	47.7495	72.397	15.3441011855107	10.1346979778927	3.06489332109242
83	hsa05200	Pathways in cancer	84	43	71.5565	54.71	11.9349277438219	16.057949986152	2.99143885383996
19	hsa00252	Alanine and aspartate metabolism	37	80	42.4885	55.181	19.2676116477525	20.9156808329231	2.92970555820098
82	hsa05120	Epithelial cell signaling in Helicobacter pylori infection	80	42	69.1845	52.592	13.6029868411684	21.5665168873105	2.60116068125272
14	hsa00220	Urea cycle and metabolism of amino groups	50	84	47.2165	47.744	15.171916978906	23.5326634754813	2.5661986005824
18	hsa00251	Glutamate metabolism	70	54	62.689	49.395	16.7857839120353	23.5125459024499	2.41626778848555
30	hsa00360	Phenylalanine metabolism	59	63	53.313	49.081	20.5236266349359	23.0105176587343	2.40728260603483
57	hsa00720	Reductive carboxylate cycle (CO2 fixation)	74	45	57.1425	44.29	20.2843387407169	24.1040848593533	2.38333177978259
48	hsa00591	Linoleic acid metabolism	55	73	46.637	62.369	21.9672549785195	15.5629381558896	2.35628670825372
55	hsa00650	Butanoate metabolism	51	83	50.246	55.615	16.9828561025936	19.9727235169539	2.32005792398328
50	hsa00620	Pyruvate metabolism	56	82	54.7775	34.431	15.0351854178973	26.3318933540224	2.25171404384329
21	hsa00271	Methionine metabolism	68	64	62.8	52.928	16.4839837940263	21.6374905429672	2.21560383574507
6	hsa00052	Galactose metabolism	52	81	56.92	46.965	18.3758202747733	24.0117541912152	2.15455449889925
13	hsa00190	Oxidative phosphorylation	81	56	72.059	43.028	10.1190866640678	23.9504246066503	1.88727919815867
9	hsa00072	Synthesis and degradation of ketone bodies	83	58	52.357	58.675	21.7635636719657	18.4621294878252	1.7545764756558
84	hsa05211	Renal cell carcinoma	86	70	70.307	61.018	12.2004549957	16.8941732289298	1.08822825513224
47	hsa00590	Arachidonic acid metabolism	75	85	61.506	72.397	17.0107268753816	10.1346979778927	0.902779072471136
86	hsa05320	Autoimmune thyroid disease	78	77	21.377	40.49	22.6339715398705	25.0475803478356	0.796872541797592
