# Supplementary material for: Inhibition of the hexosamine biosynthetic pathway promotes castration-resistant prostate cancer
Source: Nat Commun. 2016 May 19;7:11612. doi: 10.1038/ncomms11612 (PMC4874037; doi:10.1038/ncomms11612)
Supplement: Supplementary Software — R software code used for integrative analysis [file ncomms11612-s3.zip › integHBP/Analysis/seedchecks/pathRankDetails010516_seed45.csv]

	pathID	pathName	GSArank.all.g	NetGSArank.all.m	GSArank.avg.g	NetGSArank.avg.m	sd.g	sd.m	integrative.rank
59	hsa00740	Riboflavin metabolism	2	41	2.659	53.639	1.19001476257025	16.105529083736	74.2838473210415
63	hsa00780	Biotin metabolism	1	62	1.6145	54.124	3.07979299221147	21.9724238856666	29.0617445101215
24	hsa00290	Valine, leucine and isoleucine biosynthesis	4	21	5.6795	32.717	3.24222790559081	21.2190753841952	28.7100898217433
41	hsa00530	Aminosugars metabolism	5	40	8.118	50.758	3.37430910883428	21.6706957676733	26.4700984301812
22	hsa00272	Cysteine metabolism	54	1	61.89	2.708	16.4036575183701	5.94087788378368	16.4877215099436
65	hsa00910	Nitrogen metabolism	20	5	24.4865	11.567	12.3422201466409	10.4904509226515	13.2451534345717
15	hsa00230	Purine metabolism	19	68	21.876	59.77	6.21508256190143	17.944221774574	11.99996244146
37	hsa00460	Cyanoamino acid metabolism	7	9	13.4485	16.089	13.6043440093937	13.5755432441716	11.6261010695197
17	hsa00240	Pyrimidine metabolism	16	14	21.9455	34.93	8.56435215751185	24.5997611420975	11.2576860399038
67	hsa00950	Alkaloid biosynthesis I	30	4	47.452	9.695	20.9499306823578	10.979641502687	10.2802180843316
61	hsa00760	Nicotinate and nicotinamide metabolism	13	60	17.405	49.1	8.398244191824	22.5954985905723	10.006293871508
69	hsa00970	Aminoacyl-tRNA biosynthesis	21.5	3	28.661	11.032	16.2377721453481	14.7472864778053	9.72976772856233
28	hsa00340	Histidine metabolism	18	35	20.309	47.452	9.68955140377543	20.5658612912431	9.64953476210945
38	hsa00471	D-Glutamine and D-glutamate metabolism	10	15	21.6975	28.552	19.8971515647439	14.4364021039075	8.85729291339588
27	hsa00330	Arginine and proline metabolism	47	7	45.32	14.266	15.3019034191256	12.8616743337198	8.83408386371473
80	hsa05014	Amyotrophic lateral sclerosis (ALS)	33	15	40.1305	28.552	15.500225054067	14.4364021039075	8.47121263601837
68	hsa00960	Alkaloid biosynthesis II	8	29	12.3985	43.329	13.5448850737709	22.5243002799888	8.40745671990851
8	hsa00061	Fatty acid biosynthesis	3	78	7.0115	52.878	10.6993267705657	22.3632562752214	8.25340712580395
75	hsa04720	Long-term potentiation	46	15	51.357	28.552	14.8860890312616	14.4364021039075	7.74164153225888
20	hsa00260	Glycine, serine and threonine metabolism	41	6	41.913	15.314	17.9930036174948	17.2389264336438	7.25521772011559
73	hsa04540	Gap junction	48	15	52.2525	28.552	17.6852554975045	14.4364021039075	7.19261908662315
7	hsa00053	Ascorbate and aldarate metabolism	28	12	34.955	33.345	16.1730963035544	24.3124879860551	6.73286810768426
85	hsa05217	Basal cell carcinoma	6	50	18.589	57.375	21.1831018220374	13.0189042114483	6.66582367241412
49	hsa00600	Sphingolipid metabolism	12	72	21.223	56.422	12.9769284374875	19.7843204415854	6.53766398682263
60	hsa00750	Vitamin B6 metabolism	14	39	26.4715	52.93	19.2158446714277	17.8934422422092	6.48149528752092
72	hsa04340	Hedgehog signaling pathway	17	50	27.9605	57.375	20.0383813337424	13.0189042114483	6.33531719583177
11	hsa00120	Bile acid biosynthesis	11	69	19.1875	54.612	14.1926045451064	20.6936628870696	6.22473305280231
71	hsa04070	Phosphatidylinositol signaling system	36	61	36.534	61.333	10.5701026991733	19.8254169731221	6.13637729521727
39	hsa00480	Glutathione metabolism	29	8	34.8325	21.887	20.6377229693433	23.813427101329	6.12784370688303
58	hsa00730	Thiamine metabolism	26	23	38.8765	36.49	22.1030324116803	19.0932567272441	6.1117710701727
26	hsa00310	Lysine degradation	61	26	71.496	38.372	9.87795819276727	17.7062454271685	6.07723498289076
5	hsa00051	Fructose and mannose metabolism	27	37	33.5695	36.937	16.474596568113	25.6029009985107	5.59487451813541
42	hsa00550	Peptidoglycan biosynthesis	24	32	45.257	44.178	21.2585483247769	20.9197502841681	5.59260821774511
74	hsa04664	Fc epsilon RI signaling pathway	66.5	38	76.0095	52.523	7.51972113551799	17.1010501700018	5.59148603104559
81	hsa05016	Huntington's disease	82	15	72.2635	28.552	10.2639498447925	14.4364021039075	5.47453414919952
25	hsa00300	Lysine biosynthesis	76	11	57.011	23.294	18.9718821235878	15.6761380864454	5.42793826448232
31	hsa00361	gamma-Hexachlorocyclohexane degradation	25	34	31.6925	38.186	19.7500064938345	25.5841347704383	5.21083581599804
12	hsa00140	C21-Steroid hormone metabolism	32	50	38.478	57.375	23.8834238318951	13.0189042114483	5.14487346860952
77	hsa04742	Taste transduction	85	15	60.282	28.552	17.700318564288	14.4364021039075	5.10038456866366
43	hsa00561	Glycerolipid metabolism	42	65	39.5335	46.116	11.0665304339637	23.7296363149468	4.99342582850855
16	hsa00232	Caffeine metabolism	64	2	49.5645	16.197	22.523940988816	21.5560862833645	4.96433757092108
4	hsa00040	Pentose and glucuronate interconversions	15	79	23.5935	45.185	15.6370081465021	24.2104299821362	4.93489747042275
10	hsa00100	Biosynthesis of steroids	38	50	37.763	57.375	25.2365749600796	13.0189042114483	4.78364745661423
1	hsa00010	Glycolysis / Gluconeogenesis	34	66	38.947	41.941	13.5159858268967	24.5500758700503	4.77667710182076
40	hsa00500	Starch and sucrose metabolism	40	75	46.629	60.131	11.5523077700871	19.0959287151344	4.69685736454509
33	hsa00400	Phenylalanine, tyrosine and tryptophan biosynthesis	35	47	55.2535	47.761	18.1214064885462	23.1684841467382	4.59601769720974
29	hsa00350	Tyrosine metabolism	63	10	57.703	26.137	19.6653761219565	22.8475434399684	4.59058445159631
54	hsa00643	Styrene degradation	9	70	23.243	60.955	22.4727162126427	16.6149640996312	4.49404953809381
2	hsa00020	Citrate cycle (TCA cycle)	49	45	61.31	43.171	14.3489997488952	23.3586254814872	4.446319222383
76	hsa04730	Long-term depression	77	30	67.0365	45.588	14.5080805812538	15.5751353394069	4.3489503289842
56	hsa00680	Methane metabolism	69	23	55.5795	36.49	20.2752439014988	19.0932567272441	4.23975092461104
46	hsa00565	Ether lipid metabolism	45	49	45.3895	54.656	18.0278685316316	20.2560107121311	4.20571270012569
70	hsa01040	Biosynthesis of unsaturated fatty acids	31	67	50.871	58.427	18.4010178103402	18.8483402699264	4.10441130464692
44	hsa00562	Inositol phosphate metabolism	62	31	60.858	42.015	13.7673118245675	24.860587761029	4.06845691487379
66	hsa00920	Sulfur metabolism	58	28	55.7725	40.064	18.8731207922389	23.5858049299615	4.03808144374141
64	hsa00860	Porphyrin and chlorophyll metabolism	65	25	63.899	35.998	15.9931416419533	23.4544688302274	4.01900913146861
36	hsa00440	Aminophosphonate metabolism	23	59	33.9125	45.841	22.2187480861663	24.855814823307	4.00694728500063
35	hsa00430	Taurine and hypotaurine metabolism	73	27	43.518	38.569	23.9048136599329	17.970759226788	3.92441320471881
53	hsa00640	Propanoate metabolism	53	44	56.8365	50.574	16.8384991255991	22.5760537340387	3.92385533632565
52	hsa00632	Benzoate degradation via CoA ligation	21.5	76	40.3695	45.709	19.1206516381913	23.5740122391809	3.89223098834635
51	hsa00630	Glyoxylate and dicarboxylate metabolism	71	13	56.3505	32.716	20.3590493550323	24.0269981612485	3.86576002856248
45	hsa00564	Glycerophospholipid metabolism	57	55	55.4805	45.636	11.89051109095	23.8648913057872	3.86390209427373
34	hsa00410	beta-Alanine metabolism	44	57	44.122	45.869	17.2127102280086	23.5842331877688	3.77019021667467
32	hsa00380	Tryptophan metabolism	66.5	36	60.8965	47.392	14.0571206294316	23.2669225658592	3.65028860840908
3	hsa00030	Pentose phosphate pathway	39	74	43.3875	57.48	17.2207040040875	19.2256918530186	3.46352101837781
23	hsa00280	Valine, leucine and isoleucine degradation	60	48	54.0245	49.937	19.2578559233567	20.5519686262512	3.29965366827919
79	hsa05012	Parkinson's disease	79	22	70.0895	34.865	12.652720303598	24.7825129465909	3.25509225132869
62	hsa00770	Pantothenate and CoA biosynthesis	72	33	57.933	45.283	18.6999117029385	22.1339291998014	3.24183618047166
78	hsa04912	GnRH signaling pathway	43	85	46.6075	73.415	15.6613528062464	10.0515575314878	3.00843769785553
19	hsa00252	Alanine and aspartate metabolism	37	80	41.844	55.075	19.0359010695457	20.5939186286749	2.96652204762235
83	hsa05200	Pathways in cancer	84	43	70.366	54.475	12.5557234036988	17.031601523358	2.82236777563771
82	hsa05120	Epithelial cell signaling in Helicobacter pylori infection	80	42	67.674	54.416	13.8726051328931	21.9886435335253	2.55110255914181
57	hsa00720	Reductive carboxylate cycle (CO2 fixation)	74	45	57.2175	43.171	19.2459827393044	23.3586254814872	2.47351664152422
14	hsa00220	Urea cycle and metabolism of amino groups	50	84	46.601	48.424	15.8186766048722	23.6333399831416	2.46594661199599
30	hsa00360	Phenylalanine metabolism	59	63	54.914	49.531	20.253377577661	22.6755202414017	2.44089557476066
18	hsa00251	Glutamate metabolism	70	54	60.9585	49.478	17.1815229965938	23.4112281096401	2.39901503418608
48	hsa00591	Linoleic acid metabolism	55	73	46.8445	63.417	22.3089838520384	15.9108851817637	2.31430047372626
55	hsa00650	Butanoate metabolism	51	83	51.3485	55.608	17.1410067341992	19.8002622807474	2.30224422552522
21	hsa00271	Methionine metabolism	68	64	63.298	54.429	16.1718961852414	21.9882796835824	2.22088948746931
50	hsa00620	Pyruvate metabolism	56	82	56.44	35.799	15.4719676118386	26.2297273641492	2.19424704303492
6	hsa00052	Galactose metabolism	52	81	57.291	47.126	18.4143532986474	23.7942070321389	2.15285345685511
13	hsa00190	Oxidative phosphorylation	81	56	71.823	44.645	10.2552592040056	24.2504651514164	1.86339165577211
9	hsa00072	Synthesis and degradation of ketone bodies	83	58	52.8045	59.85	21.3740234543857	18.1865403595695	1.7817289073245
84	hsa05211	Renal cell carcinoma	86	70	70.8355	60.955	11.3169237212465	16.6149640996312	1.11153727933518
47	hsa00590	Arachidonic acid metabolism	75	85	60.7755	73.415	16.9130097750119	10.0515575314878	0.908487120455337
86	hsa05320	Autoimmune thyroid disease	78	77	21.177	41.379	22.3807633821898	25.889643346957	0.788385893542071
