# Supplementary material for: Inhibition of the hexosamine biosynthetic pathway promotes castration-resistant prostate cancer
Source: Nat Commun. 2016 May 19;7:11612. doi: 10.1038/ncomms11612 (PMC4874037; doi:10.1038/ncomms11612)
Supplement: Supplementary Software — R software code used for integrative analysis [file ncomms11612-s3.zip › integHBP/Analysis/seedchecks/pathRankDetails010516_seed46.csv]

	pathID	pathName	GSArank.all.g	NetGSArank.all.m	GSArank.avg.g	NetGSArank.avg.m	sd.g	sd.m	integrative.rank
59	hsa00740	Riboflavin metabolism	2	41	2.711	52.703	1.26216958926765	16.8374074396651	70.0763695131883
24	hsa00290	Valine, leucine and isoleucine biosynthesis	4	21	5.7215	33.402	3.12144696914447	21.5659334480445	29.6506145463424
41	hsa00530	Aminosugars metabolism	5	40	8.141	49.971	3.29415701970481	21.8905768849603	27.0396021660355
63	hsa00780	Biotin metabolism	1	62	1.593	52.152	3.32993084604462	21.6915979453202	26.9788821393016
22	hsa00272	Cysteine metabolism	54	1	61.4655	3.677	16.5028908120715	7.82572123915188	12.9890520896562
15	hsa00230	Purine metabolism	19	68	22.2425	60.372	6.22122555429374	18.3336777472426	11.9666664015699
65	hsa00910	Nitrogen metabolism	20	5	24.376	13.386	11.4580937294086	14.0936736032745	11.6656083579433
17	hsa00240	Pyrimidine metabolism	16	14	22.407	32.867	8.75499862941171	24.4706379794872	11.0928199098957
37	hsa00460	Cyanoamino acid metabolism	7	9	13.4435	17.453	14.2181825302837	15.4115965528659	10.6877221063251
61	hsa00760	Nicotinate and nicotinamide metabolism	13	60	17.0755	48.813	8.10226489609211	23.0651258620245	10.3038470840761
67	hsa00950	Alkaloid biosynthesis I	30	4	45.382	10.139	20.9147915242898	11.5800594461677	9.89283735393328
28	hsa00340	Histidine metabolism	18	35	20.635	47.857	9.76619955016554	20.4142423883987	9.61242556273294
38	hsa00471	D-Glutamine and D-glutamate metabolism	10	15	21.697	29.395	19.0407784043154	14.6922032328659	8.94451072208
69	hsa00970	Aminoacyl-tRNA biosynthesis	21.5	3	28.9265	12.571	16.5598634301985	17.4140232917958	8.77904524231694
80	hsa05014	Amyotrophic lateral sclerosis (ALS)	33	15	41.2175	29.395	15.8335923402239	14.6922032328659	8.31102892841114
68	hsa00960	Alkaloid biosynthesis II	8	29	12.849	41.475	13.869284626687	22.2622771518096	8.30134401254434
27	hsa00330	Arginine and proline metabolism	47	7	44.687	15.879	15.5559962721781	15.1122711641811	7.86506697861622
8	hsa00061	Fatty acid biosynthesis	3	78	7.3315	53.958	11.5152924283194	21.6550496923276	7.71025502689158
75	hsa04720	Long-term potentiation	46	15	51.572	29.395	14.602672839383	14.6922032328659	7.70826357037791
73	hsa04540	Gap junction	48	15	52.338	29.395	17.6160319192655	14.6922032328659	7.11445084853274
20	hsa00260	Glycine, serine and threonine metabolism	41	6	42.0645	17.38	17.5480062192909	19.4625895602921	6.78321098449132
7	hsa00053	Ascorbate and aldarate metabolism	28	12	34.4475	33.762	16.2287512186279	24.8809649816565	6.6498756441271
11	hsa00120	Bile acid biosynthesis	11	69	19.102	55.17	13.1759706360557	20.8539201587132	6.63122306582699
85	hsa05217	Basal cell carcinoma	6	50	18.902	58.411	22.1712304453194	13.3235729666106	6.43041602689908
49	hsa00600	Sphingolipid metabolism	12	72	21.9075	56.885	13.4525337544425	19.797568505216	6.33282671358477
60	hsa00750	Vitamin B6 metabolism	14	39	25.963	52.051	19.8262126920325	18.5362885441771	6.27150934240206
72	hsa04340	Hedgehog signaling pathway	17	50	28.0865	58.411	20.535468663345	13.3235729666106	6.18576928762583
39	hsa00480	Glutathione metabolism	29	8	34.8665	22.048	20.3523375904439	23.9616329964353	6.14673272952379
26	hsa00310	Lysine degradation	61	26	71.7645	39.769	9.4863998192956	18.8298752837931	5.98029865424359
71	hsa04070	Phosphatidylinositol signaling system	36	61	37.1255	60.697	11.1863369287664	19.2255770736229	5.91149832099586
58	hsa00730	Thiamine metabolism	26	23	40.2975	38.307	22.9661204045532	19.8141199741586	5.88610620534124
42	hsa00550	Peptidoglycan biosynthesis	24	32	45.3455	45.538	21.4320837522618	20.4356103449388	5.63089853216215
5	hsa00051	Fructose and mannose metabolism	27	37	33.6555	37.14	16.2852165483922	25.7998843802455	5.62231631063235
74	hsa04664	Fc epsilon RI signaling pathway	66.5	38	75.7585	51.715	7.63922676293455	17.8082258495311	5.43505510028236
81	hsa05016	Huntington's disease	82	15	72.3385	29.395	10.4252747735541	14.6922032328659	5.38016206818021
31	hsa00361	gamma-Hexachlorocyclohexane degradation	25	34	31.091	37.985	19.2395004451097	25.7175069780328	5.28338983890592
16	hsa00232	Caffeine metabolism	64	2	49.276	13.908	22.8065223447474	19.984717284088	5.2617334958542
25	hsa00300	Lysine biosynthesis	76	11	56.6925	24.42	19.547334653145	16.7530374638232	5.09922734766796
43	hsa00561	Glycerolipid metabolism	42	65	39.681	46.956	10.837143658856	23.6847848424475	5.08125203187479
12	hsa00140	C21-Steroid hormone metabolism	32	50	38.0065	58.411	23.9339307425837	13.3235729666106	5.0750256426203
77	hsa04742	Taste transduction	85	15	59.9875	29.395	17.332166562428	14.6922032328659	5.01595078509731
4	hsa00040	Pentose and glucuronate interconversions	15	79	24.311	43.977	15.9788799233114	24.100275813656	4.83789428128086
40	hsa00500	Starch and sucrose metabolism	40	75	46.6085	60.367	11.5432545009834	18.4138366556343	4.7233258655102
10	hsa00100	Biosynthesis of steroids	38	50	37.26	58.411	25.3342994125894	13.3235729666106	4.71116963301275
1	hsa00010	Glycolysis / Gluconeogenesis	34	66	38.8845	43.529	13.9201897052961	25.2407260841136	4.63940812019166
33	hsa00400	Phenylalanine, tyrosine and tryptophan biosynthesis	35	47	53.33	45.645	18.0169006410289	23.4666499240658	4.59072565540072
29	hsa00350	Tyrosine metabolism	63	10	58.562	27.151	19.3210625861897	23.367032700307	4.537408526666
54	hsa00643	Styrene degradation	9	70	22.5685	60.301	22.1578773640274	17.1926724794893	4.50898612115749
2	hsa00020	Citrate cycle (TCA cycle)	49	45	61.493	43.814	14.2722334498721	23.8947769264407	4.42021880505999
76	hsa04730	Long-term depression	77	30	67.0875	46.53	14.5548767836828	16.0711350371211	4.23378638575715
46	hsa00565	Ether lipid metabolism	45	49	44.5595	53.832	17.8931516124082	20.2499836503104	4.2238114843442
56	hsa00680	Methane metabolism	69	23	56.9915	38.307	19.7929138124529	19.8141199741586	4.13943618680769
70	hsa01040	Biosynthesis of unsaturated fatty acids	31	67	51.299	58.408	18.7768519504514	17.7856083355016	4.10690025666263
36	hsa00440	Aminophosphonate metabolism	23	59	31.696	43.829	21.3270820420523	25.4349109236438	4.10172849273392
44	hsa00562	Inositol phosphate metabolism	62	31	61.2085	40.314	13.5822035768871	24.9278720071089	4.0871252557312
66	hsa00920	Sulfur metabolism	58	28	56.5295	40.417	18.9809550973181	23.5417357967573	4.03403457832894
35	hsa00430	Taurine and hypotaurine metabolism	73	27	45.025	37.553	23.7964839345574	17.7702834522687	3.96474556009822
64	hsa00860	Porphyrin and chlorophyll metabolism	65	25	62.8345	37.032	16.1959305974655	23.8297888122164	3.9601514517105
51	hsa00630	Glyoxylate and dicarboxylate metabolism	71	13	55.582	30.979	20.2559764163711	23.4593456835416	3.94428351379472
52	hsa00632	Benzoate degradation via CoA ligation	21.5	76	40.2015	44.798	18.8152640670258	24.3059246681539	3.9337806453583
53	hsa00640	Propanoate metabolism	53	44	57.029	49.001	16.5827363889723	23.3445489775872	3.89229682253303
45	hsa00564	Glycerophospholipid metabolism	57	55	55.784	45.659	12.0445180233339	24.0344830478081	3.82218004883404
34	hsa00410	beta-Alanine metabolism	44	57	43.933	46.817	17.1169214521771	23.8148411218227	3.77185264990184
32	hsa00380	Tryptophan metabolism	66.5	36	60.8605	46.048	14.2559995536361	23.7814897610569	3.58251609452901
3	hsa00030	Pentose phosphate pathway	39	74	43.9225	56.86	17.2780286498207	19.2053963053941	3.45498779790907
23	hsa00280	Valine, leucine and isoleucine degradation	60	48	53.992	50.66	18.4438502382667	21.2778087486739	3.29679808721923
79	hsa05012	Parkinson's disease	79	22	70.314	35.571	12.7403972356329	24.6460623099794	3.26526204098682
62	hsa00770	Pantothenate and CoA biosynthesis	72	33	59.4515	45.126	18.2077296544399	22.3493538523515	3.24000317534214
78	hsa04912	GnRH signaling pathway	43	85	46.8795	72.335	15.3598715946913	11.0990974842536	3.04480211206184
19	hsa00252	Alanine and aspartate metabolism	37	80	41.033	55.049	18.5803832479753	20.9338679136424	3.02539651992142
83	hsa05200	Pathways in cancer	84	43	69.9565	55.011	12.5140504717381	16.752119642377	2.86626382868194
82	hsa05120	Epithelial cell signaling in Helicobacter pylori infection	80	42	68.358	52.454	14.2828335891494	21.8880097078051	2.54601896860687
14	hsa00220	Urea cycle and metabolism of amino groups	50	84	47.0655	48.143	15.3638050708884	23.7210294514854	2.53472763796521
57	hsa00720	Reductive carboxylate cycle (CO2 fixation)	74	45	57.539	43.814	19.4308140728981	23.8947769264407	2.42674672205593
30	hsa00360	Phenylalanine metabolism	59	63	53.981	48.256	20.7443598953419	23.0537619476722	2.3908093164581
18	hsa00251	Glutamate metabolism	70	54	60.9445	49.657	17.1924765813713	23.8856835128676	2.3703853314365
48	hsa00591	Linoleic acid metabolism	55	73	46.797	62.925	22.2697942229993	15.5174794076605	2.33913230214065
55	hsa00650	Butanoate metabolism	51	83	50.9505	55.217	17.4055811165271	20.2983234020185	2.26536271184927
50	hsa00620	Pyruvate metabolism	56	82	55.989	34.948	15.1106323563976	26.5236271802859	2.24004675588202
21	hsa00271	Methionine metabolism	68	64	63.118	51.665	16.2132027663859	22.336689609311	2.20158043976514
6	hsa00052	Galactose metabolism	52	81	57.423	46.393	18.5864877943233	23.3537137720523	2.1400068759484
13	hsa00190	Oxidative phosphorylation	81	56	71.915	44.033	10.3159921817872	24.4853720503578	1.84768326044048
9	hsa00072	Synthesis and degradation of ketone bodies	83	58	53.1835	58.434	22.1994457845943	18.5014579951945	1.74762871486834
84	hsa05211	Renal cell carcinoma	86	70	70.1875	60.301	11.5363851327845	17.1926724794893	1.07547560299803
47	hsa00590	Arachidonic acid metabolism	75	85	61.2465	72.335	17.2511039744805	11.0990974842536	0.875802487464091
86	hsa05320	Autoimmune thyroid disease	78	77	20.943	42.085	22.4136481328369	25.0102636589119	0.801376907522806
