# Supplementary material for: Inhibition of the hexosamine biosynthetic pathway promotes castration-resistant prostate cancer
Source: Nat Commun. 2016 May 19;7:11612. doi: 10.1038/ncomms11612 (PMC4874037; doi:10.1038/ncomms11612)
Supplement: Supplementary Software — R software code used for integrative analysis [file ncomms11612-s3.zip › integHBP/Analysis/seedchecks/pathRankDetails010516_seed47.csv]

	pathID	pathName	GSArank.all.g	NetGSArank.all.m	GSArank.avg.g	NetGSArank.avg.m	sd.g	sd.m	integrative.rank
59	hsa00740	Riboflavin metabolism	2	41	2.755	53.648	1.22002600933893	16.317915625789	72.4896333192329
24	hsa00290	Valine, leucine and isoleucine biosynthesis	4	21	5.792	33.383	3.18949978976468	21.7673178670944	29.054957868784
41	hsa00530	Aminosugars metabolism	5	40	8.025	50.344	3.06321044955423	21.9745431020657	28.908138721697
63	hsa00780	Biotin metabolism	1	62	1.692	54.077	4.236340706622	21.7857221291535	21.4480796337075
22	hsa00272	Cysteine metabolism	54	1	62.3105	3.145	16.2423105623062	7.20915715926258	13.9610031034928
65	hsa00910	Nitrogen metabolism	20	5	23.6895	12.23	11.3095422319162	11.8661664368028	12.8346045383256
37	hsa00460	Cyanoamino acid metabolism	7	9	12.0165	16.084	12.2405395534085	13.6884739221843	12.2338842977097
15	hsa00230	Purine metabolism	19	68	22.331	60.577	6.30628323247602	17.8070537193035	11.8498895021272
17	hsa00240	Pyrimidine metabolism	16	14	22.2895	33.658	9.18682957214226	24.2652392907599	10.7368738300183
67	hsa00950	Alkaloid biosynthesis I	30	4	47.1185	9.835	21.3777036644249	10.4804396193392	10.5858445272352
61	hsa00760	Nicotinate and nicotinamide metabolism	13	60	17.008	48.66	7.87301850756242	23.115248532402	10.5672505242363
28	hsa00340	Histidine metabolism	18	35	20.384	47.614	9.58568878221223	20.4850834180055	9.73666320198481
69	hsa00970	Aminoacyl-tRNA biosynthesis	21.5	3	28.0095	11.817	16.2618143623753	16.373441928947	9.15809997202003
38	hsa00471	D-Glutamine and D-glutamate metabolism	10	15	21.267	28.653	19.7458631138299	14.2388671015758	8.95613305144333
68	hsa00960	Alkaloid biosynthesis II	8	29	12.6285	42.378	12.7960922834953	22.4433691949498	8.75804201075116
8	hsa00061	Fatty acid biosynthesis	3	78	6.675	53.759	10.2927555016048	21.3674867143632	8.58228057922667
80	hsa05014	Amyotrophic lateral sclerosis (ALS)	33	15	40.248	28.653	15.6606114424294	14.2388671015758	8.50472329406964
27	hsa00330	Arginine and proline metabolism	47	7	44.9525	15.646	15.0348442057206	15.277175003124	7.89705673920266
75	hsa04720	Long-term potentiation	46	15	50.958	28.653	14.8253508230675	14.2388671015758	7.82211527072865
73	hsa04540	Gap junction	48	15	52.499	28.653	17.2100896623517	14.2388671015758	7.32269460426919
11	hsa00120	Bile acid biosynthesis	11	69	17.8765	56.132	12.1567999710259	20.2364544841751	7.1411290621105
20	hsa00260	Glycine, serine and threonine metabolism	41	6	41.2285	16.214	16.8848493000644	18.5753397612869	7.08495593791714
7	hsa00053	Ascorbate and aldarate metabolism	28	12	34.592	33.563	15.943611094565	24.0876367716977	6.81417232219923
49	hsa00600	Sphingolipid metabolism	12	72	20.8135	56.414	12.7056641562593	20.2967130481899	6.64191506722751
85	hsa05217	Basal cell carcinoma	6	50	18.0515	57.961	21.4800836064886	13.0046376189265	6.61607391462792
72	hsa04340	Hedgehog signaling pathway	17	50	26.591	57.961	19.7537573623331	13.0046376189265	6.38876850696472
60	hsa00750	Vitamin B6 metabolism	14	39	25.607	52.344	19.8777684028333	18.5898156323629	6.25450339647089
39	hsa00480	Glutathione metabolism	29	8	34.455	21.59	20.1071821440443	24.0673874597792	6.16699160078661
71	hsa04070	Phosphatidylinositol signaling system	36	61	36.91	61.385	10.8979890881835	18.7030633742064	6.06990904159119
58	hsa00730	Thiamine metabolism	26	23	39.907	37.136	22.2799853848415	19.2909731648159	6.05549716694433
26	hsa00310	Lysine degradation	61	26	72.124	38.518	9.35487240092764	18.6967709844573	6.04189578825476
5	hsa00051	Fructose and mannose metabolism	27	37	32.14	37.992	15.6370367051087	25.8327169547701	5.77257418875683
74	hsa04664	Fc epsilon RI signaling pathway	66.5	38	75.6615	52.103	7.74074200815638	16.5934847074005	5.60129115650023
81	hsa05016	Huntington's disease	82	15	72.9415	28.653	9.4017402894608	14.2388671015758	5.58839849879884
42	hsa00550	Peptidoglycan biosynthesis	24	32	46.3155	45.854	21.6111371982365	21.1660739554289	5.51366153643908
25	hsa00300	Lysine biosynthesis	76	11	56.6635	23.666	19.3577436699113	15.767722253549	5.38822132846654
31	hsa00361	gamma-Hexachlorocyclohexane degradation	25	34	32.37	38.313	19.3944771970204	25.422929735897	5.28151854221601
12	hsa00140	C21-Steroid hormone metabolism	32	50	38.069	57.961	23.4461502375328	13.0046376189265	5.19093975752669
77	hsa04742	Taste transduction	85	15	59.683	28.653	17.0246394778083	14.2388671015758	5.17405885436534
16	hsa00232	Caffeine metabolism	64	2	48.903	15.349	21.6723390819099	20.7505610715659	5.15753540005982
43	hsa00561	Glycerolipid metabolism	42	65	39.6235	45.733	11.1205289403838	23.7442519465344	4.97311014217587
4	hsa00040	Pentose and glucuronate interconversions	15	79	24.567	43.621	15.8224480046819	24.6441208342211	4.8751178968683
40	hsa00500	Starch and sucrose metabolism	40	75	46.6115	60.613	11.2144586062739	18.2892243336541	4.84714224233498
1	hsa00010	Glycolysis / Gluconeogenesis	34	66	37.8875	42.132	13.2935816491668	25.1575332152713	4.82162643747356
10	hsa00100	Biosynthesis of steroids	38	50	39.304	57.961	25.6705387664646	13.0046376189265	4.75394181665821
29	hsa00350	Tyrosine metabolism	63	10	56.621	26.543	19.8968148768149	22.788977346263	4.58504968973653
33	hsa00400	Phenylalanine, tyrosine and tryptophan biosynthesis	35	47	55.095	46.321	18.3316263196565	23.5362255451658	4.5361356011935
2	hsa00020	Citrate cycle (TCA cycle)	49	45	61.452	45.281	14.1070622457408	23.8781952250836	4.45261318239279
54	hsa00643	Styrene degradation	9	70	23.0725	60.807	22.75961321604	17.1775673428987	4.41678610226558
76	hsa04730	Long-term depression	77	30	67.4355	45.485	14.0518697971051	15.517040747306	4.38502989355858
56	hsa00680	Methane metabolism	69	23	55.6545	37.136	19.8587827169996	19.2909731648159	4.22401382991077
44	hsa00562	Inositol phosphate metabolism	62	31	61.144	40.129	13.0069575591275	24.7243939188538	4.18701782444236
46	hsa00565	Ether lipid metabolism	45	49	44.7535	55.559	17.9704458674423	20.6285252758178	4.17928010973959
70	hsa01040	Biosynthesis of unsaturated fatty acids	31	67	49.856	57.612	18.291277561582	18.4919823007002	4.14311835637448
66	hsa00920	Sulfur metabolism	58	28	55.6945	39.839	19.2162088465033	23.018056171404	4.07234777694528
53	hsa00640	Propanoate metabolism	53	44	56.8515	49.792	16.1190421945993	22.2906619374484	4.03836537963385
36	hsa00440	Aminophosphonate metabolism	23	59	33.686	45.849	21.9581092665685	25.2636587107143	4.02295210941545
64	hsa00860	Porphyrin and chlorophyll metabolism	65	25	62.9745	35.857	16.3236197061286	23.2931561219626	4.00946632391816
52	hsa00632	Benzoate degradation via CoA ligation	21.5	76	39.9345	44.759	18.8249126714332	24.3956977573725	3.93033098693612
51	hsa00630	Glyoxylate and dicarboxylate metabolism	71	13	56.6215	32.522	19.7896846707917	23.9221609765043	3.90186804301962
35	hsa00430	Taurine and hypotaurine metabolism	73	27	44.099	39.245	23.5503358217525	18.2384104190748	3.88423173352023
34	hsa00410	beta-Alanine metabolism	44	57	43.4565	47.033	16.6617217213804	23.566783919413	3.85374381248413
45	hsa00564	Glycerophospholipid metabolism	57	55	55.2895	46.164	12.1150408156128	24.2559983809667	3.7955220471268
32	hsa00380	Tryptophan metabolism	66.5	36	60.194	46.487	14.1618650757032	22.916609740579	3.6730095235106
3	hsa00030	Pentose phosphate pathway	39	74	42.8805	56.525	16.9927697558101	19.4610407508722	3.49273206696184
62	hsa00770	Pantothenate and CoA biosynthesis	72	33	58.8485	46.015	17.9247201747571	21.9568412545584	3.2962032987718
79	hsa05012	Parkinson's disease	79	22	70.9745	35.173	11.4699677379629	25.0252539314656	3.29484986855629
23	hsa00280	Valine, leucine and isoleucine degradation	60	48	54.0755	49.945	18.6618008928014	21.50866331499	3.26002856464445
78	hsa04912	GnRH signaling pathway	43	85	46.741	72.548	14.7827585026932	11.0199426103376	3.15792957339215
19	hsa00252	Alanine and aspartate metabolism	37	80	40.691	55.22	18.5377362875478	20.3519975384188	3.04114753649313
83	hsa05200	Pathways in cancer	84	43	70.791	55.059	12.0387603494193	16.5871834153256	2.90184556967015
82	hsa05120	Epithelial cell signaling in Helicobacter pylori infection	80	42	69.7255	53.107	13.4111430724047	21.6910131402627	2.59654590951791
14	hsa00220	Urea cycle and metabolism of amino groups	50	84	47.647	47.982	15.0127537038937	23.5889405042726	2.59174941528195
30	hsa00360	Phenylalanine metabolism	59	63	54.632	48.873	20.1419033924868	22.9280301283291	2.43689042783929
18	hsa00251	Glutamate metabolism	70	54	62.6135	49.641	17.0476975495737	23.267219053477	2.41550654806318
57	hsa00720	Reductive carboxylate cycle (CO2 fixation)	74	45	57.845	45.281	19.928462525208	23.8781952250836	2.41126021788471
48	hsa00591	Linoleic acid metabolism	55	73	47.1655	62.13	21.7657898859508	15.7752958755124	2.3576605911972
55	hsa00650	Butanoate metabolism	51	83	52.6835	56.153	17.0483055601568	20.8621864103891	2.30338126475315
21	hsa00271	Methionine metabolism	68	64	63.5725	53.077	15.9992959601734	21.8241463604963	2.24143081802148
50	hsa00620	Pyruvate metabolism	56	82	55.72	35.344	15.1861192612931	26.6955486236248	2.22863499063744
6	hsa00052	Galactose metabolism	52	81	57.563	46.822	18.226745327821	23.6747716105311	2.17368939814859
13	hsa00190	Oxidative phosphorylation	81	56	72.8455	42.883	9.61323535777857	24.2547233050102	1.90224108204177
9	hsa00072	Synthesis and degradation of ketone bodies	83	58	54.268	58.734	20.4955664533636	18.5685226669769	1.75694699595906
84	hsa05211	Renal cell carcinoma	86	70	70.844	60.807	11.2636598862907	17.1775673428987	1.07844392510652
47	hsa00590	Arachidonic acid metabolism	75	85	60.83	72.548	16.9631762753722	11.0199426103376	0.888903833336138
86	hsa05320	Autoimmune thyroid disease	78	77	22.612	40.424	23.1818863739743	25.214995935356	0.784823547756327
