# Supplementary material for: Inhibition of the hexosamine biosynthetic pathway promotes castration-resistant prostate cancer
Source: Nat Commun. 2016 May 19;7:11612. doi: 10.1038/ncomms11612 (PMC4874037; doi:10.1038/ncomms11612)
Supplement: Supplementary Software — R software code used for integrative analysis [file ncomms11612-s3.zip › integHBP/Analysis/seedchecks/pathRankDetails010516_seed48.csv]

	pathID	pathName	GSArank.all.g	NetGSArank.all.m	GSArank.avg.g	NetGSArank.avg.m	sd.g	sd.m	integrative.rank
59	hsa00740	Riboflavin metabolism	2	41	2.6635	52.706	1.11725825842373	16.4695114927192	78.8721372561856
24	hsa00290	Valine, leucine and isoleucine biosynthesis	4	21	5.722	34.133	3.44304669886578	21.9986647833966	27.1067386504196
41	hsa00530	Aminosugars metabolism	5	40	8.0935	49.43	3.4857076624278	22.3913928658865	25.6236556919318
63	hsa00780	Biotin metabolism	1	62	1.753	52.207	4.44384278960662	22.6117987883416	20.4582372896372
22	hsa00272	Cysteine metabolism	54	1	61.303	3.21	16.5503354831437	7.13083085963682	14.0542229767352
65	hsa00910	Nitrogen metabolism	20	5	24.089	13.053	12.3195921747171	12.4146814423615	12.0435746087115
15	hsa00230	Purine metabolism	19	68	21.678	60.297	6.37997022093521	17.1533386845835	11.7660130452351
67	hsa00950	Alkaloid biosynthesis I	30	4	45.741	9.244	20.9298226575496	9.52686859493849	11.4355882878507
37	hsa00460	Cyanoamino acid metabolism	7	9	13.3215	16.767	13.1847155628961	14.981159706316	11.2741713593038
17	hsa00240	Pyrimidine metabolism	16	14	21.957	33.31	8.99808960927911	24.1599586838141	10.9120921303711
61	hsa00760	Nicotinate and nicotinamide metabolism	13	60	17.17	49.296	8.25504365498728	23.3440641133743	10.1208276195039
28	hsa00340	Histidine metabolism	18	35	20.037	47.918	9.70803156550682	20.189871394016	9.68306591050027
69	hsa00970	Aminoacyl-tRNA biosynthesis	21.5	3	28.019	13.26	15.5965666700044	17.6466371811686	8.95975596177025
38	hsa00471	D-Glutamine and D-glutamate metabolism	10	15	21.8225	30.028	20.5014280551942	14.1168871392564	8.85611046055046
80	hsa05014	Amyotrophic lateral sclerosis (ALS)	33	15	40.479	30.028	16.0383848559881	14.1168871392564	8.46719710834167
68	hsa00960	Alkaloid biosynthesis II	8	29	12.8545	41.752	13.6003510726488	21.8531017032835	8.46275906684527
8	hsa00061	Fatty acid biosynthesis	3	78	7.1275	53.711	11.019365688195	21.7603076722272	8.03654040742368
75	hsa04720	Long-term potentiation	46	15	51.559	30.028	14.5681244245527	14.1168871392564	7.9146381974497
27	hsa00330	Arginine and proline metabolism	47	7	45.2975	15.573	15.7862265503412	15.246347828976	7.78101268865163
73	hsa04540	Gap junction	48	15	52.653	30.028	17.3754135489201	14.1168871392564	7.34482542886668
7	hsa00053	Ascorbate and aldarate metabolism	28	12	33.9095	32.08	15.1034656428392	23.8955769672674	7.04504436871549
20	hsa00260	Glycine, serine and threonine metabolism	41	6	42.298	16.022	17.6805910336532	18.3673317298642	7.01172663210167
85	hsa05217	Basal cell carcinoma	6	50	19.2625	58.637	22.4728697238164	13.5039100480782	6.34429324575639
60	hsa00750	Vitamin B6 metabolism	14	39	26.123	51.898	19.4962169015805	19.2176719431599	6.2420172415132
49	hsa00600	Sphingolipid metabolism	12	72	21.772	54.854	13.7799456785179	20.813262019104	6.16338632594396
11	hsa00120	Bile acid biosynthesis	11	69	19.475	55.348	14.5031105358545	20.326929922644	6.12577994503106
72	hsa04340	Hedgehog signaling pathway	17	50	28.3585	58.637	20.8108582131917	13.5039100480782	6.10357586314249
39	hsa00480	Glutathione metabolism	29	8	34.291	22.881	20.1368520829799	24.6668865950751	6.08296545436107
71	hsa04070	Phosphatidylinositol signaling system	36	61	36.58	60.058	11.0055086761685	18.7118349920249	6.0235378977039
26	hsa00310	Lysine degradation	61	26	71.3725	39.62	9.60373497528308	18.8891609236726	5.93664529506282
58	hsa00730	Thiamine metabolism	26	23	39.17	38.876	22.3436084112848	20.4048273940502	5.86659991731268
74	hsa04664	Fc epsilon RI signaling pathway	66.5	38	76.3095	52.782	7.30447226465164	17.2269336575969	5.65088296720776
5	hsa00051	Fructose and mannose metabolism	27	37	33.2735	37.975	16.0957609721091	26.101564448643	5.64328354203343
81	hsa05016	Huntington's disease	82	15	72.2195	30.028	10.2318258395073	14.1168871392564	5.58894587145624
42	hsa00550	Peptidoglycan biosynthesis	24	32	46.0395	46.451	21.7214988723905	20.7217999216282	5.55456192261264
25	hsa00300	Lysine biosynthesis	76	11	55.4225	23.556	19.785454454168	15.9962102618946	5.30708932482291
31	hsa00361	gamma-Hexachlorocyclohexane degradation	25	34	32.148	37.155	19.2826844064284	25.9032034881972	5.26139893054556
77	hsa04742	Taste transduction	85	15	59.619	30.028	17.5940156981966	14.1168871392564	5.21394955081202
4	hsa00040	Pentose and glucuronate interconversions	15	79	23.991	44.881	15.0351746074156	24.7634017264403	5.11182785146408
12	hsa00140	C21-Steroid hormone metabolism	32	50	38.482	58.637	23.9639823161437	13.5039100480782	5.03505818540505
16	hsa00232	Caffeine metabolism	64	2	49.4225	15.55	22.1503472124396	21.3653921092027	5.01675488541814
43	hsa00561	Glycerolipid metabolism	42	65	39.8035	46.512	11.1803684370591	23.1482115010144	4.97530948059494
1	hsa00010	Glycolysis / Gluconeogenesis	34	66	37.9395	43.295	13.3611979762805	25.4807229536809	4.79086261797838
40	hsa00500	Starch and sucrose metabolism	40	75	46.427	59.682	11.5233223489564	19.1709781284733	4.70463097769277
10	hsa00100	Biosynthesis of steroids	38	50	39.119	58.637	25.5300141132084	13.5039100480782	4.65925671505296
33	hsa00400	Phenylalanine, tyrosine and tryptophan biosynthesis	35	47	54.2855	46.916	17.9202783495716	23.5827286183997	4.59789720824945
29	hsa00350	Tyrosine metabolism	63	10	57.6455	25.407	20.2183793270532	22.5793085849894	4.59724061774345
2	hsa00020	Citrate cycle (TCA cycle)	49	45	61.347	43.42	14.5127258022127	24.528661913265	4.33067420533743
46	hsa00565	Ether lipid metabolism	45	49	45.4175	54.504	17.4703078222854	20.0126582564758	4.30287721714639
54	hsa00643	Styrene degradation	9	70	23.185	61.235	23.5939706376534	17.2780295550536	4.28983784115859
76	hsa04730	Long-term depression	77	30	67.2565	46.962	14.2574974656839	15.9856841610892	4.26707572606921
70	hsa01040	Biosynthesis of unsaturated fatty acids	31	67	49.5465	58.076	17.9057310086171	18.7650833292142	4.19329958009518
66	hsa00920	Sulfur metabolism	58	28	56.4005	38.741	18.9517550313624	22.574089317368	4.14381724475182
44	hsa00562	Inositol phosphate metabolism	62	31	61.076	40.754	13.4455199232312	24.6794765049942	4.12844728494659
64	hsa00860	Porphyrin and chlorophyll metabolism	65	25	63.3995	37.521	15.484699728302	23.4388339713804	4.0659400683638
56	hsa00680	Methane metabolism	69	23	55.6305	38.876	19.5837494620666	20.4048273940502	4.05564209259625
53	hsa00640	Propanoate metabolism	53	44	57.5355	48.424	16.0856531725631	22.8283016309877	3.99731152926448
52	hsa00632	Benzoate degradation via CoA ligation	21.5	76	40.453	44.898	18.6695565920389	24.6247431250353	3.95509057961936
45	hsa00564	Glycerophospholipid metabolism	57	55	55.264	46.725	11.6718908938114	24.1954705636364	3.89283921369918
36	hsa00440	Aminophosphonate metabolism	23	59	33.082	44.752	23.0668345217729	25.1502491246316	3.88785533532089
34	hsa00410	beta-Alanine metabolism	44	57	43.987	46.208	16.444900904711	23.8180191039061	3.87434287356769
51	hsa00630	Glyoxylate and dicarboxylate metabolism	71	13	56.4545	31.273	20.6704365386098	24.1309920180621	3.84064820192426
35	hsa00430	Taurine and hypotaurine metabolism	73	27	45.1025	38.984	24.2126205674798	18.5545686022612	3.81191578532906
32	hsa00380	Tryptophan metabolism	66.5	36	60.131	46.062	13.7747988763569	23.3824056267291	3.66935215672178
3	hsa00030	Pentose phosphate pathway	39	74	44.5055	57.19	17.8333324843535	19.1255767935947	3.37130697556124
79	hsa05012	Parkinson's disease	79	22	70.6265	35.551	12.1723627190519	24.7545184801722	3.28300980420428
62	hsa00770	Pantothenate and CoA biosynthesis	72	33	58.9265	45.233	18.3548562647191	22.2995960273495	3.23879094825754
23	hsa00280	Valine, leucine and isoleucine degradation	60	48	53.743	49.778	19.3658458887544	21.301419353331	3.22507102197263
78	hsa04912	GnRH signaling pathway	43	85	46.6695	72.033	15.1593477951914	10.6409182000493	3.09045324482372
19	hsa00252	Alanine and aspartate metabolism	37	80	41.1595	54.174	18.9863448573189	21.4327106331674	2.96007518058186
83	hsa05200	Pathways in cancer	84	43	71.0175	55.543	12.2884070854891	16.7730583522054	2.86738698943974
82	hsa05120	Epithelial cell signaling in Helicobacter pylori infection	80	42	69.2805	52.037	13.9275463128398	22.0657773379849	2.54195820747171
14	hsa00220	Urea cycle and metabolism of amino groups	50	84	47.067	48.28	15.3753345300814	24.0955638281447	2.53095595107004
30	hsa00360	Phenylalanine metabolism	59	63	53.122	48.273	20.0927308704873	23.8725442584021	2.39887780625857
57	hsa00720	Reductive carboxylate cycle (CO2 fixation)	74	45	57.799	43.42	19.0659542013928	24.528661913265	2.3941262197313
18	hsa00251	Glutamate metabolism	70	54	60.894	47.92	17.2588131292575	23.6411188927788	2.38087702081971
55	hsa00650	Butanoate metabolism	51	83	51.6065	54.306	16.7175022845111	20.5271461174643	2.34829565028759
48	hsa00591	Linoleic acid metabolism	55	73	46.158	62.173	22.1355713619396	16.3626650582296	2.30124329811874
50	hsa00620	Pyruvate metabolism	56	82	56.0365	35.346	15.4051366753426	26.384093776448	2.20182392399311
21	hsa00271	Methionine metabolism	68	64	62.9355	52.615	16.7884913912237	22.5203005961053	2.15302841033404
6	hsa00052	Galactose metabolism	52	81	57.765	46.873	18.6592454949937	23.437623454463	2.13174437821868
13	hsa00190	Oxidative phosphorylation	81	56	72.2015	43.786	9.85579953806562	24.400729489087	1.87923243616259
9	hsa00072	Synthesis and degradation of ketone bodies	83	58	53.85	57.879	21.191060876253	17.946097665549	1.80470903049311
84	hsa05211	Renal cell carcinoma	86	70	70.234	61.235	11.6523826757458	17.2780295550536	1.06972784971979
47	hsa00590	Arachidonic acid metabolism	75	85	60.349	72.033	16.678500273447	10.6409182000493	0.907442855870028
86	hsa05320	Autoimmune thyroid disease	78	77	21.6855	40.525	22.6756041324762	24.9284737560045	0.798050028498558
