# Supplementary material for: Inhibition of the hexosamine biosynthetic pathway promotes castration-resistant prostate cancer
Source: Nat Commun. 2016 May 19;7:11612. doi: 10.1038/ncomms11612 (PMC4874037; doi:10.1038/ncomms11612)
Supplement: Supplementary Software — R software code used for integrative analysis [file ncomms11612-s3.zip › integHBP/Analysis/seedchecks/pathRankDetails010516_seed49.csv]

	pathID	pathName	GSArank.all.g	NetGSArank.all.m	GSArank.avg.g	NetGSArank.avg.m	sd.g	sd.m	integrative.rank
59	hsa00740	Riboflavin metabolism	2	41	2.699	52.822	1.21072906336012	16.9857832563833	72.9137798844618
63	hsa00780	Biotin metabolism	1	62	1.51	54.144	2.77661837666065	22.2983964105602	32.0940844722711
24	hsa00290	Valine, leucine and isoleucine biosynthesis	4	21	5.703	33.535	3.12514920564724	21.6208287360877	29.611343874106
41	hsa00530	Aminosugars metabolism	5	40	8.1925	50.35	3.48322071890034	21.9382037729798	25.6838123523035
22	hsa00272	Cysteine metabolism	54	1	61.094	3.095	16.8569220150008	5.89123770371572	16.555603879506
65	hsa00910	Nitrogen metabolism	20	5	24.2385	12.726	12.5337529380754	12.2372658169493	12.0464089621933
15	hsa00230	Purine metabolism	19	68	22.0485	60.376	6.25283901485923	17.5754237365567	11.9561151034922
17	hsa00240	Pyrimidine metabolism	16	14	21.666	32.587	8.22259418037003	23.5966360363555	11.7284058272823
37	hsa00460	Cyanoamino acid metabolism	7	9	12.6045	16.631	12.683974651621	14.7322733778219	11.6016697771083
67	hsa00950	Alkaloid biosynthesis I	30	4	45.162	9.63	20.8871139109147	10.6218606620462	10.5430287975317
61	hsa00760	Nicotinate and nicotinamide metabolism	13	60	17.0605	48.311	7.99246327606322	23.0124281824159	10.4320016098734
28	hsa00340	Histidine metabolism	18	35	20.7825	47.846	9.97137764414337	20.8381504100655	9.41522912439166
69	hsa00970	Aminoacyl-tRNA biosynthesis	21.5	3	27.9865	12.667	16.2744562328723	17.0080388165239	8.9635530765092
38	hsa00471	D-Glutamine and D-glutamate metabolism	10	15	21.891	29.792	20.364671341292	14.6298588089143	8.70249971939895
80	hsa05014	Amyotrophic lateral sclerosis (ALS)	33	15	41.5795	29.792	15.6983396452497	14.6298588089143	8.36129611880789
27	hsa00330	Arginine and proline metabolism	47	7	45.258	14.676	15.5967847871186	14.2170020449864	8.19169652223863
8	hsa00061	Fatty acid biosynthesis	3	78	7.0265	52.717	10.9878013965274	22.5286584476629	8.04433265458933
68	hsa00960	Alkaloid biosynthesis II	8	29	13.483	42.251	14.9262354096237	22.9316344567686	7.82195136019347
75	hsa04720	Long-term potentiation	46	15	51.893	29.792	14.646828345433	14.6298588089143	7.72068272535959
73	hsa04540	Gap junction	48	15	53.287	29.792	16.9638705460724	14.6298588089143	7.2204455229964
20	hsa00260	Glycine, serine and threonine metabolism	41	6	42.9205	15.757	17.6309040757565	17.7853948865712	7.16335374326342
7	hsa00053	Ascorbate and aldarate metabolism	28	12	33.9175	32.222	16.0352603135504	23.7881607652335	6.83222033790188
49	hsa00600	Sphingolipid metabolism	12	72	21.025	55.874	13.006942590615	20.4519536085531	6.49957765001299
11	hsa00120	Bile acid biosynthesis	11	69	18.719	56.874	13.8018669219251	20.0300605922031	6.40515073767191
85	hsa05217	Basal cell carcinoma	6	50	18.91	58.295	22.1937821013897	13.7870975574651	6.33333941058969
60	hsa00750	Vitamin B6 metabolism	14	39	25.8225	51.731	19.319484626569	19.2135316586722	6.27680801082222
39	hsa00480	Glutathione metabolism	29	8	34.209	21.919	19.6501768045086	23.7934564022877	6.2718679878376
72	hsa04340	Hedgehog signaling pathway	17	50	26.9515	58.295	20.4522539697326	13.7870975574651	6.10627419235619
58	hsa00730	Thiamine metabolism	26	23	39.054	38.413	22.5372583073455	19.2893885727752	6.02451553636309
26	hsa00310	Lysine degradation	61	26	72.208	39.795	9.49414950771657	18.5826879458084	6.02115381853929
71	hsa04070	Phosphatidylinositol signaling system	36	61	37.61	60.099	10.9599279203843	19.2297421194873	6.0053874884484
5	hsa00051	Fructose and mannose metabolism	27	37	33.9405	37.716	16.3813937077957	25.4172654190293	5.62985879267007
42	hsa00550	Peptidoglycan biosynthesis	24	32	45.7215	45.305	21.765280038749	20.110106697663	5.6294614584223
74	hsa04664	Fc epsilon RI signaling pathway	66.5	38	76.0265	52.676	7.35936192600676	17.6545945495417	5.5610490494338
31	hsa00361	gamma-Hexachlorocyclohexane degradation	25	34	31.3735	38.345	18.6280367055012	25.2597313728596	5.42651764874609
81	hsa05016	Huntington's disease	82	15	72.356	29.792	10.5085771726811	14.6298588089143	5.39724369715169
25	hsa00300	Lysine biosynthesis	76	11	55.013	23.495	19.4231070657629	16.0446690961954	5.30311153645104
16	hsa00232	Caffeine metabolism	64	2	50.1645	15.017	22.3956972878052	19.9138965115889	5.29535908630625
77	hsa04742	Taste transduction	85	15	59.223	29.792	17.6184187621841	14.6298588089143	5.03495945605857
40	hsa00500	Starch and sucrose metabolism	40	75	45.725	59.991	10.6884338243551	18.8190083180298	5.03492975852092
12	hsa00140	C21-Steroid hormone metabolism	32	50	38.2665	58.295	23.4986790195889	13.7870975574651	5.02422564111937
43	hsa00561	Glycerolipid metabolism	42	65	39.9875	45.987	11.3408204270219	23.863073508609	4.88989340028492
4	hsa00040	Pentose and glucuronate interconversions	15	79	24.5495	44.015	15.9139421044348	24.4600709334636	4.85139831681364
1	hsa00010	Glycolysis / Gluconeogenesis	34	66	37.73	42.752	13.3211693763556	26.0328678060295	4.7853022465262
29	hsa00350	Tyrosine metabolism	63	10	57.673	26.322	19.4190543196797	22.5918283170421	4.64421154420468
10	hsa00100	Biosynthesis of steroids	38	50	38.279	58.295	25.526373709455	13.7870975574651	4.60325181524064
33	hsa00400	Phenylalanine, tyrosine and tryptophan biosynthesis	35	47	54.852	48.597	18.3669387879538	23.510110937984	4.53256965371618
54	hsa00643	Styrene degradation	9	70	22.64	60.288	22.3005653564033	16.9238728863542	4.50216738233985
2	hsa00020	Citrate cycle (TCA cycle)	49	45	60.6745	44.714	14.1381465170275	24.3071397132826	4.41565129450689
46	hsa00565	Ether lipid metabolism	45	49	45.103	54.496	17.3323484069904	20.4348125894407	4.28278635643796
76	hsa04730	Long-term depression	77	30	67.0655	46.942	14.7245635766403	15.9846221145245	4.24506455248362
56	hsa00680	Methane metabolism	69	23	56.3325	38.413	20.0353714679778	19.2893885727752	4.21629749352322
70	hsa01040	Biosynthesis of unsaturated fatty acids	31	67	51.072	57.293	18.2816036778241	18.0029791495257	4.17411584475696
44	hsa00562	Inositol phosphate metabolism	62	31	61.931	40.32	13.4887800110383	24.3967375032155	4.1487811063082
66	hsa00920	Sulfur metabolism	58	28	56.2205	38.857	18.9589707611548	23.6563347366656	4.0236654484513
36	hsa00440	Aminophosphonate metabolism	23	59	32.8095	43.937	22.0495951072666	25.0485620637485	4.02037626642312
52	hsa00632	Benzoate degradation via CoA ligation	21.5	76	39.929	45.346	18.4280914246037	24.0604486489589	4.01153797756486
64	hsa00860	Porphyrin and chlorophyll metabolism	65	25	62.799	37.12	16.3368752364855	23.2913736840077	4.00857648086576
51	hsa00630	Glyoxylate and dicarboxylate metabolism	71	13	56.3145	30.823	20.35024501627	23.0225913118118	4.00046550398503
53	hsa00640	Propanoate metabolism	53	44	56.601	48.796	16.1866706677843	22.6483405867037	3.99908755807431
34	hsa00410	beta-Alanine metabolism	44	57	43.2715	46.425	16.0284730932082	24.2778456373046	3.91842039252936
45	hsa00564	Glycerophospholipid metabolism	57	55	55.409	45.906	11.7826163923404	24.2542662934469	3.86547931320701
35	hsa00430	Taurine and hypotaurine metabolism	73	27	45.123	39.428	23.4816685897693	18.7416665765365	3.79763263024043
32	hsa00380	Tryptophan metabolism	66.5	36	60.5865	46.503	13.9068568849477	23.0750178211729	3.68427544729416
3	hsa00030	Pentose phosphate pathway	39	74	43.4685	57.181	17.5070058263257	19.0296181087631	3.42490513249483
23	hsa00280	Valine, leucine and isoleucine degradation	60	48	54.925	49.748	18.5333985513144	21.3369107360874	3.28464789759457
79	hsa05012	Parkinson's disease	79	22	69.948	34.589	12.8332376268808	24.5161808225123	3.27469146092156
62	hsa00770	Pantothenate and CoA biosynthesis	72	33	59.0865	46.135	18.5496187590502	22.1075443801097	3.25124702673356
78	hsa04912	GnRH signaling pathway	43	85	47.709	72.385	15.3085816348763	10.3462950286961	3.06751078968567
19	hsa00252	Alanine and aspartate metabolism	37	80	41.4395	54.84	18.3744853386826	20.811908502959	3.05751054725426
83	hsa05200	Pathways in cancer	84	43	70.425	55.075	12.0876584368722	16.9364759976572	2.84613006963176
82	hsa05120	Epithelial cell signaling in Helicobacter pylori infection	80	42	69.307	52.991	13.2172594340486	21.9295650851727	2.58163482688737
14	hsa00220	Urea cycle and metabolism of amino groups	50	84	47.338	46.744	15.2270686482862	23.2443275394829	2.55894705867984
30	hsa00360	Phenylalanine metabolism	59	63	53.425	49.061	20.6106810944029	22.9935204129551	2.40229122291863
18	hsa00251	Glutamate metabolism	70	54	62.6405	48.537	16.8674099751346	23.81730242691	2.39340806125839
57	hsa00720	Reductive carboxylate cycle (CO2 fixation)	74	45	57.174	44.714	20.3228995038662	24.3071397132826	2.36755988517513
48	hsa00591	Linoleic acid metabolism	55	73	46.1455	61.902	22.3899618164065	15.6862504906193	2.3217132724894
55	hsa00650	Butanoate metabolism	51	83	51.334	55.888	17.1295027325332	20.8078933201904	2.29387193245728
50	hsa00620	Pyruvate metabolism	56	82	55.216	34.671	15.3818544215399	26.1975393896081	2.20621930136941
6	hsa00052	Galactose metabolism	52	81	58.011	47.706	18.0404222743215	23.4983773426536	2.19542440451699
21	hsa00271	Methionine metabolism	68	64	63.475	53.235	16.5478913371978	22.0852333592501	2.18960237694441
13	hsa00190	Oxidative phosphorylation	81	56	71.8585	42.461	10.5589639392068	24.5488314207443	1.83102680196796
9	hsa00072	Synthesis and degradation of ketone bodies	83	58	53.1585	60.129	21.5068052118491	18.4334519597158	1.75921440784938
84	hsa05211	Renal cell carcinoma	86	70	70.517	60.288	11.1695106861925	16.9238728863542	1.0940276454867
47	hsa00590	Arachidonic acid metabolism	75	85	61.7125	72.385	16.8141848021413	10.3462950286961	0.906989040094004
86	hsa05320	Autoimmune thyroid disease	78	77	21.4105	40.53	21.7728453938971	25.3960638694279	0.80712073355523
