# Supplementary material for: Inhibition of the hexosamine biosynthetic pathway promotes castration-resistant prostate cancer
Source: Nat Commun. 2016 May 19;7:11612. doi: 10.1038/ncomms11612 (PMC4874037; doi:10.1038/ncomms11612)
Supplement: Supplementary Software — R software code used for integrative analysis [file ncomms11612-s3.zip › integHBP/Analysis/seedchecks/pathRankDetails010516_seed5.csv]

	pathID	pathName	GSArank.all.g	NetGSArank.all.m	GSArank.avg.g	NetGSArank.avg.m	sd.g	sd.m	integrative.rank
59	hsa00740	Riboflavin metabolism	2	41	2.739	53.533	1.15421454297336	16.8020004231109	76.3809238184539
24	hsa00290	Valine, leucine and isoleucine biosynthesis	4	21	5.704	33.184	2.91459755007083	21.3616587479639	31.5669927189381
63	hsa00780	Biotin metabolism	1	62	1.55	53.574	2.97125029715242	22.4261333148507	30.0588150870286
41	hsa00530	Aminosugars metabolism	5	40	8.232	51.166	3.30887059653662	22.5994508601244	26.8615662574232
22	hsa00272	Cysteine metabolism	54	1	62.149	3.274	16.7602567165663	7.42428744352238	13.5525468167662
65	hsa00910	Nitrogen metabolism	20	5	24.5185	12.867	12.6839382701131	12.3921295940559	11.8993742243715
15	hsa00230	Purine metabolism	19	68	22.3165	60.61	6.39280421221358	17.4181311078798	11.7277769507078
37	hsa00460	Cyanoamino acid metabolism	7	9	13.132	16.331	13.4856567855978	14.287602128229	11.3915072454757
67	hsa00950	Alkaloid biosynthesis I	30	4	46.638	8.975	20.6864904439319	10.1240738772429	10.9537022264765
17	hsa00240	Pyrimidine metabolism	16	14	22.505	32.576	9.19633337518533	23.5570192757309	10.8193323107113
61	hsa00760	Nicotinate and nicotinamide metabolism	13	60	16.822	47.427	7.65038197375427	23.8075086573221	10.806815629579
28	hsa00340	Histidine metabolism	18	35	20.7605	48.307	10.3508468146225	20.2229007987657	9.23746354654865
38	hsa00471	D-Glutamine and D-glutamate metabolism	10	15	20.8575	29.663	18.7073089234437	14.3986371491107	9.11651155589816
69	hsa00970	Aminoacyl-tRNA biosynthesis	21.5	3	28.608	12.271	16.8911855163617	16.2704113434567	9.04050809156505
80	hsa05014	Amyotrophic lateral sclerosis (ALS)	33	15	40.9455	29.663	15.2069237612438	14.3986371491107	8.55148731128044
68	hsa00960	Alkaloid biosynthesis II	8	29	12.6195	42.629	13.4162948207289	22.9285646754889	8.41795771565196
27	hsa00330	Arginine and proline metabolism	47	7	44.901	15.189	15.9039660190512	14.2549810060724	8.12716933661075
8	hsa00061	Fatty acid biosynthesis	3	78	7.119	52.444	11.2049493479395	22.2993750164915	7.90028592373717
75	hsa04720	Long-term potentiation	46	15	52.0375	29.663	15.0044986163726	14.3986371491107	7.73298708814053
73	hsa04540	Gap junction	48	15	53.457	29.663	17.2085381361923	14.3986371491107	7.26679011027957
7	hsa00053	Ascorbate and aldarate metabolism	28	12	34.1825	31.609	15.912326853603	23.2090667580534	6.93931297486126
20	hsa00260	Glycine, serine and threonine metabolism	41	6	42.34	16.666	17.9976057800423	18.6329179043334	6.90304074075969
85	hsa05217	Basal cell carcinoma	6	50	17.2845	57.831	20.5099724212081	13.2880024838201	6.73376500618175
72	hsa04340	Hedgehog signaling pathway	17	50	27.4745	57.831	20.1885531286278	13.2880024838201	6.25177804753523
39	hsa00480	Glutathione metabolism	29	8	33.692	22.318	19.7575301086952	24.2258904845574	6.19656364601979
71	hsa04070	Phosphatidylinositol signaling system	36	61	37.03	60.137	10.5531260045765	19.3530558768317	6.17614836143052
60	hsa00750	Vitamin B6 metabolism	14	39	25.968	52.465	19.7509385998634	19.4040535015829	6.16973682030903
11	hsa00120	Bile acid biosynthesis	11	69	19.229	56.223	14.6055256797001	20.6997524321126	6.07308569063186
49	hsa00600	Sphingolipid metabolism	12	72	22.6085	55.901	14.2029645480073	20.0556083534364	6.02850817605216
58	hsa00730	Thiamine metabolism	26	23	39.947	37.859	22.7624761684954	19.6978964898825	5.92892693582219
26	hsa00310	Lysine degradation	61	26	71.6285	39.617	9.8070850239338	18.8912463905956	5.88015330434654
5	hsa00051	Fructose and mannose metabolism	27	37	33.866	37.872	16.4441008404976	25.9231098370474	5.57750582200957
42	hsa00550	Peptidoglycan biosynthesis	24	32	44.583	46.027	21.1469100060222	21.2734771918422	5.56453760049357
81	hsa05016	Huntington's disease	82	15	72.8585	29.663	9.9768615062812	14.3986371491107	5.50163286474833
74	hsa04664	Fc epsilon RI signaling pathway	66.5	38	75.581	51.823	7.59991432173401	17.4754989646666	5.50132449187192
31	hsa00361	gamma-Hexachlorocyclohexane degradation	25	34	31.3525	38.357	19.0288883632844	25.3040677924884	5.35272888802222
25	hsa00300	Lysine biosynthesis	76	11	56.335	23.76	20.174632358256	15.8234883253593	5.34822562864583
16	hsa00232	Caffeine metabolism	64	2	47.9705	15.562	22.156902041081	20.5085044494901	5.18267331832525
77	hsa04742	Taste transduction	85	15	59.961	29.663	17.5272268965368	14.3986371491107	5.11458143909477
12	hsa00140	C21-Steroid hormone metabolism	32	50	38.934	57.831	24.136937165592	13.2880024838201	5.06313191959203
4	hsa00040	Pentose and glucuronate interconversions	15	79	24.518	42.195	15.3738261513044	24.1960414825116	5.01391698377266
43	hsa00561	Glycerolipid metabolism	42	65	39.456	46.915	11.1781937725205	23.9082282567818	4.94588040123837
29	hsa00350	Tyrosine metabolism	63	10	58.115	24.874	19.546504568358	21.6745452065299	4.78039537110786
40	hsa00500	Starch and sucrose metabolism	40	75	46.563	60.326	11.346332899676	19.0404375543805	4.77254512912657
1	hsa00010	Glycolysis / Gluconeogenesis	34	66	38.2265	42.02	13.5066604913142	25.3856658772629	4.75122844170259
10	hsa00100	Biosynthesis of steroids	38	50	37.9845	57.831	25.6745046678595	13.2880024838201	4.69297476320689
33	hsa00400	Phenylalanine, tyrosine and tryptophan biosynthesis	35	47	54.2035	46.123	18.1813750896391	23.1344131559906	4.5890956205005
2	hsa00020	Citrate cycle (TCA cycle)	49	45	61.26	45.216	14.177425697192	23.6522466749519	4.45604717612927
54	hsa00643	Styrene degradation	9	70	23.993	61.184	23.036908432994	16.7723419788489	4.39944441037841
46	hsa00565	Ether lipid metabolism	45	49	44.963	53.817	17.8176906781182	20.5051694207332	4.21039905434413
56	hsa00680	Methane metabolism	69	23	57.23	37.859	19.7334743522272	19.6978964898825	4.16123353547791
76	hsa04730	Long-term depression	77	30	66.9405	46.825	14.8475641069473	16.4583490135631	4.13679899127874
70	hsa01040	Biosynthesis of unsaturated fatty acids	31	67	50.3015	57.985	18.6061289844445	18.4426382577414	4.09420447030261
64	hsa00860	Porphyrin and chlorophyll metabolism	65	25	63.0095	36.236	16.3856690403505	22.7175348660542	4.07180601890402
66	hsa00920	Sulfur metabolism	58	28	56.082	39.58	18.915154217163	23.4793287569913	4.04601089724032
52	hsa00632	Benzoate degradation via CoA ligation	21.5	76	40.5295	45.836	18.4337240386182	23.9627485342837	4.01231591391379
44	hsa00562	Inositol phosphate metabolism	62	31	61.0105	39.994	13.6715050305297	25.7179193438228	4.0060909964318
53	hsa00640	Propanoate metabolism	53	44	56.422	49.733	16.5186040657278	22.5082725532932	3.96869401752253
51	hsa00630	Glyoxylate and dicarboxylate metabolism	71	13	55.342	31.639	20.7500023758697	23.3561595556545	3.93941334972738
36	hsa00440	Aminophosphonate metabolism	23	59	32.5325	44.858	22.6960636467	25.9337694212854	3.89954560850042
34	hsa00410	beta-Alanine metabolism	44	57	43.2005	45.353	16.3848562173509	23.5476300693272	3.89838813001261
35	hsa00430	Taurine and hypotaurine metabolism	73	27	45.9555	38.811	23.8231990833424	18.4802272117471	3.83437579768945
45	hsa00564	Glycerophospholipid metabolism	57	55	55.279	45.513	12.2408536261773	24.034089715828	3.78225161746964
32	hsa00380	Tryptophan metabolism	66.5	36	60.5515	46.225	13.7089581399639	23.7441394697546	3.64327100717997
3	hsa00030	Pentose phosphate pathway	39	74	43.7025	56.594	17.5901437432133	19.3662649010132	3.40007127562486
62	hsa00770	Pantothenate and CoA biosynthesis	72	33	59.938	46.263	17.5896290765624	22.3213815673465	3.27198032537923
79	hsa05012	Parkinson's disease	79	22	70.7815	35.579	12.137888452531	25.0602429113282	3.25284301973881
23	hsa00280	Valine, leucine and isoleucine degradation	60	48	54.379	50.041	18.8232349284913	21.8511508116115	3.21920046219611
78	hsa04912	GnRH signaling pathway	43	85	47.5425	71.761	15.4470889266006	10.8720780479668	3.03239061166082
19	hsa00252	Alanine and aspartate metabolism	37	80	41.164	56.083	18.6856832564067	20.5868387308234	3.01586848688485
83	hsa05200	Pathways in cancer	84	43	70.1335	55.64	12.5895164193734	16.3712069321848	2.92593896634501
14	hsa00220	Urea cycle and metabolism of amino groups	50	84	47.282	47.163	15.03229676217	24.0035956390622	2.5863483297609
82	hsa05120	Epithelial cell signaling in Helicobacter pylori infection	80	42	68.494	52.889	14.3713778219244	21.9345344788259	2.53863863681072
57	hsa00720	Reductive carboxylate cycle (CO2 fixation)	74	45	57.3185	45.216	19.7624862710544	23.6522466749519	2.4335418000668
18	hsa00251	Glutamate metabolism	70	54	61.8935	50.656	16.81819727288	23.4193537513342	2.4199008564652
30	hsa00360	Phenylalanine metabolism	59	63	53.1275	49.447	20.5738615123055	22.8041491886942	2.41339020815696
48	hsa00591	Linoleic acid metabolism	55	73	46.37	62.242	21.8173232912655	15.7719431329875	2.35437657973956
55	hsa00650	Butanoate metabolism	51	83	50.806	56.442	17.2050829372857	20.0166756306661	2.29223829174785
50	hsa00620	Pyruvate metabolism	56	82	55.017	34.163	14.9165751838421	26.5525416574095	2.2665309265356
21	hsa00271	Methionine metabolism	68	64	62.603	52.757	16.665942656947	21.4670161825947	2.21146065134534
6	hsa00052	Galactose metabolism	52	81	57.684	48.304	18.8132288983465	23.6143435483865	2.11447589685181
13	hsa00190	Oxidative phosphorylation	81	56	72.1485	43.867	9.91218690295937	24.071159750451	1.89316367265983
9	hsa00072	Synthesis and degradation of ketone bodies	83	58	52.6855	59.015	21.9843387642408	17.7778183651939	1.8131939815194
84	hsa05211	Renal cell carcinoma	86	70	70.0235	61.184	11.6812092010373	16.7723419788489	1.09918099437229
47	hsa00590	Arachidonic acid metabolism	75	85	61.612	71.761	16.8090451840668	10.8720780479668	0.897858819713496
86	hsa05320	Autoimmune thyroid disease	78	77	22.1875	39.961	22.9047969533343	25.3368394720895	0.787613009675549
