# Supplementary material for: Inhibition of the hexosamine biosynthetic pathway promotes castration-resistant prostate cancer
Source: Nat Commun. 2016 May 19;7:11612. doi: 10.1038/ncomms11612 (PMC4874037; doi:10.1038/ncomms11612)
Supplement: Supplementary Software — R software code used for integrative analysis [file ncomms11612-s3.zip › integHBP/Analysis/seedchecks/pathRankDetails010516_seed50.csv]

	pathID	pathName	GSArank.all.g	NetGSArank.all.m	GSArank.avg.g	NetGSArank.avg.m	sd.g	sd.m	integrative.rank
59	hsa00740	Riboflavin metabolism	2	41	2.693	53.117	1.24752046368278	16.4927657572137	70.9242565114805
24	hsa00290	Valine, leucine and isoleucine biosynthesis	4	21	5.5845	31.917	3.27823986410491	21.2794484403597	28.4200487652011
41	hsa00530	Aminosugars metabolism	5	40	8.322	50.552	3.60087243349196	22.0625486300212	24.9025660075897
63	hsa00780	Biotin metabolism	1	62	1.609	53.449	3.69130664463747	21.9803670473342	24.4353617887214
22	hsa00272	Cysteine metabolism	54	1	61.5565	3.209	16.3782112440142	7.16831247252125	14.0121169108251
15	hsa00230	Purine metabolism	19	68	22.0285	60.402	6.04474786295729	17.6575815497532	12.3254603478331
65	hsa00910	Nitrogen metabolism	20	5	24.2765	13.122	12.4833140984628	12.7900234831958	11.7784115027473
37	hsa00460	Cyanoamino acid metabolism	7	9	12.6765	16.556	12.698852649299	15.1372388499356	11.4526369421122
17	hsa00240	Pyrimidine metabolism	16	14	22.0115	33.395	8.52248499561604	24.4664174038738	11.314585114235
67	hsa00950	Alkaloid biosynthesis I	30	4	46.1535	9.579	20.7575423235342	10.3566896265177	10.7601336283713
61	hsa00760	Nicotinate and nicotinamide metabolism	13	60	16.8575	48.151	7.84353011817477	23.9718762271511	10.5608472723688
28	hsa00340	Histidine metabolism	18	35	20.758	48.546	9.94194539706783	20.4492556357452	9.4831714321651
38	hsa00471	D-Glutamine and D-glutamate metabolism	10	15	21.608	29.789	19.1276685381074	14.9838244114777	8.83076387193917
69	hsa00970	Aminoacyl-tRNA biosynthesis	21.5	3	27.874	12.787	16.157527338355	17.7189613858316	8.79452228865128
80	hsa05014	Amyotrophic lateral sclerosis (ALS)	33	15	40.4425	29.789	15.5831247677585	14.9838244114777	8.27046879693415
27	hsa00330	Arginine and proline metabolism	47	7	45.3035	15.118	15.8341358339383	14.0802816140278	8.20789229361203
68	hsa00960	Alkaloid biosynthesis II	8	29	13.352	43.161	14.7296999310936	22.9220526894844	7.89362800251771
8	hsa00061	Fatty acid biosynthesis	3	78	7.2265	53.938	11.6630173507426	21.8745663420478	7.61368958184516
75	hsa04720	Long-term potentiation	46	15	52.6835	29.789	14.8685457056634	14.9838244114777	7.56268078194127
20	hsa00260	Glycine, serine and threonine metabolism	41	6	41.6645	15.875	17.5509893446773	17.888078665926	7.14909027096439
73	hsa04540	Gap junction	48	15	53.552	29.789	18.0579590731036	14.9838244114777	6.96489427983025
7	hsa00053	Ascorbate and aldarate metabolism	28	12	34.1055	32.615	15.7982183632666	23.5924008184071	6.91358806919953
11	hsa00120	Bile acid biosynthesis	11	69	18.653	54.987	13.3826449622706	20.1212249799731	6.57357469726359
85	hsa05217	Basal cell carcinoma	6	50	18.1565	57.784	21.4931317509213	13.72113747521	6.46521520750878
49	hsa00600	Sphingolipid metabolism	12	72	21.9475	55.73	13.4202308603968	20.4664597812122	6.32148391409073
60	hsa00750	Vitamin B6 metabolism	14	39	26.3875	52.457	19.7160420994191	18.8906062900587	6.24351412615914
39	hsa00480	Glutathione metabolism	29	8	33.927	21.852	19.7787858922476	24.1228938979139	6.20733209344606
72	hsa04340	Hedgehog signaling pathway	17	50	27.6485	57.784	20.3567825637144	13.72113747521	6.13522679090184
71	hsa04070	Phosphatidylinositol signaling system	36	61	37.3595	60.001	10.8796772528934	18.9866134550238	6.05702491561018
58	hsa00730	Thiamine metabolism	26	23	40.904	37.303	23.0465600020465	19.4153585376925	5.9431752564898
26	hsa00310	Lysine degradation	61	26	72.029	38.851	9.6329098382551	18.9399979546599	5.9197778786529
74	hsa04664	Fc epsilon RI signaling pathway	66.5	38	75.924	51.678	7.46417697659547	17.0283963508688	5.62399785656794
5	hsa00051	Fructose and mannose metabolism	27	37	34.3655	37.386	16.5103073865994	25.4137140312246	5.60153512517507
42	hsa00550	Peptidoglycan biosynthesis	24	32	45.7015	45.033	21.659946930938	20.8511554039982	5.54633790148533
31	hsa00361	gamma-Hexachlorocyclohexane degradation	25	34	31.4085	37.769	19.1493361457995	25.2997572462013	5.33259191023228
81	hsa05016	Huntington's disease	82	15	72.843	29.789	10.2900552105534	14.9838244114777	5.29108781827841
25	hsa00300	Lysine biosynthesis	76	11	55.231	24.016	19.3628267062962	16.1001540042001	5.28855061248509
12	hsa00140	C21-Steroid hormone metabolism	32	50	37.539	57.784	23.4892576345917	13.72113747521	5.03806532120477
16	hsa00232	Caffeine metabolism	64	2	48.57	16.357	21.9970331969898	21.6498098205334	4.97172703480347
43	hsa00561	Glycerolipid metabolism	42	65	39.2985	46.47	11.0503057426936	24.7270808735792	4.96199829933437
40	hsa00500	Starch and sucrose metabolism	40	75	46.503	60.842	10.9628543352165	18.5378717410788	4.93452814143932
4	hsa00040	Pentose and glucuronate interconversions	15	79	24.3195	42.997	15.6458928704537	24.9199919140636	4.92287406116073
77	hsa04742	Taste transduction	85	15	59.345	29.789	17.7139707507876	14.9838244114777	4.91808700949626
1	hsa00010	Glycolysis / Gluconeogenesis	34	66	38.081	43.149	13.6830795388197	24.9362510336982	4.71554449695818
10	hsa00100	Biosynthesis of steroids	38	50	38.017	57.784	25.1748482415284	13.72113747521	4.6429565456592
29	hsa00350	Tyrosine metabolism	63	10	56.5735	26.28	19.9703195120011	22.6056766458475	4.6080075499954
33	hsa00400	Phenylalanine, tyrosine and tryptophan biosynthesis	35	47	54.6865	47.095	18.2776103139549	23.2257488665147	4.56723736109952
54	hsa00643	Styrene degradation	9	70	23.198	60.756	22.5532579785149	16.7638148847298	4.47256935381441
2	hsa00020	Citrate cycle (TCA cycle)	49	45	60.6485	44.56	14.2075350360927	23.6488830533213	4.45061947490339
46	hsa00565	Ether lipid metabolism	45	49	45.3415	54.227	17.7193567420873	20.1069082347028	4.26018692325715
76	hsa04730	Long-term depression	77	30	66.864	46.629	14.6113824293424	16.0373487695303	4.23860136729383
56	hsa00680	Methane metabolism	69	23	55.019	37.303	19.5701208128266	19.4153585376925	4.21612890756165
44	hsa00562	Inositol phosphate metabolism	62	31	61.477	38.68	13.3131969193058	24.1245433862196	4.19912342450151
70	hsa01040	Biosynthesis of unsaturated fatty acids	31	67	50.55	57.757	18.1243894653998	18.4018090843693	4.17660891282182
64	hsa00860	Porphyrin and chlorophyll metabolism	65	25	62.8245	36.19	16.556193925758	23.2905635472899	3.99083014218297
53	hsa00640	Propanoate metabolism	53	44	56.695	50.233	16.5653821835443	22.7644664319622	3.94138177749975
66	hsa00920	Sulfur metabolism	58	28	56.738	39.633	19.8108259500917	23.8690603720181	3.93566521282539
36	hsa00440	Aminophosphonate metabolism	23	59	33.3215	46.073	22.9591923260001	25.1741416618007	3.899806925627
35	hsa00430	Taurine and hypotaurine metabolism	73	27	43.5045	39.155	23.6575021326673	18.1848195664038	3.89123379102017
51	hsa00630	Glyoxylate and dicarboxylate metabolism	71	13	57.288	32.842	20.0307710232978	23.9969767031368	3.88249284180493
45	hsa00564	Glycerophospholipid metabolism	57	55	55.362	45.415	11.6337784404208	24.6203764783957	3.87843431781805
52	hsa00632	Benzoate degradation via CoA ligation	21.5	76	41.2825	46.436	19.2104134191259	24.758774220484	3.85389601725252
34	hsa00410	beta-Alanine metabolism	44	57	43.456	45.812	16.8753323179379	23.5497185810201	3.82199854191175
32	hsa00380	Tryptophan metabolism	66.5	36	60.8035	45.994	13.9987536178352	23.0816100981869	3.67396731803628
3	hsa00030	Pentose phosphate pathway	39	74	44.5255	56.467	17.9054238697093	19.552268466912	3.34563644009911
79	hsa05012	Parkinson's disease	79	22	71.115	34.443	12.1816939983185	24.4699311100078	3.31304444465267
23	hsa00280	Valine, leucine and isoleucine degradation	60	48	53.8595	48.64	18.9377704310433	20.7915533014897	3.30148394514928
62	hsa00770	Pantothenate and CoA biosynthesis	72	33	59.8625	46.429	17.828297505425	22.5091007954254	3.24038872170043
78	hsa04912	GnRH signaling pathway	43	85	47.9455	72.376	15.4531899888285	10.824407225885	3.03207617489593
19	hsa00252	Alanine and aspartate metabolism	37	80	41.247	55.093	18.6392573058294	20.7173250821277	3.02039177348428
83	hsa05200	Pathways in cancer	84	43	70.4445	55.247	12.2433275223208	16.5411487086176	2.90506433983706
82	hsa05120	Epithelial cell signaling in Helicobacter pylori infection	80	42	68.563	52.499	13.3502344458725	21.8141205381939	2.58721935052933
14	hsa00220	Urea cycle and metabolism of amino groups	50	84	47.6255	46.967	15.4537153159707	24.0834782563675	2.51881297809473
57	hsa00720	Reductive carboxylate cycle (CO2 fixation)	74	45	57.731	44.56	19.2168526670323	23.6488830533213	2.45247194583389
30	hsa00360	Phenylalanine metabolism	59	63	53.91	48.709	20.5227576992855	22.5997138492076	2.42629941123904
18	hsa00251	Glutamate metabolism	70	54	61.072	49.221	16.9761451898099	24.0050911975648	2.37611357460243
48	hsa00591	Linoleic acid metabolism	55	73	46.247	63.003	22.1148379387473	15.9313778374565	2.32576122942415
55	hsa00650	Butanoate metabolism	51	83	51.3965	55.766	16.9932871911105	20.1819363430409	2.31668062457857
50	hsa00620	Pyruvate metabolism	56	82	55.291	35.544	15.1955824082108	26.1647981200058	2.23116303951856
21	hsa00271	Methionine metabolism	68	64	63.31	53.822	16.818896375068	21.5372739725846	2.19759775728345
6	hsa00052	Galactose metabolism	52	81	58.3805	46.457	18.323133109732	24.4570296090367	2.15548191122037
13	hsa00190	Oxidative phosphorylation	81	56	72.1945	44.284	10.0873770091598	24.2074646616564	1.87539951750067
9	hsa00072	Synthesis and degradation of ketone bodies	83	58	52.1715	58.569	21.3721221537627	18.4568657928397	1.75839071781382
84	hsa05211	Renal cell carcinoma	86	70	70.8305	60.756	11.1368554493313	16.7638148847298	1.1038809366399
47	hsa00590	Arachidonic acid metabolism	75	85	59.9645	72.376	17.0803609001238	10.824407225885	0.887328890903457
86	hsa05320	Autoimmune thyroid disease	78	77	21.1815	41.465	22.1372845470513	25.3152846841318	0.801572200109497
