# Supplementary material for: Inhibition of the hexosamine biosynthetic pathway promotes castration-resistant prostate cancer
Source: Nat Commun. 2016 May 19;7:11612. doi: 10.1038/ncomms11612 (PMC4874037; doi:10.1038/ncomms11612)
Supplement: Supplementary Software — R software code used for integrative analysis [file ncomms11612-s3.zip › integHBP/Analysis/seedchecks/pathRankDetails010516_seed6.csv]

	pathID	pathName	GSArank.all.g	NetGSArank.all.m	GSArank.avg.g	NetGSArank.avg.m	sd.g	sd.m	integrative.rank
59	hsa00740	Riboflavin metabolism	2	41	2.777	53.059	1.18011171660299	16.6529528864955	74.7893520072574
63	hsa00780	Biotin metabolism	1	62	1.515	53.077	2.62729474510906	22.6255825999683	33.838233615871
24	hsa00290	Valine, leucine and isoleucine biosynthesis	4	21	5.6825	34.691	3.12525374345204	22.0236818348241	29.5546176901153
41	hsa00530	Aminosugars metabolism	5	40	8.217	49.971	3.46524442412349	22.2061990055542	25.7800805274867
22	hsa00272	Cysteine metabolism	54	1	60.806	3.204	16.8629541665517	7.22125546775147	13.8662389460696
65	hsa00910	Nitrogen metabolism	20	5	24.615	13.099	12.4961765924394	12.4246356313	11.9614311061357
37	hsa00460	Cyanoamino acid metabolism	7	9	12.8555	16.51	12.9892104971526	13.5879554213477	11.899335826418
15	hsa00230	Purine metabolism	19	68	22.1085	60.541	6.46852530099169	18.0170734009143	11.5669977420915
17	hsa00240	Pyrimidine metabolism	16	14	22.408	33.772	8.87492536871721	24.0231789971504	11.0387991589303
67	hsa00950	Alkaloid biosynthesis I	30	4	45.703	9.763	20.9168426227599	10.4768600064903	10.6472976434644
61	hsa00760	Nicotinate and nicotinamide metabolism	13	60	16.9685	48.418	7.82144057592223	23.3220752763384	10.6188741277785
28	hsa00340	Histidine metabolism	18	35	20.172	48.743	9.46099500192376	20.7815500823164	9.79532134092019
69	hsa00970	Aminoacyl-tRNA biosynthesis	21.5	3	27.368	12.966	15.859006402801	17.2695999688204	8.99418380275109
38	hsa00471	D-Glutamine and D-glutamate metabolism	10	15	21.6515	29.925	19.5656999456795	14.7312723613877	8.82302001630861
68	hsa00960	Alkaloid biosynthesis II	8	29	12.5175	41.562	12.8222601012499	22.429829541333	8.74700251881299
8	hsa00061	Fatty acid biosynthesis	3	78	6.7605	53.606	10.3700012862428	22.3422008302212	8.50311342338964
80	hsa05014	Amyotrophic lateral sclerosis (ALS)	33	15	40.9965	29.925	15.8399381751127	14.7312723613877	8.29666573958847
27	hsa00330	Arginine and proline metabolism	47	7	45.784	15.822	15.7430520448764	14.7313722826263	7.97139047047686
75	hsa04720	Long-term potentiation	46	15	52.0245	29.925	14.6141274961071	14.7312723613877	7.6930659934104
20	hsa00260	Glycine, serine and threonine metabolism	41	6	41.779	16.418	17.1468706816776	17.8907617321163	7.21018156509946
73	hsa04540	Gap junction	48	15	52.9245	29.925	17.2187408013706	14.7312723613877	7.15253551123723
7	hsa00053	Ascorbate and aldarate metabolism	28	12	34.575	32.765	16.1106619487974	24.366483137714	6.74016962291492
85	hsa05217	Basal cell carcinoma	6	50	17.4035	59.014	21.2365352206564	13.0311017804948	6.65354234368383
49	hsa00600	Sphingolipid metabolism	12	72	21.5995	55.984	12.9023571710975	20.4132909264147	6.54770669309904
11	hsa00120	Bile acid biosynthesis	11	69	19.1795	56.35	13.8531201788149	20.5587977314863	6.36166626508164
72	hsa04340	Hedgehog signaling pathway	17	50	27.363	59.014	20.0423907862418	13.0311017804948	6.33195813522651
60	hsa00750	Vitamin B6 metabolism	14	39	25.689	50.5	19.7208186871055	18.4903188693946	6.29762494892487
26	hsa00310	Lysine degradation	61	26	72.044	39.6	9.0576268748831	18.1719073907562	6.22733884541299
71	hsa04070	Phosphatidylinositol signaling system	36	61	36.687	59.963	10.5662044119767	19.505283568487	6.15968173591986
39	hsa00480	Glutathione metabolism	29	8	34.135	21.852	20.3938516270023	23.9730014975347	6.13936816526688
58	hsa00730	Thiamine metabolism	26	23	39.9485	38.765	22.3600888039677	19.2696417738912	6.04936147669465
5	hsa00051	Fructose and mannose metabolism	27	37	33.1245	36.941	15.6884312991015	25.5651930972191	5.78025832417676
74	hsa04664	Fc epsilon RI signaling pathway	66.5	38	75.479	53.197	7.57079096765165	16.8004895002332	5.62435688295101
42	hsa00550	Peptidoglycan biosynthesis	24	32	45.0415	46.014	21.8692201630634	20.7694288119142	5.52888405519887
81	hsa05016	Huntington's disease	82	15	72.765	29.925	10.2868894761777	14.7312723613877	5.37361710148132
25	hsa00300	Lysine biosynthesis	76	11	55.6245	23.958	20.3281204795778	16.0303214941937	5.28213766720658
12	hsa00140	C21-Steroid hormone metabolism	32	50	37.9615	59.014	23.5693080091468	13.0311017804948	5.17290409897659
31	hsa00361	gamma-Hexachlorocyclohexane degradation	25	34	33.212	36.644	19.9372779248084	25.6913080108294	5.17270702708554
16	hsa00232	Caffeine metabolism	64	2	49.42	15.153	22.2452230815955	20.7594929501553	5.12844217990471
77	hsa04742	Taste transduction	85	15	59.741	29.925	17.273036119246	14.7312723613877	5.0033489278069
43	hsa00561	Glycerolipid metabolism	42	65	39.803	46.514	11.1150229300139	23.7753879689286	4.97390128954693
4	hsa00040	Pentose and glucuronate interconversions	15	79	24.643	42.334	15.9120785959989	24.1270918380264	4.85644199473067
40	hsa00500	Starch and sucrose metabolism	40	75	46.8125	59.88	11.1922902531658	19.0906273352148	4.82789996345126
10	hsa00100	Biosynthesis of steroids	38	50	39.098	59.014	24.8795878159163	13.0311017804948	4.80884683696365
1	hsa00010	Glycolysis / Gluconeogenesis	34	66	38.018	40.934	13.7874860206918	25.0532894309572	4.68227883123231
29	hsa00350	Tyrosine metabolism	63	10	57.3595	26.255	20.0878329040437	22.5344131224839	4.61174909052436
33	hsa00400	Phenylalanine, tyrosine and tryptophan biosynthesis	35	47	54.95	46.859	18.1762172872926	23.2234029686746	4.58328175408441
54	hsa00643	Styrene degradation	9	70	22.3025	60.571	22.4730345309892	17.2742976806688	4.4549473831996
2	hsa00020	Citrate cycle (TCA cycle)	49	45	61.3285	44.059	14.2573177301644	24.1402624524107	4.40512992403426
76	hsa04730	Long-term depression	77	30	66.901	46.619	14.9883738394247	15.6914645926077	4.29973189259845
56	hsa00680	Methane metabolism	69	23	55.636	38.765	19.8735115281739	19.2696417738912	4.22701465262505
46	hsa00565	Ether lipid metabolism	45	49	46.0925	54.068	18.0454795747601	20.0507208700188	4.22264639750311
44	hsa00562	Inositol phosphate metabolism	62	31	61.2005	40.105	12.7896295636103	24.9119364879485	4.20262706960702
70	hsa01040	Biosynthesis of unsaturated fatty acids	31	67	50.138	58.031	18.103153873847	18.6117284376125	4.1679748602919
53	hsa00640	Propanoate metabolism	53	44	57.134	48.854	16.0500513440969	22.7248565034656	4.01057445279611
66	hsa00920	Sulfur metabolism	58	28	56.859	40.647	18.7184801867166	23.9818581540405	4.00946409765638
51	hsa00630	Glyoxylate and dicarboxylate metabolism	71	13	56.0305	30.055	20.4127288535671	22.9458599204189	4.00880729180776
52	hsa00632	Benzoate degradation via CoA ligation	21.5	76	40.5375	45.022	18.6677081367017	24.0723283666743	3.96568902121283
36	hsa00440	Aminophosphonate metabolism	23	59	32.9075	44.624	22.4337684689336	25.6989310878694	3.942381617351
34	hsa00410	beta-Alanine metabolism	44	57	42.91	44.951	16.151153511739	23.5495473455474	3.93625837791148
64	hsa00860	Porphyrin and chlorophyll metabolism	65	25	62.603	37.687	16.873592063017	23.9564802077422	3.89183875031128
45	hsa00564	Glycerophospholipid metabolism	57	55	55.569	44.931	11.7012032354437	24.2326527739012	3.88437116828442
35	hsa00430	Taurine and hypotaurine metabolism	73	27	45.4335	38.842	23.6740319239782	18.2935422947468	3.87121117498453
32	hsa00380	Tryptophan metabolism	66.5	36	60.044	45.927	13.7995467857278	23.1649365482681	3.68715930210304
3	hsa00030	Pentose phosphate pathway	39	74	44.4145	55.901	18.0563138602601	19.1404690788015	3.33753909818497
23	hsa00280	Valine, leucine and isoleucine degradation	60	48	54.5585	50.701	18.6474543920961	20.9250437623546	3.31171419668092
62	hsa00770	Pantothenate and CoA biosynthesis	72	33	60.413	45.776	17.770740846409	22.2347522632524	3.27271472375563
79	hsa05012	Parkinson's disease	79	22	70.9015	34.848	12.6363453963151	24.8641734856223	3.24729756295244
78	hsa04912	GnRH signaling pathway	43	85	47.84	72.551	15.1432400006642	10.4251658539844	3.0974303859173
19	hsa00252	Alanine and aspartate metabolism	37	80	40.5115	55.626	18.477866470437	20.8267586983159	3.04204617758633
83	hsa05200	Pathways in cancer	84	43	70.4905	55.519	12.3559025602373	17.0217913387628	2.82772076539434
14	hsa00220	Urea cycle and metabolism of amino groups	50	84	47.2955	47.22	14.7456218286349	24.0280450088422	2.63407347848998
82	hsa05120	Epithelial cell signaling in Helicobacter pylori infection	80	42	69.179	52.389	13.5588089558154	22.0604247769924	2.55612146275785
57	hsa00720	Reductive carboxylate cycle (CO2 fixation)	74	45	57.35	44.059	19.7239076385115	24.1402624524107	2.39893055881307
18	hsa00251	Glutamate metabolism	70	54	61.211	48.458	17.2261057037776	23.6275791925135	2.38354716048816
55	hsa00650	Butanoate metabolism	51	83	51.9945	55.021	16.7724039208243	20.1648501154901	2.34474781785659
30	hsa00360	Phenylalanine metabolism	59	63	52.845	48.376	21.1358628804149	23.8104927198822	2.33272155052589
48	hsa00591	Linoleic acid metabolism	55	73	46.6335	62.732	22.2331788548555	15.7010413252975	2.33095096463082
21	hsa00271	Methionine metabolism	68	64	63.019	52.847	15.9674543556134	21.7787948910611	2.245993546377
50	hsa00620	Pyruvate metabolism	56	82	55.3655	34.328	15.2255698654509	26.3906969382183	2.22550928949485
6	hsa00052	Galactose metabolism	52	81	57.7745	48.277	18.0277535941018	23.6527741443731	2.19512101961489
13	hsa00190	Oxidative phosphorylation	81	56	72.4675	43.144	10.1662454375397	24.6948395236555	1.84551138590009
9	hsa00072	Synthesis and degradation of ketone bodies	83	58	54.2495	59.199	20.9200058890144	17.8994913556445	1.81136230514746
84	hsa05211	Renal cell carcinoma	86	70	70.367	60.571	11.809266267206	17.2742976806688	1.068800317691
47	hsa00590	Arachidonic acid metabolism	75	85	60.285	72.551	17.0175018839538	10.4251658539844	0.896999849218226
86	hsa05320	Autoimmune thyroid disease	78	77	20.896	40.858	22.4063658193208	25.6673459603569	0.791271642361107
