# Supplementary material for: Inhibition of the hexosamine biosynthetic pathway promotes castration-resistant prostate cancer
Source: Nat Commun. 2016 May 19;7:11612. doi: 10.1038/ncomms11612 (PMC4874037; doi:10.1038/ncomms11612)
Supplement: Supplementary Software — R software code used for integrative analysis [file ncomms11612-s3.zip › integHBP/Analysis/seedchecks/pathRankDetails010516_seed7.csv]

	pathID	pathName	GSArank.all.g	NetGSArank.all.m	GSArank.avg.g	NetGSArank.avg.m	sd.g	sd.m	integrative.rank
59	hsa00740	Riboflavin metabolism	2	41	2.723	53.714	1.25133402288791	16.6533341267608	70.6897161574778
41	hsa00530	Aminosugars metabolism	5	40	8.002	50.7	3.21532802904063	21.7798613944709	27.6607979594373
24	hsa00290	Valine, leucine and isoleucine biosynthesis	4	21	5.7215	33.449	3.96603292562822	21.9113556519561	23.9398500666938
63	hsa00780	Biotin metabolism	1	62	1.7825	52.742	4.17329128028587	22.2005472973146	21.7333347694405
22	hsa00272	Cysteine metabolism	54	1	61.347	3.378	16.6634558769111	7.85626099597237	12.9270646822993
65	hsa00910	Nitrogen metabolism	20	5	24.2255	12.413	12.245237670033	12.0785894591762	12.2603870540289
37	hsa00460	Cyanoamino acid metabolism	7	9	12.6395	16.246	12.5152275516936	13.9247758826986	11.993739399748
15	hsa00230	Purine metabolism	19	68	21.8275	60.154	6.50948286095886	18.1521289050013	11.4930075214051
17	hsa00240	Pyrimidine metabolism	16	14	21.975	32.166	8.98003429926724	23.8967675533638	10.9612350629732
67	hsa00950	Alkaloid biosynthesis I	30	4	46.139	10.048	20.0108373790957	11.5599882927851	10.0283945770695
8	hsa00061	Fatty acid biosynthesis	3	78	6.614	53.567	8.99619005109582	22.2419471992723	9.7419268958569
61	hsa00760	Nicotinate and nicotinamide metabolism	13	60	17.18	48.934	8.67007902330021	22.9078679587258	9.71373533095818
69	hsa00970	Aminoacyl-tRNA biosynthesis	21.5	3	27.405	12.317	15.9424162420768	16.3390169372112	9.24960473673648
28	hsa00340	Histidine metabolism	18	35	21.3335	47.818	10.5953191805881	20.5307181166755	9.04509983174204
38	hsa00471	D-Glutamine and D-glutamate metabolism	10	15	20.961	29.574	18.4289746352342	14.8632243957844	9.02237411760573
80	hsa05014	Amyotrophic lateral sclerosis (ALS)	33	15	40.817	29.574	15.697194428079	14.8632243957844	8.28427614936703
27	hsa00330	Arginine and proline metabolism	47	7	45.041	14.969	14.5465948737986	14.9534492557619	8.09972065779511
68	hsa00960	Alkaloid biosynthesis II	8	29	13.7125	42.549	14.5399451083473	22.8778275628171	7.96851374538786
75	hsa04720	Long-term potentiation	46	15	52.1225	29.574	15.0225137600093	14.8632243957844	7.57340793492152
20	hsa00260	Glycine, serine and threonine metabolism	41	6	42.2595	15.587	17.5657041906584	17.6002898044663	7.22093625265458
73	hsa04540	Gap junction	48	15	52.983	29.574	17.6710774424758	14.8632243957844	7.05116711735477
7	hsa00053	Ascorbate and aldarate metabolism	28	12	34.824	32.611	15.2909887953114	24.2522132773248	6.95098292625727
85	hsa05217	Basal cell carcinoma	6	50	18.85	58.03	21.7939665269307	13.1705946928969	6.52591344545018
49	hsa00600	Sphingolipid metabolism	12	72	21.449	56.772	13.3928999387276	19.9629290069001	6.35137484943819
72	hsa04340	Hedgehog signaling pathway	17	50	25.856	58.03	19.8872765296751	13.1705946928969	6.3291269042224
39	hsa00480	Glutathione metabolism	29	8	33.9975	21.959	19.4329458171718	23.8202586829724	6.30112682810033
60	hsa00750	Vitamin B6 metabolism	14	39	26.4675	51.793	20.1576418331677	18.4108421890502	6.22861474199763
11	hsa00120	Bile acid biosynthesis	11	69	19.063	55.114	14.2297757367261	20.8006651737792	6.20627034793
71	hsa04070	Phosphatidylinositol signaling system	36	61	37.322	60.242	10.7803539845421	19.4888494080911	6.06492415867249
26	hsa00310	Lysine degradation	61	26	71.505	39.431	9.54843692169811	18.7465375915573	5.97689297479189
58	hsa00730	Thiamine metabolism	26	23	38.8885	38.027	22.3422692389279	19.9382497929183	5.9401615010885
42	hsa00550	Peptidoglycan biosynthesis	24	32	45.8635	45.525	20.8147633213093	20.7619467640545	5.67577508878842
5	hsa00051	Fructose and mannose metabolism	27	37	34.086	37.735	16.740320855418	25.4067368482707	5.55214266177216
74	hsa04664	Fc epsilon RI signaling pathway	66.5	38	75.8415	52.182	7.65942520980162	17.3154468813456	5.50628426575208
81	hsa05016	Huntington's disease	82	15	72.741	29.574	10.0720834918038	14.8632243957844	5.34059258029637
25	hsa00300	Lysine biosynthesis	76	11	56.2385	23.736	19.0555498931868	15.9792252515458	5.33343516863111
31	hsa00361	gamma-Hexachlorocyclohexane degradation	25	34	32.692	37.114	19.95764122945	25.7092195130068	5.16809681356147
12	hsa00140	C21-Steroid hormone metabolism	32	50	36.629	58.03	23.3216800372477	13.1705946928969	5.1676091502371
16	hsa00232	Caffeine metabolism	64	2	48.9215	15.685	22.8596949542946	21.3069416097374	4.99544788417699
77	hsa04742	Taste transduction	85	15	60.048	29.574	17.678722613165	14.8632243957844	4.95730130632822
4	hsa00040	Pentose and glucuronate interconversions	15	79	24.346	44.369	15.6064520421954	23.6632793540919	4.95155307285639
43	hsa00561	Glycerolipid metabolism	42	65	39.7815	46.592	11.5742157496834	23.9356313986168	4.80708420964722
1	hsa00010	Glycolysis / Gluconeogenesis	34	66	37.8015	42.743	13.5286130523835	24.873794576957	4.76188460001475
40	hsa00500	Starch and sucrose metabolism	40	75	46.487	60.167	11.5347900883537	18.6816518304757	4.71697133547257
10	hsa00100	Biosynthesis of steroids	38	50	38.4195	58.03	25.9065226857575	13.1705946928969	4.70070403976291
33	hsa00400	Phenylalanine, tyrosine and tryptophan biosynthesis	35	47	54.8945	48.032	17.9145346102069	23.1505707256846	4.63049016937026
29	hsa00350	Tyrosine metabolism	63	10	57.504	26.523	19.8377296967047	22.9937422613889	4.5585530559322
54	hsa00643	Styrene degradation	9	70	22.864	59.43	22.5421416939951	17.5153614832206	4.43076246271802
2	hsa00020	Citrate cycle (TCA cycle)	49	45	60.921	44.684	14.1236056032174	24.315332187313	4.41783630276526
76	hsa04730	Long-term depression	77	30	67.087	46.621	14.7501185417947	15.8475393516944	4.27473354857261
46	hsa00565	Ether lipid metabolism	45	49	45.4535	53.735	17.7172229126841	20.678887576255	4.20819770575554
70	hsa01040	Biosynthesis of unsaturated fatty acids	31	67	50.148	57.56	18.4980613652965	18.5366665829649	4.10628690674535
44	hsa00562	Inositol phosphate metabolism	62	31	61.729	40.598	13.3300506094031	25.2006640680255	4.09762541071145
56	hsa00680	Methane metabolism	69	23	55.8955	38.027	20.4913939734948	19.9382497929183	4.08832817790711
66	hsa00920	Sulfur metabolism	58	28	55.4575	40.804	19.353746698282	23.4939044764285	4.00970756114256
52	hsa00632	Benzoate degradation via CoA ligation	21.5	76	40.67	45.903	18.4554925484314	24.4017424795041	3.99986642374291
36	hsa00440	Aminophosphonate metabolism	23	59	32.4105	46.191	22.2968358436492	25.0003907677168	3.99034492775994
64	hsa00860	Porphyrin and chlorophyll metabolism	65	25	62.5385	37.231	16.29021604795	23.7503203497704	3.96099498571326
53	hsa00640	Propanoate metabolism	53	44	57.5635	49.19	16.5180678141941	22.7214472286464	3.95083721128068
51	hsa00630	Glyoxylate and dicarboxylate metabolism	71	13	57.5685	31.384	20.4554756540696	23.6546419564128	3.91053668649999
35	hsa00430	Taurine and hypotaurine metabolism	73	27	44.3435	38.467	23.6239041353582	18.1957686563936	3.89009001187881
45	hsa00564	Glycerophospholipid metabolism	57	55	54.782	46.793	11.8059458052439	24.3114211060603	3.85734625406738
34	hsa00410	beta-Alanine metabolism	44	57	44.092	45.858	16.9286329812721	23.0396323898768	3.84217926120579
32	hsa00380	Tryptophan metabolism	66.5	36	60.9405	44.569	13.8930820006749	23.0894426386035	3.6843562175235
3	hsa00030	Pentose phosphate pathway	39	74	45.7115	57.764	18.0851898481006	18.8996163849825	3.3419500470927
79	hsa05012	Parkinson's disease	79	22	70.2935	34.283	12.5470329475054	24.4432482167036	3.29682198217641
62	hsa00770	Pantothenate and CoA biosynthesis	72	33	59.317	46.508	17.736546904516	22.3368948798367	3.2632363245285
23	hsa00280	Valine, leucine and isoleucine degradation	60	48	54.816	49.346	19.0735404145099	21.367987150756	3.24073379984174
78	hsa04912	GnRH signaling pathway	43	85	46.6675	72.762	15.209668891129	10.3031796796674	3.08701147070393
19	hsa00252	Alanine and aspartate metabolism	37	80	40.438	55.159	18.439215294059	20.8957496001304	3.04660849498716
83	hsa05200	Pathways in cancer	84	43	70.2005	54.347	12.5694088878431	17.6364291917223	2.73351079569341
82	hsa05120	Epithelial cell signaling in Helicobacter pylori infection	80	42	68.9275	53.106	13.5114785942843	21.9634049080546	2.56694066504836
14	hsa00220	Urea cycle and metabolism of amino groups	50	84	47.286	48.513	15.1584459125097	23.8035383806576	2.56691514897958
30	hsa00360	Phenylalanine metabolism	59	63	54.4225	48.733	20.2552466973071	22.9733647184405	2.42704595362034
57	hsa00720	Reductive carboxylate cycle (CO2 fixation)	74	45	58.1165	44.684	19.9645375731698	24.315332187313	2.37845978730816
48	hsa00591	Linoleic acid metabolism	55	73	44.846	62.287	21.6826179212732	15.7708386064391	2.36355091504276
18	hsa00251	Glutamate metabolism	70	54	61.3425	48.191	17.5467613132049	23.7592723378058	2.35777118451744
55	hsa00650	Butanoate metabolism	51	83	51.841	55.601	16.9696254286059	20.3013779075447	2.31846847607686
21	hsa00271	Methionine metabolism	68	64	63.6165	53.985	15.8697519443997	21.1643262048123	2.28398052344888
6	hsa00052	Galactose metabolism	52	81	58.551	47.662	18.0329999747155	23.9792151405912	2.19110285250422
50	hsa00620	Pyruvate metabolism	56	82	54.9995	35.349	15.7493107957314	25.8897175820146	2.16146696614626
13	hsa00190	Oxidative phosphorylation	81	56	72.0005	43.711	10.1518623936724	24.0372475185548	1.88068969181888
9	hsa00072	Synthesis and degradation of ketone bodies	83	58	53.517	58.715	21.0743763926798	17.686565228715	1.829466582234
84	hsa05211	Renal cell carcinoma	86	70	70.413	59.43	11.8159446320448	17.5153614832206	1.05520800559086
47	hsa00590	Arachidonic acid metabolism	75	85	59.739	72.762	17.6624840365771	10.3031796796674	0.873520966938979
86	hsa05320	Autoimmune thyroid disease	78	77	22.144	39.39	22.8679296440715	25.3321064188436	0.788320228857715
