# Supplementary material for: Inhibition of the hexosamine biosynthetic pathway promotes castration-resistant prostate cancer
Source: Nat Commun. 2016 May 19;7:11612. doi: 10.1038/ncomms11612 (PMC4874037; doi:10.1038/ncomms11612)
Supplement: Supplementary Software — R software code used for integrative analysis [file ncomms11612-s3.zip › integHBP/Analysis/seedchecks/pathRankDetails010516_seed8.csv]

	pathID	pathName	GSArank.all.g	NetGSArank.all.m	GSArank.avg.g	NetGSArank.avg.m	sd.g	sd.m	integrative.rank
59	hsa00740	Riboflavin metabolism	2	41	2.732	53.771	1.16792124736218	16.5768317343921	75.5538370195153
63	hsa00780	Biotin metabolism	1	62	1.505	53.223	2.68079496822522	21.6379174245229	33.235415552492
24	hsa00290	Valine, leucine and isoleucine biosynthesis	4	21	5.6375	34.058	3.22354385498088	21.7858959251453	28.777542755024
41	hsa00530	Aminosugars metabolism	5	40	8.2115	50.389	3.42990991602287	22.0971935993005	26.0343003593835
22	hsa00272	Cysteine metabolism	54	1	60.6345	3.357	16.1779289507383	8.13583079609838	12.6103407564659
65	hsa00910	Nitrogen metabolism	20	5	23.921	12.562	12.0752047423458	11.6385399261081	12.5941174688927
15	hsa00230	Purine metabolism	19	68	22.122	60.978	6.01758484172241	17.45377180297	12.388804502942
37	hsa00460	Cyanoamino acid metabolism	7	9	12.9415	16.905	13.2783712439777	14.9322787258994	11.2484184958285
17	hsa00240	Pyrimidine metabolism	16	14	22.325	34.285	8.92067561642354	24.572903829271	10.9297902940078
67	hsa00950	Alkaloid biosynthesis I	30	4	46.2705	9.723	20.993697031849	10.6942338499603	10.4762924222813
61	hsa00760	Nicotinate and nicotinamide metabolism	13	60	17.065	49.693	8.58795831545706	23.5223734570526	9.76455960553532
28	hsa00340	Histidine metabolism	18	35	20.661	47.885	10.0429796594656	20.4393625767181	9.41458159930026
69	hsa00970	Aminoacyl-tRNA biosynthesis	21.5	3	27.948	12.296	16.3697056559751	16.1827768404025	9.19199741652506
38	hsa00471	D-Glutamine and D-glutamate metabolism	10	15	21.4385	29.748	19.1572824069391	14.4206952832536	9.01218368735821
80	hsa05014	Amyotrophic lateral sclerosis (ALS)	33	15	40.6735	29.748	15.4068010069342	14.4206952832536	8.49777008924892
27	hsa00330	Arginine and proline metabolism	47	7	45.228	15.125	15.3234403390304	14.508337839562	8.12445051649046
68	hsa00960	Alkaloid biosynthesis II	8	29	13.619	42.112	14.5699389882773	22.831178653734	7.96250862123071
75	hsa04720	Long-term potentiation	46	15	52.044	29.748	15.0998698693091	14.4206952832536	7.70807963821079
20	hsa00260	Glycine, serine and threonine metabolism	41	6	41.6485	14.935	17.5043451705527	16.8261074789416	7.44186654513464
8	hsa00061	Fatty acid biosynthesis	3	78	7.4785	53.046	12.0461361916237	21.9857967619838	7.38254548586351
73	hsa04540	Gap junction	48	15	53.099	29.748	17.4749985572124	14.4206952832536	7.2245842911746
7	hsa00053	Ascorbate and aldarate metabolism	28	12	33.9185	31.893	15.6013945293766	24.119147669109	6.89127584295481
85	hsa05217	Basal cell carcinoma	6	50	18.501	58.885	21.6608793148545	13.3504310420679	6.51090647692343
11	hsa00120	Bile acid biosynthesis	11	69	18.9045	56.069	13.6613235636783	20.6504886547917	6.43480064791822
60	hsa00750	Vitamin B6 metabolism	14	39	25.919	51.986	20.081401885867	18.1948029627928	6.27332033073386
39	hsa00480	Glutathione metabolism	29	8	34.361	21.169	20.1110699400637	23.3887895042577	6.2616703661574
72	hsa04340	Hedgehog signaling pathway	17	50	27.086	58.885	20.2665694639679	13.3504310420679	6.22541003091377
49	hsa00600	Sphingolipid metabolism	12	72	22.5795	56.049	14.3525930297168	19.6772913480183	5.98783662827166
58	hsa00730	Thiamine metabolism	26	23	40.286	38.451	22.8979916591395	19.4433444304894	5.95560387676367
26	hsa00310	Lysine degradation	61	26	71.544	38.803	9.87535247910608	18.4075263962334	5.94667929478547
71	hsa04070	Phosphatidylinositol signaling system	36	61	37.6525	60.282	11.1391011003278	19.499094612076	5.91186163283537
5	hsa00051	Fructose and mannose metabolism	27	37	33.411	38.976	16.0421766113714	25.1759657859089	5.72616197506341
74	hsa04664	Fc epsilon RI signaling pathway	66.5	38	75.5655	51.957	7.70894854293617	16.6376669927897	5.60437168127471
42	hsa00550	Peptidoglycan biosynthesis	24	32	45.741	45.66	21.4226947616506	20.7856306722323	5.58686525399171
81	hsa05016	Huntington's disease	82	15	72.583	29.748	10.1485764816847	14.4206952832536	5.48550438512962
25	hsa00300	Lysine biosynthesis	76	11	54.994	23.445	19.6288500874543	15.8672223071256	5.35014784585965
31	hsa00361	gamma-Hexachlorocyclohexane degradation	25	34	32.339	37.133	19.3500776356196	25.7665524707173	5.26105171426022
16	hsa00232	Caffeine metabolism	64	2	49.3815	15.348	22.4963840437757	20.5012486740978	5.1684754503841
12	hsa00140	C21-Steroid hormone metabolism	32	50	36.307	58.885	23.2234812437989	13.3504310420679	5.13973874934835
77	hsa04742	Taste transduction	85	15	60.21	29.748	17.5288379580667	14.4206952832536	5.10692214485971
43	hsa00561	Glycerolipid metabolism	42	65	39.3215	45.919	10.7453874337364	24.1128569205076	5.10021974846682
4	hsa00040	Pentose and glucuronate interconversions	15	79	23.215	44.51	15.1350535131147	24.3863608313048	5.085220739854
40	hsa00500	Starch and sucrose metabolism	40	75	46.2415	61.044	11.3090150575358	18.710749748638	4.79731898007404
10	hsa00100	Biosynthesis of steroids	38	50	38.155	58.885	25.4798292124711	13.3504310420679	4.69453590981724
1	hsa00010	Glycolysis / Gluconeogenesis	34	66	38.1365	42.371	13.7921478055846	25.5798296844738	4.66372557886496
33	hsa00400	Phenylalanine, tyrosine and tryptophan biosynthesis	35	47	55.218	46.493	17.8336203283017	22.974546367247	4.65689815277319
54	hsa00643	Styrene degradation	9	70	22.424	60.373	22.1062074632536	17.0430730015845	4.52589339693045
29	hsa00350	Tyrosine metabolism	63	10	57.513	26.917	20.0570215913309	23.4455924814624	4.48078779874761
2	hsa00020	Citrate cycle (TCA cycle)	49	45	61.192	43.458	14.6552178902741	24.1516363325042	4.3319457347739
46	hsa00565	Ether lipid metabolism	45	49	45.2625	54.763	17.4340267591581	20.1604879969776	4.29395700622016
76	hsa04730	Long-term depression	77	30	67.6855	47.041	14.257739051928	16.1899176166042	4.22208317639766
56	hsa00680	Methane metabolism	69	23	54.983	38.451	19.7937111730469	19.4433444304894	4.2009945291742
44	hsa00562	Inositol phosphate metabolism	62	31	61.9545	41.731	13.1559020028088	25.0063183006806	4.13972181767969
66	hsa00920	Sulfur metabolism	58	28	57.4825	39.818	18.8074363859994	23.0746899722904	4.098857365846
70	hsa01040	Biosynthesis of unsaturated fatty acids	31	67	50.0405	56.928	18.512788365967	18.9043961075775	4.08289098030375
52	hsa00632	Benzoate degradation via CoA ligation	21.5	76	40.2635	44.108	18.5442094858599	23.851314874053	3.99329038164958
36	hsa00440	Aminophosphonate metabolism	23	59	33.33	44.288	22.3745552072152	25.1021747100759	3.97583326201685
51	hsa00630	Glyoxylate and dicarboxylate metabolism	71	13	56.2445	30.985	20.5154662170789	23.1669912695733	3.97409925841961
53	hsa00640	Propanoate metabolism	53	44	57.202	49.64	16.3893046010288	23.1032499912926	3.93573365350793
64	hsa00860	Porphyrin and chlorophyll metabolism	65	25	61.769	36.978	16.766103937446	23.6388305613943	3.93497445752783
35	hsa00430	Taurine and hypotaurine metabolism	73	27	44.636	39.284	23.1292556401296	18.7554021313623	3.80437231635277
34	hsa00410	beta-Alanine metabolism	44	57	44.327	46.956	17.124348580729	23.8886737332304	3.76686968703162
45	hsa00564	Glycerophospholipid metabolism	57	55	55.9825	45.826	12.0938084966628	24.9838330909393	3.7614364378763
32	hsa00380	Tryptophan metabolism	66.5	36	60.115	45.77	14.7597128740407	23.4750970217416	3.56143089013688
23	hsa00280	Valine, leucine and isoleucine degradation	60	48	55.0085	50.245	18.7789330388091	20.5616087589166	3.33452011154453
3	hsa00030	Pentose phosphate pathway	39	74	44.571	57.703	18.2559781918072	18.436558727097	3.33439645244459
62	hsa00770	Pantothenate and CoA biosynthesis	72	33	59.003	45.488	17.7520033974936	22.3893979629007	3.25683088203036
79	hsa05012	Parkinson's disease	79	22	70.0175	34.141	12.5368104143504	24.9239708578574	3.24605199132243
19	hsa00252	Alanine and aspartate metabolism	37	80	41.1595	55.214	18.1465039430562	20.8210883894604	3.09154927567424
78	hsa04912	GnRH signaling pathway	43	85	47.3365	71.734	15.5125645013134	11.0595459923795	3.01724969603712
83	hsa05200	Pathways in cancer	84	43	71.275	54.83	12.2475049041173	16.859577258797	2.85474045231005
14	hsa00220	Urea cycle and metabolism of amino groups	50	84	47.318	47.166	15.2405593942824	23.8167521228584	2.55369417016071
82	hsa05120	Epithelial cell signaling in Helicobacter pylori infection	80	42	68.3915	52.667	14.039304820034	21.9674003395413	2.54709018995743
30	hsa00360	Phenylalanine metabolism	59	63	53.6665	48.125	20.3766590977517	23.3464865329547	2.4021131774582
57	hsa00720	Reductive carboxylate cycle (CO2 fixation)	74	45	57.665	43.458	19.8721961337739	24.1516363325042	2.39319294326241
18	hsa00251	Glutamate metabolism	70	54	61.889	48.698	17.1411638606746	23.9512099163373	2.36956558735
48	hsa00591	Linoleic acid metabolism	55	73	46.1205	61.834	22.0464458706052	16.1815415299744	2.31666445342715
55	hsa00650	Butanoate metabolism	51	83	51.6565	54.069	17.0871802670739	20.7290601073211	2.29980845700545
21	hsa00271	Methionine metabolism	68	64	63.088	53.537	16.3946650176526	21.9410127168059	2.207178780542
50	hsa00620	Pyruvate metabolism	56	82	55.4735	35.281	15.38016896355	26.474231318849	2.20444543450432
6	hsa00052	Galactose metabolism	52	81	57.666	48.215	18.0440164744585	23.1815478162947	2.19852772543139
13	hsa00190	Oxidative phosphorylation	81	56	71.9065	41.654	10.1784875772071	24.5091612052102	1.85431170785357
9	hsa00072	Synthesis and degradation of ketone bodies	83	58	53.288	59.551	21.345694992075	18.2725829122838	1.77446863056747
84	hsa05211	Renal cell carcinoma	86	70	70.1425	60.373	11.7115158435342	17.0430730015845	1.0828587408578
47	hsa00590	Arachidonic acid metabolism	75	85	60.565	71.734	17.2423192341568	11.0595459923795	0.876801308988614
86	hsa05320	Autoimmune thyroid disease	78	77	22.6105	41.039	24.0891017801531	25.4182132449267	0.767031618094428
