# Supplementary material for: Inhibition of the hexosamine biosynthetic pathway promotes castration-resistant prostate cancer
Source: Nat Commun. 2016 May 19;7:11612. doi: 10.1038/ncomms11612 (PMC4874037; doi:10.1038/ncomms11612)
Supplement: Supplementary Software — R software code used for integrative analysis [file ncomms11612-s3.zip › integHBP/Analysis/seedchecks/pathRankDetails010516_seed9.csv]

	pathID	pathName	GSArank.all.g	NetGSArank.all.m	GSArank.avg.g	NetGSArank.avg.m	sd.g	sd.m	integrative.rank
59	hsa00740	Riboflavin metabolism	2	41	2.763	53.957	1.29788886870776	16.6965243366673	68.2460336691102
24	hsa00290	Valine, leucine and isoleucine biosynthesis	4	21	5.6555	33.809	2.87695092008824	21.6746466939904	31.8950204999309
41	hsa00530	Aminosugars metabolism	5	40	8.202	51.242	3.29675060697114	21.6802091195511	27.0408521549003
63	hsa00780	Biotin metabolism	1	62	1.722	53.801	4.67959556100894	22.1316788836774	19.5072590564034
22	hsa00272	Cysteine metabolism	54	1	60.3075	3.653	17.0777001259418	8.38814353429601	12.1849110771081
65	hsa00910	Nitrogen metabolism	20	5	24.441	12.851	12.3064197460905	12.8314241004046	11.8348740404813
15	hsa00230	Purine metabolism	19	68	22.1335	60.835	6.43718611779364	17.6264706469409	11.6415461027895
67	hsa00950	Alkaloid biosynthesis I	30	4	45.4985	9.88	20.813479975696	10.0613533299865	10.9879970508913
37	hsa00460	Cyanoamino acid metabolism	7	9	13.495	16.849	13.759553055979	15.5455415750904	10.8316581094377
17	hsa00240	Pyrimidine metabolism	16	14	22.24	33.052	9.13873166344304	25.1026978916897	10.677184580188
61	hsa00760	Nicotinate and nicotinamide metabolism	13	60	17.506	48.492	8.34077529565043	22.9758531033306	10.0472237095932
28	hsa00340	Histidine metabolism	18	35	20.6875	47.838	9.90154707025041	20.3015247680539	9.52999195196947
69	hsa00970	Aminoacyl-tRNA biosynthesis	21.5	3	28.7415	12.256	15.9700021514939	16.4066950859594	9.22130075086329
38	hsa00471	D-Glutamine and D-glutamate metabolism	10	15	20.7255	29.26	18.7138613962581	14.2954804312678	9.15115396672375
80	hsa05014	Amyotrophic lateral sclerosis (ALS)	33	15	40.866	29.26	15.3102889897268	14.2954804312678	8.56359674806396
68	hsa00960	Alkaloid biosynthesis II	8	29	13.5885	41.558	14.7122353032304	22.8332650751922	7.90983387374123
8	hsa00061	Fatty acid biosynthesis	3	78	7.127	54.576	11.3350056618139	21.6397435868012	7.82657261514899
75	hsa04720	Long-term potentiation	46	15	51.7355	29.26	15.0450371515956	14.2954804312678	7.76170798804614
27	hsa00330	Arginine and proline metabolism	47	7	45.4415	16.256	15.5339992559187	15.4632330246807	7.74855924258351
73	hsa04540	Gap junction	48	15	53.0855	29.26	17.0251371520186	14.2954804312678	7.32728730242457
20	hsa00260	Glycine, serine and threonine metabolism	41	6	41.7995	16.708	17.708109071182	18.6224469802315	6.94726946448307
7	hsa00053	Ascorbate and aldarate metabolism	28	12	34.1885	33.134	15.9000795683632	23.958882947084	6.84103622540871
85	hsa05217	Basal cell carcinoma	6	50	17.1835	58.259	20.6443640618334	12.7511768677056	6.82528196068729
60	hsa00750	Vitamin B6 metabolism	14	39	24.2275	51.873	18.5612907758395	18.6537619217635	6.50612363184159
72	hsa04340	Hedgehog signaling pathway	17	50	26.923	58.259	20.0650486462699	12.7511768677056	6.39034633931608
39	hsa00480	Glutathione metabolism	29	8	34.2045	20.079	20.1647848562363	22.8349774511646	6.33590635911326
11	hsa00120	Bile acid biosynthesis	11	69	18.957	55.394	14.0269350146747	21.1872051404064	6.26771663981412
58	hsa00730	Thiamine metabolism	26	23	39.8245	37.529	22.6595212582626	18.9244099588942	6.07390068580129
71	hsa04070	Phosphatidylinositol signaling system	36	61	37.4405	59.769	10.8622833211507	19.7504865945303	6.01156870226132
49	hsa00600	Sphingolipid metabolism	12	72	22.5625	55.79	14.5750738086133	20.3066555656085	5.88444561435236
26	hsa00310	Lysine degradation	61	26	71.525	39.768	9.74509321873536	19.1220246790926	5.85804813347877
42	hsa00550	Peptidoglycan biosynthesis	24	32	45.4665	44.88	21.0460106032548	21.0711554878605	5.60364474588335
74	hsa04664	Fc epsilon RI signaling pathway	66.5	38	75.2805	51.533	7.62155875841077	17.0031767331584	5.57155292319694
5	hsa00051	Fructose and mannose metabolism	27	37	33.0755	37.035	16.4345107287346	26.0692420369366	5.5688231203652
81	hsa05016	Huntington's disease	82	15	72.404	29.26	10.5639661766489	14.2954804312678	5.50986393917203
31	hsa00361	gamma-Hexachlorocyclohexane degradation	25	34	31.5245	37.101	18.7604532022644	25.1901834916768	5.4088184150012
12	hsa00140	C21-Steroid hormone metabolism	32	50	38.3405	58.259	23.1537449596314	12.7511768677056	5.27711861255925
25	hsa00300	Lysine biosynthesis	76	11	56.2605	24.454	18.8453585077941	16.6143890023654	5.15804627669266
77	hsa04742	Taste transduction	85	15	60.6995	29.26	17.1453612724598	14.2954804312678	5.15320648484732
16	hsa00232	Caffeine metabolism	64	2	49.2645	15.199	22.9854327753443	20.5998969598092	5.12686799044429
43	hsa00561	Glycerolipid metabolism	42	65	40	45.643	11.2162071710228	23.9532734779677	4.9305062699287
10	hsa00100	Biosynthesis of steroids	38	50	37.6865	58.259	25.7985762065329	12.7511768677056	4.80102257054897
40	hsa00500	Starch and sucrose metabolism	40	75	46.862	60.333	11.3677034039722	19.1624453113456	4.76074513624809
4	hsa00040	Pentose and glucuronate interconversions	15	79	24.642	43.614	16.4390717219397	24.7706396483536	4.70277234424379
33	hsa00400	Phenylalanine, tyrosine and tryptophan biosynthesis	35	47	54.66	47.61	18.177026827958	23.4099108055525	4.56943189676487
1	hsa00010	Glycolysis / Gluconeogenesis	34	66	38.2535	42.496	14.2255704491808	25.0083066079933	4.56540638159515
54	hsa00643	Styrene degradation	9	70	22.86	60.109	21.8578399016272	17.09413140023	4.56300699769147
29	hsa00350	Tyrosine metabolism	63	10	58.1925	27.759	20.0393055647524	23.2283980824653	4.51255417855063
2	hsa00020	Citrate cycle (TCA cycle)	49	45	61.4465	44.258	14.3120306725486	24.1361552445701	4.39523691740145
56	hsa00680	Methane metabolism	69	23	56.1975	37.529	19.336795375796	18.9244099588942	4.3127433761545
46	hsa00565	Ether lipid metabolism	45	49	44.982	55.25	17.6030549491713	20.1741045524825	4.26955230002207
76	hsa04730	Long-term depression	77	30	67.556	46.749	14.3675951986333	16.4206466570789	4.16725036552938
70	hsa01040	Biosynthesis of unsaturated fatty acids	31	67	51.028	57.02	18.4420396058794	18.3623739417532	4.12572427864981
44	hsa00562	Inositol phosphate metabolism	62	31	61.6115	39.834	13.6595534755405	25.1298219641913	4.05864892505962
52	hsa00632	Benzoate degradation via CoA ligation	21.5	76	41.1755	46.695	18.5787814689465	24.2748685731611	3.97867077668345
64	hsa00860	Porphyrin and chlorophyll metabolism	65	25	62.6735	36.271	16.3769610307469	23.7390206221761	3.95508426703154
36	hsa00440	Aminophosphonate metabolism	23	59	32.591	45.23	22.4076956384146	25.5782201363845	3.9508429362409
53	hsa00640	Propanoate metabolism	53	44	56.2455	49.691	16.4744768699385	22.8932658356256	3.94208006113962
66	hsa00920	Sulfur metabolism	58	28	55.9635	40.912	19.2801618870899	24.3484517598779	3.92728876520538
45	hsa00564	Glycerophospholipid metabolism	57	55	55.1015	46.609	11.6111268193925	24.3579027509847	3.89747056707237
51	hsa00630	Glyoxylate and dicarboxylate metabolism	71	13	56.654	31.653	20.7287231628956	23.6758767131893	3.89742004717551
35	hsa00430	Taurine and hypotaurine metabolism	73	27	43.61	38.185	23.5503082149049	18.6456009137124	3.81238925607832
34	hsa00410	beta-Alanine metabolism	44	57	43.644	46.004	16.9424115553043	23.601631744882	3.80910796735118
32	hsa00380	Tryptophan metabolism	66.5	36	61.0905	45.423	13.4618453798516	23.5855113861741	3.68516688804107
3	hsa00030	Pentose phosphate pathway	39	74	43.589	56.893	17.9106496356322	19.6193901911214	3.34257958245799
79	hsa05012	Parkinson's disease	79	22	70.059	33.798	12.8716820656509	24.080054921969	3.32084878261771
62	hsa00770	Pantothenate and CoA biosynthesis	72	33	58.8585	46.656	18.1843586262658	22.1824192486691	3.2592450084134
23	hsa00280	Valine, leucine and isoleucine degradation	60	48	54.792	50.719	19.3754133541105	21.351391545305	3.22009749714777
78	hsa04912	GnRH signaling pathway	43	85	47.799	71.74	15.2860643320236	11.3661598435703	3.05439968101963
19	hsa00252	Alanine and aspartate metabolism	37	80	41.824	55.338	18.9609873963104	20.2920556751534	2.98195605865192
83	hsa05200	Pathways in cancer	84	43	70.474	55.015	12.4054713622546	17.0903731924103	2.81637759165767
14	hsa00220	Urea cycle and metabolism of amino groups	50	84	47.8605	48.474	15.0714278582916	23.6240856208536	2.58196546143268
82	hsa05120	Epithelial cell signaling in Helicobacter pylori infection	80	42	69.0315	52.982	14.0594247810917	22.0967405275516	2.53438610985967
30	hsa00360	Phenylalanine metabolism	59	63	54.0535	48.584	20.1487185351478	22.6172165060708	2.45080507686613
18	hsa00251	Glutamate metabolism	70	54	62.521	49.254	17.0951982967383	23.1375631999316	2.42068346643823
57	hsa00720	Reductive carboxylate cycle (CO2 fixation)	74	45	57.953	44.258	19.8782024824664	24.1361552445701	2.39411069180833
48	hsa00591	Linoleic acid metabolism	55	73	45.883	61.648	21.742885366576	16.4147964209594	2.32463483232692
55	hsa00650	Butanoate metabolism	51	83	51.1385	55.839	16.943735063672	20.8344703353398	2.31666863578824
50	hsa00620	Pyruvate metabolism	56	82	54.9125	34.763	15.3270516493637	26.1457536022856	2.21380336888099
21	hsa00271	Methionine metabolism	68	64	62.258	51.635	17.3441129566852	21.896649018474	2.14586160381378
6	hsa00052	Galactose metabolism	52	81	57.8315	46.605	18.6070841705876	23.7787384737585	2.13333026709789
13	hsa00190	Oxidative phosphorylation	81	56	71.8295	44.608	10.7928757018654	24.3019530268849	1.83153991504079
9	hsa00072	Synthesis and degradation of ketone bodies	83	58	52.576	59.389	21.3743324126412	18.7383244662858	1.73477071628314
84	hsa05211	Renal cell carcinoma	86	70	70.0735	60.109	11.8396167283521	17.09413140023	1.07895554348709
47	hsa00590	Arachidonic acid metabolism	75	85	61.702	71.74	16.4733745197536	11.3661598435703	0.904409123997738
86	hsa05320	Autoimmune thyroid disease	78	77	22.139	41.329	23.1442397765585	25.1668060573273	0.786214449301179
