# Supplementary material for: Inhibition of the hexosamine biosynthetic pathway promotes castration-resistant prostate cancer
Source: Nat Commun. 2016 May 19;7:11612. doi: 10.1038/ncomms11612 (PMC4874037; doi:10.1038/ncomms11612)
Supplement: Supplementary Software — R software code used for integrative analysis [file ncomms11612-s3.zip › integHBP/Analysis/toppaths.xlsx]

## Sheet: Sheet1
pathway name	pathway id	top5	top10nbr
Biotin metabolism	hsa00780	1	0
Riboflavin metabolism	hsa00740	1	0
Aminosugars metabolism	hsa00530	1	0
Valine, leucine and isoleucine biosynthesis	hsa00290	1	0
Cysteine metabolism	hsa00272	1	0
Pentose and glucuronate interconversions	hsa00040	0	1
Ascorbate and aldarate metabolism	hsa00053	0	1
Purine metabolism	hsa00230	0	1
Glycolysis / Gluconeogenesis	hsa00010	0	1
Fructose and mannose metabolism	hsa00051	0	1
D-Glutamine and D-glutamate metabolism	hsa00471	0	1
Alkaloid biosynthesis II	hsa00960	0	1
Pyrimidine metabolism	hsa00240	0	1
Aminoacyl-tRNA biosynthesis	hsa00970	0	1
Glutathione metabolism	hsa00480	0	1
Starch and sucrose metabolism	hsa00500	0	0
Peptidoglycan biosynthesis	hsa00550	0	0
Galactose metabolism	hsa00052	0	0
Pentose phosphate pathway	hsa00030	0	0
Pyruvate metabolism	hsa00620	0	0
Glycine, serine and threonine metabolism	hsa00260	0	0
Taurine and hypotaurine metabolism	hsa00430	0	0
Methionine metabolism	hsa00271	0	0
Valine, leucine and isoleucine degradation	hsa00280	0	0
Lysine degradation	hsa00310	0	0

## Sheet: Sheet2
pathName	pathID
Biotin metabolism	hsa00780
Riboflavin metabolism	hsa00740
Valine, leucine and isoleucine biosynthesis	hsa00290
Aminosugars metabolism	hsa00530
Cysteine metabolism	hsa00272
Alkaloid biosynthesis I	hsa00950
Purine metabolism	hsa00230
Pyrimidine metabolism	hsa00240
Cyanoamino acid metabolism	hsa00460
Nitrogen metabolism	hsa00910
Nicotinate and nicotinamide metabolism	hsa00760
Histidine metabolism	hsa00340
Aminoacyl-tRNA biosynthesis	hsa00970
D-Glutamine and D-glutamate metabolism	hsa00471
Amyotrophic lateral sclerosis (ALS)	hsa05014
Fatty acid biosynthesis	hsa00061
Arginine and proline metabolism	hsa00330
Glycine, serine and threonine metabolism	hsa00260
Bile acid biosynthesis	hsa00120
Long-term potentiation	hsa04720
Alkaloid biosynthesis II	hsa00960
Lysine degradation	hsa00310
Hedgehog signaling pathway	hsa04340
Basal cell carcinoma	hsa05217
Gap junction	hsa04540
Benzoate degradation via CoA ligation	hsa00632
Thiamine metabolism	hsa00730
Phenylalanine, tyrosine and tryptophan biosynthesis	hsa00400
Sphingolipid metabolism	hsa00600
Pentose and glucuronate interconversions	hsa00040
Ether lipid metabolism	hsa00565
C21-Steroid hormone metabolism	hsa00140
Starch and sucrose metabolism	hsa00500
Glycerolipid metabolism	hsa00561
Peptidoglycan biosynthesis	hsa00550
Phosphatidylinositol signaling system	hsa04070
Alanine and aspartate metabolism	hsa00252
Styrene degradation	hsa00643
Lysine biosynthesis	hsa00300
Biosynthesis of steroids	hsa00100
Butanoate metabolism	hsa00650
Valine, leucine and isoleucine degradation	hsa00280
gamma-Hexachlorocyclohexane degradation	hsa00361
Caffeine metabolism	hsa00232
Ascorbate and aldarate metabolism	hsa00053
Glutathione metabolism	hsa00480
Porphyrin and chlorophyll metabolism	hsa00860
Huntington's disease	hsa05016
Vitamin B6 metabolism	hsa00750
Methane metabolism	hsa00680
Galactose metabolism	hsa00052
Citrate cycle (TCA cycle)	hsa00020
Sulfur metabolism	hsa00920
Taste transduction	hsa04742
Fructose and mannose metabolism	hsa00051
Biosynthesis of unsaturated fatty acids	hsa01040
Fc epsilon RI signaling pathway	hsa04664
Glycolysis / Gluconeogenesis	hsa00010
beta-Alanine metabolism	hsa00410
Tyrosine metabolism	hsa00350
Glycerophospholipid metabolism	hsa00564
Phenylalanine metabolism	hsa00360
Methionine metabolism	hsa00271
Long-term depression	hsa04730
GnRH signaling pathway	hsa04912
Glutamate metabolism	hsa00251
Inositol phosphate metabolism	hsa00562
Linoleic acid metabolism	hsa00591
Aminophosphonate metabolism	hsa00440
Pathways in cancer	hsa05200
Oxidative phosphorylation	hsa00190
Pyruvate metabolism	hsa00620
Pentose phosphate pathway	hsa00030
Taurine and hypotaurine metabolism	hsa00430
Propanoate metabolism	hsa00640
Urea cycle and metabolism of amino groups	hsa00220
Glyoxylate and dicarboxylate metabolism	hsa00630
Pantothenate and CoA biosynthesis	hsa00770
Reductive carboxylate cycle (CO2 fixation)	hsa00720
Autoimmune thyroid disease	hsa05320
Tryptophan metabolism	hsa00380
Parkinson's disease	hsa05012
Synthesis and degradation of ketone bodies	hsa00072
Renal cell carcinoma	hsa05211
Arachidonic acid metabolism	hsa00590
Epithelial cell signaling in Helicobacter pylori infection	hsa05120
