# Supplementary material for: Inhibition of the hexosamine biosynthetic pathway promotes castration-resistant prostate cancer
Source: Nat Commun. 2016 May 19;7:11612. doi: 10.1038/ncomms11612 (PMC4874037; doi:10.1038/ncomms11612)
Supplement: Supplementary Software — R software code used for integrative analysis [file ncomms11612-s3.zip › integHBP/Data/GeneExpData_preNorm_forR.txt]

ProbeName	GeneName	SystematicName	aM1	aM2	aM3	aM4	aM5	aM6	aM7	aM8	aM9	aM10	aM11	aM12	aM13	aN2	aN3	aN4	aN5	aN6	aN7	aN8	aN9	aN10	aN11	aN12	aN13	aN14	aN15	aN16	aN17	aT1	aT2	aT3	aT4	aT5	aT6	aT7	aT8	aT9	aT10	aT11	aT12
A_23_P100001	LOC400451	NM_207446	-0.142163389	-0.158835123	-0.347434932	-0.739656483	-0.02526424	-0.358230456	-0.199457926	-0.052587765	-0.37194352	-0.539636266	-0.274030766	-0.485071864	-0.620382981	-0.275809433	0.01505453	-0.394008268	-0.413826866	-0.004531789	-0.011239579	-0.043004206	-1.162397067	-0.256407768	-0.095280563	-0.361019639	-0.193457659	-0.097105417	-0.62403035	-0.973658586	-0.534303982	-0.501231877	-0.083306866	0.005883878	-0.02961809	-0.121773679	0.022261027	-0.098218303	-0.009929453	0.004272721	-0.113242866	0.029258938	-0.247458959
A_23_P100011	AP3S2	NM_005829						-0.083854937			-0.010810374	-0.066446456			0.16992518			-0.000269535			0.204044616	0.267910569		0.120251797	-0.22399292		0.27763942		-0.218807269	-0.145454461	-0.046664983	-0.146468082		0.396185925	-0.196307721	-0.030866633	-0.005820957		0.047892457	-0.350272902	0.075232352
A_23_P100022	SV2B	NM_014848	-0.320738825	-0.282315742	-0.857746495	-0.754560773	-0.529580988	-0.972514293	-0.779094513	-0.932641316	-0.608100312	-1.025180643	-0.038933464	0.53354612	0.732959361	0.485357776	-0.467808151	-0.316269046	-0.706886882	0.218783498	-0.255205011	-0.701124527	-0.878591507	-0.749453845	0.717103063	0.227875106	-0.463077278	0.011910965	-0.107161634	-0.111915435	-0.62793264	-0.453112861	-0.786623732	-0.329675982	-0.661297101	-0.226810716	-0.579207462	-0.448062016	-0.270330871	-0.975257403	-0.467751053	0.438706729	-0.338530616
A_23_P100056	RBPMS2	NM_194272	-0.101476252		-0.330472953	-0.09975886	-0.140165562	-0.521854188	-0.635468077	-0.510196534	-0.722859647	-1.154467328	-1.037833526	-0.585713398	-0.806067347	0.241028224	-0.011410493	0.284441797	0.426637378	0.111447986	0.024086065	-0.200269054	0.615648205	-0.075400299	0.026266095	0.197048417	0.069220232	0.125433293	0.305214479	0.216397575	-0.051318884	-0.152310899	-0.247212755	0.034534143	-0.159517405	0.082291008	-0.263980189	-0.407637464	-0.478260328	-0.159058649	0.023251618	-0.377170836	-0.094568546
A_23_P100074	AVEN	NM_020371	-0.340972911	0.145772425	-0.179463281	-0.004624182	-0.315656013	-0.120740203	-0.199919792	-0.252963707	-0.15993112	0.289003869	0.286237456	-0.341100032	-0.390860374	0.066902548	0.039028653	0.049607879	0.139537865	0.04967803	0.025682336	0.061381127	0.414493573	-0.035482832	0.039308312	0.099474146	0.09365737	0.157296729	0.113406782	0.223814946	-0.025756023	0.022905693	0.242207267	0.193727609	0.268780184	0.137021675	0.203131661	0.145893001	0.083639987	0.27744894	0.287207406	0.192187222	0.016549093
A_23_P100092	ZNF690	NM_152455	-0.05105746	-0.226447151	0.400519206	0.170352847	-0.155913037	0.250142406	0.501147629	-0.407085262	0.349904015	0.25101471	0.365048825	0.237889571	0.054848635	-0.186549492	-0.092054657	-0.046346141	-0.168369388	-0.109169117	-0.109087558	0.023270607	-0.167968244	-0.002418413	-0.102173974	0.012929167	0.001426626	-0.134885054	-0.032406997	0.063086021	0.028008523	0.054634459	0.001950572	-0.018308893	0.117025936	0.041127525	0.171710945	0.15898453	-0.030927178	0.160317631	0.062114366	-0.261882842	-0.036830871
A_23_P100103	VPS39	NM_015289		-0.00269474	-0.029861074	0.200666506	0.200542459	0.576603531	0.223508133	0.555706472	1.041909131	0.529266884	0.063706404	0.237309507	-0.433207294	0.048464707	0.104603047	0.326098832	0.179502177	0.262765698	-0.150655244	-0.038824548	-0.108810467	-0.142142369	-0.167710722	-0.146630099	-0.035558185	0.124796205	-0.09652561	-0.138197752	-0.023542449	0.032896921	-0.158997444	0.13124612	0.073856529	0.000798521	0.481585428	0.238388193	0.356199765	0.001480293	-0.114041359	0.215371726	-0.136411034
A_23_P100111	CHP	NM_007236	-0.058408063		-0.07692274			-0.010392311	-0.085088881	0.337752139	0.188116767	0.264079738	0.249374044	-0.157748316	-0.278270882	-0.063921751	-0.1069427		-0.189239987	0.237729293	0.019906336	0.378670897		0.206390592	0.369435175	-0.161421731	-0.087863108		-0.009589288	0.111601598	0.051325551	-0.361316471	0.007015427	-0.344852899	-0.087119342	0.113358911	-0.003332094	0.198477057	0.170894147	-0.041354115	0.007030665	0.171811468	0.155521204
A_23_P100127	CASC5	NM_020380			0.901673767	0.725276204		1.047175858	1.076272174	0.261992194	1.302764323	-0.12237727	0.313588935	1.444608496	1.721493703	-0.078514851				0.010139443	-0.378193255			0.152676973	-0.038499814	-0.23135418			-0.038111121		0.303331246	-0.10292787	0.101556205	0.049975728	0.219539732	0.289575455	0.15348838	0.28688316	-0.214673007	0.53665791	0.296773656		-0.273079581
A_23_P100133	ASCIZ	NM_015251	-0.05427591		-0.046029272	-0.127060996	-0.111847463	-0.373969247	-0.426821294	-0.165218357	-0.761511397	-0.481188394	-0.447958315	-0.353439465	-0.493475998	-0.021797989	-0.154292759	0.014535492	-0.009825366	-0.008856821	0.047511531	0.105915714	-0.316235982	-0.074856743	-0.13756755	-0.075851285	-0.009072411	-0.150917976	-0.043287541	-0.246655891	-0.25571688	0.03449848	0.08014654	-0.158823597	0.134977091	-0.100728446	-0.262341509	-0.093942055	0.031368611	-0.087723689	-0.086562443	-0.148757106	-0.149379279
A_23_P100141	C16orf28	NM_023076	-0.200824341	-0.214586338	0.139602325	-0.059504953	-0.158997633	0.097793979	-0.16836107	0.27639708	-0.306927527	0.31592488	-0.335500688	-0.010790814	-0.126082498	-0.025884778	0.073008927	-0.071290059	-0.146696275	0.060886837	-0.04485593	-0.048703656	-0.017892016	-0.108378484	-0.002673115	-0.097115183	-0.173334317	0.012871783	-0.080184027	-0.004385746	-0.009273383	-0.240362156	0.013519435	-0.048218281	-0.082688744	0.146158102	-0.205126481	-0.145728575	-0.110428037	0.041560828	0.103204975	-0.027444052	-0.110254672
A_23_P100156	FLJ20507	NM_017849	-0.117851295	0.276514653	-0.121187826	-0.335162318	-0.286898905	-0.396992007	-0.240333723	-0.262114111	-0.806851283	-0.3035782	-0.020158664	-0.070191471	0.055102646	-0.216410614	-0.107198964	-0.30067208	-0.094567779	-0.121373395	-0.131294117	-0.21376936	0.156617598	-0.090641322	-0.099064996	-0.138952668	-0.109793209	-0.119057017	0.041410664	0.065489608	-0.086663273	-0.067049293	-0.118084663	-0.077709945	-0.260482117	-0.126645562	-0.253027957	-0.32782412	-0.258982757	-0.186831621	-0.235506331	-0.238224158	-0.143579463
A_23_P100177	MMP15	NM_002428										0.031729333			0.271223486						0.406883329						0.165897167						0.513762609	0.466039581		0.683942998			0.200928049	0.171703457		0.100057101	0.199424393
A_23_P100189	PRM1	NM_002761	0.114557868	-0.013884731	-0.277458211	-0.281415853	-0.125658072	-0.23162923	-0.207774845	-0.02533461	-0.284700674	-0.498018838	-0.307912342	-0.619307162	-0.440948498	-0.409080876	-0.335647463	-0.233209317	-0.499410684	-0.659975892	-0.583175952	-0.635762615	-0.441025483	-0.662425623	-0.622966247	-0.679023211	-0.664251699	-0.87501757	-0.799964101	-0.554270329	-0.66490411	-0.55375222	-0.592374676	-0.502168326	-0.779037156	-0.562135766	-0.336417447	-0.896944898	-0.586730484	-0.847575375	-0.649070835	-0.525169757	-0.378113738
A_23_P100196	USP10	NM_005153	-0.240706556	-0.061354986	-0.257023778	-0.099494268	-0.226453864	-0.332287913	-0.056636578	-0.45467469	-0.347923921	-0.134210914	-0.155391566	-0.160731152	-0.191233421	0.048304937	0.132145713	-0.07532199	0.004841258	0.017670173	0.122351451	0.283126287	-0.180506983	0.302741854	0.077602146	-0.010906954	0.161672464	-0.018649551	-0.069878173	-0.209671927	-0.016767957	-0.069874322	0.025169975	0.052528368	0.138211058	-0.067620172	0.020624922	0.043152195	0.146828609	0.017788956	0.040052505	0.075889428	-0.167466143
A_23_P100203	HSBP1	NM_001537	-0.376064047	-0.330633565	-0.377870743	-0.048577248	-0.517813309	-0.692420375	-0.454859722	-0.431075536	-0.743795891	-0.392210075	-0.311619024	-0.025009546	0.115513752	0.031749174	0.057765324	0.002783881	0.100350905	-0.020450225	0.159731521	-0.047885453	-0.257468168	0.000742812	0.065878989	-0.022417569	-0.0903273	0.037388523	-0.071555753	-0.135996443	-0.054390422	0.013927203	0.287398791	0.05802056	0.095864903	-0.011967941	-0.026595953	0.193591936	0.207777445	-0.260372342	0.057156483	0.074497216	-0.068194672
A_23_P100220	FLJ21918	NM_024939	0.641868865	0.535787045	0.651804248	0.35112964	0.223896367	0.633759463	0.057273986	0.313009967	0.251844445	0.177630888	0.463745678	-0.105690467	-0.312519947	-0.107350015	0.152283047	-0.20796452	-0.279476037	0.049707686	0.037748106	0.140493843	-1.210830982	0.125776123	-0.02493031	-0.142196066	0.265788846	-0.040483062	-0.308536223	-1.024977112	-0.104010333	-0.002736916	0.298299069	0.034333069	0.150023455	0.255243298	0.312138755	0.324133267	0.447150661	0.299073612	0.224699277	0.264021251	0.263813642
A_23_P100240	CDH16	NM_004062			0.136344383	-0.027744167		-0.003233815	0.052747408	-0.018107031										-0.16064023	0.106235484												-0.135684732	-0.193608026		0.145750898	-0.233939531						-0.286668745
A_23_P10025	NELL2	NM_006159	-0.198474574	-0.066981396	-0.005027148	-0.523279512	-0.347442731	-0.744914553	-0.978071902	-0.217956009	-1.233587337	-0.653974828	-0.923409886	0.178459676	-0.046681015	0.349233792	-0.13076206	0.420103011	0.721644769	-0.44272326	-0.727737551	-0.825848787	-0.921869548	-0.255131468	0.106618399	0.827207507	-0.76997264	0.753476408	0.716061586	0.892410894	0.534860096	0.052119868	-0.346153954	0.445272738	-0.624146688	-0.197165567	0.10958052	0.143245219	-0.258287185	-0.493716091	-0.482410827	-0.558640897	-0.04976448
A_23_P100263	CMIP	NM_198390	0.227475329	0.335393349	0.138381856	0.10532583	0.341685297	0.361085719	0.150453601	0.79092402	0.599840045	-0.023677015	0.139095201	-0.01460004	-0.301447947	-0.009462671	0.051800781	-0.050171293	-0.05067734	-0.043758547	-0.322274473	-0.268671595	-0.325422465	-0.282697347	-0.154425436	-0.082992718	-0.117774472	-0.062646247	-0.235937923	-0.032343865	-0.15139469	-0.338095162	-0.377977969	-0.19470586	-0.307651948	-0.307095522	0.318164146	-0.328690592	-0.227175756	-0.291749261	-0.188693771	0.019647145	-0.167026414
A_23_P100278	GRIN2A	NM_000833						0.189921728	0.042071477				-0.287966129		0.198170873						-0.216046072											0.021943492	-0.087870765		-0.076805651		-0.023726762
A_23_P100292	ZNF598	AK024487	0.060495515	0.056424316	-0.081482199	0.050458135	0.153577373	0.196077757	0.0900491	0.153849238	0.009578437	0.194150404	0.297804505	0.233688051	0.157477426	-0.140920231	-0.100150489	-0.128040954	-0.183440211	-0.095576935	-0.172188371	-0.178840405	0.123566255	-0.100301416	-0.107632703	-0.027683079	0.010067351	-0.033223145	-0.00690075	-0.12867009	0.005917199	-0.116851011	-0.139940012	-0.07078166	-0.103667398	-0.041498678	-0.087902251	-0.239160868	-0.026438425	-0.030545868	-0.005888854	-0.040216994	0.05150558
A_23_P100315	DECR2	NM_020664	0.289009151	0.065954087	0.273892	0.316474983	0.582832874	0.649011836	0.410667956	0.689683021	0.751887652	0.595126532	0.331472577	0.306140808	-0.188832142	-0.112578183	0.100257708	-0.003340712	-0.133144191	0.221469395	0.084075048	-0.16153432	0.092009413	-0.034949109	-0.328029288	0.080493926	0.247721783	0.150189871	0.005088837	-0.034042875	-0.085626781	-0.013418203	0.078759047	0.093386086	0.148589819	0.045689057	0.036014806	0.031189619	0.299755849	0.151030529	0.227902089	0.326032251	0.199871308
A_23_P100326	C16orf35	NM_012075	0.244700138	0.143993541	0.371326306	0.241234921	-0.136235582	0.477707359	0.388489415	0.523476867	0.463999053	0.208774828	-0.040259777	0.199605367	-0.0174897	-0.269984589	-0.024226147	-0.130531459	-0.164095729	-0.019654324	-0.29291402	-0.097963736	-0.218476289	-0.173427667	-0.278888752	-0.106066979	-0.079952591	-0.219754148	-0.127066251	-0.090823947	-0.224987579	-0.33727389	0.05630116	-0.014565861	0.008078188	-0.06910944	-0.077448527	-0.354299748	-0.004764634	-0.041573145	0.03187841	-0.006834008	-0.150455992
A_23_P100341	ORC6L	NM_014321	0.218098238	-0.022939576	0.003669877	0.099135885	0.407143355	0.533830125	0.184568624	1.040902701	1.028875957	0.096410747	0.166580167	0.154239124	0.330680982	-0.113747319	-0.125624077	-0.054751347	-0.160762543	0.051221036	-0.029319691	0.014301103	0.177562356	-0.010266786	-0.049323181	-0.057896795	-0.015624016	0.040178705	-0.028290202	-0.09035497	-0.034365431	0.015865955	-0.052300977	-0.052383469	-0.021776193	-0.033234804	0.509938563	-0.1428501	-0.059739045	-0.053215404	0.017691142	0.075651603	0.131378628
A_23_P100344	ORC6L	NM_014321			0.427446735	0.34419922		0.602375491	0.417457854			0.25561219	0.392502208	0.815265481	1.395701014						-0.027887559		0.160437165	0.350259671	0.036494122		0.186309773		0.398332869	0.566865587	0.315071593	0.116556198	0.253307542	0.494569546	0.61879182	0.077196742		0.286565352	0.146290928	0.34686815	0.25143905		0.376063285
A_23_P100355	PPP4C	NM_002720	-0.220946979	-0.285762391	-0.327492292	-0.135932643	-0.130822764	0.073339457	0.101061743	0.356781509	-0.090849885	0.095193865	0.052119421	-0.12688455	0.105078567	-0.211779533	-0.128385239	-0.274209261	-0.233515748	-0.243273873	-0.200087268	-0.342334215	-0.189838482	-0.160907627	-0.25704022	-0.314186013	-0.157771846	-0.263919618	-0.285523494	-0.375978236	-0.221953754	-0.347451833	-0.206301848	-0.050022338	-0.129983387	-0.095247659	-0.148852782	-0.273698067	-0.017623623	-0.016938288	-0.13096475	-0.062380468	-0.001294141
A_23_P100386	MGC34647	NM_152456			-0.048958882	0.212229546	-0.099310385	-0.149983761	0.033594169	-0.09939969				-0.163679072	-0.111245411					-0.17833317	-0.206525766		-0.091251327	-0.094520369	0.116277073	0.03486831	0.110479517			-0.145258941	-0.1074437	-0.101001429	-0.07414641	0.067728725		0.100394193	-0.087414974		-0.071078818	0.041366186	0.179023281		0.27374908
A_23_P100392	TCEB2	NM_007108	0.116240917	-0.07017908	0.087729062	0.178470594	-0.131191448	0.490173756	-0.00663975	0.315138616	0.262472416	0.220584545	0.130831418	0.050295453	0.273106922	-0.000012483	-0.132383865	-0.043105003	-0.094675971	-0.078989493	0.022157366	-0.157657848	-0.024864899	-0.188126939	-0.138521304	-0.048730922	-0.155626276	-0.074454787	-0.058439471	-0.013449432	-0.311097244	-0.073889698	0.049557335	-0.11783519	-0.121766341	-0.120604788	-0.010514757	-0.214715128	-0.231703492	-0.306882644	-0.096927997	-0.119428618	-0.184769304
A_23_P100408	NTN2L	NM_006181	-0.158810238		0.097671773	0.025017004	0.224102743	0.288282443	0.22715845	0.547017297	0.588558904	0.178008311	0.172265915	0.028078266	0.038342069	0.113080056		0.233427578	-0.165548242	0.261878747	-0.1060436	0.078424177	0.163149205	-0.146332048	-0.165451914	-0.092160845	-0.070702796	0.025260169	-0.121558208	0.166926919	-0.22387968	-0.24349404	-0.072120392	-0.080498754	-0.029519908	-0.05680765	0.103759664	-0.12304393	0.116506567	-0.083625453	-0.082363282	-0.169578193	-0.17838096
A_23_P100413	EXOSC6	NM_058219	0.201664226	0.184447979	0.025882151	0.153877482	0.302187863	0.447071422	0.308493037	0.806078102	1.085730666	0.090273893	0.004246535	0.161274182	-0.017844838	-0.061402948	-0.051320887	-0.066378712	-0.164782486	-0.14376766	-0.136099926	0.03600785	-0.152338196	-0.232625326	-0.18971009	-0.093512508	-0.082384893	-0.08954816	-0.072279379	-0.042717123	-0.099843145	-0.026169797	-0.006144033	-0.103023289	-0.002224926	-0.082391322	0.27556454	-0.249845552	-0.109079487	-0.098788821	-0.179620803	-0.065236686	-0.23008419
A_23_P100420	ZCCHC14	NM_015144	-0.009697077	0.073019637	-0.186265879	-0.159140464	0.040016334	-0.264493583	-0.254560044	-0.493520315	0.021844598	-0.071146578	-0.122362744	0.172664856	0.217346674	-0.00016552	-0.031249795	0.030208679	0.021575055	-0.009808125	-0.006687258	-0.079539426	0.252331749	0.055665827	0.109375409	0.169513435	-0.003078087	0.086941399	0.232099752	0.150148199	0.221056082	0.092729402	0.03322855	0.011753935	-0.048006895	-0.099685303	0.017693708	0.046699436	-0.049146546	0.028181882	0.056055504	-0.052742063	-0.048913066
A_23_P100441	NIP30	NM_024946	-0.047646569	-0.012489182	-0.227403435	-0.046544312	-0.325663093	0.072332294	-0.456381725	-0.177862358	-0.53603896	-0.164407269	0.115365382	-0.244296548	0.020029059	0.098899747	0.082912681	0.147903297	0.178529874	0.080471694	0.152289834	0.097527339	0.196836272	0.116799664	0.075731419	0.139263822	0.081296622	0.119623511	0.162938544	0.20520519	0.084569113	0.144814678	0.004327854	-0.010557944	-0.037761593	-0.006866204	0.165724281	0.092076437	0.044754395	-0.060306805	0.076748578	-0.010411441	-0.02868002
A_23_P100455	FLJ12998	NM_022764	0.448294493	0.39006342	0.148208115	0.079900707	0.515313152	0.309741372	0.408781043	-0.390068633	0.194413202	0.21021889	0.113702331	0.107880058	-0.258331023	-0.070414264	0.060216804	0.093888861	0.095566923	0.044200838	0.126181632	-0.19130309	-0.101071038	0.112925931	-0.094811438	0.483470167	-0.04103851	0.124520028	0.037083775	-0.095466899	-0.017253645	0.095633929	-0.001534791	-0.121281334	-0.145352028	-0.182512333	-0.009576432	-0.110851561	-0.123599842	-0.027565464	0.006270424	-0.042557562	0.113834129
A_23_P100469	TXNL4B	NM_017853						-0.075374146	-0.141197216	-0.370750188	0.193856934	-0.167758831	-0.065282968	-0.118671209	0.266436261			-0.13277723		0.178248109	-0.075331288	-0.250235839	-0.122702847	-0.044599478	0.018075838	0.125350548	0.028432538	-0.06643484	-0.155653712	-0.325609143	-0.216664892	-0.200903528	-0.232523118	-0.062305613	0.104051825	-0.023939958	-0.195801857	0.156689697	0.407516303	0.114014459	0.075347381	0.197378761	0.066445875
A_23_P100478	MYST1	NM_032188	-0.180484573		-0.006385909	-0.068537816	-0.307987904	-0.263003954	-0.070715628	-0.756717897	-0.107335359	-0.096054849	-0.178485363	-0.199069486	0.101180274	-0.196214495	-0.196108219	-0.35828281	-0.047743117	-0.306479709	-0.091055907	-0.311529914	-0.06254936	-0.19754833	-0.199795375	-0.196282179	-0.188290942	-0.209990815	-0.168845033	-0.156021698	-0.161877019	-0.318133053	-0.199742175	-0.207926876	-0.342737244	-0.186788778	-0.306118648	-0.346103614	-0.224545768	-0.225356878	-0.193906183	-0.188533276	-0.081040508
A_23_P100486	VKORC1	NM_206824	-0.670853707	-0.721625199	-0.441991764	-0.410350962	-0.20136276	-0.452682924	0.17048003	-0.263129746	-0.503334041	-0.25837055	-0.026046771	-0.134719464	0.255646817	-0.245096599	-0.291201454	-0.242624711	-0.144333537	-0.112711694	-0.087555025	-0.146793647	0.124610106	-0.12200126	-0.114031135	-0.060651453	-0.101302565	-0.042650726	0.090344567	0.088779681	-0.155810696	-0.068100543	-0.205018818	-0.158338334	-0.216367007	-0.142139604	-0.271106444	-0.109266303	-0.173254609	-0.167935002	-0.104939602	-0.105138578	-0.179861775
A_23_P100499	FLJ22386	NM_024589		-0.047565064	-0.294711654	-0.079481034	-0.183486147	-0.189045863	-0.143433855	-0.01627816	-0.247402958	-0.006306555	-0.303480501	-0.07987732	-0.329827242	-0.283496308	-0.174802617	-0.147957078	-0.200046421	-0.132692222	-0.219103808	-0.534326277	-0.104605531	-0.234176848	-0.307091056	-0.406951764	-0.111041009	-0.218384412	-0.297216666	-0.252772437	-0.254210393	-0.221578223	-0.282701679	-0.183462326	-0.333913499	-0.073770141	-0.30232102	-0.289030702	-0.246711658	-0.035967203	-0.324962485	-0.075629257	-0.183061551
A_23_P100501	HMOX2	NM_002134	-0.238120206	-0.193357139	-0.092032184	-0.056726036	-0.136402389	0.105478183	-0.105562362	-0.171890191	-0.172339819	0.061901086	-0.041660795	0.131392164	-0.153497711	-0.081390722	0.001203735	-0.088480625	0.052023475	-0.07177937	-0.02142845	0.012118587	-0.099031621	0.000985297	-0.095484742	0.062759539	-0.044914817	-0.006078874	0.144196623	-0.072613263	-0.11207161	-0.023775326	-0.033269492	0.077347636	0.088222675	-0.016768089	-0.052739677	0.075231109	0.057645402	0.065119251	0.064545765	0.066775034	-0.083252347
A_23_P100517	LOC124491	NM_145254	-0.267564227	-0.325337618	-0.122945618	0.098872749	-0.128106991	-0.516891074	-0.256548904	-0.532874706	-0.577783279	-0.307677223	-0.152723895	-0.283279399	-0.240491179	-0.121703603	-0.17935409	-0.128114564	-0.231559473	-0.318967755	-0.117936951	-0.119349697	-0.432096603	-0.121812832	-0.172651315	-0.243219094	-0.214553949	-0.218542973	-0.238490842	-0.513195711	-0.125976416	-0.219577105	-0.339119561	-0.375524117	-0.340134689	-0.384847261	-0.523939488	-0.191198173	-0.157335679	-0.263908849	-0.269997239	-0.218786373	-0.256288051
A_23_P100522	AK027211	AK027211	0.303471821	0.026855467	0.01116818	0.170908806	0.496538143	0.455618277	0.101682664	0.90543573	0.931653824	0.0968346	0.008400892	0.022338898	0.217573905	-0.263411539	-0.154520603	-0.1681941	-0.217840463	-0.128161059	-0.178301872	-0.22331585	-0.029502614	-0.125269776	-0.247672126	-0.234654429	-0.131123633	-0.171172836	-0.182944117	-0.314898032	-0.198695674	-0.124461086	-0.258405728	-0.214521769	-0.213800552	-0.192198733	0.114368585	-0.28526434	-0.130980364	-0.19492286	-0.158954913	-0.02286657	0.009750372
A_23_P100539	CR609146	CR609146		-0.004797754	-0.258108707	0.018896326	0.112129212	0.260254038	-0.138121982	-0.462352653	-0.689836966	0.298350887	-0.665875733	0.482514081	-0.619087393	-0.050370707	0.217636986	-0.106322714	-0.202736484	0.291573977	-0.075004738	-0.114404423	-0.558945522	0.117765791	-0.10917982	0.086183863	-0.372531646	-0.115468338	0.073722595	-0.216820611	-0.044554127	0.039379863	-0.420984947	-0.063181627	-0.052058178	-0.400571027	-0.321746745	0.200625893	-0.696078126	-0.603440097	-0.372795927	-0.155071536	-0.133655819
A_23_P100556	EXOC7	NM_001013839	-0.183949922	-0.12099234	-0.38638261	-0.310057524	-0.008535054	0.057828533	0.059666423	0.088872306	0.46459401	0.287361614	-0.154413182	-0.110785726	-0.380528369	0.094026629	0.107264859	-0.042740453	0.035726237	0.061190048	-0.0024866	-0.019770688	0.023896949	0.052116358	0.052736516	-0.019068914	0.049949108	0.077598822	-0.073834399	-0.108265018	-0.027957594	0.000860582	0.035714889	0.082587801	0.103090319	0.067355299	0.135347892	0.002301699	0.152112953	0.047143591	-0.061397412	0.133606114	0.141859091
A_23_P100576	PSMB3	NM_002795	-0.403847971	-0.340153531	-0.195459742	-0.203295295	-0.625003002	-0.103325227	0.199920192	-0.42078916	-0.646217248	0.238150371	0.249252794	0.325221693	0.138781435	-0.062282818	-0.046695603	-0.11848399	0.088216044	-0.153162789	0.024013455	-0.017051865	-0.044967615	0.064776587	-0.022411236	0.03723604	0.016437249	0.00130342	0.033635875	0.046965021	-0.005328364	0.056085496	0.076906627	0.037278486	0.097759952	0.057547634	0.06313858	0.226129474	0.165658724	0.169717547	0.205139563	0.08885241	0.146543038
A_23_P100583	LPO	NM_006151							0.226001286	-0.035789637	0.137692203	-0.369403903	0.177501468		0.379544026						-0.0176825		-0.178313968	0.076273916	0.336080043	0.368734928	0.215140596			-0.076460774	-0.074623807	-0.016629501		-0.075930777	-0.116878478	-0.055814056			0.157959363	0.058648912	0.09240824	0.054865954	0.018511406
A_23_P100595	MGC13008	BC005072				0.008707084		0.422254332	0.78188184			0.444357373	0.107967806	0.027368657	0.322070183		-0.055080914			0.125408631	0.18965905	0.142456153		0.056517649	-0.325250305	-0.264543647	-0.005826461				-0.217276091	0.078696659	-0.041359015	-0.061956261	0.204399595	0.127287324
A_23_P10060	A_23_P10060	A_23_P10060			-0.051012931	-0.049820689	-0.033031151	0.183064505	-0.041718518	0.435091092	0.481504592	0.409920304	0.104250081	0.152200178	-0.20464609			0.319300369			0.028157205		0.077734515	0.065881413	0.354656995	0.044446064	-0.015483941	0.161383397	-0.126089203	0.027460489	0.012764504	-0.160426955	-0.10692858	-0.022041261	-0.125700654	-0.129611834	0.007340096	0.018060858	0.197514911	0.275984862	0.382675291	0.041229502	-0.014072806
A_23_P100602	TBCD	NM_005993	-0.121215978		0.082683553	0.154021756	0.053287002	0.278610659	0.044528433	0.359622733	0.215019087	0.199118395	-0.127651818	0.110821385	0.226051664	-0.077207453	0.062523948	0.008653163	-0.091258379	0.019422327	-0.128137686	-0.134491506	-0.068711207	0.02602849	-0.126306793	-0.15200747	0.100462286	-0.012116426	-0.149688796	-0.227507332	-0.063909406	-0.237296173	0.103003208	0.027136396	-0.047351804	0.023519411	-0.216572773	-0.276822712	0.201763031	0.120974775	-0.084438089	0.095560385	-0.047124292
A_23_P10062	GNTIVH	NM_013244	-1.814837989				-1.4069207	-0.073192527	-0.007743826	0.077070748					1.118266837			0.01785965	-0.020445111		0.064798751			0.370778315	-0.288159135	0.2792294	0.13812368		0.715680432		0.232578873	0.162658745		0.017907355		-0.086543181	-0.132320407				0.093489525
A_23_P100632	HN1	NM_001002033	0.245886863	0.324158821	0.585414283	0.654458181	-0.017942124	0.469759305	0.795418142	0.700186732	0.158515807	0.414452323	0.533256982	0.900273262	0.654943749	-0.15466815	-0.137674447	-0.278131902	-0.269688335	-0.183982981	-0.105504139	0.083241063	-0.73903668	-0.089303496	-0.145596142	-0.171898508	-0.085659722	-0.111495607	-0.299736244	-0.264176657	-0.112531222	-0.36281858	-0.068057553	-0.092846933	-0.222249059	-0.102202338	-0.213446722	-0.285099492	0.11433631	0.059938606	0.077004359	-0.114685176	-0.165477793
A_23_P100642	PNMT	NM_002686	-0.18347711	-0.025083028	-0.45585582	-0.505798908	-0.057653946	-0.595887365	-0.40884964	-0.773244533	-0.48957713	-1.016845252	-0.696668044	-1.296018571	-1.051561745	-0.262376103	0.248179821	-0.502786317	-0.105651623	-0.811936332	-0.53548896	-0.94969812	-0.568975684	-0.458756084	-0.54459896	0.301306029	-0.768310806	-0.042407307	0.44827295	0.151835802	-0.10955081	-0.196808461	-0.789538353	-0.214068685	-0.660437811	-0.927259738	-0.342699238	-0.774774839	-1.081810038	-0.87215643	-0.854714217	-1.091745891	-0.874036845
A_23_P100654	ZBTB4	NM_020899	-0.421575063	-0.351668309	-0.290028392	-0.523425472	-0.564962971	-0.513617177	-0.859405401	-0.885955882	-0.752264435	-0.282721956	-0.354463992	-0.529896692	-0.676855628	-0.060721501	-0.029952277	0.023980169	-0.013417424	0.08316118	-0.019858306	0.023488772	0.36686054	0.017755811	0.122711564	0.132672805	0.034252368	0.056338804	0.15144297	0.195794899	0.081308008	0.136489533	-0.076466645	-0.069782713	-0.166679799	-0.106937033	-0.381130134	-0.103402388	-0.150152079	-0.293003505	-0.070935279	-0.101415859	-0.18993727
A_23_P100660	SERPINF1	NM_002615	-0.471236806	-0.465187817	-0.900057818	-0.961345178	-0.370922698	-0.803144941	-0.916650572	-0.410905592	-0.477878325	-1.005852675	-0.739005721	-1.054421222	-0.543585312	-0.23490346	-0.15922141	-0.125459216	0.106429864	-0.159942737	-0.418953012	-0.530086613	-0.340849605	-0.175446236	-0.1640601	0.155366859	-0.286377879	0.070642317	0.177000448	0.579349291	-0.075961469	0.101974233	-0.494092767	-0.119699643	-0.313907673	-0.382100201	-0.27026636	-0.351828562	-0.71506836	-0.573086133	-0.024765785	-0.546158351	-0.37180708
A_23_P100676	C17orf31	NM_017575	-0.081576168	-0.100519125	-0.213006409	-0.223391185	-0.350560323	-0.046783239	-0.359963037	-0.232551901	-0.199539641	-0.311281677	-0.242775494	-0.289653286	-0.412881645	-0.086284295	0.006644171	-0.067931964	-0.067058851	-0.055012276	-0.126663368	-0.275058352	0.098133649	-0.127055169	-0.10369155	-0.050725919	-0.114360482	-0.089603104	0.014018683	0.052883089	-0.030906517	-0.215117788	-0.23005087	-0.147861268	-0.30104834	-0.218588869	-0.284031029	-0.463045068	-0.241259976	-0.209526033	-0.116646851	-0.117413328	-0.286409568
A_23_P100693	HELZ	NM_014877	-0.08807835	-0.246815103	0.191764417	0.181913169	0.316504866	-0.080952696	0.305857096	0.218562325	0.117104902	0.083732586	0.193898032	0.153599513	0.247860924	0.02273958	0.02713395	0.053233778	-0.006884734	0.032348361	0.004097369	0.151814366	0.160932909	0.038780766	0.009158806	0.077366401	-0.014565096	-0.000610713	0.092445869	0.184591074	0.10179927	0.061393168	0.009262225	-0.065972935	-0.042932194	0.034620224	-0.117056424	0.009373971	-0.018463966	-0.064321059	-0.038292593	0.020988568	-0.022269574
A_23_P100704	MAPK7	NM_139033	-0.094191259	-0.176776076	0.130855116	-0.181838466	0.095216275	0.083063812	0.007031103	0.057721797	0.192172331	-0.337400403	-0.10811854	0.178493834	-0.102284177	-0.166169831	-0.142102959	-0.165792515	-0.045118838	-0.128823353	-0.255713272	-0.273928997	0.164228802	-0.170513941	-0.174656982	0.100561308	-0.129467059	-0.132283364	0.160077974	0.105436871	-0.063144483	-0.098990647	-0.192106955	-0.179519982	-0.309561575	-0.088386346	-0.251885796	-0.415789589	-0.148283423	-0.362992668	-0.084711004	-0.255520411	-0.27151613
A_23_P100711	PMP22	NM_000304	-0.568181964	-0.565751464	-0.858207306	-0.729916622	-0.777831448	-1.259385616	-1.077426759	-0.792142996	-1.395616939	-1.257261161	-0.618332591	-1.563509361	-1.104256496	0.115403364	-0.123517275	0.127680049	0.255054767	0.011447058	-0.286035613	-0.389063267	0.348568568	-0.181423384	-0.044264433	0.013032789	-0.155843474	-0.192056425	0.225441782	0.171147606	0.109154491	-0.043537265	-0.447045876	-0.120868242	-0.490995812	-0.448066297	-0.234200793	-0.434052664	-0.696691441	-0.498822396	-0.036013133	-0.558555238	-0.407287081
A_23_P100730	SCAP1	NM_003726	-0.212181447	-0.143166388	-0.608632136	-0.432782518	-0.087957103	-0.653153846	-0.478128103	-0.662219568	-0.848912233	-0.271879871	-0.393763233	0.508400058	0.335914345	-0.099056751	-0.017438342	-0.16125393	-0.172764114	-0.004130006	-0.202015964	-0.386713877	-0.481497074	-0.04911993	-0.098275801	0.2523091	-0.370216065	-0.074073605	0.431168931	0.046449212	0.303973368	0.452372423	0.011438363	-0.14575775	0.018905089	-0.31160071	0.072708346	0.143556932	-0.407321961	-0.404797027	0.105852034	-0.259347676	-0.071280985
A_23_P100754	SMURF2	NM_022739			0.375109546	0.110838122		0.120941145	0.231070671	-0.210797766	0.571253802	0.549622834	0.195955518	0.452501381	0.214745024	-0.083569368	-0.099192506		0.07626984	-0.067426843	0.129893768	-0.077304752	0.146711072	-0.01767925	0.078475655	-0.160613876	0.027628869	0.021221497	-0.009132098	-0.071698883	0.157271128	-0.046836513	0.035562214	0.073047282	0.209984375	0.134818389	-0.027933526	0.151116852	0.115567944	0.636299648	0.367038012	0.292239304	0.43011162
A_23_P100764	CGI-69	NM_016016	-0.121911735	-0.242096465	0.213391164	0.021422226	-0.063763255	0.388148197	0.420423771	0.692054557	0.387478265	0.30187723	0.296336729	0.281270989	-0.029690386	-0.25362642	-0.068390954	-0.212851281	-0.270916083	-0.07591352	-0.15645455	-0.243876894	-0.222195862	-0.208857042	-0.247953073	-0.28497883	-0.110674227	-0.19548527	-0.328418566	-0.425754314	-0.26139696	-0.332570902	-0.240958578	-0.023373422	-0.060368658	-0.140606782	-0.061427222	-0.172638339	-0.023924551	-0.046157675	-0.07589229	0.006171496	-0.075119169
A_23_P10077	PNPLA2	NM_020376	0.130266511	-0.010401361	-0.299776972	-0.191225482	-0.143997598	-0.062352188	-0.322689132	0.177040224	0.045380264	0.232600962	-0.282631966	-0.030979142	-0.206332348	-0.264280386	-0.056511975	-0.241948036	-0.255839632	-0.259127157	-0.295422505	-0.337338297	-0.214021256	-0.211877812	-0.110997869	-0.171127091	-0.13994598	-0.221823755	-0.087310622	-0.128611329	-0.132836307	-0.359974524	-0.360995286	-0.249757295	-0.288047258	-0.247091243	-0.293917166	-0.324201489	-0.122918996	-0.15351677	-0.152222469	-0.073601394	-0.286993596
A_23_P100779	UBTF	NM_014233	0.111869015	-0.219024936	0.061595668	-0.092570438	-0.196194746	0.049940472	-0.288810423	-0.102569226	-0.139956208	-0.279758973	-0.530088624	-0.360948906	-0.282147395	-0.098756892	-0.107970384	-0.151286155	-0.242776959	-0.276635667	-0.198609756	-0.55832616	-0.23940609	-0.393666875	-0.467537114	-0.351785867	-0.314778624	-0.498977686	-0.488162225	-0.41430567	-0.357097571	-0.443299998	-0.488830717	-0.133920044	-0.284948127	-0.237339917	-0.504565661	-0.476520542	-0.32824356	-0.322636084	-0.49547896	-0.30858284	-0.459084012
A_23_P100788	STAT5B	NM_012448				-0.231485911	-0.182299833	-0.082847658	0.005659291		0.40764402	-0.129174081	0.003731038	0.241802844	0.196082405			-0.063916369		-0.285868458	-0.218603454	0.233650158	0.190407449	-0.154896879	0.28550262	-0.019083302	-0.259676807	0.218142422	0.382051736	0.182345078		-0.414351711	-0.235042928	0.061934133	-0.200135549	0.014231853	-0.028541025	-0.39298344		0.240843935	-0.038891573	0.092937993	-0.217782088
A_23_P100795	STAT3	NM_213662	-0.063223225	-0.243544616	-0.404713964	-0.463437482	-0.22623933	-0.360499941	-0.317767513	-0.101240477	-0.439367175	-0.24664155	-0.414700255	-0.761745345	-0.581311189	-0.315569587	-0.089372058	-0.237821345	-0.166018452	-0.386707925	-0.244172221	-0.232537867	-0.192536132	-0.304783375	-0.30336472	-0.317583149	-0.376029857	-0.466085525	-0.32212061	-0.343022665	-0.226137053	-0.375984085	-0.218154859	-0.259576984	-0.305147066	-0.302296901	-0.407614615	-0.535322338	-0.318703217	-0.376026318	-0.347715697	-0.293677551	-0.349546112
A_23_P100802	HSPC009	BC002698	-0.189919359	-0.157359159	-0.046724605	-0.123201578	-0.385760302	-0.281852189	0.056647296	-0.430393577	-0.467341646	-0.117408598	0.229731772	-0.14380421	0.009789104	0.065807834	0.088378056	0.00176344	0.016462841	0.095156082	0.075907858	0.102015859	-0.009717234	0.053869501	0.081052335	0.003895655	0.029649061	0.086335537	-0.101273002	-0.043111055	-0.084148036	-0.082102485	0.038806686	-0.011925842	-0.145878358	-0.027491995	-0.103253878	-0.060487113	0.20269623	-0.118917016	0.01621122	0.077348495	-0.016015576
A_23_P10081	ARL2L1	NM_182896										0.262763442	0.275352801	0.416392028	0.859738523	0.143068415		0.391380851	0.525032296	0.079434892	0.700411051	0.500510523	0.647111094	0.468288656	0.643424086	0.501578015	0.567158158	0.510439793	0.7716206	0.484081544	0.775657944	0.399378827	0.256611603	0.279610948	0.566494704	0.724977715		0.583254618	0.526335672	0.452965708	0.478114156	0.169364494	0.531839821
A_23_P100868	MYOHD1	AK026518	0.131875065	-0.028519276	0.297900598	0.044210588	0.271812254	0.491878381	0.668164159	1.090263623	0.868681794	0.297024057	0.382771655	1.135850982	1.178056809	-0.131997232	-0.16332644	-0.194800238	-0.148845941	-0.224219551	-0.148843981	-0.055132008	-0.146981546	-0.247301784	-0.123318057	-0.004480985	-0.033740887	-0.215356799	-0.042239703	-0.224243067	-0.002067746	-0.007131459	-0.15767066	-0.014593245	0.122427791	0.107911506	0.129064307	-0.108367251	0.162206973	0.200695917	-0.037226765	0.070693721	-0.057586272
A_23_P100872	HOXB3	NM_002146	0.373355885	0.568463822	0.166623125	0.221199952	0.430736863	0.231938194	0.112099035	0.51822052	0.163248066	-0.146712863	-0.149363063	0.162492481	-0.200403953	-0.047232666	0.061426979	0.064697855	-0.113409201	0.070920238	-0.090523759	-0.300904508	-0.082758923	-0.395457631	-0.140856557	-0.353638333	-0.264745758	-0.414713523	-0.278642868	-0.231117026	-0.33470232	-0.226810041	-0.126982011	-0.228151853	-0.160109482	-0.133558793	0.140653595	-0.335286361	-0.399047028	-0.016740344	-0.269658397	-0.141466428	-0.316253967
A_23_P100883	SUZ12	NM_015355	0.047486943	0.104163024	0.300156286	0.277933377	0.14217392	-0.194536393	0.346709894	-0.386878046	-0.289094284	0.277604613	0.280994731	0.722065435	0.621206894	0.296534033	0.195155098	0.307122421	0.296370947	0.131047611	0.101746341	0.289058806	0.273426606	0.200797168	0.22925198	0.268188726	0.231747828	0.242904492	0.230019074	0.219533157	0.287786837	0.25541028	0.130205208	0.20009968	0.232936067	0.183193511	-0.022433526	0.295253826	0.265198114	0.28511056	0.30914516	0.217054473	0.265391465
A_23_P10091	A_23_P10091	A_23_P10091	0.218244074	0.453165673	0.236942375	-0.151764544	0.254326837	0.136388426		0.745542153	0.253751946	0.183022183		0.55416631		0.160647161		-0.006885986	-0.078856533	0.213004014	-0.204652297	-0.305069797		0.267635685						0.121105181		-0.03395607			0.010275369	-0.039777409					0.130463194
A_23_P100912	GIT1	NM_014030	-0.03964767		0.175231635	0.154456168	-0.258479041	-0.092492336	-0.043245428	-0.247735388	-0.251696512	-0.232257058	0.082132641	0.155779091	0.076258828	-0.057778563	-0.025341675		-0.12972222	0.10476124	-0.308241315	-0.144443654	0.1797587	0.060073563	0.090832343	-0.039414598	0.196715361	-0.360576002		-0.229956575	-0.075756514	-0.400096042	-0.275575025	-0.245393209	-0.359895191	-0.171072128	-0.210861205	-0.287724253	0.151973311	-0.125472202		0.084442771	-0.25223018
A_23_P100931	AIPL1	NM_014336				-0.012023247					0.232690162	-0.487116855	0.283228122	0.045580284		0.298877283						0.148220287	0.254009383	-0.040777885	0.178528972							0.019940343										-0.348372621
A_23_P100935	AIPL1	NM_014336										-0.384169299									0.067555052											-0.034394403				-0.106296909
A_23_P100959	FLJ30726	NM_153018						0.20301579	-0.026763938	-0.020091476	0.748231846		-0.118355336	0.28222714	0.065437492						0.123738345	0.166661726	0.337690786	0.091476908	-0.144450556	0.198633115	0.091909021		0.243580981	0.223501984			0.13210327	0.152687587	-0.098182369	-0.105296229		0.036207615	0.014654788	-0.07654554	0.144696899	0.000774848	0.326603994
A_23_P100963	MGC29671	NM_182538			0.130519462	0.252525065	0.277716194	0.141850709	0.074065109	0.1988984	0.454305386	0.099224843	0.128024203	0.097550066	-0.122842908	0.152924117	0.322304963	0.077634201	0.023115256	0.598325173	0.05014482	0.224702349	-0.232152815	-0.022785744	0.13375694	0.16722011	-0.017482389	0.039351453	0.349161967	0.379294642	0.31551221	0.143909666	0.073652144	-0.080973093	0.071299586	-0.102390244	0.403329896	0.013919564	-0.035859795	-0.00685872	0.080895918	0.169703432	-0.078551807
A_23_P100990	KRTHA8	NM_006771			-0.048087798	-0.030531698	0.207066088	0.05261055	0.119559216	0.705270944	0.293783213	0.206331654	0.243752039		0.49536305			-0.091354773	0.064138873	-0.109523398	0.00324394		-0.166133359	0.475968668	0.155578942	0.133314229	0.110217219	-0.211368821	-0.073370975	0.396623722	0.127077641	0.048723819	0.028916054	0.078809753	-0.037213514	0.163332083	0.001647432	0.328115782	0.404460553	-0.181677564	0.573907295	0.387946239	0.354199554
A_23_P100991	KRTHA8	NM_006771				0.58301326						0.208790798																					0.521283277
A_23_P101007	LOC147111	NM_178493	-0.099695016		0.11620339	0.208813467	0.170250781	0.003710334	0.222202739	0.193700062	0.242673627	0.854342582	0.102394207	-0.068694983	0.970691547			0.098244345	-0.29943422	0.169203771	-0.094848069	-0.124155256	-0.177247353	-0.220315898	0.232987438	0.207153053	0.136099991	-0.081173203	-0.083518407	-0.113367837	-0.036010271	-0.056032316	-0.01983053	-0.075077632	0.002437846	-0.118338098	0.110236468	-0.126217807	0.337946843	0.1692057	0.004112205	-0.122806989	-0.048569594
A_23_P101013	EVER1	NM_007267	-0.735777126	-0.361369403	-0.127255193	-0.305040395	0.17850281	0.526283296	0.025880515	-0.126569618	0.027217652	0.386554971	0.322729673	-0.17326674	-0.873074905	-0.086501394	-0.025651996	-0.239820053	-0.338092332	-0.067446895	-0.035411268	-0.168358539	-0.797267134	-0.25617294	-0.181539923	-0.191737154	-0.120983155	-0.360843951	-0.281434358	-0.606253701	-0.130033763	-0.263446727	-0.136935785	0.008819295	-0.0412081	-0.088643655	-0.332156927	-0.645249272	-0.294667398	0.106596292	-0.172459365	0.033003319	-0.079620696
A_23_P101025	LOC147158	BC073889		-0.029606764	-0.163147046	0.057232447	-0.117207272	0.010501991	0.024696479	-0.098037499	-0.067770481	-0.229401533	-0.247434519	0.026199141	-0.24751486	-0.229353904	-0.337194484	-0.041118434	-0.157394299	-0.16811533	-0.32849837	-0.311425673	-0.031047821	0.097553146	-0.218794146	-0.058669464	-0.300203097	-0.353724416	-0.110172447	-0.076428901	0.102296582	-0.133981369	-0.124977384	-0.190137033	-0.29450046	-0.30800598	-0.142523189	-0.458620053	-0.326066398	-0.382291921	-0.075060164	0.003916282	-0.10218
A_23_P101038	KRTAP9-3	NM_031962																																						0.173283021	0.208345109
A_23_P101048	KRTAP3-2	NM_031959							-0.092066152		-0.227438893				0.147535321						-0.313350752													-0.097499048	-0.087695467	-0.267871035	-0.062235277				-0.675183482		-0.200065187
A_23_P101054	KRTHA4	NM_021013	-1.65102206						-0.044200729	0.321037295		-0.0634214	0.080697361	0.341223265	0.235590648						-0.239145419			-0.250138968	0.114264249					0.181872635	0.132375263	-0.114722745	-0.101367942	0.003649244	-0.020697225
A_23_P101073	OR1E1	NM_003553						0.131456457	0.184761511			0.086794204	0.013244532	0.342710527	0.355345763				0.157757479		0.178940741			0.219807046	0.169501087	-0.133867976				0.356065019	0.456388114	0.200447387	0.254276717	0.022450745	-0.08662375	0.107410125		0.065629004	0.277710158	0.130520683	0.165673334
A_23_P101084	NYD-SP20	NM_032598						-0.035151172	-0.33918495	-0.222357085	-0.115013089				0.182489514				0.213890964		-0.241129319									0.197010104			-0.169814516	-0.306894453	-0.117796271	-0.233200014							0.002001068
A_23_P101093	COPZ2	NM_016429	-0.339255004	-0.263490408	-0.576790642	-0.530799161	-0.431093606	-0.310123063	-0.722690971	0.006344261	-0.385816924	-0.820995521	-0.682106476	-0.649611897	-1.107162445	0.003521433	0.015057108	0.153560439	0.214276743	0.156657416	-0.004660956	-0.128735551	0.258263367	-0.077507404	-0.013600959	0.202631449	-0.03416084	0.082173659	0.183068134	0.463256467	-0.049628784	0.011666908	-0.403515123	-0.046525599	-0.291006042	-0.089376884	-0.13315258	-0.467444019	-0.565171863	-0.271850742	0.033689775	-0.250980456	-0.201004972
A_23_P101111	CTDP1	NM_004715	-0.137732367	-0.101371319	-0.329206918	-0.199739942	-0.110623927	-0.240546716	-0.057122275	-0.059984437	-0.200301267	-0.302407987	-0.262314026	0.012449202	0.038403341	-0.245442447	-0.113733857	-0.291159438	-0.340904522	-0.150953715	-0.157133853	-0.292508192	0.019030253	-0.168730928	-0.157381154	-0.077701094	0.047481478	-0.128033772	-0.071534448	-0.22988231	-0.098510684	-0.221003161	-0.109086481	-0.137212425	-0.162122604	-0.297908622	-0.156300128	-0.278319956	0.095467404	-0.098322738	-0.296626157	0.055845654	-0.077064748
A_23_P101121	THC2404912	THC2404912	0.729126794	0.15107132	0.687665956	1.079726288	0.655486644	0.944621614	0.628188757	0.514152436	1.437349157	1.157258368	0.528060892	0.536839732	0.887139438	0.021635171	0.2531439	0.384177986	0.159013904	0.350760462	0.236919165	0.256667056	0.389356595	0.391333189	0.349137398	0.238713015	0.3996408	0.285283059	0.304001221	0.308313618	0.349756993	0.340600988	0.179453273	0.264962105	0.36665439	0.226575598	0.422136221	0.485954002	0.315023745	0.270350641	0.568700962	0.442538698	0.31470259
A_23_P101131	GRP	NM_002091			-0.102121011	-0.097172012		-0.154711007	-0.266261942	0.116556078	-0.325457256	-0.208585945	1.082774865	2.263570266	2.292746102	0.328083968	-0.087066152	1.057923534	-0.262421401	0.575165919	0.069160611	0.562029771	0.809410373	0.147267501	0.328817608	0.006186446	0.748558521	-0.064548388	-0.015053843	-0.501448335	0.58172509	-0.018038983	0.564933705	-0.350556668	-0.04992788	0.04966227	-0.174128379	-0.44527972	0.076650196	-0.34080286	0.060627267	0.044180299	-0.109935153
A_23_P101141	RNF125	NM_017831			-0.139520418	-0.166460705		-0.193820719				0.353692236				-0.223955022	-0.399967396	-0.293126634	-0.118490856				0.334296166		0.086616619		0.099426822		0.069119102		0.199154949	0.658051371	0.478929495			0.675610303				0.158150108			0.508008491
A_23_P101185	NARS	NM_004539	-0.215562598	0.116543084	-0.091204826	0.097348051	-0.426376153	-0.675287915	-0.299823619	-0.886702903	-0.46524832	0.035235954	-0.198076332	0.032144117	0.01137361	0.13534529	0.077841998	0.092370769	0.138180257	-0.006858179	0.079690688	0.142754743	-0.09064837	0.055503349	0.034441427	-0.001982491	0.063684502	0.026516148	-0.049083353	-0.042420837	-0.053178437	0.037231581	0.074078631	0.048732954	0.194555278	-0.028308735	0.012337056	0.177010256	0.128131219	0.064076197	0.071930322	-0.002919702	0.054384643
A_23_P101193	MYO5B	AK025336	0.151121624	0.304794738	0.068022903	-0.035655266	-0.242021007	-0.099438296	0.174182914	-0.820127639	-0.162490334	0.399275844	-0.296666272	0.560727748	0.308074515	-0.201723106	0.045101153	-0.051545729	-0.162207369	-0.057425272	0.218792477	0.177520984	-0.766502033	0.280690581	0.112987908	0.003247322	0.175198018	0.050253025	-0.172239884	0.139831675	-0.090247859	0.165202284	0.13891734	-0.079779971	0.073234411	0.016185249	0.094399985	0.167380287	0.147138652	0.215916413	0.146957581	0.024568505	0.169466999
A_23_P101208	CYB5	NM_001914	-0.167735472	-0.107443672	-0.673780917	-0.109686023	-0.075240085	-0.884346437	-0.285172669	-0.819526289	-0.546915777	-0.247545233	-0.166868399	0.154200704	-0.162695878	-0.091892648	-0.030489603	-0.293388958	-0.233296315	-0.139860221	-0.068781223	-0.106439314	-0.308142861	0.052744603	-0.15465212	-0.308762509	0.088904902	-0.125458854	-0.390452033	-0.412229266	-0.314773075	-0.222357451	-0.099258933	-0.177106214	-0.049418571	-0.145497137	-0.035889149	0.222079291	0.092959937	0.02307587	0.100678878	0.002642675	-0.011482604
A_23_P10121	SFRP1	NM_003012	0.302758489	-0.246288194	-0.42689402	-0.465603892	0.550012106	0.51155156	0.299111825	1.779291861	0.006038201	-1.506530021	-0.457098965	-0.754756926	-0.973869353	-0.201832222	0.021396285	0.048397257	0.242190506	0.05762655	0.046963821	-0.13352683	-0.200273544	0.300902593	0.093468113	0.196091897	-0.006569032	-0.04901414	0.256705535	-0.240583014	-0.126765013	0.579973272	-0.217481452	-0.372535294	-0.150906197	-0.226917027	0.219596037	0.032092481	-0.25439375	-0.167335065	0.105469909	0.065344778	-0.084137577
A_23_P101237	C18orf21	NM_031446	-0.090352651	-0.070776991	0.118201648	-0.028783762	-0.13355289	0.15448959	0.096368141	0.783643183	-0.027764662	0.137551615	0.34384057	-0.005238058	0.542105538	0.129212657	0.088849203	0.154744117	0.220642677	0.195620776	0.261603804	0.048746669	0.166322885	0.187746681	0.179525512	0.161966159	0.203103251	0.175688542	0.220493718	0.198042455	0.214778527	0.264146741	0.172971092	0.184063063	0.346767219	0.112000529	0.274056159	0.293897686	0.197346555	0.335954448	0.246554352	0.261037159	0.366238107
A_23_P101240	CR626634	CR626634	-0.495709315	-0.580736138	-0.04715764	0.156566973	-0.271150216	0.215364549	-0.532793643	-0.047542268	-0.01288785	0.301643554	-0.196116792	0.093906822	-0.684646999	0.097650905	-0.083446481	-0.159225862	-0.353317073	-0.637924829	-0.179422283	0.223163644	0.15840453	-0.019013924	-0.126407797	0.060933678	0.277217732	-0.021989792	0.201008911	0.119329759	0.093470026	0.165286342	-0.171717611	-0.10227688	0.051039983	0.180284198	-0.125347585	0.047652587	0.129639214	0.178006874	-0.032758972	-0.105135577	0.118213755
A_23_P101246	LOC147645	BC016993	-0.140532151	-0.083506374	-0.56056512	-0.243316813	-0.038439813	-0.204310772	-0.211450432	-0.280030033	-0.948989743	-0.238781412	-0.415765539	-0.089368344	-0.49473294	-0.007492032	0.114952039	-0.209237064	-0.07733129	-0.088909866	0.396162261	-0.417955404	0.031628167	0.005443351	0.031303751	-0.029376157	-0.167803217	-0.281208278	-0.159151744	-0.519871391	-0.233400204	-0.283168201	-0.084858381	-0.150815863	-0.232876159	-0.280666597	-0.444156194	-0.632777387	0.142219696	0.001127791	-0.114522004	-0.009675872	-0.2855538
A_23_P101253	ZNF614	NM_025040		-0.049414852	0.61344354	0.552998743	0.623550011	0.287711121	0.884765651	-0.452378675	0.195968541	0.165923793	0.508855404	0.077258741	0.346823765	0.255142573	0.321804834	0.179834026	0.219463254	0.361875281	0.414461383	0.6542705	-0.272468956	0.399213705	0.390388617	0.130774711	0.582775732	0.321037207	0.14958453	-0.008823758	0.146744549	0.330568031	0.62172429	0.537678794	0.708328436	0.46394732	0.498032553	0.5768547	0.902358561	0.587453028	0.477723689	0.512960969	0.459623075
A_23_P101258	ZNF614	NM_025040			0.362108026	0.421783586		0.375778633	0.664926769	-0.083326493	0.164483844	0.518046688	0.327510514	0.165856439	0.382371629	0.14911901	-0.12491696	-0.013880119	0.269666353	0.619403729	0.715753324	0.654629648	-0.419304165	0.661027036	0.178316663	0.033546125	0.635362813	0.443546259	0.132814244	-0.12485778	0.010188165	0.047974749	0.642583396	0.429212168	0.852284606	0.425391799	0.449438349	0.940442443	0.665438752	0.871184727	0.616088451	0.598622646	0.246555567
A_23_P10127	SFRP1	NM_003012	-1.030151574	-0.906755979	-0.888077864	-0.896451664	-0.634471485	-1.468394039	-1.394229512	-1.221626137	-1.459300034	-1.679011014	-0.373651652	-0.734126437	-1.13140501	-0.024384396	0.136934499	0.161011727	0.252966503	0.227029712	0.101599667	0.004558611	-0.129579504	0.357459834	0.122186615	0.236810606	0.073646275	-0.014803642	0.317236918	-0.12429729	-0.110014493	0.647729972	-0.104790797	-0.242941539	-0.028731472	-0.130271959	0.272496689	0.030320566	-0.293609192	-0.183623368	0.138408752	0.05135862	-0.002151002
A_23_P101272	ZNF446	NM_017908	0.031535172	0.068297105	-0.068633676	-0.119702971	0.19012372	0.210228035	0.247554093	0.508881978	0.287411881	-0.07054053	-0.074079537	0.043415247	0.088928316	0.009930526	0.131623076	-0.014545725	-0.095048128	0.021020859	0.014237186	-0.115677688	-0.112279708	-0.075010904	-0.0518093	-0.019883025	0.011314144	-0.020907024	-0.04537208	-0.203324223	-0.024523885	-0.152197468	0.082082775	0.091004459	0.09898489	0.076017094	0.150860582	-0.200465083	0.076376257	0.030056308	-0.11560825	-0.001659928	0.068798503
A_23_P101281	ZNF587	AK000820	0.780345613	0.358702552	0.273177012	0.416658147	0.678234918	0.58195148	0.160910053	0.552643995	0.454232581	0.371546518	0.216255077	-0.108030276	-0.033391887	0.030814203	0.079051775	-0.093744435	-0.177951074	-0.00241423	-0.126641109	-0.021558475	-0.394376582	-0.062575656	-0.287209422	-0.314733759	-0.006813554	-0.044776687	-0.296581517	-0.502669903	-0.262374103	-0.140468273	-0.086654979	-0.082592459	-0.128209588	-0.060259649	0.13534786	0.056298373	0.062085325	-0.004858669	-0.09968912	0.117173347	-0.02330425
A_23_P101297	EML2	NM_012155	-0.120457662	-0.335851478	-0.260347258	-0.274553296	-0.211968481	-0.27983595	-0.216777095	-0.963173543	-0.434789222	-0.23976886	-0.350859484	-0.298394546	-0.159857528	-0.326056818	-0.128105337	-0.394353007	-0.315429106	-0.383841764	-0.245298939	-0.441125011	-0.228823407	-0.174698399	-0.294516387	-0.310727653	-0.200402713	-0.142117591	-0.458613466	-0.680141734	-0.185741174	-0.548824938	-0.672759113	-0.22547713	-0.489561266	-0.370021716	-0.632082938	-0.299760444	-0.309271486	-0.402163637	-0.250113603	-0.074277516	-0.290075153
A_23_P101303	ENST00000221462	ENST00000221462	0.133417882	0.036424582	-0.044876437	0.015504409	0.192559147	0.32709076	-0.065230537	0.275538063	0.312919711	-0.089694546	-0.107822408	0.306527857	0.24000286	-0.235495666	-0.107114037	-0.312827095	-0.354749337	-0.114499241	-0.197581278	-0.321222046	-0.188156541	-0.138622618	-0.225426991	-0.226014454	-0.177066321	-0.179833564	-0.183253398	-0.29195758	-0.125941212	-0.374530232	-0.150528545	-0.089367766	-0.16042681	-0.137343485	-0.362391465	-0.395904686	-0.135337447	-0.155322708	-0.239539506	-0.120505874	-0.262566133
A_23_P101308	ENST00000221462	ENST00000221462	-0.878187779	-0.076454092	-0.244432984	-0.118934989	-0.088383767	0.103061218	-0.226048536	-0.022837252	0.019792295	-0.246069023	-0.367061475	0.068813901	0.118644084	-0.162887507	-0.062096472	-0.210390231	-0.230401582	-0.394887469	-0.405167103	-0.630140687	-0.313283234	-0.326168466	-0.454065552	-0.465241279	-0.280471451	-0.343758956	-0.482098592	-0.573282894	-0.325942639	-0.564493307	-0.368418898	-0.151215689	-0.330696195	-0.259185789	-0.473049045	-0.473293603	-0.280011664	-0.238274034	-0.440949755	-0.213275856	-0.306948482
A_23_P101319	ZNF285	NM_152354			0.36503685	0.209619985		0.499090196	-0.226558024	-0.080346672	0.641033043	0.330845653	0.600172362	0.517483247	1.15745461	0.25738239	0.260460892	0.432779166	0.452770195	0.522399925	0.287101843	0.467116568	0.833204599	0.896036113	0.364036379	0.086536439	0.662896045	0.460262952	0.154748528	0.323486417	0.458895067	0.220210646	0.23645627	-0.034372731	0.382033409	0.330908326	0.015615724	0.849985685	0.638070163	0.337619395	0.340950105	0.340232816	0.452871954
A_23_P101321	ARHGEF1	NM_199002	0.152859578	0.177883268	0.041772632	-0.176552555	0.24185136	0.080674794	-0.160360299	0.59631163	0.328103144	-0.095445489	-0.062427684	-0.189491434	-0.068888254	-0.204294947	-0.156784958	-0.254517978	-0.348545606	-0.23336604	-0.391693899	-0.365809145	-0.206511976	-0.194994775	-0.296037173	-0.151715906	-0.223008286	-0.140882822	-0.025921636	-0.203018064	-0.116010484	-0.089304539	-0.193022502	-0.11773694	-0.090589047	-0.251255849	-0.14206842	-0.280298381	-0.189509405	-0.194935675	-0.127594926	-0.299043778	-0.220227844
A_23_P101332	FLJ12949	NM_023008	0.099088604	-0.206629927	-0.015246837	0.048298443	-0.181517282	0.344504565	0.143955582	0.728735819	0.631850397	0.072297296	0.101336047	0.217727791	0.235767117	-0.232252384	-0.164067711	-0.276567614	-0.349561704	-0.067043077	-0.181718718	-0.238973032	-0.054364801	-0.141941151	-0.17478512	-0.11867672	-0.136833172	-0.099013578	-0.154389927	-0.215212468	0.00202843	-0.273952068	-0.228292337	-0.173610082	-0.225263338	-0.153277803	0.034336986	-0.263105681	-0.213198917	-0.176574016	-0.147976642	-0.063560014	-0.050466399
A_23_P101342	APG4D	NM_032885		0.454186036	0.349736727	0.102927408	0.290053614	0.104122786	-0.031564485	0.444289266	-0.005851517	0.10744461	0.105925361	0.150760818	0.112695971	-0.064762038	0.225821394	-0.039372358	0.044967745	-0.136416591	-0.150511266	-0.114445468	-0.056834864	-0.201238295	-0.282647182	-0.223258525	-0.076381699	-0.05823194	-0.162937332	-0.129540127	-0.098017084	-0.384418174	-0.067175501	-0.038767782	-0.147520158	-0.062947599	-0.193378813	-0.248763811	0.012456519	0.068105199	-0.214316432	-0.05189589	-0.05521229
A_23_P10135	NKIRAS2	NM_001001349	-0.108223056	-0.057447332	-0.211978999	-0.405008012	-0.383576927	-0.123060889	-0.065558995	0.029293821	-0.381359344	-0.165773947	-0.030289131	-0.064338612	-0.013512046	-0.13105605	-0.11330725	-0.169819587	-0.113788646	-0.099244891	-0.074104588	-0.293288034	0.011417331	-0.145507858	-0.133572096	-0.123460138	-0.086210012	-0.104094407	-0.169569775	0.003737666	-0.241216047	-0.364651651	-0.083646711	-0.025480026	-0.204068838	-0.077982497	-0.231862184	-0.361587124	-0.026376599	-0.092070914	-0.098273108	-0.051234749	-0.079564327
A_23_P101351	ZNF426	NM_024106	-0.270026635	-0.317383251	-0.157500542	-0.167054816	-0.369979479	0.133774339	-0.169255336	-0.628001026	-0.042921898	-0.149128731	0.013372299	-0.148841151	0.321266552	-0.181736058	-0.232514756	-0.175788551	-0.227463505	0.081309697	0.140015141	-0.046053589	0.058284078	0.024039276	0.102430583	0.101300205	0.008375503	0.064580105	0.082861227	0.047010788	0.104198308	0.146043997	0.206889742	0.164966766	0.276223922	0.215328159	-0.008741877	0.040936908	0.034420359	0.047819728	-0.039993311	-0.055720073	0.186011929
A_23_P101374	CYP2S1	NM_030622				-0.01226186		0.082065652	-0.048456541		0.373327139	0.211349483			0.148995395				-0.013367963		-0.182975469			0.502117735	0.130016557	-0.150547444	-0.223092832		0.273082968	0.127203186	0.310566386	-0.01847168	0.041177178	-0.001417826	0.1404422	-0.069026512	-0.006984752	0.058735524	0.064828538	-0.312108356
A_23_P101380	B3GALT7	NM_198540	-0.184504705	-0.185416645	-0.60415986	-0.580978093	-0.158534189	-0.431509176	-0.43616481	0.027610051	-0.232377855	-0.625457871	-0.584779609	0.680241154	-0.33090098	-0.243760017	-0.092701754	-0.219309656	-0.255992248	-0.095740242	-0.185668196	-0.044259271	-0.033235685	-0.148969322	-0.195307376	-0.202152436	-0.233413789	-0.461779976	-0.18049813	-0.144240868	0.006741481	-0.228732427	-0.479365012	-0.401208086	-0.442864255	-0.345944692	-0.187902116	-0.696282662	-0.810809133	-0.690817913	-0.412271709	-0.434329227	-0.361945652
A_23_P101392	TMEM38A	NM_024074	-0.505158408	-0.083484454	-0.446273987	-0.22264476	-0.014540203	-0.414292691	-0.117674761	-0.827672392	-0.301061284	-0.268880645	-0.076263056	-0.072691329	-0.371557492	-0.192855889	-0.14690935	-0.279207183	-0.381144115	-0.082391567	-0.020895904	-0.177988729	-0.409883267	-0.069212374	0.086124724	-0.230765719	-0.03006951	0.013606858	-0.209428907	0.729257197	-0.31605462	-0.461667215	-0.287954902	-0.031636478	-0.135197169	-0.207852892	-0.233348489	-0.089003519	-0.177892009	-0.052599919	-0.062311449	-0.047043602	-0.232075818
A_23_P1014	C1orf97	NM_032705	0.504019903	0.447315661	0.064820816	0.303343858	0.146410716	0.496767658	0.472244773	-0.251183586	0.315126129	0.944386482	0.089338681	0.407805255	-0.267893272	0.1051851	0.280213105	-0.07436661	0.08142657	0.271962676	0.189978619	0.427314495	-0.165483108	0.382343103	0.290304211	0.065177554	0.326923658	0.290977802	-0.010829446	0.132206592	0.118587617	0.052339834	0.13242727	0.011383781	0.075866479	0.047952002	0.378936202	0.46568425	0.386405621	0.33474427	0.233361873	0.220308088	0.311926735
A_23_P101407	C3	NM_000064	-0.365020809	-0.560275451	-1.150651845	-0.899715885	0.303542197	-1.156489107	-0.75929022	-1.465124262	-1.389720459	-1.268425354	-1.328589972	-1.612096118	-0.735722139	-0.382989332	-0.317023229	-0.569943551	-0.421947273	-0.651071946	-0.900223687	-0.618472536	-0.581713659	-0.339479368	-0.247329134	-0.193094895	-0.95175099	-0.609300261	0.106094321	-0.325081294	0.192394017	0.379199921	-0.024690236	-0.541974592	-0.397838117	-0.393208201	-0.150647053	-0.484387458	-0.817011374	-0.83984931	-0.597882794	-0.876679931	-0.422297788
A_23_P101427	EVI5L	NM_145245	0.018477907		0.164200179	-0.159529775	-0.056717827	0.102557388	-0.106598813	-0.001815378	-0.102297226	-0.01274215	-0.016328931	0.032688441	-0.016490343	0.081616281	0.039801652	-0.085493894	0.046096813	-0.156147268	-0.099623987	-0.286856147	0.10902702	-0.1494668	-0.223397033	-0.173758235	-0.053236617	-0.170909866	-0.017171914	0.102780411	-0.054867346	-0.220776829	-0.118470873	-0.082312236	-0.262367641	-0.139451397	-0.038687941	-0.122175071	0.065842499	-0.067250164	-0.072524167	-0.030284914	-0.165587333
A_23_P101434	NALP12	NM_033297						-0.12635882			0.104752874		-0.271534525	-0.59326663	-0.588320353					0.074708611	-0.234942174												0.276316994	-0.186301885	0.170232486	0.892682777	0.336146051	0.444007424	0.488317949	0.192580061	0.438260215	0.023190341
A_23_P101461	MGC10471	NM_030818	0.391645321	0.241721881	0.18810181	0.261135855	0.43203766	0.249155608	0.086962723	0.477498335	0.483933944	0.170654355	0.195907029	0.270459227	0.248514845	0.128747057	0.103355229	0.158453944	0.063503913	0.067530681	-0.049655019	-0.008133432	0.140605876	0.045400859	-0.029616511	0.059141395	0.039175213	0.026341778	0.147546503	0.021572163	0.124141591	0.069291157	-0.032111218	-0.029587354	-0.024038423	0.034185429	0.057510437	-0.147041052	-0.046120503	-0.057742809	-0.032264664	-0.072706458	0.052668555
A_23_P101476	ZNF442	NM_030824						-0.151024064	0.175384829	-0.043142747		0.230249212		0.468057468	-0.750040584			0.339106136	0.293541398	0.286116781	0.320830873	0.489418236	0.144777753	0.466815128	0.142407621		0.506241109	0.142942647	0.364170767	0.010049465	0.202169818	0.27463547	0.085969202	0.161560036	0.311892572	0.401340892		0.420296554	0.510190087	0.586632092	0.291887032	0.060506115	0.381737326
A_23_P101480	MAST1	NM_014975	0.163394515	0.241010486	0.274914633	0.247036385	0.438921026	0.199162049	0.339729444	1.073832464	0.899606136	0.154347397	0.902670079	1.025637664	1.693317843	0.076693826	0.340384067	0.141912045	-0.072095259	0.058818689	-0.110619037	-0.082793966	-0.339281764	-0.098157596	-0.19516973	-0.033238835	-0.028933988	-0.074189299	-0.049005684	0.012861273	-0.014011992	-0.23211981	-0.208907432	-0.113146258	-0.042340087	-0.066772755	-0.018388248	-0.222874617	-0.067101102	-0.079108653	-0.255658532	-0.024228789	-0.179169213
A_23_P101505	KLK11	NM_144947	-1.050818651	-0.977179857	0.137053975	-1.306065958	-1.335745615	0.145695476	-1.544613988	-0.961493442	0.27180557	-1.652657895	-1.595383556	-0.054390392	-0.315531881	-0.282922659	-0.250168342	-0.439988736	-0.575223876	-0.354095612	-0.079642411	-0.01360837	-1.683015342	-0.234760506	-0.250750307	-0.43227418	-0.105098302	-0.254597264	-0.562331923	-1.442553413	-0.294575285	-0.646366115	-1.114811319	0.318637208	-0.223291928	0.110848137	-1.094348667	-1.404069598	0.326892717	0.08884731	-0.350418056	-0.371411274	-0.413460184
A_23_P101516	KCNC3	NM_004977	0.465934648	0.597794487	0.192201159	0.115576986	0.392329638	0.221913216	0.149530964	0.473231308	0.264220868	0.134539417	0.421224226	0.972945667	0.928232258	0.055598553	0.01116186	0.003311941	-0.092223699	-0.169195243	-0.08814432	0.074564373	-0.016020606	-0.10505043	-0.047173029	-0.210395438	-0.071348609	-0.159384353	0.052657525	0.371824516	-0.125183726	-0.136675485	-0.034068009	-0.036395802	0.028953521	-0.101414586	0.101171064	-0.210278272	-0.025703162	-0.106742726	-0.023697852	-0.163437947	0.035528357
A_23_P101521	SCRL	NM_152358			-0.132247485		0.095995515	-0.060550899	-0.15038129	-0.049868432	0.655086856	0.063332269	-0.282075595	0.119271919	-0.063232236	0.086318251	-0.073102492	0.098228967	-0.158586697	-0.005610463	0.348407723	0.306734559	-0.456215989	0.21776889	-0.010372003	-0.188868381	-0.343837197	-0.444398687	-0.230596882	-0.501781027	-0.06771685	0.531382178	-0.062702628	-0.207088893	-0.048638885	-0.347078572	-0.098158482	-0.045969211	-0.016212474	-0.30639105	-0.126712253	0.251753119	0.30861186
A_23_P101532	RPS11	NM_001015	-0.554539418	-0.543833891	-0.208527851	-0.245838132	-0.745952827	-0.236643746	0.019712268	-0.384882244	-0.497171855	0.102274936	-0.015238986	-0.026600135	0.173405932	-0.126136787	-0.182611162	-0.159690065	-0.138278542	-0.016401237	0.015315385	0.050566165	-0.044417215	-0.062836611	0.055088656	0.027049355	0.040494261	0.066522864	0.066507044	0.038025103	0.051504425	0.074324593	0.081744984	0.016235833	-0.011563338	0.047751544	-0.010848562	-0.018200994	0.161697592	-0.009524773	0.081312768	0.091891377	0.029694073
A_23_P101551	BCAT2	NM_001190	-0.1428022	-0.023631039	-0.215101696	-0.120520783	-0.270063561	0.228582051	0.319499113	-0.093127124	-0.073513977	0.324786662	0.510143415	0.172704616	0.097319809	-0.214777969	-0.017572012	-0.282290147	-0.361312803	0.042398687	-0.059040345	-0.189262117	-0.239710893	0.010850988	-0.070733548	-0.127327423	-0.031626499	0.097243211	-0.185137129	-0.136726566	-0.160311956	-0.254006988	-0.138692124	0.032811201	0.000842827	0.126779451	0.42657769	0.281757469	0.199398222	0.09617862	0.269400094	0.150281151	0.101378159
A_23_P10156	CHMP6	NM_024591	-0.095644763	-0.137094446	-0.013019009	-0.192646234	-0.027998041	0.040894404	0.002677522	0.231216472	0.15799142	0.105119478	-0.265334842	-0.071830484	-0.249924699	-0.205661725	-0.030027142	-0.118358189	-0.184206229	-0.073693945	-0.14237295	-0.131829086	-0.060679104	-0.144050341	-0.133765843	-0.178064454	-0.064558779	-0.154799566	-0.132556183	-0.020164617	-0.092106825	-0.157232647	-0.111777209	-0.043452619	-0.060837777	-0.154167516	-0.028644198	-0.241181929	-0.121912995	-0.081030862	-0.154824164	-0.066694714	-0.064656559
A_23_P101564	FGF21	NM_019113			-0.023303544	-0.048710489	0.295613182		-0.080413906					0.431516972	-0.000979114	-0.001085998		-0.084399372	-0.0223325	-0.180040804	-0.068043969			-0.233107336								-0.175045206	-0.177634896	-0.06363364		-0.112234066				-0.436297487	0.180123615		0.110721262
A_23_P101573	SPACA4	NM_133498		-0.205825871	-0.094625968			-0.033586653	-0.065308052	-0.110873297	-0.284234209	-0.452133972	-0.407559666	-0.081039204	-0.004570851	-0.118289578			-0.126329694	-0.37579187	-0.088828768	-0.17795154	-0.126870613	-0.341831639	-0.545720869	-0.533695651	-0.408389145	-0.284441711	-0.36616682	-0.168514159	-0.335759498	-0.134386695	-0.263155432	-0.151057452	-0.12897825	-0.178712015	-0.006215068	-0.409449453	-0.415296512	-0.13849917	-0.358772933	-0.195626437	-0.395166088
A_23_P101615	ZNF565	NM_152477	-0.235450452		0.075870866	0.36491059	-0.024222549	0.343286801	0.371513614	-0.230502395	0.354512046	0.171682796	0.127739199	0.088823293	0.37789337	0.063285433	-0.065007172	-0.081079314	0.011888902	-0.031975308	0.018865588	-0.126220855	0.011122058	-0.056987066	-0.042155211	-0.047164646	0.021578368	-0.005689566	-0.039514427	-0.007028237	0.01764285	0.028378365	0.110067697	0.074312074	0.142389319	0.173472494	0.108339247	0.129013147	0.10496626	-0.001903541	0.014666022	-0.029672164	0.057619058
A_23_P101623	ZNF667	NM_022103		-0.118631975	0.23343365	0.40641017	-0.061970908	0.249931141	0.063183425	-0.205296807	-0.292558043	0.179495754	0.199366817	0.057112643	0.506910318	-0.299351813	0.234281508	0.156534551	0.113390817	0.094531642	0.026816317	0.0630918	0.421144741	0.139675252	0.561527182	0.046397539	0.273698045	0.18120404	0.196994611	-0.036175387	0.569201347	-0.063264539	0.134829039	0.134006877	-0.114039233	0.204325727	-0.048255558	0.451856484	0.100932191	0.073457184	0.36910315	0.273415116	0.323369641
A_23_P101636	KIR3DL2	NM_006737						-0.052288839	-0.084431805						0.050992386																		0.186873517	0.308684484
A_23_P101642	PTPRH	NM_002842			0.296932309		0.753145754	0.384946599	0.689047301		0.308457653	0.301013674	0.97631784	1.083323548	1.559767413	-0.01726239		0.012238942	-0.171286196		0.33049981	-0.044747162	-0.091742947	0.169306163	0.011732958	0.621432695	-0.296648875	-0.385736586	-0.290507711	-0.174710401	0.201539874	0.061571204	0.082299179	0.020449894	-0.109252738	0.074328877	-0.087567319		-0.262514773	0.27813722	-0.158654764		0.145427046
A_23_P101655	ACTN4	NM_004924	-0.424424032	-0.303478465	-0.378152156	-0.381150825	-0.278435038	-0.027704111	-0.139454174	0.16319933	-0.285042133	-0.370822743	-0.253574195	-0.061442	-0.135997447	-0.259830475	-0.029639291	-0.215628152	-0.152884908	-0.19727293	-0.29067139	-0.20937949	0.089045585	-0.192774568	-0.095144457	-0.124906167	-0.174277566	-0.162649629	-0.030215173	-0.381860355	-0.101555429	-0.32682436	-0.434614852	-0.179185349	-0.341434769	-0.315803484	-0.307546838	-0.566667551	-0.203045634	-0.182288375	-0.334090572	-0.151283326	-0.345150445
A_23_P101671	ATCAY	AB058775	-0.063050555		-0.169480203	-0.233236747	-0.12387178	-0.350715433	-0.592640172	-0.23311425	-0.816801483	-0.727797892	-0.99163557	0.658736761	0.914775282	-0.285066069	0.062096402	0.076966261	-0.097857889	0.065130765	0.07384199	-0.393494749	-0.530540094	0.20001541	0.028768236	0.31419655	0.13548224	0.302296876	-0.298787088	0.632527442	-0.072626341	0.179338156	0.112694173	0.054383559	-0.065306341	-0.019907072	-0.299304512	-0.361420838	-0.521530282	-0.222971163	0.02063626	-0.232570565	0.148840342
A_23_P101683	CLC	NM_001828							0.706107384							-0.074991435		-0.088531626			-0.328483995			-0.147773068								-0.280724685	-0.067186654		-0.15223069	0.244477641	-0.022466547						-0.300291613
A_23_P101699	HDGF2	NM_032631	-0.12287645		0.024589958	-0.372548244	-0.174489981	-0.065685732	-0.195713736	-0.719313384	-0.265019062	-0.238306753	-0.407222375	0.100645208	0.059383589	0.035347444	0.102070031	-0.154296217	-0.100642941	-0.082904508	-0.033457047	-0.322991233	0.151540593	-0.213990828	-0.196300746	-0.20687248	-0.154163091	-0.148148628	-0.126670125	0.025789809	-0.159785904	-0.246913475	-0.193241391	-0.103983072	-0.318516863	-0.107822812	-0.372981549	-0.430449417	-0.095706765	-0.247750598	-0.279150882	-0.152430726	-0.207129243
A_23_P101707	M6PRBP1	NM_005817	-0.433768667	-0.303159022	-0.509356184	-0.70008658	-0.671431164	-0.202683553	-0.401804714	-0.280093454	-0.323455524	-0.373105493	-0.223964045	-0.528146041	-0.800898489	-0.353134479	-0.183154037	-0.36555116	-0.390608186	-0.075385536	-0.150896081	-0.234660643	-0.213109399	-0.157570529	-0.177682404	-0.219346162	-0.207898283	-0.188908214	-0.315443239	-0.117028461	-0.276845808	-0.346305229	-0.24255979	-0.087764552	-0.214212357	-0.128819551	-0.187101136	-0.295183162	-0.072910223	-0.235518337	-0.201253699	-0.126249761	-0.221272928
A_23_P10172	TSP50	NM_013270						-0.118866838	-0.222221079	-0.048176421	0.299223436	-0.276684322	0.275744215	0.263408408	-0.139728364	0.017988466	-0.184959957	0.149555952	0.157356365	0.158379069	-0.011971329	0.009543151	0.366070894	0.240168814	0.195916942		0.367412564	-0.141991535	0.637316086	0.501292213	0.437153612	0.23151303	-0.262955472	-0.010954654	-0.076519262	-0.140463428	-0.178907843	0.027104252	0.118611534				0.078182751
A_23_P101737	BC032803	BC032803		-0.082072924	0.059328942	-0.215320498	-0.125452641	0.19648469	0.077416555	-0.003618055	0.529731752	0.142765211	0.202491937	0.453017372	0.987500973	-0.254828707	-0.084495616	-0.195435341	-0.253478243	0.325865301	0.115535273	-0.199200473	0.489647587	-0.099757868	-0.062269904	-0.076090986	-0.042812285	-0.043720662	-0.183076724	0.624547478	-0.063369455	-0.181746133	-0.00040413	-0.046164653	-0.167568983	-0.127670993	-0.00397367	0.097891301	0.176221967	0.147319651	0.111269367	0.023468797	-0.08854514
A_23_P101742	MRPL54	NM_172251	-0.389205838	-0.340863565	-0.226927563	-0.41212783	-0.588486512	-0.243036335	-0.292860623	-0.310298625	-0.678776334	-0.418605637	-0.024479369	0.017846203	-0.346772483	0.021105945	0.030375183	0.024122733	0.070205003	0.006538356	0.070016859	0.06847544	-0.201626042	0.039932686	0.018463268	0.020965135	0.0145392	0.124541329	0.033775585	0.007213229	-0.020414456	0.039630037	0.157587636	0.162901916	0.220744006	0.089385653	0.080359226	0.178462533	0.140858731	0.095329378	0.098835959	0.099316633	-0.01912736
A_23_P101759	FUT5	NM_002034		-0.063865119	-0.215371054	0.015529432	0.34533817	0.009406221	-0.008518714	-0.184640649	-0.351627586	-0.20299344	-0.514481619	0.181156799	-0.17853764	-0.308927512	-0.170576394	-0.329247537	-0.276652018	-0.626924331	-0.479844669	-0.759176122	-0.640779342	-0.494993834	-0.264718318	-0.377543869	-0.759935616	-0.641934788	-0.755186917	-0.275895496	-0.415023145	-0.312977666	-0.322435015	-0.283146753	-0.459379226	-0.210607633	-0.249048941	-0.506098442	-0.391077785	-0.610317613	-0.652607161	-0.341201712	-0.549527133
A_23_P101761	GPR54	NM_032551	0.05243398	0.185136919	0.050978478	-0.006403384	0.126451814	0.358846188	0.185521616	0.643000442	0.65589881	0.15100503	0.21594014	0.083245159	0.002751994	0.062889453	0.001407576	-0.076236257	-0.085841632	-0.069885185	-0.354395815	-0.231795867	0.018950875	-0.283302041	-0.197372466	-0.164011671	-0.058983985	-0.071645187	-0.17779844	-0.035364844	-0.154310287	-0.31809976	-0.200319131	-0.159999158	-0.288258939	-0.259750389	0.443740257	-0.282631171	-0.134834255	-0.125947287	-0.156102042	-0.004466687	-0.168058709
A_23_P101774	SLC5A5	NM_000453	-0.006541952		-0.039152263	-0.033684086		0.287845727	-0.082297154	0.347633616	0.496031662	0.117924722	0.233311911	-0.044965848	-0.07284963	-0.085001051		0.061021441	0.039514887	-0.00282756	-0.292982657	-0.002820645	0.133585744	-0.15077188	-0.297398491	-0.164410139	-0.077765987	0.067041241	-0.258516562	0.362556979	-0.163466019	0.091860904	-0.177472705	0.035666225	-0.008304065	-0.282779718	-0.037998581	-0.010687666	-0.109137327	0.198161287	0.097634229	0.131792696	0.055984521
A_23_P101783	IL12RB1	NM_005535				0.078341562	0.389643992	0.353260704	0.070821996	0.239123486	0.5683984	0.322862044	0.278434686	0.452994098	-0.022487767			-0.041164716	-0.065350737	-0.197808061	0.1381274		0.147837527	0.273857864	0.195326172	0.215639321	0.039115343	0.203909742	0.472785797	0.075637793	0.161275346	-0.048028622	-0.070800295	-0.044041204	-0.148437518	-0.010898851	0.223094364	-0.044139895	0.017973276	0.251340132	0.135498511	0.010240586	0.048068477
A_23_P101796	SYDE1	NM_033025			-0.058610598	-0.073188768	0.001347616	0.085979646	0.277817193	-0.304194524	0.264636716	0.063014096	0.085201617	0.04374448	0.042547422	0.003961213	-0.176330368	0.097820076	0.173076939	0.032205581	0.088558501	-0.132517538	0.459842342	0.175888891	0.040262494	0.225827677	0.14190536	0.219303667	0.520425114	0.298439376	0.137737873	-0.034235766	-0.133857997	0.045468391	-0.109326957	-0.023862142	0.007237622	-0.115075874	-0.131211396	0.007394222	0.112811338	0.192015663	-0.032281272
A_23_P101806	HPN	NM_182983	-0.30590359	-0.003416716	1.005320999	0.518184702	1.075832799	0.771362594	0.672301137	0.924589405	0.738187596	0.729113834	0.581744622	-0.868290851	-0.782506763	-0.194835404	0.181179253	-0.404978004	-0.573445155	0.355853789	0.077021437	-0.201360583	-1.129687079	0.096031568	-0.472977476	-0.399536051	0.472275633	0.143976678	-0.872902055	-0.966657808	-0.320402592	-0.456559204	0.713953421	0.506647865	0.643802989	0.665646612	0.534728666	0.452130596	0.787456084	0.791242161	0.472526622	0.755553821	0.524998081
A_23_P101811	ZNF14	NM_021030	0.186868789		0.171848271	0.142559865	0.010124796	0.107306052	0.140078704	-0.464882023	0.637687422	0.243783823	0.310093018	0.229664197	0.502225252	0.270505766	0.113285099	0.204345638	0.192378293	0.296210803	0.347370801	0.385526291	0.545795662	0.455304375	0.351873931	0.319348733	0.410892857	0.325574271	0.341530371	0.311158659	0.38613714	0.241079362	0.331518851	0.177859833	0.336349098	0.352623974	0.208509633	0.477459676	0.415073512	0.228649088	0.273965534	0.39673431	0.416112082
A_23_P10182	ACOX2	NM_003500	-0.316586538	-0.285078499	-0.937114627	-0.801492266	-0.531835967	-0.620931521	-0.337570999	-0.795333418	-1.409183101	-1.293609988	-0.345331143	-0.422319429	-1.324041003	0.178573876	0.013124893	0.227706969	0.237603103	0.123330644	0.05344465	-0.008791395	0.497256746	0.058285631	0.104832743	0.188213562	0.036887297	0.249450519	0.292643587	0.3462477	0.202889589	0.04834108	-0.476810919	0.016236029	-0.237484769	-0.055727571	0.068752618	-0.19783339	-0.846588283	-0.601463201	0.09298084	-0.094529288	-0.17579228
A_23_P101829	EDG4	NM_004720			-0.059269068	0.16528608	-0.083718926	-0.128303057	0.085563055	-0.613797044	-0.039446129	-0.120589773	-0.028387558	0.000354946	0.157491851	0.328685531	0.123640088	0.083654028	-0.190136943	-0.178065854	0.009278823	0.078738776	-0.30226287	0.004167602	-0.008198103	-0.248249917	0.206602912	-0.22265464	-0.258930069	-0.465309032	-0.167181678	-0.268811402	0.116089353	-0.02191878	-0.115453605	-0.107863873	-0.290780122	-0.149377787	0.042487366	0.020358731	-0.068116027	0.147431032	-0.039241346
A_23_P101871	FBXO17	NM_024907	-0.053823392	-0.114132155	-0.182649078	-0.357080337	-0.410663706	-0.227990943	-0.302148476	-0.53454531	-0.940557636	-1.319887505	-0.835204802	-1.359988537	-1.051158543	0.026136994	-0.055485804	-0.413221811	-0.293195457	-0.30675022	0.13619132	-0.368187036	-0.097353378	-0.265257692	-0.070886489	-0.075367674	-0.410201445	-0.22277539	-0.094291387	-0.212314961	-0.242259447	-0.227691756	-0.628886556	-0.225321079	-0.523856186	-0.489173723	-0.345630074	-0.421771591	-0.935549817	-0.79814888	-0.52416537	-0.353005742	-0.497911977
A_23_P101893	FBN3	NM_032447			0.060954927	0.185566675	0.236980291	0.368410643	0.229059928	0.836685545	0.702691231	0.261922982	0.301925123	0.245135483	0.227875125		-0.018341598	-0.269250076	-0.057283477	-0.182495047	0.068048729	-0.09578076	0.049015191	-0.00545245	0.050972052	0.002260429	0.00508569	-0.261495517	0.030388902	0.079986065	0.178127619	-0.030055402	0.042541243	-0.059860861	-0.07965132	0.085730142	0.21858491	-0.056240787	0.027053109	0.196420199	0.114898313	0.119518152	-0.047238714
A_23_P101905	APC2	NM_005883	0.258959795		-0.130970563	-0.228114971	0.411000779	0.105420699	-0.245658581	-0.350436168	0.289194545	-0.189211475	0.342645002	0.318052437	1.385619363	-0.117397797	-0.217535659	-0.287752805	0.215877369	0.206692987	-0.398261542	-0.283842949	-0.07163017	-0.163313219	-0.332473253	-0.132697213	-0.101645413	-0.147177508	-0.279851169	-0.272986013	-0.301301878	-0.583957842	-0.07851854	-0.250560524	-0.262008715	-0.303657559	-0.141287228	-0.343554512	-0.093036118	-0.084969222	-0.328862237	0.158607608	0.04372736
A_23_P101908	APC2	NM_005883			-0.109265234	0.031935199	0.139018339	0.282890018	-0.140795188	0.061189716	0.064566115	0.237721221	0.617783829	0.384390915	0.935427391		-0.084421769	0.040241587	0.054522755	0.162577564	-0.375133664	-0.139941688	0.080262229	-0.083072052	-0.194012956	0.108390694	0.009019789	-0.19638175	0.102475199		0.028502373	-0.120962296	0.095251976	-0.131999741	0.047523799	0.002389726	0.008476965	0.08418072	0.141776957	-0.087319499	-0.113966763	0.161128039	0.019190417
A_23_P10194	SEZ6L2	NM_201575	-0.29739293	-0.12216498	-0.123423451	-0.361043232	-0.182921361	-0.113974277	-0.391331021	0.201598174	-0.128441712	0.036146839	0.238669448	-0.076329859	0.25131607	-0.269906376	-0.115669272	-0.382866115	-0.487540254	-0.020338423	-0.193064398	-0.209171421	-0.823900044	-0.185649782	-0.259338919	-0.410728808	-0.144691629	-0.140951175	-0.359302647	-0.824658601	-0.372039809	-0.494354634	0.178179213	-0.022638332	-0.162226788	-0.001663216	-0.137685796	-0.395942574	0.189708392	-0.16866024	-0.208330983	0.065600217	-0.337685101
A_23_P101943	ARL5	NM_012097	0.000522218	0.048258553	0.041516061	0.228156383	-0.41589142	-0.449616208	-0.085198906	-1.151443242	-0.445304816	-0.087049538	-0.129855938	-0.395739631	-0.295715718	0.139364286	0.074069934	0.131073838	0.130053041	0.118180806	0.131178391	0.022050865	-0.049732697	-0.04568471	-0.053768753	-0.087780624	-0.068888525	-0.077803138	-0.118790241	-0.065949748	-0.107829688	0.091282633	0.259784086	0.203696712	0.285097274	0.191550536	0.172154366	0.196379406	0.040647289	0.027980397	-0.001968999	-0.076985073	-0.071158969
A_23_P101950	MDH1	NM_005917	-0.248181855	0.039639525	-0.1132175	0.092106129	-0.455913125	-0.598068497	-0.341651163	-0.788228875	-0.632577051	-0.304511468	-0.061361874	0.061066896	0.080494832	0.175701845	0.099368492	0.216447888	0.284086205	-0.010326597	0.089523171	0.096245985	0.210968177	0.118241468	0.07583946	0.077126003	0.077871381	0.115679884	0.025395523	0.486497987	-0.0274348	0.085092159	0.051514382	0.042549017	-0.005797307	0.068595003	0.084071022	0.138093614	0.015491929	-0.043019183	0.066253324	-0.08539852	0.080194327
A_23_P101960	ZFP36L2	NM_006887	-0.405949826	-0.511965416	-0.75753303	-0.872109768	0.104629527	-0.484977176	-0.19479255	-0.35006448	-0.414513135	-0.200803275	-0.229175257	-0.740902585	-0.349291174	-0.275789822	-0.124715832	-0.256578608	-0.371772925	-0.036256518	-0.250205759	-0.131784307	-0.179009843	-0.236959905	0.206308803	0.018169689	-0.219080201	-0.172826531	0.055022758	-0.218699698	0.386830324	0.030470162	-0.260381275	-0.074576997	-0.111230211	-0.411451198	-0.076176019	-0.682708028	-0.773474661	-0.53343306	-0.519402057	-0.331332686	-0.107741382
A_23_P101972	CAPN13	NM_144575	0.289098503	0.004172677	-0.406909545	-0.083879506	0.212911783	-0.375147168	0.328167584	-0.399387618	-0.332861589	-0.345502721	0.011832812	-0.529278436	-0.557063832	-0.407194113	-0.264854994	-0.115110675	-0.205010904	-0.19468811	-0.169502308	-0.00832627	-1.023832255	-0.17646469	-0.000833787	0.083914183	-0.027632781	-0.806430871	-0.189628197	-0.798025026	0.182843202	0.180207537	0.072163184	-0.561944744	-0.349503177	-0.276700726	-0.432065259	-0.441359517	-0.606132995	-0.058883526	-0.273041793	-0.30212688	-0.014222353
A_23_P101992	MARCO	NM_006770	-0.266278698	-0.190139735	-0.707714717	-0.641681334	-0.358591046	-0.686797875	-0.401372733	-0.189614023	-0.65528084	-0.929890792	-0.803200747	-1.057380508	-1.018960067	-0.384751224	-0.743718792	-0.236315358	-0.00737839	-0.464615401	-0.763188889	-0.732048111	-0.450508472	-0.922740563	-0.705944065	-0.745827234	-0.582971077	-0.336760113	-0.110468188	0.005340685	-0.592331445	-0.377416838	-0.86389877	-0.455563933	-0.751943574	-0.774469794	-0.515581353	-0.608766328	-1.025853903	-0.592022756	-0.710735476	-0.730931646	-0.647282586
A_23_P102000	CXCR4	NM_001008540	-0.005928591	-0.172415875	0.585287611	0.450435522	0.449192405	0.061181349	0.374558647	-0.719257214	-0.426824138	-0.103895953	0.052565414	0.049048048	1.031588145	0.022668276	-0.035312653	-0.263146282	-0.184861066	-0.235612439	-0.507769567	-0.122596096	-1.141473414	-0.082272019	0.043991643	0.610721577	-0.332949837	0.272921836	0.745601867	-0.227001564	0.608730109	0.934832672	0.23397375	0.188378911	0.059937317	-0.42014706	-0.053794801	-0.048115028	-0.37306766	-0.21505625	-0.137583075	-0.339105239	0.02067771
A_23_P102017	KIAA1189	NM_020711						-0.041907186						0.192359988				0.164942765			0.401293092											0.449827582	0.219737033			-0.093393376
A_23_P102037	FLJ13448	NM_025147	-0.160707784			-0.000325501	0.164228861	-0.111551714	-0.134570123		-0.190220516	-0.078231591	0.109366992	-0.086643786	-0.236462242	0.296369851	-0.019585006		0.136169099	0.441174095	0.107810418	0.230452837	0.362921199	0.23908506	0.351314527	0.189519245	0.081960936	0.14648181	0.160029752	0.143435127	0.183887889	0.128446473	0.145946022	0.081781411	-0.034520257	0.141041436	-0.010063022	0.453655458	0.253619935	0.528275468	0.321182061	0.404144958	0.293870178
A_23_P102058	MATN3	NM_002381				-0.005713227			0.028660972										0.179059732		-0.136349655															-0.007309351
A_23_P10206	HAS2	NM_005328			-0.225685244	-0.198185983	-0.141833035		-0.340598603	-0.127243282								-0.258392443			-0.61049534					0.351192254	0.184399712				0.374139119	-0.280515311	-0.35163414	-0.290637674	-0.169406518	-0.10493213	-0.282390937		-0.349307287	-0.351583468	-0.612460157		-0.509047071
A_23_P102060	SSFA2	NM_006751	-0.077446873	-0.087369517	-0.051880228	-0.163071276	0.018401299	-0.561423327	-0.346575935	-0.884380565	-0.635118967	-0.269996568	-0.108219111	-0.459434532	-0.030377255	0.265625193	0.027866574	0.474221256	0.230084457	-0.006569612	-0.116482552	0.002569238	0.145596062	-0.078618685	0.423431574	0.042982859	-0.146602902	0.099187161	0.06667945	0.556651055	0.087497337	0.350838581	-0.03728501	0.118063954	0.006669383	0.167645498	0.129514865	0.02859044	-0.011897745	-0.294970858	0.02506418	-0.153258659	-0.141984541
A_23_P102071	AK027315	AK027315			0.175937101	0.124430116	-0.039896992	0.082641437	0.368249553	-0.224967947	-0.404381278	-0.138469448	0.150060207	0.335084256	0.741008315	-0.02942449	0.03654184	-0.00445704	0.248978621	0.044037214	0.025419676	0.217214774	0.475066056	0.034166946	-0.003777978	-0.014314234	-0.008189633	0.186408931	0.078864543	0.024905532	0.090323985	-0.116317469	0.113967282	0.135660642	0.279682343	0.002516423	-0.106193039	0.245464832	0.234620065	0.343577964	0.190594144	0.100101216	0.237005585
A_23_P102083	BOLL	NM_033030													0.091261962																	-0.012798991								0.191100209
A_23_P102109	TUBA4	NM_025019	-0.59533531	-0.700232445	-0.391186174	-0.216765343	-0.448810462	-0.84347701	-0.572457879	-0.762441936	-1.114539968	0.124036169	0.005783282	-0.697492801	-0.468536639	-0.195748707	0.021239268	-0.202287735	-0.185341087	-0.101475577	-0.150129098	-0.129624127	-0.099373604	-0.241619789	-0.207010001	-0.168733595	-0.200103065	-0.244313481	-0.282022743	0.125975859	-0.048600424	-0.340369688	-0.547123854	-0.453733895	-0.595535799	-0.47831436	-0.579749241	-0.758539747	-0.612033195	-0.759206326	-0.533914068	-0.290967862	-0.47786066
A_23_P10211	SLC2A13	NM_052885	-0.192073615		0.007913651	-0.086829412	-0.034990134	-0.088054541	-0.345589829	-0.636002275	-0.903024098	-0.321422732	-0.20180118	0.575319513	0.031814249	0.17248296	0.037590266	0.186102891	0.230293684	-0.014815557	0.011788066	-0.154394308	0.070006124	0.070441937	-0.058511705	0.239125889	0.005680491	0.041688925	0.287362918	0.034467789	0.072170142	0.090121262	0.13651349	-0.04300998	0.027794495	-0.037740249	0.040518311	0.125575641	0.023828713	-0.007137237	0.100282277	-0.03847025	-0.116925463
A_23_P102113	WNT10A	NM_025216	0.366643489	0.612208362	0.019210827	0.098979151	0.385952176	-0.101283578	-0.203939266	0.389212719	-0.03164209	-0.451024476	-0.316229513	-0.405629504	-0.477545349	0.007449615	-0.075033625	-0.1540506	-0.166290415	-0.401961975	-0.163087463	0.046616838	-0.513053013	0.076389383	-0.291431609	-0.2223584	0.011481419	-0.437973783	-0.255974262	-0.465186332	0.058954984	-0.188202744	-0.437425855	-0.288185684	-0.334593436	-0.401218326	-0.134456325	-0.533265353	-0.581469785	-0.628110391	-0.443446937	-0.424779432	-0.365357041
A_23_P102117	WNT10A	NM_025216	-0.157109327	-0.146601358	-0.28988031	-0.31510797	-0.172532591	-0.412533298	-0.468268557	0.130221382	-0.249278997	-0.536950947	-0.645953705	-0.409777831	-0.489116809	-0.488981355	-0.224202755	-0.312648121	-0.27346227	-0.68140877	-0.254735405	-0.010857851	-0.781706927	-0.176266839	-0.436630701	-0.334273963	-0.133497663	-0.583584728	-0.277477321	-0.647649923	-0.059677494	-0.304059975	-0.429027045	-0.377288253	-0.328342957	-0.409584742	-0.276883876	-0.709556206	-0.759621745	-0.597736056	-0.54944522	-0.491086185	-0.534034374
A_23_P102122	ARPC2	NM_152862	-0.174286768	-0.226318835	-0.232323353	-0.107135701	-0.073611579	-0.341899275	-0.024004398	-0.109789495	-0.088841139	-0.253953544	-0.071873221	-0.194688096	-0.079796773	0.073480689	0.060385602	0.121039545	0.10683661	0.006239291	-0.0417543	0.051091409	0.113812438	0.078448615	0.134588608	0.141583738	-0.043806814	0.044887715	0.151899437	0.055636658	0.110016019	0.10430732	-0.0810191	-0.043238685	-0.161198522	-0.054403247	-0.194914965	-0.139721975	-0.01772747	-0.050767786	0.003806764	-0.150135635	-0.192476523
A_23_P102160	FAM82A	AF435956	-0.007720503		-0.072172788	-0.116077637	-0.247540848	-0.376019288	-0.410767831	-0.125235239	-0.477652479	0.096896318	0.114494378	0.122958052	-0.013710408	0.507334114	0.397580872	0.621823511	0.722770963	0.415167658	0.432800251	0.569822086	0.465197019	0.684055286	0.715942334	0.659366646	0.500548884	0.581235388	0.816826875	0.713046715	0.676958599	0.619140929	0.435586156	0.390862192	0.398830424	0.579420641	0.3858489	0.665478682	0.383411477	0.288582162	0.542191752	0.433165185	0.641334519
A_23_P102172	CPO	NM_173077			-0.019037264	-0.114972571	0.031037298	-0.128886829	-0.060300374		0.106460883			0.014290212			-0.098965402		-0.04274444		-0.232971633	0.26144388	0.322433605	-0.049975824	-0.042678318	0.050967099	0.433045856		0.197648541	0.381800316	0.316312774	-0.236132927	-0.48315147	0.590797356	0.02942525	0.199402011	0.108503828	0.391937424		-0.127491873	0.470081084	-0.083577309	0.283258951
A_23_P102183	L48692	L48692	-0.069876556	-0.285338489	0.100258001	0.21993919	-0.42670698	-0.097312299	-0.261234723	-0.81333963	-0.320485101	-0.164178335	0.113666243	0.023543996	-0.052387162	0.0111071	-0.177343984	-0.141234821	0.124108761	-0.127165926	0.026535338	-0.135006956	-0.069084714	-0.107029176	-0.242550533	0.01372088	-0.009064061	-0.172907356	-0.103237828	-0.145999688	-0.072266562	-0.022541333	-0.008380561	0.014831221	0.00764641	0.03511291	-0.09610155	0.015946178	-0.004217859	0.020791199	-0.065508076	-0.17551289	0.015841304
A_23_P102192	MAP4K4	NM_145686			0.269334749			0.176328197	0.490775556	0.244173347	0.388926472	0.092827486	0.317165738	-0.024808703	-0.00008128			0.055602737	-0.035653852	-0.017258433	0.069127054	0.024390085	0.254324301	-0.123089158	-0.110484397	-0.213505681	-0.088232217	-0.139379735	-0.129992304	-0.026993859	-0.115839741	0.034519379	0.057307387	0.18500457	0.200060581	0.131108154	0.022227626	0.365622523	0.164533049	0.40876498	0.311627601	0.195146064	-0.061812763
A_23_P102202	MSH6	NM_000179	-0.106389677	-0.191467267	0.189167663	0.463264643	0.10567529	0.014447204	0.090945678	-0.566671433	0.42774192	0.096154851	0.139215338	0.624130403	0.737064682	0.120561382	-0.035294585	0.101537394	0.130162697	0.009408045	0.097247781	0.109684623	0.252559849	0.14536492	0.125029746	0.246118512	0.107367377	0.131170642	0.204567753	0.136644139	0.157295796	0.161844284	0.067325977	0.074740016	0.096852948	0.040778706	-0.028996395	0.200249174	0.045897387	0.0848333	0.013712397	-0.006956026	0.205695489
A_23_P102235	SNRPG	NM_003096	0.006233693	0.044941303	0.341891286	0.032552182	-0.409556037	-0.027265735	0.190832881	-0.328789831	-0.276190219	0.230420887	0.280382179	0.471043709	0.389522533	0.127583192	0.018271221	0.051209004	0.185964863	-0.003317359	0.133309502	0.195859528	0.052380484	0.101738302	0.094253644	0.069363354	0.034926567	0.051781095	0.027090276	0.126450688	0.050664302	0.135076465	0.238744766	0.147692353	0.248673721	0.193168627	0.096316085	0.276802637	0.219037136	0.232656984	0.181377756	0.019543488	0.234335837
A_23_P102242	7-Mar	NM_022826		-0.101800407	0.24163855	0.355725465	0.155227263	-0.004285911	0.251776278	-0.344241411	-0.297718385	0.189173998	0.383956165	-0.039844924	0.349812355	0.11588639	-0.025261233	0.135622834	0.298359701	-0.024597866	0.105136681	0.230327572	0.289253299	0.137669507	0.203024543	0.205944789	0.214496872	0.221165722	0.156856447	0.208768126	0.148140244	0.287032998	0.201705966	0.093456932	0.169179142	0.219945704	-0.080131767	0.447569427	0.180522337	0.147061376	0.157377677	0.07056189	0.266440923
A_23_P102258	MRPL53	NM_053050	-0.017262463	0.058507199	-0.046699499	0.077457617	-0.156629857	0.047958169	-0.160303333	-0.118829695	0.125843636	0.050899204	0.13850824	0.175465888	-0.000878678	-0.143984006	0.017041154	-0.145212606	-0.137961905	0.019292543	-0.014757182	0.01033932	-0.251574098	-0.043417634	-0.026342187	-0.091868935	-0.036868602	-0.164498516	-0.144842159	-0.023390647	-0.149574387	-0.161376549	0.037374299	0.034386998	0.053111806	0.047480244	-0.031295558	-0.134221875	0.013030262	0.031562846	-0.048888036	-0.015546962	-0.170737054
A_23_P102262	MRPL19	NM_014763	0.125409433	0.268374947	0.309632564	0.286457165	-0.334344402	-0.106239833	-0.298428803	-0.618010832	-0.056574873	-0.006858939	0.154844944	0.181076492	0.077472719	0.136460059	0.052536163	0.085558506	0.154214115	-0.135154235	0.00783909	0.058245387	-0.086134957	0.019536262	-0.042513303	-0.064560493	-0.010495757	-0.113242649	-0.058753058	-0.043270394	-0.061367569	-0.019210424	0.057852467	0.019238751	0.046535598	0.125024263	0.00770987	0.149004928	0.057353829	0.145231723	0.151834101	-0.062484974	0.070473467
A_23_P102278	DPP10	NM_020868						-0.009691075																									-0.152801382	-0.117516573	0.068959795	-0.149092044
A_23_P102286	LHCGR	NM_000233			-0.201673937	-0.279391626	-0.016846257	-0.00771874							-0.082207219	-0.070681086			-0.050792945		-0.404746973											-0.426445931	-0.343558259	-0.374959334	-0.040666889	-0.386999663	-0.101484563				-0.379661231
A_23_P10232	BANK1	NM_017935	1.106506934	1.055426524	1.481771672	0.056616359	-0.177025482	-0.266818981	-0.522734947	-0.530755873	-0.805293667	-0.713793836	-0.540608667	-1.179673143	-0.644747201	0.485860992	0.242101553	0.522889808	0.620871665	0.304859577	0.79956986	1.059818956	-0.829494606	0.538997204	0.097595868	0.059927446	0.690803642	0.588597473	-0.145587796	-0.288470392	-0.010277685	0.04378232	0.370356533	-0.258752038	-0.106240166	0.030624932	0.030685408	0.563548128	-0.720868306	0.505784255	0.227587553	0.1732391	0.451799762
A_23_P102320	NUP35	NM_138285	0.199548773	0.003444016	0.039420288	0.008030719	-0.098495317	-0.162448115	0.085460004	-0.240996146	-0.074127999	0.004524799	0.208450924	0.068241453	0.355648159	0.144862134	0.026151847	0.048410366	0.097093103	-0.088497626	0.018371723	0.072444317	0.093522605	0.146446216	0.114117662	0.106948369	0.131575265	0.060903863	0.044337536	-0.020141407	0.149327935	0.162299472	0.063371694	0.008002559	0.136807892	0.138598845	0.077048113	0.410097284	0.117532148	0.105525253	0.0823071	0.101236831	0.21418331
A_23_P102331	THC2431122	THC2431122	-0.064450893		-0.397590758	-0.243747657	-0.0241148	-0.355593641	-0.335626441	-0.432400646	-0.684028862	-0.976287574	-0.875969102	-1.142288434	-1.12353833	0.415761944	-0.059765293	0.216855187	0.325734491	0.247998823	0.114937649	-0.392935621	-0.104188191	-0.114737288	0.323191717	0.22169654	-0.144239931	0.490929023	0.390385554	0.517119546	0.219427156	0.417136596	-0.229668844	0.134693672	-0.065826734	0.001528555	0.176583837	0.258327507	-0.115172937	-0.300580497	0.294855414	-0.257437372	-0.160335495
A_23_P102351	CHST10	NM_004854			-0.177147956	-0.097166869	0.016042978	-0.226068456	-0.226133895	0.278403249	-0.071874043	-0.109023837	-0.305781855	-0.280410079	-0.217299155	-0.165052773	0.000516953	0.007422406	0.129029676	-0.211052508	-0.057004073	-0.2450955	-0.08484136	-0.135026532	-0.355017655	-0.353111281	-0.009924451	-0.067686491	-0.306164402	-0.29776482	-0.282454122	-0.411568785	-0.105973473	-0.107208903	-0.256415463	-0.113852621	-0.300653708	-0.146674182	0.071105068	-0.036270911	-0.319175936	-0.084321154	-0.080417329
A_23_P102364	NGEF	NM_019850	0.119899205	-0.048562674	0.072754683	0.722730713	0.279916347	0.447880761	0.250656335	-0.437318815	0.278653526	0.625798204	-0.062968125	-0.006511845	0.591550821	0.127418175	0.035917278	0.044849041	0.072512028	0.020703078	0.223783202	0.189200038	-0.223353415	0.37921049	0.031184478	-0.255847274	0.125784817	-0.191086937	-0.389654982	-0.147297682	-0.301529168	-0.443258191	-0.312698289	-0.367922837	-0.397683829	-0.037378149	-0.082060609	-0.095953476	0.141404532	0.243467979	-0.181406706	-0.135124729	-0.361596523
A_23_P102391	SLC40A1	NM_014585	-0.283068475	-0.258368366	-0.526143549	-0.472653957	-0.049827108	-0.791368306	-0.613618966	-0.761503677	-0.834690825	-0.458921958	-0.771521341	-1.136609466	-1.14300953	0.078554815	0.006740977	-0.081353617	0.11043018	-0.060290907	-0.183492992	-0.091333613	-0.254279507	0.078134993	0.093766252	0.134445367	-0.374140997	-0.132201591	0.108821415	-0.043379014	0.394397325	0.321866604	-0.132482684	-0.122657072	0.043765386	-0.144742107	-0.045200638	-0.045749064	-0.42827067	-0.340020185	0.135694527	-0.121553566	0.02285713
A_23_P102404	CCT7	NM_006429	-0.682170027	-0.296675236	-0.04616927	-0.40008932	-0.601341605	-0.176092404	-0.140449224	-0.627690424	-0.396978163	-0.133769888	0.037058721	0.114659132	0.059273005	-0.02026994	-0.024695782	-0.076293793	0.061534897	-0.009597409	0.06980522	-0.032567474	-0.031814338	0.006743364	-0.019502354	-0.022314863	0.045388413	0.016724351	-0.004534687	-0.034970951	-0.089198847	-0.040938652	0.003096827	-0.037179467	0.019614096	0.002700621	-0.075849015	0.085559829	0.099561305	0.059766207	0.084999035	0.016815192	0.011397265
A_23_P102412	PLEKHA3	NM_019091	-0.299091259	-0.072851017	0.046620619	-0.066718695	-0.377800097	-0.753490585	-0.341155498	-0.760842814	-1.081039662	-0.228654377	-0.16813129	-0.499190718	-0.061532733	0.048174089	-0.029221635	0.059002896	0.195823846	-0.17185293	0.029218051	0.13142663	0.164785334	0.085330389	-0.005062179	0.084130915	-0.05910591	0.051569822	0.094359568	0.098164926	0.019114809	0.047137048	0.05473758	-0.05369024	-0.082970004	0.01662953	-0.06198416	0.026553795	-0.010820007	-0.074798983	0.006190228	-0.156911525	0.121044418
A_23_P102420	CCT4	NM_006430	-0.504330358	-0.314023756	0.031966181	0.231372085	-0.787886125	-0.605739454	-0.238195789	-0.487215997	-0.744018261	-0.257681561	-0.044058439	0.036133282	0.303850051	0.05546206	0.017260801	0.026452182	0.101843251	0.023142449	0.023234059	0.030747871	0.103964459	0.034832137	0.016206664	0.050367153	-0.006312467	0.055839839	0.05451152	0.060971899	0.030579096	-0.000242178	0.045133403	-0.024095374	-0.080544958	0.025476582	-0.056291138	0.045206446	0.054406309	0.035128432	0.022858611	-0.018724682	0.065266609
A_23_P102439	ASTL	NM_001002036		-0.177596277	-0.142507258	-0.115584531	-0.00483399	0.1348396	0.18608002	0.146575169	0.446661588	0.192915181	0.152916814	0.002444075	0.085957499	-0.003940976		-0.180485005	0.20258478	0.053326193	-0.052274016	-0.018079116	0.079581396	-0.077846468	-0.12869628	-0.139021933	0.041524617	0.124978374	0.107618241	0.144205014	0.025121126	-0.144921381	-0.000184539	-0.094620705	-0.087572285	-0.041952047	-0.021935456	0.043250692	-0.153234751	-0.169865081	-0.054441185	0.06408528	-0.086315255
A_23_P102454	INSIG2	NM_016133	-0.246019449	-0.121784323	0.067118142	-0.342893524	0.10071182	-0.421695637	0.978134525	-0.554721836	-0.441009705	0.263381272	0.121837826	0.073053252	0.179789252	-0.113197287	0.007493192	-0.157692857	-0.182825532	-0.025462784	0.071334298	0.257857112	0.113960687	0.117385112	0.22828886	-0.037487998	0.047705819	-0.162408577	-0.089409506	-0.09220835	0.087762132	0.063628136	0.098979263	0.045812755	0.091042814	-0.048575583	-0.05276838	0.146824611	0.114668322	0.196468923	0.024839728	0.103577551	0.078275955
A_23_P102462	FLJ37440	NM_153214		-0.019481399	-0.114896081	-0.079885514	0.08846272	-0.195275464	0.10698059	-0.053264179	-0.053226159	0.411481436	-0.406566735	0.475959076	-0.08883055	-0.113445202	0.087195497	0.092942685	-0.048120138	-0.272057113	-0.048372927	-0.216648121	-0.002832479	0.026967601	-0.007293526	0.139991406	0.011123317	0.029437499	0.136866493	0.12781609	-0.081204143	-0.128590214	0.011681935	0.069603978	-0.02589959	0.036453259	-0.240847894	-0.138348957	-0.04564757	0.036020091	-0.054236722	0.215722344	0.012727881
A_23_P102471	MSH2	NM_000251	-0.257026121	-0.659206771	0.454399816	0.361202104	-0.269351864	0.116988432	0.154163363	-0.759461237	0.417592649	0.397569989	0.263407727	1.018472834	1.10040986	0.352808132	0.190447649	0.350846257	0.306320465	0.063311669	0.184467819	0.302352565	0.312199228	0.281411124	0.25408282	0.17711245	0.149785428	0.199522119	0.213873381	0.145788472	0.253723326	0.201674692	0.377892452	0.178858221	0.270502254	0.30414499	0.069307291	0.37720375	0.370735798	0.320215349	0.238723436	0.201516201	0.371906581
A_23_P102481	CTLA4	NM_005214	0.144904336		-0.104660625	-0.299732166	-0.003068713	-0.242460237	-0.166613552	0.014605517		-0.319739414	-0.133084101	-0.543315235	-0.429629554	-0.202203589	-0.287265351	-0.37049298		-0.145060312	-0.676727456	-0.40021808	-0.344713949	-0.556894163	-0.50943122	-0.365011421	-0.410864339	-0.068493473	-0.20675106	-0.026860693	-0.268416646	-0.185889988	-0.207868636	-0.049896131	-0.416830506	-0.41712826	-0.323438005	-0.152281431	-0.229526295	-0.332521097	-0.922489035		-0.404036206
A_23_P102494	C2orf18	NM_017877			-0.062163053	-0.229154244	-0.019150191	0.274645808	-0.196162924	0.326039917	-0.057123165	0.120506273	0.003282888	-0.1393258	-0.255466254	-0.059248803	-0.143865075	-0.247286073	-0.267673345	-0.114355214	-0.159434141	0.011510446	-0.268463908	-0.13621225	-0.178242418	-0.22859966	-0.121703708	-0.135961328	-0.306443534	-0.26127258	-0.186314589	-0.201560881	0.000289852	-0.082322687	-0.170921173	-0.063146564	-0.060804173	-0.291662486	0.059177052	-0.18654752	-0.112644317	-0.05968942	-0.243399171
A_23_P102508	SLC5A6	NM_021095	-0.079922569		0.176876725	0.177206727	0.535224745	0.0065718	0.327316326	-0.482112728	-0.059858762	0.238421953	0.390124358	0.251266453	0.073310584	0.121270725	-0.050880458	-0.135378724	-0.05934569	-0.282654253	-0.067707872	-0.190673861	-0.075459116	-0.033675654	-0.193274706	-0.042551398	-0.065165174	-0.235769701	-0.081715485	-0.376967147	-0.08973076	0.08119013	0.0975465	-0.095828822	-0.081061194	-0.03990104	-0.018435086	-0.23501302	-0.082616225	0.127880533	0.240711215	-0.10447836	-0.024147864
A_23_P102517	PDE6D	NM_002601	-0.211194641	-2.144982247	-0.155220926	-0.119626201	-0.242374781	-0.378413769	-0.158244627	-0.644019181	-0.928216363	0.038966978	-0.021222161	-0.225399288	0.145094783	-0.019201585	-0.13907143	0.004598241	0.041269012	-0.095094766	0.052077751	-0.048698919	0.213701314	0.051862663	-0.041217869	-0.050771294	-0.020662833	-0.123237989	-0.060614153	0.049022469	-0.040334997	0.057240372	0.098445897	0.069617762	0.056845846	0.12050615	-0.240655655	0.151323029	0.132014751	-0.00707919	0.00351468	-0.114486654	0.045574994
A_23_P102523	SPTBN1	NM_003128	-0.05948352	-0.195237911	-0.264583378	-0.159607368	-0.060857968	0.223471098	-0.339895114	-0.05276113	0.177481306	-0.20659698	-0.589238182	-0.308471699	-0.235607996	0.018005105	-0.025070656	0.032686042	0.051666129	0.029823214	0.029653999	-0.243803743	0.050919809	-0.249546288	-0.175230251	-0.141519478	-0.123371014	-0.239603761	-0.117341134	-0.029230955	-0.190676221	-0.087730028	-0.107882198	-0.065179246	-0.221842611	-0.124204176	-0.039028561	-0.278602947	-0.257981243	-0.134741264	-0.102216517	-0.264378036	-0.3949386
A_23_P102542	AFTIPHILIN	NM_203437	0.415596447	0.400196031	0.432202109	0.217820625	0.157921437	-0.157834313	-0.313377462	-0.744110033	-0.099583237	0.125395219	-0.150022588	-0.094222725	-0.246111826	0.273861239	0.353239512	0.245783607	0.264603485	-0.041374483	0.186018748	0.282897506	-0.363383039	0.166751252	-0.061278037	-0.144584174	0.110260944	0.076217803	-0.213499681	-0.308054084	-0.009870147	-0.137738575	0.006135175	0.064516502	0.140521004	-0.006538814	-0.042596364	0.166034415	-0.026062522	-0.043923497	-0.07853203	-0.033194706	-0.086365498
A_23_P102551	BENE	NM_005434	-0.060877542					-0.139611066	0.147222941	0.05357585				0.174066524	-0.65414051	-0.020226881	-0.170218545	-0.018808969		0.132919985	0.020380549	-0.302447461	-0.019545679	-0.209680034	0.074290154	-0.116543422	-0.317494664	-0.078052807	-0.352802953	-0.255405497	0.057236834	-0.366282324	-0.363543579	0.057067247	-0.26090567	-0.10108447	-0.154953638		0.067963689	0.161252825	-0.287563998		-0.104337676
A_23_P102571	SLC2A4RG	NM_020062	0.216392448	0.124535499	-0.068340094	-0.049357701	-0.113691828	0.198406793	0.301087808	0.453721839	0.262706616	0.425716078	0.197487507	0.314823454	0.103923753	-0.052379873	-0.008850426	-0.074049338	-0.107214894	0.08168915	-0.094807119	-0.297664092	0.291381062	-0.040519357	-0.094170152	-0.031372388	0.082820687	0.056423692	-0.015811866	0.111697028	-0.033731228	-0.232394187	-0.050364321	-0.054190602	-0.209108737	0.008195208	-0.088742527	-0.320496624	0.115994474	-0.042001217	-0.149377258	0.079770463	-0.061794433
A_23_P102575	SLC2A4RG	NM_020062	-0.127303488	-0.164913374	-0.155894218	-0.075705956	-0.338580024	0.154608751	0.258464839	0.101666244	-0.033298521	0.323117561	0.114486848	0.24975827	0.016732167	-0.173509157	-0.149081065	-0.251821717	-0.243261973	-0.042247749	-0.133288005	-0.436020738	0.069731187	-0.160914106	-0.202351704	-0.134252228	-0.000810642	-0.055425806	-0.110704524	-0.009139202	-0.124255736	-0.313048902	-0.090206122	-0.122621346	-0.225740529	-0.033411321	-0.158246478	-0.319173222	0.018523445	-0.062254928	-0.191404941	0.044956272	-0.038257998
A_23_P102582	C20orf24	NM_199484	-0.49489749	-0.304977665	-0.069083326	-0.009430998	-0.297695885	-0.511282818	-0.314775128	-0.87445794	-0.510846051	-0.191718699	0.019098873	-0.132099531	0.350192007	0.030310323	-0.044563449	-0.067829855	0.040220901	-0.111559019	0.077331049	-0.014958963	-0.168991595	-0.030199466	-0.056719091	-0.082310381	-0.035108696	-0.071293751	-0.124876943	-0.083572606	-0.087457933	-0.088444611	-0.028326149	-0.008764237	-0.025265022	-0.027628804	-0.15252872	-0.043932294	-0.080677405	-0.072935215	-0.067623949	-0.05944922	-0.00551457
A_23_P102607	CHD6	BC039860	0.140667389		0.310735359	0.212545053		0.26695909	0.256351575	-0.292195333	0.595429943	0.844204415	0.461868325	0.410704165	0.587669647	0.126944642	-0.155938441	-0.037239476		0.239201985	0.007997389	0.027672821		0.633297095	0.040014294	0.174636216	0.08681062	-0.096486555	0.453696664	-0.339185573	0.0170997	-0.291895747	-0.109320065	0.17739326	0.230024398	0.075398703	0.089791577	0.764081183	0.534870758	0.540649646		0.087692874	0.522280224
A_23_P102611	WISP2	NM_003881	-0.725215714	-0.373762222	-0.739567821	-1.115080096	0.415972479	-0.504121178	-1.015532731	-0.426632394	-0.83123504	-1.147838281	-1.023185516	-1.38154987	-1.380074234	0.52417526	-0.112916081	0.670833223	0.670146027	0.580619317	-0.56264459	-0.633650689	1.311566995	-0.781853317	-0.688080716	0.045995798	0.046565894	-0.15135908	0.270902354	0.94446069	-0.646876443	-0.292639527	-1.062174564	-0.427911493	-0.423813212	0.159172129	-0.439432365	-0.831245245	-1.084262607	-0.373614892	0.129363054	-0.482330742	-0.764102524
A_23_P102622	MATN4	NM_003833			0.288257309	0.156785089	0.199917527	0.665838827	0.12406581	0.356965884	1.32709723	-0.031408567	0.010951451	0.43081564	0.983751655		0.34285963	0.151229551	-0.061789759	-0.079889187	-0.082779628	-0.373123321	0.061665824	-0.172677149	-0.249430627	-0.149025688	-0.096537166	-0.049356905	-0.195373565	-0.221192657	-0.100110717	-0.184309284	-0.173072409	0.000787353	0.037704331	-0.150058819	0.049743054	-0.236766239	0.077456534	-0.050226908	0.286508899	-0.044825606	-0.009950148
A_23_P102634	WFDC6	NM_080827																																			-1.007130108
A_23_P102681	MGC4294	BC002831			-0.108019082			0.100197001	-0.183616962	0.375382013			-0.275243571	0.270581251	-0.167514691	-0.112706828		-0.002209629	-0.101557301	-0.076060915	-0.331197537	-0.214629047	-0.086251066	-0.257195731	-0.235849754	-0.325281186	-0.305924578				-0.396429755	-0.081881405	-0.073962503	-0.266368043	-0.275036367	-0.298210447	0.072210922	0.10691665	-0.055225986	0.11382575	0.166062951		-0.232377439
A_23_P102694	DEFB129	NM_080831	0.164107512		0.397199609	-0.042883565	0.577173626	0.256204042	0.294780546	0.267013414	0.242168875	0.303737911	0.503766265	0.381355947	0.475729303		-0.044230537	-0.08312469	0.058293553	0.0373625	0.246031686			0.285248549	0.322437789	0.347099959				0.166610073	0.352211244	0.566217958	-0.068075319	-0.00769352		-0.271972155	0.232921687		0.247210174	0.173624478	0.286915383	0.10923086	0.461171263
A_23_P102706	SNPH	NM_014723	-0.512487403	-0.130450992	-0.103310308	-0.417528772	-0.338434737	-0.265847751	-0.099336057	-0.692277017	-1.05145275	-1.011997501	-0.02246692	-0.342949519	-0.300273615	-0.083999685	-0.01868189	-0.175913536	-0.109341341	0.042737791	-0.144782195	-0.711090156	0.288750185	-0.193974575	-0.384204438	-0.198181701	-0.155345926	-0.199608276	-0.087103381	0.020184094	-0.250349561	-0.426085658	-0.263693109	-0.088231232	-0.33689542	-0.216714156	-0.347772784	-0.63639436	-0.369195446	-0.414885646	-0.210724799	-0.366097109	-0.361206649
A_23_P102731	SMOX	NM_175839	-0.164477429	-0.099602681	-0.021257103	-0.409735757	0.188635187	0.057823085	-0.026967123	0.479161338	0.218514697	0.063879503	-0.072699364	-0.289796733	-0.291883333	-0.288121503	-0.124308723	-0.322269549	-0.319786263	-0.112900348	-0.201105586	-0.417028717	-0.322035323	-0.43952888	-0.357260875	-0.199669744	-0.172633276	-0.063660884	-0.226217079	-0.27529313	-0.293264399	-0.254683182	0.055694993	-0.009655408	-0.099400052	0.011022506	-0.046420537	-0.225913302	0.244825092	0.198082621	0.01577355	0.014785969	-0.163531152
A_23_P102743	CGI-09	NM_015939			-0.012703433			0.366449248	-0.125632522		0.315620619		0.314415767	0.263427588	0.530969205				-0.051339726		-0.344503724	0.364889745	0.037470775	0.378249596	0.392961399	0.38617457	0.179581074				0.417690756	-0.009143371	-0.069000923	0.034469616	-0.178963262	0.203053695	-0.075819586	0.18514907		0.137085663
A_23_P102759	BTBD3	NM_014962			0.055141886	-0.000611123	0.16797534	-0.059169289	-0.513812963	-0.443086234	0.205996428	0.263946529	-0.002361604	0.200412582	0.626316651	0.268012814	0.286876953	0.12967286	0.226722577	0.453309639	-0.032722248	0.018925223	-0.108029522	0.197498141	0.352799001	-0.007811114	0.171922309	0.288272318	0.036529866	0.465969042	0.161178195	0.110068586	0.054854163	-0.234159864	0.03632074	-0.01716888	-0.109932619	0.268090256	0.164916301	0.050231526	0.173527821	-0.021246761	-0.116434569
A_23_P102769	C20orf72	NM_052865		-0.002865925	0.193469291	0.255928433	0.093878877	0.359026296	0.265378979	0.121042507	0.378818678	0.441607014	0.24488946	0.229018231	0.700124297	-0.021407336	-0.089680034	-0.090297941	-0.002794242	-0.162511797	-0.060134243	-0.123493709	-0.40537325	-0.013640637	-0.088633886	-0.205854584	-0.134105206	-0.161301922	-0.042813945	-0.311322696	0.040012192	-0.01825667	-0.012927179	-0.018812502	0.034565647	0.056111342	-0.186012596	0.14868578	-0.038676578	0.081676604	-0.047451364	-0.171478435	-0.144485084
A_23_P102770	NAT5	NM_016100	-0.230976023	-0.050792883	-0.104869029	-0.332251305	-0.39473649	-0.431550861	-0.565292457	-0.567215068	-0.574189183	0.186824785	-0.27063753	-0.410183007	-0.077841961	0.025075732	-0.089391626	-0.062055699	0.029434485	-0.274893989	0.005488869	0.008667663	-0.142087045	0.013947549	-0.023769401	-0.031937192	0.02016845	-0.110813472	-0.076602832	-0.074420642	-0.073648222	-0.12666285	-0.001515898	-0.09117035	-0.025162396	0.01056125	-0.325617392	0.130182314	0.042146246	0.078646274	0.030074586	-0.048617861	0.048181326
A_23_P102816	TSPYL3	BX647159	0.393859595	0.500435137	0.128849895	0.179316449	0.457244075	0.398524787	0.149896009	0.755286063	0.921958058	0.327822011	0.259352834	0.209004224	0.305195954	0.299126381	0.091915518	0.062604504	0.023746819	0.156597239	-0.062619208	0.131606334	0.317972412	-0.000208532	-0.040025535	-0.08975005	0.135912826	0.021781177	-0.015830752	0.06788748	-0.041091439	-0.041152763	-0.09897043	0.016262223	0.082037777	0.071486253	0.247990882	0.071029389	0.038925263	-0.117592724	-0.032679571	0.143738514	0.135942842
A_23_P102832	CEP2	NM_007186	-0.083305904	0.176116152	0.157190612	0.283561255	0.202773381	0.431358497	0.463055416	0.20008827	0.426881382	0.130769283	0.070711414	0.761924187	0.551228357	-0.049163556	-0.032860351	-0.048163188	-0.1925809	0.01543563	-0.098543422	-0.190553458	0.024263598	-0.023416756	-0.099630716	-0.164645288	-0.084866498	0.006544737	-0.036269068	0.098493853	-0.01470781	-0.155352276	-0.155196421	-0.070905767	-0.083343076	-0.018447896	-0.025727724	-0.22589975	-0.197517169	-0.043774398	-0.031176481	-0.068708077	-0.14681461
A_23_P102842	NFS1	NM_021100	-0.000489547	-0.007189174	0.368058205	0.187809154	0.103255722	0.252073719	0.1010141	-0.694934	-0.028331875	0.249071325	0.148247157	0.020257959	0.099111993	-0.015267689	0.068505554	0.001545018	-0.001187447	0.048578933	0.073537574	0.014439234	0.033352877	0.109371834	-0.055406872	-0.024654496	0.134401284	0.011108218	0.05534701	0.053732184	0.018403161	0.010193379	0.030447967	0.005787489	0.019046048	0.044192472	0.011001454	0.148945382	0.082225293	0.13589331	0.132606868	-0.000310535	0.091328648
A_23_P102864	PRSS7	NM_002772				-0.004446778	-0.09614509	0.00238923	-0.252004279	0.692951868		0.135728152	-0.15977095	0.336934959	-0.363604291			-0.041058576	-0.137272814		-0.133073728	0.200430298				-0.372670643	-0.259263478					-0.073950652	-0.186956566	-0.193897929	-0.013213534	-0.11686329	0.11106487					0.05740763	0.169019661
A_23_P102876	CCT8	NM_006585	0.143688907	0.125476377	0.375162448	0.292254546	0.068680338	-0.115093508	0.246245668	-0.063726799	0.198279712	0.210649352	0.051951219	0.037972607	0.334682187	0.183846276	0.165510341	0.165398147	0.238045506	0.016864202	0.172525169	0.079533948	-0.021221508	0.191335426	0.0598896	0.057003294	0.133711963	0.096484012	0.086549802	0.104364718	0.111139157	0.132878566	0.18747842	0.07065825	0.152390346	0.078738873	-0.090026338	0.407029268	0.181532276	0.24735497	0.197390498	0.114339389	0.233126862
A_23_P102884	SYNJ1	NM_203446				0.447165499			0.332873345		0.746859859	0.561893856	0.273348307	0.456876478	0.521318	0.259660656			-0.076734373	0.008020887	0.001135263			0.209003877	0.31417205	0.358383827	0.310341146			0.169214467	0.276392996	0.062601235	0.105252456	0.057121698	0.116222435	0.096877105	0.133504591	0.261443375	0.376484037	0.21702078	0.366876935	0.190820485	0.366368354
A_23_P102890	MRPS6	NM_032476	-0.091664847	-0.043041639	0.010860879	0.199377503	-0.042918035	-0.326049957	-0.033392232	-0.626362891	-0.017309662	-0.134980066	0.119063665	0.067114324	0.519168346	0.098090845	0.007483511	0.142961432	0.260662637	0.003775295	0.058299787	0.158913975	0.445233749	0.159916972	0.175252623	0.129719956	-0.016182465	0.122004704	0.270362999	0.399721139	0.118178122	0.185152957	-0.015385675	-0.024045566	-0.136255299	-0.139465146	0.031537098	-0.114337576	-0.190764387	-0.062851482	0.056853073	-0.083035783	0.120030686
A_23_P1029	MFAP2	NM_017459		0.200164791	-0.29329616	-0.135983692	-0.264016729	-0.507590712	-0.490000439	-0.588172567	-0.833089565	-0.64713779	-0.335282889	0.437680501	0.230146984	-0.401083809	-0.200990989	-0.103896227	-0.036424183	-0.379374049	-0.284939242	-0.444675738	-0.481898174	-0.012600571	-0.216433999	-0.032982141	-0.236881931	-0.0517601	-0.029634021	-0.157801931	-0.10093674	-0.182741728	-0.392584099	-0.140047423	-0.273038916	-0.372557185	-0.201347414	-0.358398765	-0.254373656	-0.16975231	-0.167318532	-0.360046358	-0.441098755
A_23_P10291	CTSE	NM_001910			0.062622737	0.348129176	0.433449377	0.373033998	0.111260715		-0.251677144	0.26657778	-0.127427526	0.036325711	0.318053301				-0.163372703	0.192909198	-0.263277114	-0.220277607	0.134769812	0.360481258	0.460328915	-0.017001365			-0.087098559	0.182429187	0.351814215	0.015140043	0.098277536	-0.07665813	-0.06108074	-0.028363452	0.044538925	0.309264195	0.022848652	0.272369655	0.100347846	0.118426956	0.085098151
A_23_P102917	B3GALT5	NM_033173							0.53470017				0.098114533	0.168172904										0.293431493		0.198857095														-0.480615807	0.03651605
A_23_P102919	B3GALT5	NM_033173	0.169494148		-0.131425576	-0.305010631	-0.041723649		0.116057684					0.049593389				-0.198441454	-0.019926764		-0.43849583											-0.636927422			-0.170372612						-0.761755596
A_23_P102925	PWP2H	NM_005049	-0.030670712	-0.01714119	0.029663271	0.157013294	0.117285076	0.077536881	0.353673073	0.203943435	0.123951383	0.167774126	0.233277283	0.024348643	-0.057908848	-0.166185586	-0.129228625	-0.219304168	-0.175942844	-0.096687334	-0.051735406	-0.157717463	-0.083430855	-0.089993893	-0.122225145	0.011551836	0.058225959	-0.144940448	-0.07125305	-0.198744588	-0.029981235	-0.070378713	0.015557939	-0.113648206	-0.061437071	-0.034289295	-0.228367363	-0.123532201	0.206656531	0.131137466	-0.027262503	-0.002030508	0.025559011
A_23_P102937	SUMO3	NM_006936	-0.456929217	-0.357311807	-0.490690812	-0.312428817	-0.503259396	-0.593523872	-0.01450247	-1.060558072	-1.049175901	-0.013704489	-0.101353286	-0.164306246	-0.126623828	-0.115222121	-0.028183298	-0.14632901	-0.101124155	-0.016756101	0.078150899	-0.179766768	-0.279492016	-0.04739434	-0.039003593	-0.113857405	-0.210002531	-0.116152096	-0.186369558	-0.066617938	-0.055785816	-0.11832364	0.035931553	-0.031984316	0.005301864	0.02463255	-0.077829427	-0.068836757	-0.060764422	-0.067598845	-0.161090465	-0.069716907	0.014702789
A_23_P102950	TSGA2	NM_080860	0.544823765	0.454862378	0.194513006	1.281851771	0.115562533	0.429926203	0.18994035	0.221218206	-0.050077365	0.145090157	0.534396829	-0.190846288	-0.326799909	-0.070510062	0.142468376	-0.27003239	-0.168234323	0.116971748	0.071162666	0.148050539	0.069577756	0.095374925	0.226957082	-0.091826089	0.271599966	0.16049749	-0.128284683	0.205329177	0.282698572	-0.139254402	0.219410275	0.138560023	0.07265727	0.103908013	0.273093451	0.322365826	0.4369422	0.565597133	0.113635755	0.253516069	0.426351427
A_23_P102965	BCL2L13	NM_015367	-0.092285562	-0.059506726	0.001099435	-0.290368463	-0.086848818	-0.400708516	-0.495802551	-0.32895243	-0.244685713	-0.353309482	-0.331145802	-0.311171899	-0.528584198	-0.066659771	-0.090151943	-0.016934503	-0.141955581	-0.131975042	-0.094423224	-0.034985267	-0.122857323	-0.068510738	-0.098771555	-0.14018334	-0.101534392	-0.097394814	-0.173294726	0.062864048	-0.11990382	-0.216679965	0.011669498	-0.045866469	-0.096652489	-0.203867689	-0.111544058	-0.097110901	-0.005025103	0.030051401	-0.21874595	-0.062016617	-0.055510106
A_23_P102973	DGCR14	NM_022719	-0.071525737	0.082738285	-0.264814557	-0.367197386	0.009351551	0.049165872	-0.188342675	0.049833871	0.657776509	-0.418150702	-0.233430174	-0.1022727	-0.13817912	-0.195619375	-0.061017351	-0.069717128	-0.12369629	-0.052395901	-0.16381257	-0.257763728	-0.019986875	-0.152818991	-0.233279767	-0.048338494	-0.065317709	-0.135428663	0.007226794	-0.069763142	0.00712076	-0.185915372	-0.190938649	-0.088045144	-0.136650177	-0.145229434	-0.088202411	-0.342024025	-0.139249699	-0.072719009	-0.25665253	-0.136940236	-0.099071085
A_23_P102988	TXNRD2	NM_145748	-0.054635869		-0.201138516	-0.225766034	-0.146385185	-0.353076788	-0.370052237	-0.549503797	-0.545730382	-0.84836353	-0.966223988	-0.650730893	-0.813792474	-0.193277468	-0.149797723	-0.150217454	-0.188707447	-0.286959606	-0.103401246	-0.46795168	-0.647966084	-0.40764593	-0.397121868	-0.541231151	-0.430190894	-0.550814795	-0.599317604	-0.781826812	-0.683069908	-0.499021108	-0.270937558	-0.216995532	-0.267947705	-0.436468499	-0.372660745	-0.504142535	-0.342507546	-0.438023482	-0.629158402	-0.220371459	-0.516366719
A_23_P102994	PIK4CA	NM_002650	-0.327442171	-0.266500806	0.033685328	-0.057268363	-0.090733078	-0.078230957	-0.036538769	-0.386976299	0.067443803	-0.176190654	-0.111340583	-0.059472388	0.310887728	0.052820234	0.04208818	0.04997908	0.027341296	0.037109643	0.055932359	-0.094897	0.121509542	0.046871895	0.011881292	0.081798169	0.034428876	0.074621093	0.085183864	0.030773466	-0.02810476	-0.079310005	0.020970037	0.154797105	0.029508416	-0.012706746	-0.009313983	-0.087170813	0.072235743	0.122736657	-0.054990327	0.092922738	0.112244953
A_23_P103011	RAB36	NM_004914	0.138272277	0.130101689	-0.289396367	-0.094535757	0.097352556	0.213783191	0.218785388	-0.246236957	0.270041233	-0.803645544	-0.766912289	-0.113210171	-0.347580194	-0.110394466	0.015852989	-0.122982519	-0.113653909	0.080481071	-0.015873525	-0.305665774	-0.055077511	-0.183420811	-0.001637434	0.142251775	-0.264192512	0.042235124	0.070587878	-0.049262894	-0.115477231	-0.243366934	-0.013667452	-0.143308995	-0.281317301	-0.067352398	0.163837871	0.077222574	0.175026065	0.105761845	-0.156403505	0.123820346	-0.091047416
A_23_P103034	CRYBA4	NM_001886	-0.021759058		0.130286493	0.315637862	-1.205256155	0.061279301	-0.026251256	-0.07357765	-0.090253591	-0.046877729	-0.021447654		-0.139393706	-0.001682104	-0.017864319	0.19246081	0.237976673	0.31327806	-0.060683203		-0.031470494			-0.268366073	-0.254380618		-0.047845215	-0.250535591		-0.342181601	-0.171283164	-0.291926051	0.23883835	-0.08674548	0.17119771	-0.324808674	-0.514268969	0.185357012	0.106331336
A_23_P103041	GAS2L1	NM_152236		0.312410112	-0.20516319	-0.10298379	0.038746809	-0.067965433	-0.271376963	-0.295200294	-0.037038574	-0.197008746	-0.204824121	-0.647292289	-0.321796624		-0.1537363	-0.254688318	-0.255935535	-0.19007277	-0.210312504	-0.259780359		0.217595906	-0.109504559	-0.245816126	-0.424819337	-0.469949591	-0.66313731	-0.040562017	-0.311937035	-0.481080807	-0.296423088	-0.264754268	-0.47000864	-0.302620339	-0.117817617	-0.302373884	-0.151695344	-0.032417769	-0.123343905		-0.467173886
A_23_P10305	CTPS2	NM_175859	0.226520145		0.167785667			-0.005446591	-0.08936516	-0.304404205	-0.52289441	0.075371149	-0.052104232	0.282564177	0.018093687	0.226371489		-0.038243403	-0.109337204	0.198693851	-0.051127971	0.160306049	-0.16451761	0.021308059	0.169539488	-0.051646698	0.064204345	0.068694739	-0.238965218	-0.177780272	-0.189565428	0.007591052	0.071445371	-0.059155149	0.0881222	0.009479926	-0.117668772	0.245175075	0.310076608	0.580888616	0.144337934	0.14260082	0.18576108
A_23_P103062	RNF185	NM_152267	-0.159375236	-0.222597297	-0.521353581	-0.359393121	-0.400421277	-0.188943671	-0.480483618	-0.639896261	-0.45701883	-0.548745463	-0.552490279	-0.683796153	-0.646966225	-0.162725988	-0.217563042	-0.218828743	-0.273473033	-0.143273421	-0.026913075	-0.164783539	-0.048864033	-0.141540069	-0.001343086	-0.174536481	-0.129081327	-0.123806233	-0.258048166	-0.288535886	-0.296187062	-0.306047587	-0.197092544	-0.241191767	-0.212064042	-0.26595635	-0.135540351	-0.122456138	-0.176669719	-0.208700817	-0.411145832	-0.066484186	-0.260010254
A_23_P103070	YWHAH	NM_003405	-0.359349844	-0.158204811	-0.226694774	-0.282264715	-0.485401574	-0.186855712	-0.32032423	-0.263203233	-0.600058374	-0.485086796	-0.123630539	-0.124167264	-0.046605491	-0.064811084	-0.178838408	0.075502537	0.229303295	-0.068290741	-0.187758207	-0.17720172	0.411297584	-0.096990574	-0.079796636	0.162198114	-0.122646926	-0.018692684	0.234214541	0.144571257	0.0025579	0.133544864	-0.203347	0.007405607	-0.073312189	0.011556345	-0.089274404	-0.187503377	-0.173165331	-0.058186724	-0.011556635	-0.291019497	-0.199213943
A_23_P103084	TOM1	NM_005488			-0.25919682	-0.182020135	-0.19614608	-0.155346906	-0.14971782	-0.407827219	-0.334619883	-0.496531975	-0.737251464	-0.533746789	-0.562394245	-0.141001282	-0.053716362	-0.190658343	-0.368016051	-0.353679866	-0.230253574	-0.446528674	-0.374181437	-0.44979057	-0.440319973	-0.478217136	-0.285141636	-0.404269637	-0.597073436	-0.337944407	-0.411257102	-0.532076682	-0.21697131	-0.185566703	-0.245551445	-0.373431131	-0.386610962	-0.480046552	-0.17888194	-0.176269585	-0.560018012	-0.206793573	-0.25712914
A_23_P103099	RBM9	NM_014309	-0.216085355		-0.566027534	-0.390705964	-0.381025179	-0.428186873	-0.644938209	-0.701600308	-0.750742307	-0.594960049	-0.645530846	-0.345063725	-0.157530851	-0.003618023	-0.083398921	0.012027834	0.087449185	-0.154809658	-0.095953852	-0.405162474	0.305619225	-0.178896665	-0.234195971	-0.154472889	-0.255000764	-0.337145479	-0.149625174	0.00585759	-0.159410192	-0.089943988	-0.254660101	-0.013450722	-0.193871323	-0.065857728	-0.252499186	-0.257578495	-0.314493997	-0.223714681	-0.172673203	-0.290182631	-0.446554045
A_23_P103104	MFNG	NM_002405	-0.206285427	-0.057698214	-0.303931779	-0.108953642	0.077921598	0.2066262	-0.09636383	0.048284312	-0.308201662	-0.277078176	-0.01263255	-0.146129333	-0.33203014	-0.120231369	0.016589376	-0.199180933	-0.170508787	-0.206434273	-0.292934889	-0.442388523	0.049304055	-0.117955803	-0.231627592	-0.098619128	-0.40279609	-0.112815749	-0.083269864	-0.145884316	0.046014425	-0.101956278	-0.151596606	-0.205473446	-0.226102169	-0.357367468	-0.135933164	-0.319079541	-0.361584816	-0.084072616	-0.115821737	-0.213883178	-0.132962782
A_23_P103110	MAFF	NM_012323	-0.383658075	-0.114502305	-0.415511055	-0.454711232	0.142000677	-0.19814322	-0.344442672	0.001118173	-0.215704992	-0.47529605	-0.67732177	-0.604947193	-0.308176461	-0.211691613	-0.303692801	-0.206793961	-0.361105943	-0.494240084	-0.542953948	-0.202996724	-0.440005425	-0.605238456	0.134961238	-0.109517163	-0.321689131	-0.635101203	-0.221033656	-0.457738478	-0.081264438	-0.23393064	0.081816042	0.031133081	-0.313590775	0.018523973	-0.40551964	-0.703373092	-0.274313144	-0.423297145	-0.75311385	-0.452272876	-0.448310361
A_23_P103120	GTPBP1	AF077204	0.038303029	-0.06039482	-0.153247541	-0.531966929	0.172063085	0.083240341	-0.261264079	0.263644825	0.170823857	-0.113699084	-0.261875157	-0.023272799	-0.16088551	-0.171276602	-0.090930193	-0.203963393	-0.230024904	-0.051887988	-0.083934347	-0.054158638	0.040656085	-0.058477685	0.003344089	-0.007096823	-0.057512655	-0.080585813	0.014412762	-0.072795963	0.061549276	-0.159391306	0.03006159	-0.035650549	-0.12974343	-0.07489554	-0.048463353	-0.289718073	0.099295968	-0.081646179	-0.228867855	-0.021590748	-0.015916887
A_23_P103131	FLJ20232	NM_019008	-0.289944908	-0.532847376	0.041293422	-0.391067454	-0.286866293	-0.08614489	-0.479352798	-0.727100506	-0.624523326	-0.348618111	-0.106789638	-0.312580746	-0.065161272	-0.097564476	-0.061322091	-0.105037573	-0.144920499	-0.044126462	-0.051663395	-0.132867531	-0.116847134	-0.107019051	-0.108794535	-0.049933647	-0.114798347	-0.095934877	-0.149003788	-0.091931668	-0.053020871	-0.180737369	-0.135707467	-0.022480048	0.025956563	-0.021622304	-0.072912157	-0.048232952	-0.146542769	-0.056043247	-0.147523973	-0.041006303	-0.092974233
A_23_P103149	ACO2	NM_001098	-0.108501832	-0.185276218	-0.087122214	-0.360302843	-0.158437837	0.035811743	-0.398575024	0.029320961	0.040587829	-0.429188788	-0.213878187	-0.270497264	-0.494728287	-0.146070973	-0.050895975	-0.25577841	-0.210952417	-0.122036289	-0.128823907	-0.1462951	0.049064911	-0.131902441	-0.122117007	-0.110568449	-0.005831611	-0.107880553	-0.151356878	0.199570196	-0.200686031	-0.374498795	-0.111436702	-0.100956309	-0.288888767	-0.242407285	-0.233702248	-0.399750732	-0.034484764	-0.092317673	-0.215188168	-0.052558166	-0.125268903
A_23_P103172	C1orf171	NM_138467	-0.038485668	-0.064791062	0.311005523	-0.331001777	0.228776351	0.028253735	0.641660651	0.304932652	0.171097337	0.222740803	0.051442594	-0.150375379	0.031745311	0.170240992	0.193407906	0.179472546	0.240103217	0.06402949	0.116799707	0.224469039	0.179393214	0.123156364	0.202060278	0.12582508	0.185928825	0.096814629	0.161964578	0.19401183	0.138802312	0.165793085	0.079482509	-0.055205582	0.088388867	0.144670803	0.166667503	0.145413629	0.060555931	0.242634007	0.122572726	0.143293225	0.152413298
A_23_P103180	C1orf171	NM_138467	0.261887866	0.00989373	0.542261691	-0.022624231	0.404246284	0.083051742	0.549900479	0.3345668	0.334799166	0.039943807	0.15310536	-0.203500977	-0.054336724	0.246083426	0.248479965	0.366432918	0.306042882	0.293408077	0.119800994	0.240197359	0.18263898	0.075041762	0.126464105	0.129600993	0.143432022	0.117316388	0.185274606	0.226298651	0.12854659	0.249576576	0.08984985	0.039944083	-0.026634887	0.092151801	0.366838273	0.308277762	0.057319661	0.184135011	0.178972715	0.222905667	-0.048670137
A_23_P103201	PNRC2	NM_017761	-0.299487131	-0.13886249	0.106980851	0.123147687	-0.733716282	-0.650263619	-0.379810775	-0.446118035	-0.688751256	0.042581791	0.022335386	-0.233262297	-0.074750737	0.17759692	0.012098976	0.104128348	0.120962513	-0.032488632	0.215888627	0.19915012	0.137273413	0.172835485	0.238194736	0.106796094	0.111289085	0.121998985	0.151446	0.103233673	0.188226653	0.134899182	0.079803111	0.089031012	0.146921783	0.221219731	-0.02803856	0.322185779	0.176075696	0.090780761	0.022903497	0.089658084	0.18184299
A_23_P103226	FAAH	NM_001441	-0.147552482	-0.272120878	-0.100612386	-0.18965564	-0.205308469	0.026879928	-0.13037387	-0.423511703	-0.111665562	-0.276578933	-0.285816105	-0.687683842	-0.696040445	-0.136261859	-0.147365388	-0.261980867	-0.382716937	-0.230416632	-0.083163677	-0.461175566	-1.166786026	-0.21840988	-0.410653211	-0.489556655	-0.128415461	-0.274769093	-0.858342311	-1.065383694	-0.465087491	-0.646725043	0.024511375	-0.090745768	-0.186573439	-0.033125674	-0.209907379	-0.167521681	0.017101884	-0.223186757	-0.343165257	0.020278225	-0.196754304
A_23_P103232	DUSP23	NM_017823	0.083172208	0.23853799	-0.986713368	-0.048511969	0.187135791	-0.18035057	-0.337371586	-0.739856444	-0.530447104	0.228991289	0.10893279	-0.934686689	0.19477717	-0.317288757	-0.195657901	-0.320583352	-0.288563991	-0.202329943	-0.228520577	-0.145780162	-0.175555483	-0.191779842	-0.184202333	-0.180866734	-0.215629766	-0.243593165	-0.185094464	-0.202316873	-0.049668361	0.22174974	-0.290424212	-0.503356672	-0.223469978	-0.20656289	-0.082852435	-0.414162773	-0.222683353	-0.236261967	-0.081001969	-0.286078393	-0.061459392
A_23_P103248	PIGM	NM_145167	-0.403556316	-0.104234151	-0.160450054	-0.378843929	-0.416425328	-0.401421899	-0.707319032	-0.475086686	-0.577429868	0.082956587	-0.175655391	-0.106059512	0.095256483	-0.142896031	-0.068320531	-0.193508505	-0.131983443	-0.121084592	0.009724091	-0.064461354	-0.373102577	-0.096640543	-0.06703259	-0.235536864	-0.074285732	-0.089103847	-0.260343506	-0.464519287	-0.293685986	-0.277725353	0.099134202	0.02207004	0.077596351	0.107698133	-0.275680492	0.020095621	0.043912242	0.132717765	0.077523167	0.015223671	-0.001801885
A_23_P103256	CFHL3	NM_021023	-0.226315497	-1.038319933	-0.523166694	-0.365294295	-0.204387666	-0.908246124	-0.513536711	-0.79706123	-1.144493525	-1.086356853	-0.544590939	-1.355983202	-1.080542927	-0.062326468	-0.284244385	-0.261793456	0.109952609	-0.521123573	-0.160386919	-0.154318699	-0.112873206	-0.164572827	0.572080886	-0.003920253	-0.359957244	-0.262575037	0.256520955	0.051642042	0.022486608	0.391144078	-0.332253899	0.034619275	-0.278139708	-0.343998135	0.047373041	-0.370182266	-0.397327386	-0.670177186	-0.208546335	-0.479464162	-0.271639785
A_23_P103269	LOC51336	AF242772				-0.003783285			-0.080148333		0.26197958				0.487580429						0.003591053											-0.109755514	0.280996117	-0.081040182	0.211878344	-0.158462632	0.221588001						0.014818723
A_23_P103276	KTI12	NM_138417	-0.019873494	-0.073925226		-0.014434309		-0.07787371	-0.184445273	-0.130668871	-0.574429692	-0.342867959	-0.01195671	0.037610392	0.243685355		-0.144016097	-0.191927293	-0.132993258	0.360196425	-0.033927085	-0.00663234	0.117537863	0.008864462	-0.119109945	0.045470445	0.089874583	-0.210670844	0.005674642	0.051757545	-0.053704907	0.017252147	-0.1306511	-0.060734206	-0.10319053	-0.068186696	-0.187250886	0.204069362	-0.116860432	0.219500724	-0.180079346	0.011091739	-0.064365438
A_23_P103282	TMEM59	NM_004872	-0.958965706	-0.764867092	-0.458625199	-0.400528975	-0.848676627	-1.125209898	-0.831975845	-1.515856652	-1.557269202	-0.405266296	-0.264691945	-0.747259705	-0.217643929	-0.084799284	-0.092377451	-0.176756747	-0.101887791	-0.208254037	0.032655589	-0.034144732	-0.42082293	-0.039912102	-0.015858141	-0.157422019	-0.144037603	-0.111072471	-0.163564738	-0.373382997	-0.20546195	-0.099758093	-0.015331907	-0.047454059	-0.176681217	-0.097690236	-0.24881697	0.028334554	-0.013888194	-0.24878821	-0.159928386	-0.033152475	-0.248098282
A_23_P103310	S100A7	NM_002963			0.329110391		-1.249983261	0.143102881	0.089340653	-0.049212556	0.100707005			-0.026826778	0.207165432						-0.126204431	-0.102101005		-0.091117238	0.229941062	-0.169322631	0.159546142		-0.365520483	-0.052029795	-0.008551033	-0.226353271	0.013671395	-0.040643138	-0.408412977	-0.109375602	0.161780365	0.007943219	0.180157688	0.177330298	0.03778707		0.094196348
A_23_P103315	A_23_P103315	A_23_P103315	-0.060213758	-0.02901996	-0.059754882	-0.114007747	0.097970083	0.021996577	-0.038736878	-0.00961037	0.113744046	0.023050402	-0.025611441	-0.10966354	-0.225401908	-0.085593128	-0.026946159	-0.091873313	-0.077102636	-0.024753669	-0.062156323	-0.011943489	-0.199397044	-0.085161662	-0.111515065	-0.057114166	0.018028437	-0.065420439	-0.076945704	-0.037777073	-0.000597967	-0.078307023	-0.098581235	-0.057904322	0.055211782	-0.004740964	0.173490016	0.022598756	-0.086863337	-0.039488397	-0.023483126	0.027528158	-0.046131237
A_23_P103328	PTGER3	NM_000957						-0.052944715			0.013888243						0.139488098		0.231238685		0.470619667		1.049566482	0.519795227		0.34102628	0.186483056		0.255373909	0.903132519		0.552535966	0.48540011
A_23_P103334	KIAA2025	AB095945	0.446080247	0.125756839	0.409890864	0.541047779	0.617751965	0.46589483	0.261249685	0.209301835	0.462818083	0.47349981	0.214683596	0.030449204	0.253676652	0.255523395	0.261952519	0.422907045	0.112571654	0.185377828	-0.035522443	0.11656024	-0.02544355	0.02379973	0.054746478	0.04727572	0.010043395	0.122994841	0.091281769	0.159965106	0.165450635	0.165189188	0.145548617	0.135939722	0.211920159	0.151475107	0.065686309	0.117345292	0.048683247	0.082616059	0.117140531	0.190889383	-0.084772897
A_23_P103349	OCLM	NM_022375			-0.167106065			-0.018441681	-0.245023822	-0.242352203		-0.172437487	-0.242298699		-0.24270542	-0.323702223			-0.051498968		-0.315414385	-0.047677172	-0.45065382			-0.404122454		-0.149589008				-0.443052476	-0.44178052	-0.36607129	-0.23940045	-0.236687961	0.106793054						-0.625627586
A_23_P103361	LCK	NM_005356	-0.012469504		-0.219474188	-0.141128685	-0.061960447	-0.373833627	-0.306696642	-0.589966582	-0.906282668	-0.600193642	-0.184997566	-0.420691557	-0.510044736	0.118196904	0.296195202	-0.125884753	-0.163603594	0.077123395	0.027249982	-0.255487876	-0.739480385	0.168003156	0.086185579	0.236221579	-0.422818745	-0.073601646	0.333729313	-0.230096035	0.403021112	0.196035832	0.136674343	-0.17121547	0.040397474	0.061739806	0.067090733	0.04646978	0.182246136	-0.050217189	0.01558672	0.082604807	0.23508455
A_23_P103371	ADC	NM_052998			-0.146250644	-0.05131147		-0.170345849	-0.205350957	-0.266578825	-0.211604841	-0.128450715	-0.359373924	-0.863549147	-0.118804054	-0.055595696			-0.16696761		-0.149511716	-0.228113444	0.069488684	-0.219296009	0.143758156	-0.079717375	-0.37450298	-0.047506881	-0.180736028	-0.140100777	0.034560745	-0.020823244	0.010514131	0.01450125	-0.166931231	0.107543506	-0.083731427	0.007798229	0.142368879	-0.08364394	0.107368351	-0.405309758	-0.397384743
A_23_P103398	PSEN2	NM_000447	0.174570823	0.322735982	-0.298244028	-0.368421015	-0.36508944	-0.032611269	-0.581623153	-0.342298523	0.023612806	-0.198778458	-0.220290469	-0.591257804	-0.987414659	0.039042642	-0.050633838	-0.04304245	-0.011717044	0.092088674	0.062099895	0.024948147	0.104563512	0.023615273	0.06646882	0.10993577	0.076241196	0.090648468	0.108380071	0.083021657	-0.104408597	-0.02077034	0.109205779	0.029033522	-0.072380493	0.089786112	-0.131640352	-0.159938615	0.066114065	0.155990766	-0.037183399	0.071371375	0.076564276
A_23_P103405	LOC440722	AK023086	0.235212816		-0.069708075		-0.101656231	0.123386736	0.263470511	0.647547204	0.321945257	0.908770172	0.17566053	0.20936386	0.068660253	0.191009505	0.204983159	0.054574486	0.366940825	0.74621452	0.34703234	0.454554875	0.282791872	0.453209494	0.485934962	0.154664665	0.454842112	0.261168314	0.611785468	0.328430518	0.366497958	0.050392007	0.259696686	0.184884202	0.270153117	0.057942584	0.468604986	0.206472341	0.805074995	0.438659028	0.153138209	0.28739445	0.919722046
A_23_P103414	YTHDF2	NM_016258	0.092639393	0.053415338	0.251176204	0.1093188	0.153421021	-0.295363943	-0.132981621	-0.81191244	-0.175297818	0.110879235	0.10937329	0.28616479	0.006185385	0.133074306	0.163605883	0.156043403	0.117893113	0.005247455	0.018285389	0.117760352	0.026087897	0.10935764	0.111886336	0.225942324	0.159577858	0.153975113	0.156611215	0.100143333	0.200606702	0.111437184	0.035690493	0.111643232	0.157225958	0.17335134	-0.03405416	0.195489379	0.160434546	0.09727397	0.022074754	0.141100496	0.171898937
A_23_P103424	RGS8	NM_033345		0.386428775				-0.010990994	-0.072572911				0.035226653		0.111464383						-0.043778121			-0.304055739				-0.148652148				-0.097747436	-0.174471265	-0.024261444		-0.050813167				-0.316345625
A_23_P103433	C1orf102	NM_145047	0.185161407	0.103903407	-0.111963588	0.592702514	0.028742023	0.15581525	0.169738261	-0.286638049	0.036964985	-0.187970797	-0.16129358	-0.241523257	-0.472777612	0.016143472	0.029615774	0.040652805	-0.054637339	0.09503866	0.023953809	0.073567014	0.093850319	0.00705657	0.113904229	0.125460747	0.016165038	0.16592783	0.102141567	0.112277585	0.002349973	0.107286716	0.152642417	0.044545303	-0.046436065	0.073205903	0.100459041	0.090260736	0.064136341	0.001706493	-0.001994937	-0.038897526	0.027624049
A_23_P103442	C1orf149	NM_022756	0.042354065	0.162496013	-0.194401963	-0.264435939	-0.182158392	-0.618552854	-0.6495696	-0.649756212	-0.817837	-0.173496177	-0.185937049	-0.305379719	-0.098367698	0.087976481	-0.090097319	0.004239939	-0.013724755	-0.131286868	0.124034556	0.311683995	-0.201741352	-0.123476237	-0.089965624	-0.165316799	-0.001569391	-0.145891535	-0.173324616	-0.311575231	-0.291566924	-0.129384467	-0.236099214	-0.104375513	-0.077673724	-0.190027976	-0.359841049	-0.227917854	-0.047173675	-0.024671818	-0.223164994	-0.05660329	-0.172433911
A_23_P103454	AE2	NM_032264	-0.067637219	-0.061928515	0.219729924	0.337086973	0.218440442	-0.175737957	0.016877195	-0.582298259	-0.015517761	0.042264982	0.315408057	-0.050713962	0.162095381	0.142941437	0.115889581	0.2500811	0.129244367	0.383208322	0.200511057	0.158299776	0.121144254	0.165621633	0.164470592	0.027980072	0.0826711	0.132937675	0.115408567	0.022599208	0.19653527	0.157915845	0.285030665	0.160003757	0.161342895	0.17090517	0.035813919	0.113694755	0.225362239	0.163896323	0.136308336	0.23513891	0.121188837
A_23_P103465	PLA2G5	NM_000929	0.12388169	-0.040820549	0.037863956	-0.158057318	0.314346951	0.296111002	-0.331069593	0.195401535	0.445268594	-0.387480152	0.115853728	-0.929329495	-0.152573321	0.212065007	0.153639321	0.185830064	0.439133301	0.375955099	0.20917275	0.026205825	0.051180374	0.129305356	-0.109437982	0.203497769	0.229792405	0.193097624	0.170742721	0.46323261	-0.199051604	-0.045409658	-0.185094114	0.094947237	0.09328066	0.214098846	0.063376169	0.006879472	-0.043739898	0.304528398	0.332069807	-0.05919068	-0.033073036
A_23_P103476	UBIAD1	NM_013319	-0.173224433	-0.215167799	-0.103495752	-0.143217841	-0.220751389	-0.160832226	-0.217074796	-0.123755514	-0.039127415	0.25394452	0.089859254	-0.020176719	-0.334334386	-0.133246243	-0.145097961	-0.287882515	-0.291239691	-0.051914968	-0.143507007	-0.138857809	-0.014434065	-0.111117477	-0.185663647	-0.124965643	0.036268286	-0.172869825	-0.159275866	-0.300512534	-0.142822173	-0.274021472	-0.026804205	0.018890876	0.020121327	-0.120501293	-0.188358476	-0.12392488	0.04106791	0.094828511	-0.096943725	-0.06432262	-0.117880175
A_23_P103486	CYP2J2	NM_000775	0.610040109	0.600940086	-0.223821517	0.127613449	0.593859571	0.82864805	0.720969469	-0.147215935	-0.149305103	-0.330990031	0.121584824	-0.078388789	-0.113783255	0.007337255	0.234795185	-0.159267642	-0.238305737	-0.022481152	-0.125608561	0.168805487	-0.981127729	0.323970767	-0.120391277	-0.170920979	0.531161476	0.581140035	-0.20691827	0.627653793	0.246277186	0.076565198	-0.105528403	0.295412274	0.464540098	0.472338961	0.464517081	0.976232843	0.1067291	0.810737278	0.672937176	-0.222028662	0.164895851
A_23_P103496	GBP4	NM_052941	0.23379726	-0.116157551	-0.282081745	-0.305932774	0.361401313	0.312705396	-0.539664563	-0.110212615	-0.4544416	-0.736081422	-0.609777318	-1.078638624	-1.338940146	0.140242536	-0.100484149	0.149355291	-0.0163828	-0.141026832	-0.302781337	-0.382848324	-0.729067738	0.047331629	-0.214378486	-0.137018287	-0.441240783	-0.308069089	0.065688143	-0.351148527	0.093142282	0.189896962	-0.370915072	-0.291290338	-0.281665656	-0.566463586	-0.024315611	-0.441195935	-0.668896734	-0.707005636	-0.166172846	-0.432862157	-0.617040465
A_23_P103503	MDM4	NM_002393	0.298286792	-0.149145859	0.262138184	0.770499192	0.993265947	0.385499914	1.107012663	0.301753304	0.779883307	0.417831663	0.133714433	0.10258136	0.24229069	-0.032353632	0.004452787	0.064781339	0.017610987	-0.070543227	-0.161094354	-0.122393865	-0.243087759	-0.208230889	-0.131183349	-0.186481528	-0.05706619	-0.181891851	-0.143950492	-0.145173288	-0.076479992	0.139479995	-0.094680793	0.02483773	0.020179172	0.049378178	-0.098577576	-0.162589892	-0.047832302	-0.060937439	-0.183509718	-0.25591686	-0.106515345
A_23_P103511	AK125122	AK125122	0.603860439	0.718780697	0.130631588	-0.105450905	-0.059280269	0.562655808	-0.337177441	0.873347434	0.171213409	-0.095272979	0.581430166	0.61420871	0.765167402	-0.143406175	-0.016738828	0.041142044	0.015335482	0.189383124	-0.00232266	0.09106913	0.275417897	-0.093313757	0.034546374	-0.093906565	0.080450088	-0.160067699	-0.225192673	-0.016686549	-0.06314371	-0.201792291	-0.050771544	-0.181269938	-0.098748699	-0.031006765	-0.192464493	-0.335703343	-0.170676607	0.063288298	-0.017564789	-0.116606809	-0.1196553
A_23_P103522	SELL	NM_000655													-0.071738906	-0.030090761	-0.12749021	-0.13895032		-0.283520073	-0.012117775	-0.057812534		-0.134887159		-0.013423601				-0.115584294	0.096031063		-0.19487379	-0.102329874	-0.10559545	-0.246553019	-0.048577258		-0.455967707	-0.412559691
A_23_P103532	GPR161	NM_007369	0.004968387	-0.11770379	-0.127861514	-0.197704992	-0.00041102	-0.114661031	-0.263746309	0.084303067	-0.047924894	-0.328839706	-0.244817202	-0.22038446	-0.034946833	-0.01608604	-0.081997883	-0.033975001	-0.02355733	0.130370224	-0.09727018	-0.453750552	0.190410301	-0.186193326	-0.187303519	0.113591304	0.090131374	-0.063542012	0.224247881	0.091180972	-0.212211663	-0.173066675	-0.234779625	-0.03079329	-0.256538158	-0.094701265	-0.170140404	-0.333824905	-0.230149107	-0.269990207	0.016365045	-0.15856754	-0.038487721
A_23_P10356	ADAM28	NM_021777		0.405742067					0.149809637	-0.19454822		0.17753223		0.374041079	1.234724455		0.302661711		0.501148049	0.331495405	0.492204926	0.960468698		0.749856855	0.525898763	0.416490698		0.372133991	0.648421152	0.46715389	0.883434887	0.382701072	0.14709777	0.075829876	0.574553661	0.524176343	-0.0390767	0.232962851	-0.032771548	0.205349084	0.516196722		0.125936246
A_23_P103561	NAV1	NM_020443	0.722460524	0.164219947	0.576728331	0.22839445	0.521190853	0.660288244	0.602357373	0.768902778	0.707026599	-0.023744163	0.439175884	0.673246382	0.746099218	0.100849836	0.067400301	0.124953143	-0.025079042	0.427685781	-0.239077037	-0.364826083	0.184619833	-0.236612013	0.007754807	0.15017501	-0.097306619	0.095978869	0.292138581	0.244875725	0.153457474	0.22056243	0.003597189	0.141536605	-0.043405487	-0.134681544	0.349717534	0.144838257	-0.198409573	0.02866966	0.158030168	-0.240618959	-0.216026192
A_23_P103571	MAN1A2	NM_006699			0.172856237	0.233126673		0.014593549	0.043624045	-0.312257763	-0.026272941	-0.025729963	-0.207097671	0.074936045	-0.133003586	-0.023587328	0.179567438	0.335727363	0.47052266	0.103114173	0.282064963	0.408025949	0.126206364	0.45275691	0.022323299	-0.074872451	0.02827872	-0.028697276	0.191974392	-0.032095779	0.018213219	0.276562384	0.189733104	0.457810839	0.232971433	0.240673882	-0.101016898	0.393910984	0.196561421	0.228158937	0.569939204	0.443371326	0.28721269
A_23_P103588	HMGCS2	NM_005518	-0.164303108	-0.272503132	-0.687847639	-0.665839847	-0.345802689	-0.015643489	-0.44923788	-0.294778057	-0.322687677	-0.512906223	-0.149679764	-0.839583252	-0.725821703	-0.580564514	-0.21557507	-0.653996168	-0.44164346	-0.257513735	-0.187067838	-0.394561928	-0.866751638	0.097567923	-0.27125847	-0.535934496	-0.00312127	-0.425147377	-0.922312461	-0.861359922	-0.318253264	-0.74274664	-0.058797339	-0.176181002	-0.468500354	-0.493732176	-0.479200739	-0.014650896	-0.096175062	-0.626678379	-0.287159658	-0.338742418	-0.713214055
A_23_P103601	MAN1C1	NM_020379	-0.840712647	-0.880762276	-0.00218772	-1.039101459	-0.699455011	-0.52415928	-0.160643301	-0.671519428	-0.787757242	-0.409728314	-0.447807824	-0.564787533	-0.992899139	-0.094917035	0.023346582	0.0109767	-0.013077874	-0.052302198	-0.149287466	-0.253569337	0.011020439	0.101394772	0.072735278	0.127053354	-0.154438366	-0.56480407	0.064266859	0.114453555	0.132480049	-0.075833521	0.126360552	0.318500229	0.203124611	-0.08504676	0.03250657	-0.258845372	-0.268371285	-0.111938966	-0.104708451	-0.204912729	-0.151981391
A_23_P103617	ANXA9	NM_003568	-1.347241512		-0.011787256			0.468589939	0.194640406	-0.102206372	-0.175279451	0.259551011	-0.304802922						-0.090572067	-0.238455234	-0.316442636	-0.074021024		0.010999771	-0.185415815	0.16488863	-0.221216858		0.264914122		0.120696553	0.001617595	-0.345617789	-0.3552761	-0.180181003	-0.101750925	-0.056686318						0.093044444
A_23_P103628	FLJ10359	BC011983	0.020372922	-0.090386967	-0.087241383	0.254958395	-0.023801029	0.256666432	0.289120199	-0.371077972	0.203195616	0.349083558	0.239843322	0.252831622	-0.193473361	-0.150955233	-0.069552601	-0.061497452	-0.084668279	-0.102467117	-0.06376898	0.054440391	-0.042601751	0.06185369	-0.06868772	0.037339744	0.029415396	-0.02343573	0.014643975	-0.092315762	0.117927409	0.098481598	-0.041399997	-0.00386086	0.119142798	0.073482238	0.042466138	0.144200429	0.012184859	0.251887204	0.035982162	-0.007448797	0.023470897
A_23_P103631	EBNA1BP2	NM_006824	0.163839147	0.259370604	0.05841099	0.174916664	0.142639019	0.073634352	0.230425208	-0.149654251	0.213715361	0.076208513	0.384003636	0.293011171	0.23240521	0.09214132	0.128311748	0.106275518	0.184023653	0.112167742	0.154494298	0.220988418	0.210098955	0.190783044	0.136146992	0.179580403	0.179347796	0.171296816	0.190662977	0.120860162	0.211030309	0.156180891	0.144135104	0.10125388	0.116978267	0.148638318	0.262045683	0.148254309	0.255938008	0.231239068	0.201456969	0.130270266	0.348322189
A_23_P103661	YY1AP1	NM_139118	-0.538140871	-0.520524473	-0.183918619	-0.064835159	0.197688193	-0.010098974	-0.045590295	-0.23514646	0.090191058	0.139221979	-0.035621186	-0.091031945	0.357859612	-0.105730745	-0.053893651	-0.126854391	-0.189638296	-0.038656311	-0.054249823	-0.161997706	-0.121462799	-0.054415488	-0.10599644	-0.039343214	-0.116589507	-0.080400842	-0.003080028	-0.072296821	-0.038257873	0.054435848	-0.042103207	-0.037058078	-0.020107978	0.003098133	-0.077862796	-0.209629828	-0.132517116	-0.128500604	-0.132906451	-0.146760378	-0.060300735
A_23_P103672	NES	NM_006617	-0.38845357	-0.547971367	-0.537581045	-0.640148179	-0.649089122	-0.359653228	-0.432642732	-0.263827266	-0.356224595	-0.596522214	-0.222638944	-0.670380705	0.035557273	-0.027871448	-0.01001366	0.002271537	0.151452065	-0.011028666	-0.187085552	-0.613158277	0.35968383	-0.140991452	-0.177645938	0.113877642	-0.072575849	-0.061549718	0.232019086	0.471812606	-0.083643915	-0.239581763	-0.409532563	-0.055098135	-0.40519124	-0.320367428	-0.24607102	-0.489420562	-0.533457136	-0.308540444	-0.17205978	-0.326960958	-0.283149772
A_23_P103690	C1orf2	NM_006589	-0.192412548	-0.199400532	0.042893187	-0.070480897	-0.17396497	0.143970769	-0.153709871	0.283071491	-0.07681601	0.398223946	0.027968174	-0.070226341	0.08251521	-0.248731717	-0.215763826	-0.198903162	-0.241622226	-0.057058943	-0.144844271	-0.267436147	0.149012556	-0.175766168	-0.17083181	-0.111777654	-0.12049974	-0.195546235	-0.065448942	0.020480679	-0.09353406	-0.178902551	-0.077613337	-0.035938135	-0.103214461	-0.097838832	-0.168851619	-0.379323481	-0.233405039	-0.123908569	-0.06057671	-0.13003495	-0.105954799
A_23_P103698	MAPBPIP	NM_014017	-0.486131343	-0.265535631	-0.205165353	0.061917755	-0.838730211	0.090275478	-0.093955752	-0.458695893	-0.186757011	0.289205142	-0.101865354	-0.011148039	0.050680765	-0.150940599	-0.123228002	-0.246356263	-0.14728112	-0.059406687	0.04001787	-0.03697077	-0.174896198	0.00049254	-0.100223805	-0.150153483	-0.034422714	-0.070605123	-0.158742785	-0.062541039	-0.187040509	-0.1524319	0.009198076	0.085256703	0.108080842	0.006034235	-0.103163122	-0.063749612	0.065958686	0.104137936	0.054085035	-0.07310835	-0.096576695
A_23_P103703	HSPB7	NM_014424	-0.028987215	-0.010427284	-0.476703025	-0.368801042	-0.314010245	-0.817689982	-0.814765006	-0.617926347	-0.957855858	-1.24836992	-1.378968718	-1.109285479	-1.069005143	-0.003908556	-0.267536106	-0.019816179	0.116242069	-0.230475728	-0.425426214	-0.614164749	0.485629875	-0.397953446	0.068586962	0.044368677	-0.362305717	-0.04501676	0.064237373	0.872900831	-0.458456952	-0.240551498	-0.575773749	-0.195411291	-0.597673001	-0.218979793	0.014712778	-0.644574015	-0.63738123	-0.472548433	-0.274073084	-0.607847805	-0.494260457
A_23_P103720	AGMAT	NM_024758			0.441819177		0.280381783	0.307147967	0.35079435	-0.081871585	0.217068131	0.364898998	0.637356259	0.621848764	-0.351213188	-0.192210465		-0.231847605		0.450685062	0.129199948	0.102593772	-0.259303826	0.131275401	0.014916787	-0.341521511	0.314555731	0.192252144	-0.365137824	0.393476743	-0.141186843	-0.070991891	0.480474828	-0.037480498	0.069206375	0.319133169	0.319037532	0.541182051	0.864510554	1.096659355	0.643422316	0.896278963	0.465154879
A_23_P10374	KIAA1002	NM_014925	-0.011720616	-0.107104609	-0.089213193	-0.166022259	0.090419317	-0.002930741	-0.044308421	0.049307025	0.264501552	0.088318394	-0.022250886	-0.032814975	-0.141167435	-0.003738262	0.013032141	-0.035152208	-0.132894855	0.073048225	0.012340311	0.001784977	-0.0984199	-0.013962242	0.115078119	0.010426824	0.038708631	0.154944192	-0.055124901	-0.010072013	-0.117537622	-0.18489383	-0.027930715	0.026253463	-0.012393175	-0.081072994	0.006885077	-0.144328832	-0.007549011	-0.043017601	-0.032809551	0.076795972	-0.009623448
A_23_P103743	AF118066	AF118066	-0.092709727			-0.063033837	-0.033638594	-0.123461802	0.175263914				0.193039185		0.283314066						-0.221214037						0.06207389	0.108967069			-0.104482414	-0.236304263	-0.207028504	-0.021643363	-0.044543896	0.12822909	-0.160982623				0.004848181
A_23_P103756	OVGP1	NM_002557	0.159925528	-0.092305001	0.155653767	-0.08299726	0.086323344	0.634489912	0.639576305	0.08617217	0.66826616	0.171556214	0.211767629	0.335649381	-0.167792054	0.04810204	0.050111886	-0.261569339	0.040796155	0.376982278	0.082410645	-0.179167291	-0.094119492	-0.031612243	0.02877597	-0.049110298	0.322241183	0.273129023	-0.143905547	-0.116530809	-0.000624269	0.000531109	-0.063418987	0.145549876	0.386063257	0.072784949	0.578458111	0.666335582	-0.075040063	0.270085406	0.338752767	0.389737225	0.093283907
A_23_P103765	FCER1A	NM_002001			-0.137854662		-0.158418676	-0.569234649	-0.47618747	-0.312145877	-0.454262197	-0.768791721	-0.502950285	-0.759699587	-0.763634555	0.349084713	0.311167991	-0.011938978	0.473996436	0.324369328	0.415421226	0.252873493	-0.312421877	0.308764958	0.614801638	0.536444175	-0.166813355	0.569279852	0.852316485	0.248366771	0.854151061	0.758066697	0.285216638	0.365195413	0.311353212	0.445108857	0.087496177	0.127768268	-0.231762049	-0.376358824	0.451433173	0.433976099	0.8515505
A_23_P103775	LRRC8C	NM_032270										-0.079914545	0.193520585	0.199958205	0.674396149	-0.052937223			0.209275362		0.339395136			0.369700306	0.579806093	0.154530232			0.3317488		0.608663525	0.697380093	0.16272402	0.226634754	0.291143141	0.002083294				0.156134612	0.148050363
A_23_P103787	HIPK1	NM_198268	0.266750662	0.086341874	0.270820337	0.277006938	0.203117298	0.03308374	0.218378823	-0.046623818	-0.118166517	-0.190645786	0.115406832	-0.048118639	0.128205084	0.120823943	0.175516397	0.158557716	0.083217706	0.10551071	-0.06415668	-0.068549451	-0.033341669	-0.150914513	-0.134828926	-0.067803557	-0.065184988	-0.015560334	-0.048055874	0.037238908	-0.020982555	0.074532065	-0.119244818	-0.015102437	-0.075789563	-0.048341923	-0.026779518	-0.229077448	-0.216593203	-0.149448856	-0.138085241	-0.163263629	-0.240534724
A_23_P103795	VANGL1	BC000907	-0.090909864	-0.043329866	-0.052061106	0.140164377	-0.25752416	-0.10680407	-0.074034249	-0.593642104	-0.255675715	-0.126264075	0.028358136	0.604434975	0.334210409	0.028571716	-0.008132282	-0.012603604	-0.058944391	0.022712723	0.091213403	0.032226617	0.077615853	0.116062472	0.174695251	0.085752969	0.150331595	-0.04726129	-0.036376024	-0.050411748	0.136923702	-0.043847401	0.167182426	-0.018414901	0.073424582	0.156194102	-0.12013668	0.155643045	0.233096976	0.296806914	0.090340507	0.012513628	0.161774708
A_23_P1038	JARID1B	NM_006618			0.37479857	0.462649936	0.811947953	0.48765975	0.383354718	0.314193833	0.622108822	0.627666566	0.376191221	0.1655736	0.179644517	-0.144569038	-0.08253677	-0.020242011	-0.055998061	0.089458255	-0.108690741	-0.179383776	-0.230694309	-0.174856576	-0.172961957	-0.209993869	-0.04963593	-0.218225587	-0.232658548	-0.303265425	-0.146198471	0.017994661	0.04524968	0.114218359	0.124014894	0.036352554	-0.066140624	0.046028326	0.190195552	0.119756744	-0.07447044	0.152734609	-0.168937254
A_23_P103803	FCRL3	NM_052939	0.04922526	0.223787269	-0.390853334	-0.29070674	-0.185803729	-0.019889255	-0.20443416	-0.446577711	0.257043491	0.137664591	-0.287026565	-0.119914805	-0.702967518	-0.034407108	-0.267274694	-0.281350593	-0.195204057		-0.50812928	-0.125990195	-0.401227187	-0.436433504	-0.361401976	-0.292913775	0.033830266	-0.585171144	-0.323441413	-0.072105431	-0.34911699	-0.560542475	-0.489952143	-0.469492766	-0.211705747	-0.265787172	-0.072393793			-0.317622258	-0.826511637
A_23_P103812	FAM5C	NM_199051	-0.025010915			-0.214869851	-0.025336393	-0.426877756	-0.127549574	-0.487406925	-0.44997476	0.625835014	-1.115865665	-0.804914456	-0.939964583	0.225893147	0.21895265	-0.067574311	0.213637	0.330334898	0.478156146	0.439122331	-0.463824821	0.350626001	0.177987318	0.088236727	0.436801683	0.203765227	-0.352979459	-0.367651685	0.111238986	-0.176871348	0.391705651	-0.084164166	-0.18025868	-0.17919555	0.002600067	0.236231967	-0.097621871	0.773941667	0.419616148	0.343074953	0.711049554
A_23_P103824	THC2249577	THC2249577	-0.107319171	-0.174799911	-0.090953436	-0.081325722	0.048708695	-0.210365776	-0.128444649	-0.228352715	-0.113235346	-0.064805544	0.086834883	-0.228992675	-0.106716048	-0.148241561	-0.06912446	-0.058200369	-0.277175882	-0.177079124	-0.025925368	-0.150281691	-0.212424789	-0.117818474	-0.15402507	-0.229978906	-0.132478298	-0.164025905	-0.191582336	-0.168139771	-0.148672106	-0.206460293	-0.014596752	-0.070026818	-0.104421807	-0.082244811	0.146948095	-0.329204772	-0.168323279	-0.196386046	-0.245622642	-0.149344865	-0.066359083
A_23_P103837	UBAP2L	D63478	-0.148855578	-0.329861453	-0.193301691	0.115265651	0.121828314	0.168152333	0.084985797	-0.08233702	0.305284087	0.476082393	-0.070757674	0.275440896	0.308772467	-0.328062776	-0.188516836	-0.271985816	-0.315128031	-0.16559166	-0.191719651	-0.148165304	-0.13283185	-0.137232843	-0.182468183	-0.134217916	0.043967714	-0.237855637	-0.20570156	-0.164418436	-0.027481356	-0.189652656	-0.026022357	-0.015453056	0.031169637	-0.033315152	-0.166288512	-0.322450033	0.040220964	0.025027515	-0.255308662	0.042324797	-0.056112881
A_23_P10385	DTL	NM_016448			0.490056283			1.086023758	1.131581269	-0.007068961	1.39892503	0.422802408	0.912230353	1.390132556	1.544404149		0.295728928	-0.499078695			-0.195210628	0.249765729		0.421166469	0.16943495	0.397276996	0.236775237	0.360659535	0.614952984	0.267084184	0.631682599	-0.000625662	0.175592259	0.132530764	0.676291087	0.021658279		0.049777756		0.008010057	0.280333766	-0.156024561	0.193740175
A_23_P10385	DTL	NM_016448	0.326330038		0.655522849	0.329716244		0.976285436	1.284510033	0.138672371	1.434436108	0.619388237	0.803375886	1.510307166	1.570688788	-0.032889862				0.198329534	0.102672233	0.406466667		0.625916002	0.290992245	0.490035428	0.033901569	0.373089099	0.63179657	0.226264166	0.669337135	0.210900596	0.031779556	0.440487559	0.911954299	0.754849785		0.397216022	0.021002491	0.585538746	0.559057736		0.343517754
A_23_P10385	DTL	NM_016448			0.799673375	0.298027475		0.755557303	1.100392227	-0.08710335	1.465468077	0.405518432	0.824308766	1.514009564	1.539595715		-0.014953268				-0.06591034	0.200035588		0.425548351	0.349056144	0.558760114		0.242444936	0.596828669		0.703081425	0.233943376	0.16232792	0.462502052	0.440055939	0.264103643	-0.115007832	0.378413115		0.341888157	0.545067139		0.153623387
A_23_P10385	DTL	NM_016448			0.72897439	0.373961423		0.938201157	1.159591207		1.463671905	0.134521032	0.925231538	1.525706632	1.539295305	-0.088556372				0.201032076	0.060878525			0.489471963	0.293802464	0.523869124		0.279157943	0.571173636	0.167892158	0.598744415	0.056516153	0.104799283	0.708607353	0.659419853	0.395605763	0.082105837	0.430650775		0.52445462	0.483394433		0.396587359
A_23_P10385	DTL	NM_016448			0.495688966	0.09610741	0.076651055	1.034639595	0.975549821	0.510629847	1.451241643	0.062635387	0.81338246	1.538203955	1.544534796				0.268324784		-0.053643974			0.501686054	0.178196628	0.273276547		0.370290682	0.654760716	-0.159388563	0.607001873	-0.015753146	0.174477444	0.886776268	0.896115394	0.190937822	0.225069744	0.454237165		0.275852395	0.533586032		0.311588888
A_23_P10385	DTL	NM_016448			0.410634777	0.08048876		0.836624547	1.051029365		1.513649469	0.396538637	0.769409745	1.549771776	1.571701283		0.245436831		0.239144413	0.091206827	-0.150272688	0.25975223		0.474678803	0.317038797	0.511964605			0.460833385	0.210091745	0.536038476	0.014736169	0.024659646	0.569556111	0.66243916	0.269754164	-0.076882974	0.398236264		0.546913879	0.513862242		0.321834583
A_23_P10385	DTL	NM_016448	0.375656162		0.15353761	0.136382269		0.797292255	0.697843923		1.319943566	0.316344352	0.684947845	1.297339439	1.359681077		-0.05381335	-0.095833344	-0.406292393	0.062151033	-0.297767712	0.140961782		0.338526538	0.108645373		-0.037263717		0.555434795		0.155320552	-0.282092126	-0.128553026	0.491333571	0.214852807	-0.003950695	-0.072811626	0.046431289		0.19358479	0.172622753	-0.096328813	0.158941007
A_23_P10385	DTL	NM_016448			0.722256113	0.341754255		0.912978422	0.97449134		1.486133817	0.521968416	0.856783217	1.471326744	1.542209421	-0.068685831	-0.015979369	-0.006394531		0.14450676	0.549030429	0.221415589		0.435880323	0.388741428	0.547529816		0.240706791	0.670098182	0.211104747	0.67777406	0.509108692	0.182049079	0.431537044	0.758233035	0.105747936	0.146176341	0.387780946		0.523058034	0.527429272		0.258305822
A_23_P10385	DTL	NM_016448	-0.251947322		0.583168934			0.964796965	1.068663047		1.417280584	0.482154468	0.834998171	1.48511527	1.550267144		0.22872361	-0.062684195						0.479225414	0.175964364	0.116507762		0.054786565	0.565812795		0.686240444	0.393147612	0.240469966	0.378540608	0.942147034	0.748862873		0.427333078		0.468075981	0.356528758		0.151791677
A_23_P10385	DTL	NM_016448			0.651348445	0.110027303		0.625361431	0.693881848		1.331515126	0.5310495	0.881399131	1.476062741	1.521778351					0.313865351		0.231728005		0.395074746	0.12484821	0.044853237	0.555736812		-0.861629801	0.078557735	0.567647455	0.449494879	0.388694704	0.829986679	0.560830563	0.496719865	0.214417551	0.400459092		0.441405985	0.412746312		0.20493895
A_23_P103864	TTC13	NM_024525	-0.068980685		0.352615084	0.484522167		0.526873607	0.401828327	-0.335290597	-0.410787358	0.813637903	0.912769945	0.608408897	0.445308004	0.449819053	0.347095917	0.389810477	0.183570381	0.176133691	0.222244266	0.3146968	0.46288691	0.41332922	0.160110199	0.233763693	0.363614303	0.18850621	0.300227536	0.354523513	0.290337623	0.334219794	0.343004967	0.247738059	0.351244656	0.265988321	0.058509658	0.498705403	0.41111882	0.996995946	0.461554638	0.308040719	0.745522023
A_23_P103877	LRRC38	CR622769			-0.044678931	-0.063993391			0.108391707			-0.14810361			0.27694607	-0.044049455			-0.050832729		-0.037227066	-0.03339882		-0.464082652	0.085108286					0.930997347		-0.192147022	-0.12818145			-0.197901674	0.119105605				-0.14428437
A_23_P103885	AURKAIP1	NM_017900	0.034584409	0.107150554	0.007019309	0.001380553	-0.079110403	0.202768918	0.652079526	-0.094836088	0.133158102	0.181165426	0.175799237	0.267508997	-0.039658745	-0.087788231	0.005198943	-0.065091235	-0.108103555	0.129938612	0.000513496	-0.093428877	-0.002134435	-0.044902503	-0.045436748	-0.014488453	-0.031862377	0.000213234	-0.030318647	0.040473166	-0.098040324	-0.08934073	0.011017304	0.050103808	-0.010359528	-0.016313072	0.095200919	-0.112983025	0.023797583	0.018430995	0.067899408	0.044841279	-0.090312989
A_23_P103897	SPATA1	NM_022354						0.233308182				0.437134918	-0.166614235	0.069454622	0.514404995				0.152562791		0.46042372	0.345450115		0.485686694	0.434995477	0.191066868	0.204912773		0.324595828	0.498649278	0.520103394	0.575678613	0.363970283	0.350220714	0.618652933	0.363230888	0.301592717	0.275187468	0.199855059	0.382667949	0.360318586		0.422764184
A_23_P103905	UFC1	NM_016406	-0.430316727	-0.373240448	-0.409179148	-0.008405499	-0.778391098	-0.532844807	-0.602690025	-0.337063546	-0.700563122	-0.025993542	-0.302088546	-0.449844675	-0.142606404	-0.023828857	-0.05941606	-0.051813532	0.135356913	-0.084066958	0.151058636	0.040314212	0.035894309	0.095940577	0.041460868	0.048748331	0.008154809	0.04542238	0.025999876	-0.019641979	0.021732081	-0.017659574	0.073255407	-0.046684632	0.035437893	0.034875506	-0.239407784	0.181214357	0.046534318	0.135952102	0.059564282	0.085447073	-0.065964981
A_23_P10391	COL5A2	NM_000393	0.14538753	0.172776079	0.210372472	0.422704585	0.175232524	-0.085661383	0.062824038	-0.532082821	-0.794697696	0.173665856	0.666224598	-0.208894326	-0.039532187	0.290957101	0.11651072	0.369429359	0.332166198	0.026869423	0.03307841	-0.088721166	0.497333214	0.246423752	0.271705619	0.398465548	-0.150169305	0.317185995	0.618795131	0.43201749	0.355868043	0.284514552	0.178311951	0.258906842	0.06332755	0.046240733	0.10046002	0.150808469	0.039039931	0.126204766	0.289909287	-0.251468906	-0.055274766
A_23_P103919	B4GALT3	NM_003779	-0.148472551	-0.143549103	-0.101472303	-0.13438264	-0.351531566	-0.075600633	-0.196058972	-0.192793928	-0.261242719	0.357838799	0.043809883	0.091171533	0.193149166	-0.158393155	-0.115864287	-0.227893338	-0.247689078	-0.145718114	-0.084330933	-0.09274796	-0.366008915	-0.101398495	-0.146000719	-0.178422871	-0.047118477	-0.152508358	-0.228772436	-0.317317329	-0.157280195	-0.218774718	0.081367542	0.015346423	0.034906037	0.014738153	-0.23068559	-0.124838226	0.040796382	0.103830062	-0.085061924	-0.010865028	-0.051443422
A_23_P103923	FAM20B	NM_014864			-0.103574446	0.4897791		0.10301295	0.242007455	-0.383415197	0.451916548	0.355532102	-0.048549777	0.358211715	0.255925427	-0.020196787		0.025173855	-0.053094871	0.038283432	-0.000953875	0.078835886	0.160981789	-0.263315406	-0.056561501	-0.089239343	0.213970012	-0.143182215	0.211924986	0.164499948	-0.035956649	0.018607431	-0.060831175	-0.021621972	-0.171518826	0.016828171	0.030221855	-0.162056623	-0.080659076	0.094137883	0.189887834	0.322479925	-0.027907212
A_23_P103932	FGR	NM_005248	0.105432747	-0.20327606	-0.400403032	0.072350565	0.347621694	-0.500474561	-0.090192946	0.003046695	-0.579848286	-0.381501892	0.024108133	-0.698323168	-0.625700827	-0.003414776	-0.108452104	-0.18247836	-0.052907942	-0.016789465	-0.306892611	-0.388695708	-0.025185196	-1.78E-06	-0.190693498	0.317535848	-0.312324882	-0.192808067	0.424430665	-0.202385673	0.323365651	0.467608565	-0.174866777	-0.117358816	-0.215621548	-0.372098469	-0.15626063	-0.381440263	-0.234267577	-0.083637227	-0.159818592	-0.337285591	-0.07197669
A_23_P103942	DNAJC11	NM_018198	-0.341575988	-0.078548465	0.050071393	0.060072832	-0.024051237	0.371612238	0.20294236	0.013007254	0.269034278	0.196235946	0.018325636	0.440879438	-0.217210021	-0.181535867	-0.015031131	-0.121900242	-0.143442172	0.040625103	-0.060946946	-0.109036843	-0.016195673	-0.060392609	-0.085114196	-0.040763561	0.018648087	-0.005824062	0.005083452	-0.023279565	-0.039326175	-0.113854186	-0.023645961	-0.008266179	-0.075786116	-0.002577354	0.074753496	-0.157676621	-0.093584279	0.020464821	-0.032402564	0.035751404	-0.023058851
A_23_P103951	A_23_P103951	A_23_P103951	-0.179457515	-0.064116684	-0.497603937	0.399076713	-0.226218081	-0.66954435	-0.831157041	-0.879909453	-1.216253559	0.259029727	-0.544657022	-0.253682775	-0.030434781	-0.001656134	-0.060529674	-0.055871547	-0.041789601	0.313394072	-0.042112086	0.387767796	-0.019161909	0.138990379	0.420551637	0.270076927	0.092368518	-0.125516464	0.099212067	-0.130623882	0.452341065	0.274277111	-0.03540647	-0.141952485	-0.17239491	0.01719268	-0.122327483	0.236843158	-0.483887543	-0.059317239	-0.245885919	-0.262157988	-0.08900758
A_23_P103968	AKR7A3	NM_012067	-0.452414954	-0.357488891	-0.391072092	-0.2735364	-0.161573602	-0.262744871	-0.066198566	-0.4148678	-0.202162114	-0.349341813	-0.33681066	-0.000626747	-0.191242171	-0.058855511	-0.081472864	-0.109644299	-0.057070444	-0.185961864	-0.096681633	-0.017542517	-0.05208704	-0.051903612	-0.032170183	-0.110585951	-0.056214313	-0.107951478	-0.123209575	-0.02784801	-0.102075638	-0.290442856	-0.090974253	-0.152146721	-0.258518565	-0.140735019	-0.299358325	-0.207307278	-0.0366656	-0.13648089	-0.166549098	-0.058967364	-0.147356988
A_23_P103971	CYP4Z1	NM_178134						0.214167427	0.087323801			0.778601148		0.871907926	0.237274492				0.38159139	0.228331213	0.530911068	1.028828643		0.716857154	0.627097573	0.300790719	0.440410881		0.585704182		0.579352545	0.869646978		0.280438515	0.327275592	-0.131116138				0.281646685	0.22076585		0.202107995
A_23_P103981	HIST2H2AA	NM_003516	-0.029518843	-0.07228181	0.106748843	-0.12684623	0.186436239	0.405847897	-0.080671224	-0.03507886	-0.528348373	-0.037321046	-0.030386153	-0.386681963	-0.208698542	-0.002524235	0.053589063	-0.368562222	-0.374053219	0.1356987	0.190182682	0.073926802	-1.323955266	0.114100268	0.05447965	-0.201550537	0.027670111	0.097144884	-0.425409264	-1.006379919	-0.390213624	-0.451806312	-0.344761187	0.662651073	0.473348252	-0.317794006	-0.18492739	0.022130572	0.417955876	-0.238954442	-0.318450322	-0.071783502	0.136827736
A_23_P103996	GCLM	NM_002061	-0.091517884	-0.067305569	-0.075323869	0.140874208		-0.31898693	-0.049446157	-0.503078079	-0.753997892	-0.380636608	-0.833065727	-0.503708236	-0.133040661	-0.041107677	0.040898731	-0.128418703	-0.141484393	-0.011522332	0.216586277	0.364526286	-0.245741954	0.047242318	0.048764207	-0.026904104	-0.043910419	-0.155650238	-0.153074051	-0.004328367	-0.083812568	-0.071164498	0.123352301	0.03883612	-0.00276524	-0.057529975	-0.324202197	-0.089794891	-0.207245019	-0.010768678	-0.093889015	-0.055511089	-0.105333516
A_23_P10401	PPP2R3A	NM_002718	-0.04488258	-0.168957153	0.061118609	-0.144920903	0.128387484	0.328065096	-0.061960273	-0.292373315	0.573959892	0.4163861	-0.233126632	0.538382204	-0.268910976	0.089426423	-0.074920058	0.362003245	0.150901261	0.256940799	0.060487868	-0.046498637	0.356135657	-0.062814539	0.055317715	0.112532682	0.046662581	-0.049246648	0.31996349	0.557616808	0.034251821	0.179783217	-0.109004001	0.010384615	-0.140276484	0.082349018	0.095550022	0.116390738	0.01101817	0.097781056	0.193462747	0.353724591	0.152265543
A_23_P104012	GNAT2	NM_005272						-0.003401782													-0.029407812											-0.235296943		-0.01055684	-0.042746926
A_23_P104022	C1orf19	NM_052965	0.165765968	0.283101982	0.141249975	0.10112144	-0.472574184	-0.000809149	0.022532528	-0.296059001	0.123668545	0.270487218	0.164972887	0.395990569	0.382929801	0.244955658	0.029317167	0.144793797	0.319360142	0.228139866	0.233864778	0.077545772	0.21400946	0.180314739	0.163543527	0.229602962	0.079350716	0.182471908	0.239315233	0.214567014	0.139342054	0.247245438	0.224425748	0.13841168	0.177400426	0.234732626	0.16042298	0.395167049	0.208043066	0.214928902	0.238087026	0.129317918	0.3302481
A_23_P104025	C1orf19	NM_052965		0.246656682	0.060179083	0.143627328	-0.209033505	-0.118762323	0.005266179	-0.547112068	-0.162119265	0.356608469	0.180484719	0.519799221	0.580989006	0.201018081	0.134701403	0.10191862	0.305648988	0.140644699	0.204551975	0.200244854	0.412257963	0.259811034	0.225103744	0.326924838	0.240153991	0.407433333	0.307570381	0.343271917	0.19933812	0.201143777	0.230507727	0.228513768	0.206033647	0.2682802	0.006170084	0.368594355	0.358242756	0.267246706	0.359347393	0.23768931	0.395384631
A_23_P104046	BPNT1	NM_006085	-0.216012871	0.017621751	-0.371902686	-0.3591919	-0.319940325	-0.100946984	0.153286509	-0.482142471	-0.078244061	0.294214838	-0.214014914	-0.133068298	-0.234966987	-0.588950199	-0.490452753	-0.416546142	-0.404799386	0.029620964	0.046004952	0.013789668	0.098108808	0.101630197	0.001194754	-0.123409347	-0.005110873	-0.006274931	-0.100658251	-0.153462463	-0.137420883	-0.002648683	0.245588035	0.012169139	0.091588601	0.069462895	-0.206183576	0.192375452	0.130439951	0.285063871	-0.133196331	0.042417913	-0.019864425
A_23_P104054	C1orf9	NM_016227	0.277154641	0.534174394	0.017005697	0.068186759	0.150816352	-0.107779954	-0.041470492	-0.954430426	-0.03771216	0.184676994	-0.147625287	0.272868504	0.378204999	0.259632258	0.173126473	0.2397491	0.246543486	0.032686511	0.151576318	0.277221102	0.033154104	0.160184368	0.145666894	0.135944903	0.135927692	0.148651396	0.125196024	0.07935019	0.145321504	0.195770063	0.264562746	0.264347043	0.223502689	0.18187673	-0.053620227	0.27212575	0.132125575	0.237394905	0.103558604	0.086977122	0.088959533
A_23_P104065	ICMT	NM_170705	-0.047681348		-0.037821972	-0.270263548	-0.043527236	-0.309495931	-0.052040652	-0.614733153	-0.874560963	-0.07901613	0.072762974	0.29410678	-0.332190096	0.024912797	0.067049978	-0.005042502	0.321264455	0.011645478	-0.015362486	0.110603332	0.166853429	0.026351362	0.060004749	0.213785324	0.099409025	0.071952859	0.135289862	0.415618517	-0.015769028	0.008963899	0.05151572	0.066092221	-0.014432013	0.107549353	-0.153759622	0.043981948	-0.118256211	0.16488433	0.073216035	-0.05023221	-0.018629961
A_23_P104073	S100A3	NM_002960	-1.834720496					-0.003008609	0.128446848	0.028987684			0.372253986	0.391168453	0.413056465			0.172112742	0.315629548	0.098947654	-0.010250736	0.447409756	0.261351764	0.237359123	0.238319308	0.264681533	-0.175438427		0.303664742	0.668140521	0.221382889	0.10366025	-0.010552934	0.22775063	-0.144926773	0.235056476	-0.024594488	0.40028408	0.025502946	0.289480209	0.44076882		0.258327872
A_23_P104086	CROCC	NM_014675	0.178455988	-0.02254613	0.124765812	0.192569803	0.10981116	0.155017509	0.073131764	0.325624152	0.279305484	0.096027274	-0.16976641	-0.048070736	0.028882822	0.160274181	0.033680178	-0.16570415	-0.069248049	-0.274400372	-0.14324988	-0.416846173	-0.10902686	-0.247040546	-0.217824896	-0.239896066	-0.063084855	-0.302456332	-0.261000596	-0.196287017	-0.21537529	-0.25664049	-0.231595035	-0.212400774	-0.204275746	-0.129140387	-0.028295531	-0.267559127	-0.196713573	-0.02960478	-0.130122394	-0.166510085	-0.023556273
A_23_P104098	SYT2	NM_177402			0.023325675	0.123105206		0.200686578	0.111607994	-0.005242455	0.624751824	0.167347439	0.320634338	0.059353022	-0.101231728	-0.126390423	-0.149886151	-0.180157127	-0.006477629	0.3311026	0.047040592	-0.110254375	-0.1826172	-0.219493154	-0.083165615	-0.164558735	-0.086337317	-0.24732776	-0.364765565	-0.160467394	-0.334905046	-0.073437914	-0.055764705	-0.1705505	-0.131987667	-0.162762864	0.054696364	0.203362566	-0.157346053	0.297811769	0.10281775	0.138259155	0.107390006
A_23_P104109	RPS6KC1	NM_012424	0.459495678	0.229832789	0.379923605	0.051137016	0.01454254	0.038003737	-0.022711082	-0.854986902	0.875189149	1.368194498	-0.119777924	-0.017824959	-0.362441035	0.131196534	0.412113482	0.238251469	0.110601346	0.625243496	0.444058263	0.048151455	-0.003479473	0.008084658	-0.00739426	-0.127447117	0.285541382	0.18665393	-0.210001318	-0.111200398	-0.237162344	0.012708388	0.428267385	0.171301517	0.236142422	0.223117407	0.471687538	0.83524131	0.030783507	0.234312775	0.074805848	0.324132661	-0.122592494
A_23_P104116	RBM8A	NM_005105	-0.118881981	-0.088151374	-0.040109907	0.111143617	0.006545956	-0.000512018	0.409518475	-0.064076449	0.23557236	0.236792766	0.09613671	0.307812125	0.475160454	0.016906649	0.120772678	0.002480595	0.040678059	-0.024328952	0.082408021	0.177151773	-0.032891258	0.108924292	0.077831491	0.082822761	0.106765512	0.01619952	0.040576749	-0.017664837	0.124176377	0.092883373	0.065429126	0.081281963	0.074463774	0.033886033	-0.151112858	0.004432523	0.121550533	0.078673039	0.04066552	0.071143392	0.044389542
A_23_P104138	MGC15634	BC007286			0.359855999	0.390656021	-0.030680011	0.337438562	0.305799039	-0.209161912	0.83625441	0.022576884	0.269921481	0.68906737	0.51963361	-0.081265307	-0.040506361	-0.126897873	0.160507797	-0.032309989	0.288717853	0.122196641	0.489303357	0.331035098	0.177723771	0.154466154	0.345424057	0.716244938	0.358736929	0.082969122	0.220483779	0.544004511	0.166205121	0.096896616	0.097612078	0.140442984	0.004524626	0.527407391	0.585625959	0.313143297	0.013148874	0.168171281	0.512790494
A_23_P104146	ZNF262	NM_005095	0.442887917	0.202089133	0.108032823	0.17910695	0.139459156	0.103454774	0.04916965	-0.465815435	0.26770687	0.280297199	0.259392958	0.133130079	0.058601294	0.353310688	0.242615537	0.161626085	0.263570629	0.179512319	0.28306753	0.263729166	0.076267377	0.224866823	0.313471653	0.108727135	0.110069914	0.134789779	0.062335579	0.170223361	0.102283996	0.219906109	0.174469136	0.096757359	0.219762957	0.207263604	0.274264295	0.409462242	0.131434083	0.228596139	0.158957234	0.147304736	0.186714828
A_23_P104151	C1orf154	NM_016486	-0.156807697		0.125756915	0.014512874	-0.036281316	0.156945736	0.150818814	-0.564731199	-0.037676901	0.622200134	0.292743198	0.172222405	0.125560545	0.178607919	0.041733373	0.091425742	-0.080138433	-0.008275235	0.014960144	0.107155654	-0.10917539	0.107004892	0.034203557	-0.019055357	0.145715677	-0.059523436	0.030669239	0.038878295	0.056149256	0.043846531	0.051069947	0.009002931	0.276916966	0.090850476	-0.086499567	0.379299572	0.185215895	0.372244599	0.22261706	0.16919138	0.141501572
A_23_P104188	ELF3	NM_004433	-0.501485906	-0.509186532	0.087078527	0.220029638	0.387370361	0.024424945	0.547452365	-0.229940568	-0.725286178	0.163360459	-0.602574257	0.613393617	0.103265444	-0.550619559	-0.230238612	-0.761807717	-0.511726266	-0.749524753	-0.60999082	-0.100630181	-1.759828006	-0.438558106	0.13115466	-0.366504241	-0.319733428	-0.969403036	-0.271168333	-1.325343587	0.318759741	0.047756364	0.162756235	-0.1547722	-0.167041249	0.038952236	-0.621996404	-0.752004586	-0.069354183	-0.415758576	-0.696288754	-0.403559767	-0.257952672
A_23_P104193	ITGB1	NM_133376	0.393914486	0.313706721	0.069276809	0.171941869	0.400963192	-0.276490844	-0.229925518	-0.261982369	-0.017636625	-0.231354037	-0.127599558	-0.049319993	-0.136272918	0.299083706	0.248843151	0.619478907	0.593805497	0.252281922	0.088430991	0.067556328	0.537317821	0.094932207	0.141052193	0.247644763	0.062419572	0.123381286	0.32881082	0.324876295	-0.005704431	0.434123994	0.073888051	0.19710975	0.125719605	0.234314708	0.072551927	0.061451862	0.047041689	-0.123336027	0.162087141	-0.061937	-0.198119203
A_23_P104199	ITGB1	NM_133376	-0.315583834	-0.377608617	-0.408999883	-0.029248194	-0.440485607	-0.780147977	-0.483215058	-0.913170248	-0.839958803	-0.608752694	-0.451170679	-0.154989442	-0.098530338	0.287872838	0.19436618	0.524145619	0.554781375	0.267037739	0.14576806	0.053982157	0.566725452	0.062974215	0.181668449	0.268932513	0.04941174	0.092394799	0.299694709	0.320879279	-0.016672642	0.45571521	0.107757052	0.266132287	0.101617477	0.264012713	-0.162286301	0.049029106	0.034191864	-0.113836457	0.139014696	-0.023794759	-0.165602446
A_23_P104201	YME1L1	NM_139313	-0.092993681	-0.171225483	0.471671056	0.390861676	-0.002211373	-0.434704676	0.181937631	-0.976013137	-0.251786575	0.183062255	-0.004001217	0.075046577	0.325760364	0.240824242	0.25795256	0.289564178	0.315627704	0.152193235	0.308480885	0.345813408	0.207716943	0.223138979	0.193992479	0.137862055	0.149917917	0.206469195	0.15952129	0.23143163	0.188922895	0.24361762	0.278603497	0.18236287	0.206207816	0.235623942	0.081303341	0.2994406	0.21249754	0.096998769	0.257673764	0.231291943	0.192624286
A_23_P104224	ACF	NM_138933	-0.045540921				0.473994291	0.062443207	0.634269811	-0.299861187	-0.220217619	-0.232631235	0.540060588	-0.050006531	0.313256969		-0.014332852			0.075101402	-0.286035581		0.268576171		-0.119635388	-0.495376419	0.86367067		-0.323238636			-0.135278673	-0.124346802	-0.17682749	-0.135405093	-0.308449197	0.134170639	-0.41320047	-0.330044474	-0.467587565	-0.145437963	0.018408544	0.269284218
A_23_P104237	GPAM	NM_020918							-0.002724904					-0.965435142
A_23_P104252	ITIH5	NM_030569	-0.603906716	-0.581342983	-1.098417199	-1.052595961	-0.651671696	-1.090167945	-1.126846467	-1.185451884	-1.63630244	-1.675637548	-0.982188071	-1.780268088	-1.539687501	0.146729484	0.025712094	0.364487087	0.188225134	0.242640352	-0.013459628	-0.194534504	0.490860022	0.027621489	0.176688227	0.256532703	0.098495408	0.115462189	0.432311877	0.468927314	0.00248163	0.246829844	-0.320329807	0.040278522	-0.344664704	0.073374357	-0.073282952	-0.578825083	-0.476793355	-0.412830628	-0.068277766	-0.272626948	-0.074734937
A_23_P104275	SLC16A12	NM_213606		0.338042315					-0.067527235												0.369288616															-0.189420156
A_23_P104282	C10orf6	NM_018121			0.06585251	-0.14873379		-0.200215382	-0.3242774	-0.154641317	-0.58857417	-0.01646944	-0.141269286	0.002489788	-0.08991649	0.197337988	0.051737151	-0.009307081	0.221434941	0.45976419	-0.070400022	0.129693124	0.731319412	0.325724359	0.376250769	0.013151362	-0.067383866	-0.043153315	0.093396736	0.315593956	0.190772159	0.133711813	-0.172725005	-0.080246073	-0.240664958	0.021862284	-0.077226242	-0.022180022	0.315747906	0.348659229	-0.044872383	-0.005919537	-0.044877652
A_23_P104295	FBXW4	NM_022039	-0.064696127	-0.219054188	-0.37648475	-0.343762009	-0.378135781	-0.716942246	-0.529063662	-0.805896609	-0.558542512	-0.244459659	-0.697511614	-0.521556397	-0.612038272	-0.161115405	-0.082004188	-0.189230003		-0.397389211	-0.337115447	-0.670363596	-0.181807383	-0.43470698	-0.393839682	-0.421705644	-0.198414513	-0.371891273	-0.402868232	-0.489393859	-0.297305471	-0.601179619	-0.501729075	-0.253624407	-0.499087672	-0.353799379	-0.659380826	-0.694419413	-0.249097646	-0.225647801	-0.52596364	-0.144836118	-0.360478732
A_23_P1043	C1orf106	NM_018265	-0.325717473	-0.029590047	-0.565380994	-0.37653839	-0.333819692	-0.489598066	0.075030887	-0.777161129	-1.026744049	-1.137018059	-0.942361986	-0.271080809	-0.699893795	-0.490762691	-0.290318212	-0.616764083	-0.353530856	-0.596097579	-0.185243904	-0.140123221	-1.295321249	-0.076438798	0.177269214	-0.221342402	-0.506328312	-0.344053846	-0.246671602	-1.147507913	0.159092094	-0.298057289	-0.529727196	-0.546620992	-0.51122229	-0.264344721	-0.67375004	-0.915726026	-1.20884515	-0.951785477	-0.570993264	-0.648032814	-0.420254628
A_23_P104318	DDIT4	NM_019058	-0.527754524	-0.722259957	0.414205801	0.038377953	0.325298857	0.538282583	0.796082894	0.048404422	-0.277362731	0.39183757	0.024692558	0.582649881	0.053393685	-0.677907428	-0.483275918	-0.835324045	-0.519236881	-0.620092418	-0.512330856	-0.063562376	-0.826773328	-0.123212148	-0.323651124	0.086977967	-0.261615479	-0.394566502	0.219969024	-0.694763587	-0.171897721	-0.027977977	-0.84589429	-0.537272806	-0.637912572	-0.811378545	-0.792421851	-0.794193246	-0.496000106	-0.686781387	-0.029530452	-0.597744231	-0.322944095
A_23_P104323	MGMT	NM_002412	-0.295046513	-0.082095419	-0.287661434	-0.346038364	-0.418201363	-0.384624199	-0.290275318	-0.300511726	-0.381606529	0.271290355	-0.608835456	-0.239673295	-0.787007977	-0.211891468	-0.164027423	-0.115583	-0.191551402	-0.047317465	0.003690535	-0.071004742	-0.177868812	-0.104586697	-0.029827059	-0.018439475	-0.074949814	-0.075809396	-0.203075385	-0.097127148	-0.09709955	-0.301916683	0.140044031	-0.184005566	-0.284759514	0.022485389	-0.1493336	-0.048574409	0.030739529	-0.068327811	-0.092783082	0.152715567	-0.197830442
A_23_P104335	FAM13C1	U79304							-0.001833394																									0.404339149
A_23_P104346	PIP5K2A	NM_005028	0.427478695		-0.004705253	0.073249959	0.506725712	0.259357917	-0.043040222	-0.154065156	-0.152757585	0.009733307	-0.04680267	0.552157227	0.0113997	0.135013099	0.18770888	0.2927028	0.136061676	0.115043442	-0.288380732	-0.341311347	0.202565589	-0.316667572	-0.128427598	-0.059251381	-0.232163813	-0.082931273	0.013435724	0.03649951	-0.037735693	0.235051884	-0.121160591	-0.052154866	-0.07454772	-0.1555826	0.304664852	-0.339333272	-0.359352793	-0.03369379	-0.053772938	-0.28114954	-0.363289178
A_23_P104351	FAM45B	NM_018472	0.010331203	0.021486365	-0.048726073	0.050223629	-0.060203338	-0.181052456	-0.3208579	-0.619310331	0.046106546	-0.052226992	-0.350413575	-0.39195991	-0.568382092	0.081472173	-0.014235754	0.033571799	0.020964365	0.007589002	0.110606707	-0.049531944	-0.233410311	0.031658421	0.054421256	-0.058138213	-0.028742553	-0.017124008	-0.095592815	-0.072904748	0.021136106	-0.04114103	-0.029024924	-0.005571824	0.020594003	-0.057639338	0.132521543	0.096820519	-0.018540282	-0.238143041	-0.047906516	0.023629245	-0.112916076
A_23_P104362	ECHS1	NM_004092	-0.222589476	-0.128642103	-0.140946783	-0.150382571	-0.128799379	-0.014532143	0.187294637	-0.377244641	0.047742185	0.109514403	-0.010566772	-0.136428312	-0.559573162	-0.067243941	0.052826782	-0.125520281	-0.057050925	0.204398586	0.157698629	0.170266448	0.010501248	0.319219186	0.081852014	0.001088088	0.331088411	0.129827298	-0.040644304	0.070685224	-0.040737	-0.143172672	0.071082752	0.051846225	0.017872345	-0.013192468	0.067667582	0.262855227	0.203504626	0.112236968	0.190642636	0.215179252	0.02617356
A_23_P104372	DNAJC9	NM_015190	0.14588041	0.133193357	0.238765964	0.096131653	0.055390748	0.399070508	0.361117522	-0.155925874	0.785322014	0.234197408	0.081358301	0.339479878	0.592838969	0.079669243	0.040417441	0.004769093	0.067834521	-0.016378798	0.094741117	0.206008654	0.177188307	0.158820219	0.153788478	0.176900215	0.121526964	0.129162604	0.193187792	0.114646753	0.249726249	0.116287058	0.08147292	0.140129691	0.239397168	0.127990442	-0.027688546	0.129281166	0.079431074	-0.008558435	0.150884055	0.009886028	0.211087037
A_23_P104387	GHITM	NM_014394	-0.313483055	-0.389026942	-0.015073227	0.535909288	-0.505757676	-0.503119931	-0.437698366	-0.41045661	-0.505850422	-0.045316515	-0.279650505	-0.187117819	-0.348436431	0.025583797	-0.066658556	-0.020544649	0.045777197	-0.089914598	0.055849031	0.096050001	0.104991845	0.060121247	0.064489127	0.061161466	0.028715968	-0.010636509	0.042577396	0.190060804	-0.025872301	0.021395912	-0.035833875	-0.054371405	-0.088467148	-0.047683767	-0.141029683	0.095820823	-0.239009944	-0.153779144	0.006346719	-0.033362163	0.019830268
A_23_P104413	DUX4	NM_033178	0.070520212	0.277578836	-0.018759925	-0.104483826	0.287032316	0.125370241	-0.061579742	0.376457311	0.214900761	-0.144674056	0.106358294	-0.061864942	-0.227077395	0.022406533	0.019835752	-0.083270537	-0.117062031	0.052868846	-0.29260451	-0.280302251	-0.280119614	-0.255934454	-0.148097438	-0.089927862	-0.118011926	-0.055353339	-0.135567926	-0.076011948	-0.161649504	-0.389105952	-0.316560522	-0.21056184	-0.422156632	-0.3621245	0.207686187	-0.514820022	-0.117135926	-0.303544619	-0.209695919	-0.125280783	-0.310348342
A_23_P10442	OSBPL1A	NM_080597	-0.06034719	0.010904373	-0.237681547	0.179603539	-0.234727598	-0.50154086	-0.825756282	-1.032968285	-1.058348165	0.190368462	-0.057437819	-0.316237479	-0.556588127	0.263651025	0.069873049	0.269337618	0.239010025	0.101507811	0.04147128	-0.108180418	0.230646336	-0.082546377	0.124546065	0.193373863	-0.006349187	0.150636013	0.17571243	0.22033415	0.091524754	0.106031325	0.002551679	0.141066054	-0.025934743	0.094930583	-0.019425666	-0.030961799	-0.053795453	0.001455119	-0.005948894	-0.075017402	-0.040178316
A_23_P104438	MYPN	NM_032578						-0.107354505	-0.088264473	-0.270897826		-0.202023055		-0.369010146	-0.388054519	-0.223280063		-0.02495757			-0.072058972	-0.188313623	-0.165086151	-0.459559716			-0.161106983	0.310116489	-0.106143084	1.304393315	-0.292393012			-0.257303134	-0.144059042	-0.13198255	-0.029600854		0.0748077				-0.233168129
A_23_P104445	PIK3AP1	NM_152309							0.393363077						0.209435477					0.11214003	0.298612755			0.249393369		0.097329324					0.102625784	0.266698378	0.738245184	0.354505031	0.143631631	0.347987993		0.189064551	0.281388206	0.194682588
A_23_P104451	DDX50	NM_024045	0.067471208	0.110685972	0.196603605	0.01158358	0.047370302	0.138520196	0.260765248	-0.251508831	0.162514385	0.041810884	-0.082430838	0.016686804	-0.027945899	0.334319382	0.097310701	0.368188124	0.384117275	0.178550294	0.189993977	0.172211725	0.354140512	0.189879304	0.160290117	0.297607563	0.179963784	0.193281729	0.30600311	0.332310735	0.299385195	0.356016064	0.186162536	0.178719009	0.196207367	0.219053317	0.227016426	0.200118183	0.088784263	-0.043474361	0.079378303	0.049057315	0.269065363
A_23_P104464	ALOX5	NM_000698	-0.389975718	-0.28561017	-0.729725974	-0.254169997	-0.157555156	-0.731910328	-0.500336467	-1.150654882	-0.136693326	-0.597550833	-0.898750273	-0.190913117	-0.512906163	0.043428557	-0.011732038	-0.193574628	-0.264695217	-0.206187951	-0.092538457	-0.408517829	-0.784232555	-0.13483533	0.045702849	-0.053878338	-0.505185438	-0.252789349	0.099741694	-0.339538839	0.067306509	0.147041381	-0.049402347	-0.009392191	0.081634694	0.122548077	-0.064544583	-0.282003348	-0.012470962	-0.365857819	-0.295871308	-0.098581057	-0.213300559
A_23_P104471	DUSP13	NM_001007271	-0.590771961	-1.076261866	-0.411911688	-0.123168942	-0.440309571	-0.356449895	-0.50984452	-0.665385865	-0.45031899	-0.772310857	-0.933804859	-0.747079567	-0.992990414	-0.591780149	-0.540505753	-0.378137084	-0.689234979	-1.035157438	-0.923337011	-0.737094661	-0.833505612	-0.972016658	-1.066776467	-1.038891399	-0.967055381	0.264315702	-0.883932196	1.306122992	-0.799161926	-0.282657512	-0.917033822	-0.694497614	-0.953823008	-0.870320213	0.517617029	-0.991192028	-0.984429288	-1.173053782	-1.107833812	-0.945202948	-0.928775451
A_23_P104484	A_23_P104484	A_23_P104484				-0.062120792		-0.083603029	0.44835939				0.01586266	0.255365636	0.503164529						-0.450929361					0.289087306						0.412916415		0.422139568	0.034329282	-0.082547845	-0.210363103						0.116778053
A_23_P104493	PAPSS2	NM_001015880			-0.125262411	-0.109778807		-0.397490445	-0.203029064	-0.430965108	-0.625771378	-1.183841027	0.021001739	-0.857724916	-0.05032569	-0.014546794	-0.159703137	0.212053658	-0.227781038	-0.045336097	-0.521345964	-0.372793626	-0.509371903	-0.293976842	-0.473990574	-0.28646068	-0.485338977	-0.418112629	-0.19166076	-0.06146523	-0.182413141	-0.160774326	0.194868217	-0.032183487	-0.22191673	-0.164798264	-0.395024131	-0.135580178	-0.560178032	-0.715508449	-0.504663203	-0.07073332	-0.545497621
A_23_P104509	FAM53B	NM_014661		-0.008052104		0.137893365		0.289870278	0.074361098	0.565259974	0.461455414	0.290070994	0.338012173	0.152422699	-0.075414058	-0.039919059	-0.074928792		-0.008308783	-0.029391222	-0.017022288	0.062994384	0.227419632	0.02456761	0.018776944	-0.01540579	-0.066895413	-0.112709319	0.287160794	0.307892718	-0.014344435	0.041760986	0.01609929	-0.135622056	-0.027552008	0.068441759	0.482539422	0.291223959	0.038425347	0.374936329	0.081831893	0.217276563	0.028301504
A_23_P104522	NEBL	NM_006393			0.260729787	1.026247984	0.235619106	0.409395529	0.059608644	-0.031431857	-0.35041019	0.626232657	0.646074922	0.989115951	1.625154661	0.029005258	0.104538999	0.390057711	0.233269451	0.458398813	0.096836289	0.255703822	-0.227305445	0.416190874	0.081764527	0.346946873	0.352895652	0.297089907	0.356960133	0.655327759	-0.02409473	0.452478178	0.263181611	-0.250297512	0.037536494	0.262343398	-0.170420302	0.39390514	-0.008935855	0.706284898	0.451306646	0.367569928	0.447470204
A_23_P104555	ANKRD2	NM_020349	-0.142167674	-0.105332199	-0.546313533	-0.548787864	-0.304639575	-0.570231722	-0.528599345	-0.487987285	-0.674595764	-0.903829164	-0.850322906	-0.771987503	-1.316219806	-0.567454543	-0.590123202	-0.374849581	-0.435616237	-1.164655151	-0.836879224	-1.112885929	-0.801993342	-1.079602761	-0.950577759	-1.068199818	-0.89472493	0.315493286	-1.129557465	0.484957935	-1.06296816	-0.710908037	-0.886271717	-0.68237993	-0.935854405	-0.78760149	-0.203113507	-1.330098807	-0.878522215	-1.284252877	-1.007619244	-0.811136924	-1.065778509
A_23_P104563	CPT1A	NM_001876	-0.090094063	-0.023424671	0.083058104	1.064575213	0.324467963	0.088621405	0.195145715	0.604030635	0.6637011	0.360307873	-0.115386623	-0.160094856	-0.14070745	0.033056652	-0.005183226	0.074501227	-0.08559166	0.098431589	-0.06575543	0.021631757	0.117645087	-0.172930951	-0.054435877	-0.054552692	-0.033841995	-0.070501668	-0.277493231	-0.299146503	-0.22470327	-0.22598767	-0.003300616	0.06508818	-0.000320447	-0.191033105	-0.10347086	-0.530223654	0.022503026	0.423768815	0.023241918	0.193660649	0.057645204
A_23_P104579	CDK2AP2	NM_005851	-0.218549712	-0.014390159	-0.000853383	0.870941024	-0.574032308	0.112453613	-0.354836174	0.038411751	-0.268572732	-0.016890581	-0.039886439	-0.134957243	-0.049175247	-0.298927059	-0.192158714	-0.439858676	-0.266146171	-0.256250452	-0.160684865	-0.34081456	-0.192214771	-0.379314047	-0.300081417	-0.34078265	-0.264450668	-0.205541808	-0.395868687	-0.38563314	-0.401015581	-0.614579132	-0.066013612	-0.332877936	-0.445463936	-0.243993225	-0.304904614	-0.481060036	-0.1818543	-0.119397112	-0.225813713	-0.147796215	-0.284415133
A_23_P10458	FLJ10945	NM_018280										0.01444872	-0.139729228	0.013633289	0.017803611						0.231068604					0.18384489						0.413750167	-0.094739119	0.407761627	0.266137201		0.310921883			0.072051624
A_23_P104583	CORO1B	NM_020441	-0.17462905	-0.076229893	-0.259663189	0.057109023	-0.502860969	-0.385308915	-0.495854767	0.017224673	-0.25897469	-0.365397229	-0.542264116	-0.614398995	-0.691777847	-0.167100471	-0.154704259	-0.482959134	-0.378524788	-0.34331859	-0.162016754	-0.420090647	-0.593299337	-0.373522731	-0.385262517	-0.471299817	-0.237873908	-0.274561292	-0.657566721	-0.719762044	-0.560604437	-0.665836185	-0.065602932	-0.184990163	-0.222428038	-0.132997405	-0.321454595	-0.492745864	-0.078392155	-0.12632989	-0.333392587	-0.085311281	-0.296861656
A_23_P104594	SCT	NM_021920			-0.067352839	-0.013908509	0.062471341	0.278992163	0.039389958	0.813542377	0.371238631	0.440045524	-0.015393077	-0.108299602	0.054131461	-0.102222767	-0.036965386	-0.085327492	-0.115967991	-0.212257984	-0.268872495	-0.344402175	-0.21853038	-0.347611594	-0.314346322	-0.117130038	-0.35122851	0.056040808	-0.454282593	0.557565015	-0.260069063	-0.121618216	-0.177503531	-0.092161731	-0.157790277	-0.233756643	0.050921945	-0.299577203	-0.394210992	-0.263275106	-0.331560122	-0.195243568	-0.427791868
A_23_P104607	PSMC3	NM_002804	-0.35225695	-0.26957116	-0.539121234	-0.186438755	-0.399262013	-0.441081793	-0.431811724	-0.468328207	-0.736012779	-0.44552762	-0.403759948	-0.146924146	-0.07371375	0.015223661	-0.057966676	-0.012707957	0.127562632	-0.117444297	-0.144150869	-0.355977938	0.031310144	-0.175188986	-0.175506019	-0.173664095	-0.183232629	-0.182954088	-0.164584098	-0.09141684	-0.216040711	-0.123608241	-0.200818581	-0.020146426	-0.130117348	-0.068222782	-0.288385411	-0.05665359	-0.227106478	-0.075330698	-0.151989652	-0.143719249	-0.197160513
A_23_P104617	GYLTL1B	NM_152312	0.02138936	0.016768788	0.113908578	0.373235986	-0.132338614	0.242540691	-0.029600111	-0.042692964	0.426461076	0.432046835	0.615141345	0.074813012	-0.152522674	-0.191879829	0.03681844	-0.2689981	-0.097274385	-0.243157741	-0.171948722	0.047204491	-0.602143661	-0.011930307	-0.213311213	-0.303024679	-0.065475468	-0.113589809	-0.356978625	-0.591821729	0.000385437	-0.327011141	-0.069053668	-0.047896525	-0.037572375	0.017448695	0.013155431	-0.026514492	0.013732538	0.038296766	0.12520017	0.122263875	0.023133484
A_23_P104624	ENST00000278505	ENST00000278505	-0.598189291	-0.572064266	-0.210192406	-0.821020912	-0.743705824	-0.602157845	-1.158904791	-1.087130878	-1.138380027	-0.730314641	-0.923492845	-0.677325988	-1.508799304	0.131565493	0.109558721	-0.004460465	0.02106292	0.223168436	0.248132136	0.235832048	-0.321256217	0.068097212	0.08196217	-0.103722415	0.292366946	0.238167953	-0.339700309	0.074455243	-0.391890485	-0.183662	-0.027546285	0.28190575	0.216511643	0.091537213	0.102965167	0.297937541	-0.017539162	-0.180722356	-0.018054099	0.177550719	0.136216069
A_23_P10463	NDUFS5	NM_004552	-0.049470482	-0.034845194	0.117605461	0.012256902	-0.20257171	0.247592385	0.067668496	-0.128639029	-0.403264736	0.205765887	0.068982859	0.398285651	0.138610147	0.05678311	0.057787664	0.125685332	0.207568948	0.118257165	0.053058236	-0.000971428	0.325385608	-0.041466984	0.075933053	0.139926626	0.136833675	0.102432506	0.133309249	0.272124818	0.062890709	0.048475126	-0.011102239	0.078160098	0.031460897	-0.012993586	-0.090238101	-0.0683666	0.137168259	-0.026200721	0.041626393	-0.05026064	-0.103086874
A_23_P104641	C11orf2	NM_013265	-0.426996834	-0.242249085	-0.372814978	-0.41890513	-0.595451746	-0.044557785	-0.569712772	-0.048000925	-0.472417479	-0.125911217	-0.269889708	-0.065635468	-0.106753502	-0.134544845	0.012648487	-0.228285084	-0.237543011	-0.013949951	-0.080748688	-0.176968738	0.022698984	-0.158302233	-0.091217329	-0.086459358	-0.071477818	-0.109703681	-0.087675953	-0.128728667	-0.080025914	-0.277584257	-0.035844913	-0.025299935	-0.025873377	-0.032537073	-0.091218976	-0.326302732	-0.055510516	0.01365626	-0.088716311	0.055409937	-0.032047792
A_23_P104651	CDCA5	NM_080668			0.950574937	0.493297174	-0.130231254	1.426866234	1.183114747	0.939425309	1.588497809	0.474082236	1.104426296	1.730052537	1.748794608		0.213675319		-0.068076186	0.331974801	-0.111864083	0.199584207	0.290640575	0.162416523	0.116350159	0.270261936	0.006486807	-0.039543988	0.229280215	0.014536436	0.153233491	0.154832952	0.243838804	0.295998196	0.69612202	0.223481642	0.34880829	0.400830586	0.345422731	0.749613578	0.605578844	0.190805567	0.401882354
A_23_P104676	SF3A1	NM_005877	-0.679253172	-0.356184346	-0.301040911	-0.365132662	-0.841600079	-0.470887219	-0.419397015	-0.58407291	-0.693345375	-0.489629394	-0.353210384	-0.285131383	-0.003670591	-0.259345102	-0.228834459	-0.357242838	-0.305501098	-0.26762004	-0.149861096	-0.219539778	-0.166576921	-0.228203835	-0.186141621	-0.190341266	-0.227037451	-0.208998179	-0.16135036	-0.211653392	-0.174829133	-0.34696558	-0.255976781	-0.230154211	-0.357461013	-0.191791859	-0.387076823	-0.460308809	-0.193914809	-0.25965579	-0.309090795	-0.151827381	-0.161021958
A_23_P104689	RELA	BC014095	-0.159940364	-0.373492935	-0.117979848	-0.049557053	-0.232540469	-0.144545607	-0.335461379	-0.179393309	-0.588082107	0.013056142	-0.186141353	-0.321462249	-0.03753933	-0.127576857	-0.026917666	-0.074057031	-0.117267312	-0.322521902	-0.18868422	-0.232943517	-0.066804062	-0.210651186	-0.188214431	-0.140846053	-0.166426832	-0.238543701	-0.155574536	-0.268850413	-0.111186349	-0.330556329	-0.133273306	-0.141726388	-0.243712953	-0.05902447	-0.345922573	-0.30773546	-0.08225496	-0.155071032	-0.283723021	-0.145501369	-0.096441028
A_23_P104692	PELI3	NM_145065	-0.173992143	-0.078591165	-0.207677553	-0.485400307	-0.11404637	0.368831027	-0.441262048	0.49416899	0.275926375	-0.056697609	-0.151994397	0.033815378	-0.257769006	-0.021640376	-0.023083294	0.013267388	-0.008439154	0.122100131	-0.017296317	-0.111328923	0.243959065	-0.069924497	0.018718186	0.159224124	-0.043851887	0.055295224	0.221688815	0.216463566	0.024485151	0.057572108	-0.11641166	-0.039438175	-0.129453081	-0.062480283	0.00312072	-0.277474936	-0.307110461	-0.2504639	-0.124080363	-0.109028455	-0.212089631
A_23_P104705	SLC29A2	NM_001532						0.286268847	0.15055361		0.694536311	0.593949878	0.555706768	0.590970085	0.163267288	-0.011314162		0.349973249	0.209256277	0.151068246	-0.005108414		0.27923836	0.350977445	0.229205521		0.584160863	0.021538694	0.17013713	0.352181643	-0.037382202	0.184826351	0.026428184	0.079711369	0.183258546	-0.177434774	0.046760962	0.12570506	0.416165432	0.379098875	0.222360335	0.346041487	0.439603123
A_23_P104734	ITM1	NM_152713	-0.499196636	-0.361807978	0.040624665	0.1280685	-0.421895257	-0.381314293	-0.248161755	-1.087297649	-0.689697437	-0.108548367	0.056049018	-0.229364015	-0.267403442	-0.190863227	-0.010773271	-0.09764821	-0.094769466	0.001480535	-0.022172733	0.086197779	-0.21704831	-0.160540489	-0.103651519	-0.12395674	-0.048666458	-0.046742936	-0.128703523	-0.236737026	-0.141781059	-0.006818547	0.183011997	-0.032460105	0.035240904	0.114183524	-0.189454866	0.080430364	0.105989274	-0.089491139	0.086368867	0.078486901	-0.179897064
A_23_P104741	KIRREL3	AB058770	-1.889667696	0.187104724	-0.165285688	-0.140333569	-0.273570423	-0.030825902	-0.095971012	0.841012796		-0.539853877	-0.183753976	1.278487382	1.121031503	-0.295404278	0.06474639		-0.126835403	0.234626303	-0.338973449	-0.491815443	0.322792693	0.575063935	-0.101018472	-0.143194339	0.064720972	-0.376611369	-0.407525848	0.563163839	-0.179865636	-0.26333729	-0.015294603	0.004206457	-0.178161065	-0.289132263	-0.17582429			-0.415191529	0.372293572	0.10885345	0.109519555
A_23_P104762	YAP1	NM_006106	0.488985613	0.167283558	-0.063814113	0.084114942	0.681046666	0.254184619	-0.009539212	-1.058099041	0.507009342	0.116375039	-0.557456631	-0.799132626	-1.331080558	0.111115727	0.066289231	0.137749897	0.138369569	0.044058873	-0.060753136	-0.025932403	0.13577075	-0.116853523	-0.114235117	-0.10694036	-0.099099185	-0.094500727	-0.049477472	0.100086058	-0.056317288	0.011811499	-0.251454207	-0.042010547	-0.095678262	-0.066685774	-0.006841041	-0.220112979	-0.426947707	-0.413857067	-0.137852955	-0.356445418	-0.300564855
A_23_P104798	IL18	NM_001562			-0.686406644			-0.200072064	-0.096217887					-0.428314163	-0.082582738	0.206901644	0.226838681		0.099349055	0.249013913	0.422138517	0.221369349	-0.1466627	0.523994932	0.665878817	0.644489067	0.161690649	0.521642303	0.567597212	0.148821	0.486769183	0.417914618	0.227933178	-0.111593349	-0.114932586	-0.002167414		-0.007370034	-0.22640365	0.30564537	0.500034334	0.046642869	0.390539182
A_23_P104804	ZBTB16	NM_006006	0.219807341	0.032300623	0.013026584	0.11415688	0.372360102	-0.18191077	-0.760505406	-0.71205261	0.441057286	0.426022358	-0.324912676	-1.450194852	-1.07931062	-0.331656934	-0.558788584	-0.456283027	-0.681451762	-0.149162204	-0.426822174	-0.113130085	-0.326484089	-0.70064762	-0.514734647	0.042872928	-0.007227438	-0.022746093	0.104059144	-0.400013743	-0.78547861	0.004383724	-0.458170884	-0.392983176	-0.498985616	-0.270232706	-0.205230755	-0.506635053	-0.098492995	-0.411902013	-0.413742304	-0.003742513	-0.151754587
A_23_P104819	TREH	NM_007180						-0.015512226	-0.007254841	0.169567564		0.191473473		0.220834516	0.364521297									-0.330842373			0.208690474					-0.02778366	0.140102036	-0.001222146		-0.028879838			0.041775849		0.00168679		0.150304813
A_23_P104845	CHRM4	NM_000741					-0.015271727	0.23250605	0.106617869	-0.257072568	-0.156260072			-0.08158228	-0.019237777	-0.053290347	-0.052300264			-0.603592118	-0.243204109	-0.149754392		-0.364609268		-0.162550969		-0.11389549				-0.151060375	-0.195430796	-0.23567682	-0.12080214	-0.309127252	-0.034450769			-0.276139729	0.001694766		0.161396163
A_23_P104853	AF143331	AF143331					-0.037942482		-0.229272556																					0.282833436			0.448750904			-0.186617652
A_23_P104865	ENST00000355343	ENST00000355343						-0.021307609	-0.062890947	0.075910493	0.32926116	0.076708715		0.269517991	-0.04239614			-0.075446007			-0.015147384	0.238673598		0.146219149	-0.231592178		-0.270328243				-0.104870735	-0.035299972	-0.173618859	-0.237399878	-0.099901796	0.007013374	0.05642108		0.027584086	-0.019853524	0.21112055		0.184157841
A_23_P104876	SPA17	NM_017425	0.636621301	0.207140401	0.340841272	0.914387281	0.223949022	0.269422821	0.42376179	0.57522279	0.277464162	0.110945114	0.07541304	0.367527539	0.649860773	-0.030256055	0.164066906	0.074472771	0.154542797	0.213924644	0.125435072	0.06465923	0.028564897	0.040075246	0.087859336	-0.020765289	0.052319138	0.14895143	-0.001682588	0.006577473	0.103597143	0.122874321	0.099020996	0.070488761	0.134690303	0.033638925	0.265863212	0.520441375	0.190943488	0.187120326	0.325496362	0.038126027	0.101637572
A_23_P10488	AK057704	AK057704	0.388196676	0.143031695	0.188358543	0.226524265	0.084696936	-0.086141751	-0.301283144	-0.111687061	-0.761872241	0.139448155	0.027847148	-0.223942417	-0.797276816	0.152545654	0.187774534	-0.086893513	-0.078250718	-0.010315397	0.175744871	0.357297662	-1.436171829	0.150115109	0.080353602	-0.377937133	0.251280583	-0.040390077	-0.550489764	-1.646090587	-0.033831375	-0.134470387	-0.032674691	-0.251301848	-0.12090114	-0.208072895	0.304379558	0.209248071	0.15208662	0.071162227	-0.085667954	0.138420326	0.057658137
A_23_P104881	ROBO4	NM_019055	-0.056027948	-0.131497718	-0.245501727	-0.095021879	-0.219433156	0.090375213	-0.051928884	0.220612552	0.114043139	-0.195971661	-0.126770117	-0.372952146	-0.178570427	-0.198542085	-0.286009612	-0.098096409	-0.04086381	-0.268176485	-0.172697579	-0.656125192	0.063303549	-0.466440703	-0.243449946	-0.268929696	-0.302727985	-0.378317885	-0.330041428	-0.398001971	-0.140704043	-0.270782687	-0.279518267	-0.127609745	-0.346344038	-0.282760569	0.0103486	-0.561789285	-0.262522579	-0.146828291	-0.157940602	-0.197069854	-0.129439193
A_23_P104892	EIF4G2	NM_001418	-0.614970631	-0.352630587	0.246335729	-0.042948787	-0.781067366	-0.77869433	-0.413103081	-0.64570348	-1.008260675	-0.21690921	-0.091082549	0.031887666	0.253277669	0.153939571	0.097557202	0.153041234	0.198151477	0.02201561	0.132450142	0.116488065	0.207183054	0.138598971	0.166592436	0.141403337	0.085992692	0.056513113	0.131991545	0.114055287	0.113800911	0.129591753	0.098959842	0.069374073	0.00056648	0.092288981	-0.271264762	0.13392723	0.099901464	0.146952834	0.084598352	0.042821818	0.071006125
A_23_P104942	TMX2	NM_015959	-0.305873644	-0.279710656	-0.149214265	-0.101820216	-0.42415773	-0.397331855	-0.33545004	-0.703373071	-0.982735561	-0.000996574	0.027850309	-0.237889494	-0.062263622	-0.148112949	-0.042081052	-0.195809931	-0.190958166	0.097292836	0.05702211	0.01252988	-0.253778792	-0.019810014	-0.012169554	0.008107523	-0.030755949	0.060711808	-0.056799216	-0.227086993	-0.071171871	0.031972569	0.091504309	0.019722288	-0.044649214	-0.025846021	-0.053012611	0.029833578	-0.085587298	-0.04697708	-0.031852295	0.05278247	-0.045616893
A_23_P10497	ATP9B	NM_198531	-0.159749548	-0.175683313	-0.230943223	-0.487686091	-0.279903489	-0.386325278	-0.316174788	-0.826907799	-0.225857861	-0.477802356	-0.42295885	0.037940398	-0.144360101	0.010576352	0.085644785	0.034833669	-0.003324359	-0.045326717	0.071469827	0.053249806	-0.13672157	0.013319207	0.00252714	-0.095215555	-0.01689885	-0.082992622	-0.09995432	-0.184758195	-0.077775415	-0.110602476	0.104787541	0.125783693	0.066510018	-0.169472217	0.028054809	-0.114877484	0.067716746	0.03630506	-0.060922866	0.011376728	0.023160132
A_23_P104972	MS4A5	NM_023945	0.00698573	0.21808998	-0.06330121	-0.141714644	-0.114737871		0.195791991	0.515295565			0.291432295	0.34674061		0.11789767	-0.115406709	-0.318539648	-0.107472128		-0.476775252			0.179161749	0.116595073		-0.036993516				-0.476852647	-0.52951613	-0.243034764	0.001079328		-0.191626911	-0.077448307		0.145203402	-0.18397766	-0.357077135	0.013467575	0.206097674
A_23_P104996	VMD2	NM_004183				0.6685546				-0.061347048	-0.135949984	0.015972245	-0.100972445	0.678410503	0.286938653	0.040691645		-0.14842597	-0.069489458		-0.467672694	-0.248040304	0.130359699	-0.171584822	-0.0877521	0.353373081	-0.337635523	-0.029209114	0.395684307	-0.038301054	-0.02797715	0.104826287	-0.000540776	-0.060197105	-0.160556349	-0.105313148	-0.01508217				0.073884823	-0.259516214
A_23_P10500	ATP9B	NM_198531																			0.321959865			0.346074219	0.235427164	0.226047755	0.151862187		0.22443089	0.190670859	0.248719161	0.129472316	0.538620832	0.087033929				0.127230005	0.271838184	0.304812454		0.092590197	0.224234492
A_23_P105002	ROM1	NM_000327	-0.20179489	-0.224724812	-0.229379456	-0.531315546	0.08821355	-0.029765293	-0.629904581	-0.264790916	-0.268982262	-0.173428019	-0.098756377	0.346110567	0.068307295	-0.013587459	0.018686466	0.062897701	0.086702684	0.070774296	-0.100046868	-0.041748966	0.28513016	-0.065086505	-0.081770313	0.144797026	-0.046629688	-0.106948249	0.212461702	0.270464443	0.152594645	0.111411781	-0.062097885	-0.019195539	-0.03683296	-0.018811086	0.030292523	-0.227862808	-0.262862857	0.078255589	0.055656206	-0.159617315	-0.205042809
A_23_P105012	HRASLS2	NM_017878				0.230368262		0.543674114	0.705851337					0.315478642	0.034686586					0.052135555	0.216528716	0.282386369		0.555169058	0.797148442	0.526916986			0.507875441		0.648560133	0.910706178	0.287271529	-0.071392379	0.313351162	0.864612674				0.572978233	0.398464796		0.133017446
A_23_P105028	DKFZP564J0863	NM_015459			0.156428994	0.145061805	0.353154738	0.305438543	0.437145739	-0.352006824	0.674120176	0.375087647	-0.004530357	-0.058952055	0.147014996	-0.176268446	-0.184767126	-0.353357355	-0.18416793	-0.14457542	-0.188237102	-0.026474028	-0.23740768	-0.116068399	-0.063294569	-0.124250879	-0.006450766	-0.032124001	-0.193223171	-0.21553145	-0.106991544	0.124909453	0.034949352	-0.118395023	0.23910031	0.00335553	-0.007991878	0.001465435	0.036064333	0.27535609	-0.097898921	-0.008661997	-0.013150893
A_23_P105044	MRPL23	NM_021134	0.427644417	0.026256793	-0.053535482	-0.254009959	0.507881162	0.363700148	0.141877936	1.539721239	-0.163779657	0.359004147	-0.206116481	0.031640606	-0.292067019	-0.201308954	-0.160741441	-0.180395349	-0.151167878	-0.134451695	-0.042016096	-0.156615207	-0.406928426	-0.071406177	-0.144868752	-0.182740926	-0.032162175	-0.070500831	-0.156001028	-0.088313288	-0.114970683	-0.218658738	-0.057840368	-0.12221072	0.019504711	-0.039793742	-0.043971539	-0.063722649	-0.031955127	0.06360231	0.019253962	0.028503877	-0.128618118
A_23_P10506	PGDS	NM_014485		-0.007557615	-0.177566535	-0.302651854	-0.116254348	-0.332917009	-0.395046699	-0.547442652	-0.78332592	-0.977075099	-0.870621943	-1.096067944	-1.287643822	0.328029127	0.41674504	-0.01036603	-0.00832093	0.195498204	0.331727926	0.229607392	-0.11149028	0.409283718	0.250955992	0.30589717	0.300208712	0.207743041	0.549543539	0.347841318	0.015797217	0.309975359	-0.182310354	-0.040689863	-0.082506681	-0.156879257	0.273431788	0.252950424	-0.091457738	0.335498527	-0.040179059	-0.034071384	-0.048912896
A_23_P105066	ILK	NM_001014795	-0.277837338	-0.331890492	-0.72342947	-0.573854465	-0.407884921	-0.64803256	-0.473774539	-0.844270098	-0.736157299	-0.659014848	-0.64960959	-0.578802659	-0.563616806	0.181667532	0.090782553	0.228240276	0.32493092	0.093345188	-0.011581408	-0.283457186	0.475265166	0.010333501	-0.099243284	0.116728812	-0.003520693	0.04465226	0.240042144	0.193463367	-0.159088533	-0.057496326	-0.270272199	-0.011567227	-0.211943297	0.031619701	-0.106060117	-0.258461748	-0.359095693	-0.196889701	0.036250831	-0.191741848	-0.147650782
A_23_P105088	ASCL2	NM_005170		-1.677910354	0.248338996		0.282487622	-0.048886058	-0.206697237		0.441774638	0.185155942	-0.265096733	-0.579167893	-0.30902243		-0.001831818		-0.145867702	-0.286457937	-0.136071759			-0.51080788	-0.446767506	-0.52182421	-0.39142973		-0.077086698	-0.146633676	-0.222802001	-0.219798865	-0.366054155	-0.291600723	-0.178025314	-0.03263391	0.037257622	-0.489958548	-0.285714872		-0.79947914	-0.642627207	-0.536456762
A_23_P105118	OR51G1	NM_001005237						0.154643034	0.38802997			-0.33969381			0.148214601						-0.057059729											-0.19366744		-0.345332304	-0.265781627	0.144419451							-0.996995196
A_23_P105138	CAT	NM_001752	-0.338448173	-0.207658948	-0.337660417	-0.168887703	-0.084870774	-0.19000136	-0.432047511	-0.573280136	-0.822525758	-0.206526828	-0.02348305	-0.101619796	-0.310234756	-0.02591965	-0.120636054	0.027004251	-0.162225353	-0.166488166	-0.040838495	-0.04829054	-0.157564376	-0.067029184	0.031894461	0.019972479	-0.078174041	-0.036737462	0.016917125	-0.158991448	-0.067610142	-0.058881088	-0.124541013	-0.074033511	-0.133190484	-0.218396662	-0.303768248	0.036981374	-0.028176903	-0.083119074	-0.045924184	0.079696545	-0.304539134
A_23_P105144	SCUBE2	NM_020974	0.052495168	0.001121924	0.210721348	-1.145578193	0.180951438	0.576892754	-0.197841354	-0.744434996	0.606371847	-1.102222396	0.072554452	-1.190003783	-1.162722446	-0.519723872	-0.606244593	-0.397750438	-0.531805266	-0.264276825	-0.475399919	-0.01577661	-0.894244869	-0.160803063	-0.304114391	-0.188015563	-0.539073295	-0.55632243	0.043327521	-0.531467753	0.07463415	0.209105989	-0.190042021	-0.936250001	-0.642019136	-0.312057951	-1.121034916	-0.963754676	-1.200186356	-1.225632082	-0.388477943	-0.467697527	-0.089503541
A_23_P10518	TFDP3	NM_016521		0.389240333						0.65696458												-0.025527595																-0.057614598					0.031914994
A_23_P105184	CENTD2	NM_139181	0.094078724	0.029118636	0.080682543	-0.173601356	0.075071701	-0.086045175	-0.125296325	0.010868069	-0.300270344	-0.080368076	-0.087434685	-0.155556307	-0.030450621	0.010331001	0.065729387	-0.010440226	-0.045859592	0.029099215	-0.067689932	-0.106046684	-0.047928677	-0.042651897	-0.016738128	-0.032620792	-0.190174642	-0.146830101	0.001801229	0.00629344	0.082983475	-0.057438287	-0.090956383	-0.057819212	-0.046098022	-0.058752117	0.018564762	-0.354081249	-0.310398115	-0.16310919	-0.083455555	-0.161800145	-0.289135738
A_23_P105197	CAPN5	NM_004055	0.094944964		-0.09636957	-0.010837085	-0.066606662	0.161348986	-0.030789921	-0.156143346	0.502041511	0.090243293	0.072715377	-0.094916688	0.004820721	0.06439609	0.071352324	-0.16521504	-0.071808701	0.184846277	-0.096347854	-0.192360567	-0.201501437	-0.099309771	0.008615509	-0.200348535	0.155486672	0.317143458	-0.256781182	0.148078262	-0.081906131	-0.298939157	-0.08884661	0.033853212	-0.185380885	-0.061999343	-0.177816629	-0.299579831	0.154685422	0.083584918	-0.085704649	-0.011144816	-0.059255965
A_23_P105212	THRSP	NM_003251	0.173569703	-0.031759172	-0.259928679	-0.126129537	0.924557935	-0.202201269	0.475301823	-0.335267364	-0.60436485	0.093622175	-0.711711739	-0.409896524	-0.568326318	-0.130535465	0.187926633	-0.037529006	-0.066729373	-0.373324663	-0.27928866	-0.630166204	0.181960052	-0.383085413	-0.427560318	-0.829891642	-0.630795862	-0.700588042	-0.627169252	-0.640633055	-0.464970081	-0.392620675	-0.617051852	-0.537854603	-0.663754599	-0.627759316	-0.351273096	-0.004704163	-0.443599711	-0.683715793	-0.358980953	-0.541300369	-0.858770054
A_23_P105227	ME3	NM_001014811			-0.141770164			0.236505413	0.231029573	-0.148735323		-0.256751751	-0.359514758	0.48310619	0.424847812	-0.010529837	0.283297418	0.052215222	0.220506085	0.415693645	-0.091826947	0.157350876	0.235938475	0.127012967	-0.073681245	-0.027179746	0.300859836	0.202497647	0.085399414	-0.093850593	0.412891152	0.059159427	0.29120538	0.033498094	0.060643019	0.030420299	0.265483906	0.116073554	0.212764924	0.48180592	0.436501416	0.242880994	0.117419715
A_23_P10525	A_23_P10525	A_23_P10525	-0.135670506		-0.0600463			-0.190990056	-0.193494726	0.429871444											-0.476095296											-0.245799574		0.043749005	-0.019029528	-0.017221173				-0.510336703		-0.36772696
A_23_P105251	GLI1	NM_005269	-0.064586609		-0.227108852	-0.161880316	-0.101074108	-0.419673176	-0.208931456	-0.316822302	-0.570398567	-0.349980409	0.395657903	-0.496734468	-1.005205504	0.18264763	0.20959754	0.211589304	0.216478142	0.269765358	0.216374752	0.251735508	-0.03452419	0.257655816	0.36804306	0.24972149	-0.010571361	0.363202412	0.198154787	0.040484504	0.327497486	0.189351237	0.260352643	0.169722695	0.326825493	0.225736842	0.615400536	0.324850952	-0.047242587	0.351085581	0.620676859	0.446989134	-0.085558509
A_23_P105264	ETV6	NM_001987	0.021106098	0.092963237	-0.073860443	-0.134062487	0.052018518	-0.037660769	0.135637837	-0.165708275	-0.213350708	0.031337046	-0.218687188	0.333496714	-0.177687686	-0.091358151	0.022571589	-0.07051641	-0.061638714	-0.099909302	-0.155678379	0.068268842	0.116431079	0.047051424	-0.114334985	0.011970079	-0.154691818	-0.141295749	0.062907789	-0.248114838	0.036107475	0.100840908	-0.000807093	-0.108914446	-0.043898052	-0.139033761	-0.26897509	-0.366302062	-0.058816588	-0.109721654	-0.132896873	-0.28249892	-0.111704337
A_23_P105276	ZNF84	NM_003428	0.464498212		1.068747037	1.094158301	0.798806791	0.66142859	1.145442895	-0.438319087	0.937716286	0.911061191	0.62145908	0.714523367	0.701713434	0.336472564	0.219848825	0.791521511	0.47115517	0.533232397	0.527847962	0.618276029	0.563281674	0.632147972	0.60777219	0.497887543	0.515500372	0.553059537	0.507618878	0.544164414	0.480387108	0.58438914	0.586973915	0.416534168	0.505360698	0.604332502	0.370274949	0.970748951	0.712296289	0.601623459	0.540069865	0.695421354	0.741773419
A_23_P105307	DGKA	NM_201444	-0.258376712		-0.336267576	-0.382227178	-0.248440594	-0.297745618	-0.074829986	-0.037559578	-0.476192928	-0.417132339	-0.542030994	-0.381627386	-0.491022354	-0.113506705	-0.086244556	-0.146758822	-0.266921774	-0.17494377	0.004310876	0.119119576	-0.50162343	0.018771811	-0.099335859	-0.112148362	-0.003649069	-0.205150679	-0.192164878	-0.760344142	-0.065263657	-0.459925792	-0.401569549	-0.246715724	-0.225595932	-0.364458528	-0.177276249	-0.31934789	-0.462794993	-0.494899573	-0.373796809	-0.033490073	-0.330194477
A_23_P105313	EIF2B1	NM_001414	-0.113814239	-0.228653739	0.0637638	0.160875734	-0.084095738	0.111746884	0.127670127	-0.232123643	0.238507665	0.139554876	0.079202083	0.013730811	0.300312736	0.023870004	0.050982043	0.079223075	0.149189364	0.072992132	0.149291233	0.067750697	0.13661783	0.15663592	0.0590631	0.11971133	0.05562334	0.047219067	0.123372891	0.04604954	0.015598824	0.095067577	0.083155952	0.085465277	0.119197286	0.105270523	0.015431661	0.116010607	0.167610132	0.123524595	0.123904827	0.117662682	0.078118866
A_23_P105368	MGC16384	BC009492						-0.000331485	-0.065721132	-0.118390699	-0.212614682	0.22721162	0.390119169	0.074957181	0.337456248	-0.025204834	-0.060627875		-0.150851853	0.053406932	0.004966035	-0.442810565	-0.231359309	-0.162707513	-0.607446466	-0.141035103	-0.033622918	-0.114210665	-0.431767113	-0.367600412	-0.334122967	-0.053784748	-0.048975643	-0.280244584	-0.013274553	-0.155644632	-0.205138892	0.134710522	0.37864653	0.354206757	0.244392863	0.183338683	0.316066555
A_23_P105382	DKFZP564I0422	NM_031435			0.431998365	0.3381543		0.271004282	0.246989426	-0.200591661	0.327658947	0.336473978	0.848102355	0.251288995	0.495845974			-0.073126468	0.276070626	0.299985967	-0.094587454	0.236735943	0.267721591	0.487013525	0.290284492	0.123119746	0.078436983	0.119085475	0.138929001	0.142163244	0.087468068	0.024679256	-0.110202449	0.023229356	-0.212149704	-0.084546817	0.09577977	0.566212533	0.126045435	0.341270853	0.443529249	0.131198032	0.329288929
A_23_P105392	CCT2	NM_006431	-0.201153777	0.015364147	0.24003672	0.339176213	-0.386315977	-0.009998773	0.135760368	-0.364706259	-0.298452305	-0.090760562	0.259570882	0.075786093	0.354356702	0.065805407	0.050255693	0.102456741	0.212141158	2.84E-05	0.066005809	0.057291834	0.102706707	0.113993396	0.046539061	0.081264435	0.133983552	0.060033361	0.039341106	0.041315074	0.026808249	0.090213469	0.227248495	0.10496338	0.164677192	0.091399891	0.05267801	0.276836261	0.188843943	0.219729466	0.149615598	0.062020965	0.252608933
A_23_P105409	MAP3K12	NM_006301		-0.261105857	0.198282943	0.270852041	0.078011074	0.239533358	0.180696969	-0.28442324	0.145399361	-0.136242862	-0.088383365	0.037603384	0.339018812	0.088452273	0.055678727	-0.042629306	0.269517241	-0.061025682	-0.144620214	-0.386364853	0.354990965	-0.119507189	0.028038663	-0.04318302	-0.097597513	0.158066422	0.265168689	0.270303011	0.041742534	0.02696676	-0.111534008	-0.007840384	-0.046763451	-0.107059888	0.000952044	-0.203630097	-0.36335444	-0.182817838	0.038419687	0.006814666	-0.121425187
A_23_P10542	HTRA3	NM_053044	-0.115793756	-0.103558907	-0.257670254	-0.208984489	-0.027630299	-0.342271981	-0.354758641	-0.232339683	-0.49569089	-0.596290001	-0.360715841	-0.472263151	-0.871109375	0.078886089	-0.09027939	-0.010683026	0.088401151	-0.212317593	-0.309204595	-0.505468141	0.352413856	-0.429776781	-0.124437662	-0.393947666	-0.483765871	-0.118870032	-0.255673195	0.224012086	-0.617746637	-0.167130001	-0.374393239	-0.218227684	-0.37956105	-0.115026006	-0.395107374	-0.517855308	-0.352971896	-0.329086921	-0.249909117	-0.04936095	-0.57223478
A_23_P105423	ENST00000316577	ENST00000316577		0.34636038	-0.149221836		-0.157292031	-0.040902572	-0.123006822	-0.37120214	-0.083768396	-0.479434513	-0.239138275	-0.284522875	-0.425971868	-0.067574013	-0.055015335	-0.299830633	-0.278842053	0.166374996	-0.376626618	-0.228179773	-0.202126238	0.110340784	0.159423301	0.009628588	-0.354357348	-0.313337428	0.15700518	-0.053492197	-0.096384283	0.118292924	-0.153705462	-0.278891312	-0.344731838	-0.193165156	0.029921533	0.240319949	0.121621042		0.207039057	-0.285918441	-0.322124196
A_23_P105436	PTPN11	NM_002834	0.24770878		0.064656945	-0.010578782	0.045105064	0.32914381	0.149830152	-0.297484438	0.37355377	0.07188347	-0.049837349	0.15676294	-0.037196126	-0.011901168	-0.253884714	0.237015809	0.167657729	0.045413314	-0.156522341	0.009902974	0.140637901	-0.306656401	-0.155685228	-0.031166253	-0.007729157	-0.112883494	0.024360525	0.178006403	-0.203569404	0.09861172	0.037801997	-0.036956398	-0.115591417	-0.081287401	0.090868965	0.126245084	-0.023170027	0.033878539	-0.027616203	0.024071087	-0.267448803
A_23_P105442	GRASP	NM_181711	-0.473208758	-0.509603178	-1.035610259	-0.882946479	-0.388775877	-0.544453037	-0.033773348	-0.629293227	-0.477779158	-0.904933969	-0.594157317	-1.254276123	-0.75937127	-0.067487027	-0.270470369	-0.097644192	-0.321553801	-0.16868307	-0.318062165	-0.701123533	-0.198045864	-0.758019462	-0.160864889	-0.049896749	-0.417649222	-0.223704953	0.06417166	-0.434880069	-0.122365759	-0.03087896	-0.356468384	-0.217949925	-0.432769013	-0.528228086	-0.298974323	-0.965549138	-0.842659513	-0.73630537	-0.548953737	-0.424381818	-0.28271172
A_23_P105453	K6IRS3	NM_175068			0.209783489	-0.185755402		-0.046390465	-0.036962721			-0.163242155		-0.22695695	-0.312292293	-0.043080064				-0.458852282	-0.10310286	-0.018101493			-0.378617394	-0.294309945			-0.003921316	-0.182927446	-0.062393871	-0.002491883	-0.051403859	-0.244748171	-0.19551676	-0.290880266	0.05637713	-0.339617962
A_23_P105461	CMKLR1	NM_004072	0.325623833		0.180458503	-0.041352465	-0.002490557	-0.079439807	-0.228584478	0.449917178	-0.011077123	-0.030875197	0.024309856	-0.338074322	-0.427503861	0.041467631	0.098674304	0.309728918	0.57564605	0.243366375	-0.117160039	-0.331414156	0.03862654	-0.010743821	0.178116633	0.106632129	-0.292783972	0.000268399	0.061061043	0.370343214	0.061988592	0.249163483	-0.150075869	0.118248592	-0.00684774	-0.163371199	0.291062341	-0.123954787	-0.257423687	-0.109397366	0.092844796	-0.224630997	-0.154878945
A_23_P105465	CMKLR1	NM_004072						0.073707456	-0.137907662	-0.252326117	-0.330058941	0.106207616	0.169565375	0.12774531	-0.335517365	-0.056998927		-0.005263718	-0.018047148	0.486437657	-0.017622997	-0.247943597	0.066424047	-0.039493528	-0.032878976	0.002840234	-0.222085132	-0.245478307	0.058259581	0.032937027	0.264499552	0.338052833	-0.141030015	0.2655915	0.00838215	-0.075021497	0.216536901	0.028842007	0.020795384	-0.166108605	0.347467297	-0.054346002	-0.217994039
A_23_P105475	SLCO1B3	NM_019844				1.749632764		-0.234961103	0.12927014							0.21382298					-0.138312193												1.103105793	0.203912824	0.378507764	0.417135059	0.574362909	1.011775052	1.004930975	0.819789001
A_23_P105495	TAS2R14	NM_023922						-0.22683479	0.023438239	0.240244208	0.08907078	0.487085164	0.327488881	0.234309535	-0.185953337	0.160919156	0.102580647	0.296604708	0.112638365	0.078277693	0.1325513	0.030701788	-0.074430011	0.043596836	0.09238608	-0.076331382	0.063258348	0.031828438	-0.031351055	-0.154701373	0.010201896	-0.029008779	-0.012858569	0.138280714	0.200852968	-0.182933301	0.008284089	0.412522013	0.193565192	-0.018390058	0.111483408	-0.260616291	-0.165478058
A_23_P105519	WBP11	NM_016312	-0.410606851	-0.197922993	-0.081571424	0.077732585	-0.521213653	-0.318309608	0.14529012	-0.57456601	-0.386327008	0.087024668	-0.001487173	0.097691379	-0.200962144	-0.03410381	-0.082974437	-0.098334143	-0.106447915	-0.019835363	-0.100074219	0.023814122	-0.137356355	-0.035162227	0.011923508	0.016029077	0.009178201	-0.044168636	-0.00610898	-0.040468397	0.034400715	-0.060249069	0.126206263	0.12054106	0.155474571	0.004797803	-0.01417078	-0.034596127	0.106738703	-0.081138891	-0.069781756	-0.015092103	-0.031335979
A_23_P105524	PLCZ1	NM_033123				-0.023156921			-0.531798679					0.147045055																				0.075269848
A_23_P105535	WDR51B	NM_172240			0.19926807	0.356598284		-0.021671379	0.081138734	-0.123098408	-0.654434334	0.110509036	-0.060016253	0.203462483	0.274632155	0.362030228	0.341529791	0.172214971	0.413856435	0.31671716	0.188197567	0.217658583	0.245436031	0.223296788	0.281283849	0.403960495	0.124003094	0.083327079	0.286522545	0.132773532	0.293298202	0.270635605	0.148714901	0.117023709	0.180762279	0.221527455	0.001586571	0.434992277	0.038325674	0.206764254	0.2615502	0.189791681	0.351024287
A_23_P105545	VAMP1	NM_016830			-0.133319392				-0.161734991		0.057023051			0.244405815	-0.3407288					0.045929497	0.221424847	-0.17271007			0.242633439					-0.121837095	0.455421191	-0.021023161	0.167132847	-0.023444802		-0.179853771		0.16942836	0.045623513
A_23_P105562	VWF	NM_000552	-0.480345753	-0.376610946	-0.449182396	-0.956904412	-0.660744579	-1.194961063	-0.783807091	-0.752683366	-1.21425898	-0.991830265	-0.085625845	-1.255317999	-0.951789725	-0.345784497	-0.31409667	-0.329488294	-0.44614539	-0.33511048	-0.386215177	-1.176237314	-0.091848525	-0.77355224	-0.511836403	-0.318235678	-0.65731907	-0.317152749	-0.50264862	-0.698061451	-0.396738884	-0.655842015	-0.12226211	-0.381949905	-0.581634307	-0.791115091	-0.489421194	-0.907573423	-0.417445697	-0.298491266	-0.277181556	-0.455607945	-0.384622731
A_23_P105571	CHPT1	NM_020244	-0.318690453	-0.258426554	-0.174521329	-0.409457314	-0.586759767	-0.724352726	-0.287690539	-0.917748259	-0.570035263	0.314110382	-0.346783037	-0.630647509	-0.675531257	-0.10149442	-0.153858367	-0.227769745	-0.1778913	-0.170760697	0.025511483	0.265561409	-0.018098373	0.096237787	0.041975695	0.241397107	0.110633369	-0.065902651	0.164451711	-0.119316313	-0.03172724	0.234641109	-0.093336778	-0.068008032	0.010896518	-0.050171798	-0.3831519	-0.195522213	-0.047878558	-0.008032176	-0.080146507	-0.152988524	0.136331861
A_23_P105583	MGC13204	NM_031465			-0.283886082	-0.139461357	-0.12174772	-0.023408511	0.024795037	-0.217848279	0.02034406	0.122251475	0.132366855	-0.000451921	0.083067008	-0.009470518	0.168489997	-0.077832638	0.07624178	0.032862076	0.255456016	0.358958587	0.378589043	0.241200806	0.357953135	0.17031685	0.330878369		0.199497878	0.271799133	0.178203706	0.071081609	0.205257135	0.229702467	0.123070359	0.171124377	-0.122089392	0.222408371	0.188231406	0.646454247	0.12648014	0.37361624	0.436031016
A_23_P10559	AATK	AK131529	-0.463014835	-0.209148365	0.287895951	0.096779194	-0.263651121	0.08467273	-0.192164754	-0.018970598	0.320330979	0.694185834	0.681721473	0.389884662	0.592473801	-0.145665885	0.10962779	0.034329416	-0.115210401	0.05151171	-0.31662137	0.181475138	0.03604347	-0.243167966	-0.151275337	-0.229669081	-0.034571358	-0.29874201	-0.244943024	-0.029522122	-0.262080535	-0.482416673	-0.2678354	-0.266429042	-0.509737746	-0.499550451	-0.675261858	-0.627631579	-0.146184689	-0.498635334	-0.178890988	-0.257335781	-0.126361809
A_23_P105592	MVK	BC016140	0.010249581	-0.04862758	-0.13070678	-0.200822386	-0.169219663	0.064825224	0.118524537	0.051291406	-0.11589899	-0.212829202	-0.201557428	-0.150902817	-0.196842326	-0.052879095	0.090031246	-0.175504216	-0.171550727	0.073387143	0.042423637	-0.144994325	-0.281936349	-0.023266474	0.127801582	-0.188962118	0.000753769	-0.004714381	-0.196977833	-0.372418586	-0.258048074	-0.339871126	-0.132774688	-0.151798113	-0.244105769	-0.146553162	-0.026497745	-0.288824868	0.004653127	-0.18941464	-0.149780739	-0.128266697	-0.118097644
A_23_P1056	GPR89	NM_016334	0.099181175		-0.175003284	-0.137076505	-0.295454412	-0.133583761	-0.06798692	-0.328605797	-0.028052118	0.135689506	-0.236887792	-0.041273765	0.071504579	-0.211446311	-0.203731221	-0.198183973	-0.249651102	-0.058898069	-0.084562588	-0.040556884	-0.033353171	-0.05243848	-0.110826717	-0.051206445	0.051161746	0.005410349	-0.177151742	-0.2543323	-0.092085962	0.096250885	0.130024444	0.050036501	0.122154414	-0.024710871	-0.169217797	0.287826477	0.281812013	0.135307959	0.063769093	0.072611777	-0.043991593
A_23_P10561	AF090907	AF090907							-0.087556453			0.301435915	0.127279723	0.291782625	0.134244581				-0.028309529		0.037780944	0.016179283		0.141075771							-0.095149351		-0.014018424	-0.005661585	-0.060489709	-0.161794188	-0.010616292	0.233138512		0.093736731			0.039209485
A_23_P105619	LOC89894	NM_138341	-0.120147222	-0.014810319	0.220110319	0.666747086	0.249405921	-0.031675101	0.318865634	-0.670806184	-0.254091612	0.141583037	-0.160214247	0.251040392	0.518959899	0.128109096	-0.041831291	-0.000546838	0.023851563	-0.051564482	0.020352816	-0.060523088	0.044452717	0.143964207	0.11760392	0.115882707	0.021797769	0.055746338	0.228844106	0.045086988	0.210268591	0.181383705	-0.004702974	-0.11391596	-0.229085754	-0.135161604	-0.034386377	0.05367565	-0.260687754	-0.199351094	-0.078877059	-0.063786776	0.059718186
A_23_P105625	MGC4767	NM_032314	-0.047815576	0.134328	0.256438055	0.32678437	-0.225433968	0.045185679	0.190454338	-0.334588315	0.134216041	0.222010301	0.126827525	0.056075797	0.233913124	0.001622848	-0.106694327	-0.121187529	-0.099819049	0.044756465	0.068961518	0.092863998	0.02387708	0.218731973	0.03210146	0.049392012	0.055609778	0.110713859	0.001528101	0.171692163	0.002854743	-0.011915805	0.015128499	-0.059587061	0.016460588	-0.015202422	-0.005183067	0.288914407	0.128776896	0.059033683	0.052774819	0.149181991	0.11519915
A_23_P10564	AF090907	AF090907															-0.07770777						0.001621134														-0.196029341
A_23_P105646	ATF1	NM_005171		-0.016560003	-0.019321309	0.219069622	-0.05064339	0.282638117	0.230448444	-0.229328287	0.412604904	0.268250718	0.12002784	0.065717492	0.350032348	-0.076146176	-0.320173211	-0.209198645	-0.177159629	-0.085765158	0.181793262	0.094007702	-0.058069103	0.127397413	0.096363812	0.14046011	-0.052507989	-0.034854429	-0.01559176	0.110209125	0.021366441	0.129020301	0.209770236	0.09356818	0.142708203	0.02018261	0.165534735	0.221439652	0.140815296	0.320495269	0.097537167	0.154244527	0.123867589
A_23_P105651	PDZRN4	NM_013377	-0.257968898		-0.477520013	-0.296731571	-0.329619977	-0.871456281	-0.965684316	-0.722311302	-1.070569797	-1.505901699	-1.34964997	-1.384194833	-1.623747334	0.601085326	0.528848809	0.715085676	0.857994263	0.810329391	0.404571678	0.094538767	0.813353036	0.093190746	0.025860865	0.638814462	0.496079034	0.457790721	0.687938593	0.961545538	0.020220854	0.498592889	-0.077818218	0.196575602	0.128088355	0.387122394	0.076669852	-0.039912524	-0.920240544	0.005675854	0.415340944	0.108985962	0.098444835
A_23_P105664	HSPC128	NM_014167	0.186177592	0.124165848	0.335002292	0.495615061	0.155593913	0.387749954	0.492202899	0.049922232	0.312854232	0.388440234	0.379134378	0.455065499	0.822944061	0.473035929	0.385836114	0.385808314	0.428456387	0.417349249	0.413184338	0.436097519	0.498474852	0.437568096	0.481297377	0.468803443	0.442119064	0.410323969	0.531515023	0.491775946	0.531803655	0.49834511	0.421694144	0.389133759	0.487228731	0.378704735	0.537899785	0.441096362	0.344818862	0.382342071	0.416203972	0.383716083	0.517254645
A_23_P105691	GPRC5D	NM_018654		-1.63836627				0.200212825	0.082071964	0.016811926	0.439433306	0.297887197		-0.472228428	0.188761799				-0.211411101		0.120398483	-0.067622472		0.220548187		0.362097874		-0.303198815		-0.172615427	0.08640939	-0.269630987	-0.16538151	-0.039220751	-0.246915406	-0.018411629	-0.050359434	-0.290428848	0.251142515	0.247699308	-0.065764802	-0.203846074	-0.345889415
A_23_P105705	FGF6	NM_020996						0.237004944	-0.055318422						0.248435213						0.157308887											0.136729742	0.254127111		0.106730656	0.442414021	0.408851153
A_23_P105730	MDM1	NM_020128				0.232070855		0.231800212	0.514557532		0.998637189	0.187376454	0.201681262	0.757764358	0.586032121					0.33652339	0.314014979	-0.008612057	0.281102586	0.316259593	0.260307664	0.365162282	0.243242566	0.272019456		0.330466912	0.345309088	0.441546329	0.282368896	0.157772644	0.482162793	0.163140985	0.104925495	0.31722818	0.118815444	0.304462163	0.344740177	0.059557927	0.059481369
A_23_P105732	A_23_P105732	A_23_P105732	-0.018904769	-0.218418855	0.090473346	-0.011925739	0.126504672	0.323907157	0.245407231	1.668244312	0.586470343	-0.15127241	-0.205000336	-0.087405542	0.12585297	-0.125334103	-0.126207606	-0.041917454	-0.190499789	-0.111774454	-0.126023197	-0.166919492	-0.014885374	-0.123431077	-0.202899075	-0.097105815	-0.015645718	-0.242421722	0.035557505	-0.213519513	-0.12244456	-0.040354085	-0.119568689	-0.127159596	-0.15318679	0.127313792	0.055778966	-0.405114522	-0.145998921	-0.262791364	-0.184682385	-0.127490332	-0.098013269
A_23_P105747	DIP13B	NM_018171	-0.154030135	-0.14598993	0.224963673	0.236272616	-0.051403921	0.060784596	-0.131959379	-0.559314284	0.126866247	0.129092393	-0.091892388	-0.297706934	-0.221565303	0.041111464	-0.030920756	-0.071747021	-0.088582853	0.137103806	0.182715272	0.128611808	-0.374650918	0.043858446	0.090728727	-0.051535342	0.151239654	-0.023930604	-0.176104714	-0.22805639	-0.162143492	0.048757187	0.291718326	0.205481995	0.288376443	0.18922676	0.12341062	0.270362148	0.301836157	0.165535938	-0.09754953	0.127466759	0.121879479
A_23_P105753	CR621244	CR621244	-0.153344439	-0.301572814	-0.015952821	0.068593834	-0.221489425	-0.022640764	-0.299771152	-0.713259026	-0.729644618	0.067501406	-0.008616665	-0.050429955	0.243159369	0.355209934	0.101656185	0.258710247	0.2549305	0.103348018	0.149447482	0.080312451	0.272864681	0.129964602	0.146256556	0.156156111	0.080330024	0.285961617	0.126806417	0.022169224	0.105265051	0.189189754	0.059201586	0.075851168	0.205878768	0.091513712	0.084910071	0.283790825	0.102374684	0.136918617	-0.024607065	0.012320816	0.17419565
A_23_P105794	EPSTI1	NM_033255			-0.05052131		-0.019302556	0.154622716	-0.083562839	1.610009816	-0.362020442	-0.582604718	-0.331518554	-0.588382529	-0.529914402	-0.104846041	0.04033415	-0.018241107		-0.155375117	-0.271209775	-0.256886321	-0.263280879	0.87270333	0.474439717	0.121349609	-0.51419098	-0.282139685	-0.016535505	-0.402292515	0.334213416	-0.188226814	-0.242518009	-0.231746577	-0.422192208	-0.109804433	-0.311773508	0.180932416	-0.534585504		0.306329098	-0.594117792	-0.449337879
A_23_P105803	FGF9	NM_002010	0.045719414	-0.01612232	-0.032164271	-0.317232743	-0.065206182	-0.33921984	-0.178689486	-0.147118889	0.299484167	-0.635747834	-0.550133222	1.184553514	0.987158694	0.270236989	0.432227368	0.245657905	0.528085374	-0.216212376	0.332463554	0.309688352	0.485930685	0.378889097	0.424515578	-0.015553387	0.182422095	-0.085279644	0.345321217	0.733993126	-0.138659185	0.183238702	-0.106393564	-0.122877308	-0.188566429	-0.222898896	0.457222817	7.16E-06	-0.315519789	0.19016987	-0.511270633	0.375758042	-0.401727225
A_23_P105815	ENST00000360875	ENST00000360875	-0.193793973	-0.138215202	-0.399976219	-0.3121971	-0.045457373	0.053803505	-0.040594299	-0.121098893	0.306809711	0.544881489	0.2595523	0.218645821	0.380617677	-0.532750256	-0.474671715	-0.470715122	-0.558403731	0.13851702	-0.077849355	0.174610287	0.366941115	0.271409953	0.109968159	0.129000818	0.568482329	0.360748654	0.332633441	-0.114888355	0.198504319	-0.136303118	-0.016586116	-0.103511854	-0.040327807	0.121772653	-0.208238033	0.438326046	0.367948737	0.340181084	0.069382513	0.189164896	0.596800264
A_23_P105833	BIVM	NM_017693	-0.307804548	-0.132855849	-0.071842649	0.037620648	-0.077768382	-0.196271143	-0.436745575	0.176281842	-0.620498804	-0.247864099	-0.349912496	-0.110620299	-0.314503266	-0.009022024	0.046673062	0.346304577	0.14055391	0.189508541	0.283901614	0.125652417	0.148346177	0.043358386	0.284177372	0.12575795	0.22203402	0.442892118	-0.007298087	0.203750733	0.087169071	0.037517822	0.547466322	0.207150211	0.246863597	0.299670136	0.09299352	0.222622267	0.450148362	0.351528021	0.301801369	0.191374512	0.364302311
A_23_P105856	LOC283537	NM_181785						-0.032688413	-0.031262416		-0.483643817	-0.549712735	-0.356259232				-0.053527379		-0.072903896		-0.30620974	-0.067211602							0.2062703			-0.110733446	-0.01010111	-0.2209356	-0.31850689	0.130126116	-0.029863718						-0.53031571
A_23_P105862	13CDNA73	NM_023037	-0.433643986	-0.272465545	-0.058593769	-0.60348909	-0.116310302	-0.713842124	-0.947577317	-0.911375734	-1.295270457	-0.389532989	-0.218298106	0.178881776	0.216365615	0.348004554	0.205103542	0.700221611	0.453123683	0.229868517	0.204252018	0.446149396	0.733601017	0.22779793	0.542254218	0.487810526	0.132549848	0.35978176	0.56704491	0.488932919	-0.00126158	0.631477171	-0.019993559	0.004623846	0.147870344	0.06219457	0.248654524	-0.020426231	-0.158362909	0.119323899	0.158280651	-0.057444184	0.312450867
A_23_P105873	TRPC4	NM_016179			-0.019572215	-0.237569076	0.04136325	-0.288120792	-0.479471536	-0.477294537	-0.491417964	-0.681218855	-0.476326524	-0.62350912	-0.804844817	-0.047838943	-0.013252541	0.277901947	0.358417407	0.458844623	0.172296268	0.11434768	0.130595037	0.466510222	0.126073269	0.657868335	0.156919449	0.339850024	0.586594609	0.519680491	0.430886575	0.302183937	-0.0747378	0.093304869	0.107594699	0.093756949	0.304406785	0.287855789	-0.313580573	-0.277534597	0.379348342	-0.071393815	-0.012452623
A_23_P105886	LOC387911	NM_001007537							-0.145626116				1.315839185							0.046188241	-0.234135617			0.108727649	0.077498356	0.241877073							0.383042364	0.162572467	0.123253036	-0.040538426	0.111050871	0.201651015	0.193289766		0.273308564	0.126959284	0.147462486
A_23_P105900	ENST00000237763	ENST00000237763	-0.671162057	-0.525625906	-0.315221852	-0.325673963	-1.068426901	-0.639571797	-0.188845458	-0.513456785	-0.948790217	-0.565590766	-0.362053241	-0.316768481	-0.242984886	0.029905268	-0.088374652	0.010816633	0.114514282	-0.128478622	0.008281748	-0.107857641	-0.154691554	-0.053391774	-0.047775116	-0.011769687	-0.142560547	-0.087537207	-0.00298478	-0.044415411	0.020050165	0.075427578	0.113917692	0.026301853	0.124331021	0.133236299	-0.061595268	0.073775624	-0.09094042	0.022562698	0.036754695	-0.057929931	0.202296982
A_23_P10591	METRNL	NM_001004431	-0.047281071	-0.093332094	-0.119778968	0.01341825	0.286509328	0.004377103	-0.084374699	0.327775443	0.124299835	0.092689836	0.22052782	-0.439295775	-0.381848158	-0.139436727	-0.126179226	-0.218957032	-0.272653919	-0.215983996	-0.202668908	-0.157515441	-0.105812976	-0.115704953	0.170453047	0.080072932	-0.126430166	-0.339285649	0.025727543	-0.113204531	0.088398084	-0.059081375	0.007274921	0.083945973	-0.088402441	-0.084782009	-0.057262761	-0.518794645	-0.181994872	-0.05262752	-0.237318472	-0.174398928	-0.181637786
A_23_P105923	DIO3	NM_001362	-0.166663802	-0.055491173	-0.374936409	-0.332623974	-0.247869386	-0.446442949	0.035156998	-0.336182107	-0.925396771	0.060286845	-0.638285358	-0.551916822	-0.310357894	-0.187166368	-0.011240965	-0.186724302	-0.145432279	-0.174891526	-0.220445137	-0.575319549	0.038162347	-0.334989167	-0.051055128	-0.05418702	-0.211974647	-0.190336732	0.121982416	0.303671669	-0.149781545	0.079553261	-0.279979103	-0.13051735	-0.361173452	-0.431382947	-0.447732688	-0.602817997	-0.525487685	-0.637202803	-0.110593365	-0.42999134	-0.477982607
A_23_P105939	C14orf73	AK000671			-0.017898387		0.209146447	-0.071009006	0.099636378		0.270059513		-0.094979988	0.196954511	-0.023873444		0.109347513				0.212292145	-0.064535208		0.068779031	0.227746659	-0.071930664	0.20453721		0.186505452	0.288748298		0.011521844	0.018922923	-0.036720248	-0.000962384	-0.020967812	0.244937153		0.024868721	0.026848956	0.159010545		0.211558816
A_23_P105957	ACTN1	NM_001102	-0.678726272	-0.696990202	-0.74172111	-0.241502923	-0.533027965	-0.415081538	-0.440396817	-0.365623663	-0.640597347	-0.946864903	-0.444070415	-0.4860901	-0.579644373	-0.004315301	0.047841645	0.194351539	0.276181059	0.147880898	-0.063311026	-0.242046256	0.595937554	-0.011095839	-0.063255536	0.188243444	0.087876524	0.094427868	0.27968279	0.168974193	-0.072769667	-0.065818879	-0.290385845	-0.017024912	-0.264930488	-0.049325718	-0.210280848	-0.477183074	-0.378868234	-0.241203105	0.035758716	-0.209016302	-0.202347114
A_23_P105963	AK7	NM_152327	-0.248403037	-0.001242039		0.783022952		-0.027442918	0.502202034			0.132582345		0.921266872	-0.124264151	0.18345823	-0.007534384	-0.031494839	0.121285742	0.108927129	0.189661015			0.068451461	0.318911515	0.058123782	0.270194724	-0.070046447	-0.277763855		0.032799042	0.268312267	0.053889002	0.071053369	0.191623071	-0.184053815	-0.087266737	-0.122500436	0.456171068	0.322570783	0.087472358		0.16464128
A_23_P105973	ENST00000334708	ENST00000334708	-0.134086418		-0.079701922	-0.100673398	-0.042028612	-0.145371234	-0.265474511	0.039850814				-0.424660792		-0.113571406		-0.099716898	-0.163794066		-0.316552606		0.237393109		-0.299908749	-0.023090625			-0.098335176		-0.128171642	-0.271706284	0.301881047		-0.266772334	-0.307449014			0.77674738	-0.556553009		-0.101833117
A_23_P106	USP33	NM_015017	0.032195736		-0.26393348	0.044898082	-0.019503984	-0.065998796	-0.200288558	-0.318092792	0.217072794	-0.159068552	-0.23999257	-0.465765646	0.267385388	-0.101319524	-0.053706378	0.008973687	0.133120261	0.523294453	-0.306235167	0.199192137	0.043349241	0.084140852	0.609223201	-0.015481717	-0.016400676	0.100603435	0.189676087	0.094967156	0.083563285	-0.210211143	0.160518583	0.191428535	-0.191246798	0.240540102	0.115828326	0.385410044	0.442126838	0.261768807	0.159249084	0.370865539	0.222998337
A_23_P106002	NFKBIA	NM_020529	-0.079861961	-0.033693744	-0.323331956	-0.264629848	0.290902072	-0.202622104	-0.540686743	-0.457026581	-0.577640191	-0.046943862	0.104004687	-0.326859128	-0.155317958	0.015597739	-0.024204638	0.02503401	-0.024042226	-0.148944311	-0.076102814	0.105874488	-0.124479168	-0.05808972	0.076674348	0.224095955	-0.015678389	-0.047194869	0.354833206	-0.220395499	0.167763207	0.252872107	-0.077579061	-0.117287301	-0.195587834	-0.130254204	-0.190128486	-0.335552104	-0.385394135	-0.217748977	0.055859371	-0.220107193	-0.072104955
A_23_P106016	PRKD1	NM_002742	-0.192802459	-0.11849585	-0.07857042	-0.540049807	0.225157944	-0.410606076	-0.173505449	-0.512447155	-0.761354926	0.223627751	-0.087378223	0.203135286	0.081111686	0.334129676	0.310320686	0.329132391	0.341357609	0.345491423	0.540084949	0.318694444	0.21717936	0.471506437	0.308149837	0.188883674	0.372874375	0.316324948	0.163113681	0.274537957	0.172582484	0.190817164	0.410349979	0.307214076	0.348251059	0.324961289	-0.024679821	0.143161468	0.597546011	0.42477655	0.217463593	0.444215313	0.518548565
A_23_P106024	JAG2	NM_002226	-0.210176934	-0.109566367	0.069594397	0.003658293	-0.116974346	0.141311602	-0.006703187	-0.806608339	-0.349174965	-0.266618896	0.203853375	0.481230104	0.33861606	-0.237320346	-0.11103398	-0.175908214	-0.412825493	-0.291595805	-0.277235534	-0.370631702	-0.511104352	-0.354262847	-0.354900427	-0.311677283	-0.170510271	-0.39912398	-0.435726845	-0.587002414	-0.066357562	-0.612298521	-0.631835026	-0.367479022	-0.635704537	-0.427949518	-0.628874033	-0.995628735	-0.649409709	-0.662737406	-0.617299644	-0.291116534	-0.256708478
A_23_P106042	CKLFSF5	NM_181618	-0.081646472		-0.224670313	-0.25520509	-0.129690602	-0.230447655	-0.397381707	-0.495607819	-0.224424392	-0.580943717	-0.586644638	-0.701430741	-0.733557316	0.019875969	0.046529933	0.03569945	-0.085366324	-0.11492582	-0.259764872	-0.457936659	0.217051152	-0.228295254	-0.238943337	-0.051147433	-0.21678412	-0.163471648	-0.121982277	0.136145779	-0.024078997	-0.347674075	-0.410482968	-0.114903961	-0.470733114	-0.384052876	-0.23876645	-0.505851908	-0.665044828	-0.495160627	-0.206606584	-0.305494865	-0.362220063
A_23_P10605	A_23_P10605	A_23_P10605				0.273524889	0.64635129	0.206187725	0.541852529	-0.424168769	0.192569236	0.455738886	0.379326642	0.290015036	-0.158800741	-0.18542435	0.039835848	0.062789323	0.025735154	0.348669453	-0.130669111	-0.143255583	-0.220067031	-0.204932635	-0.144134349	0.02660864	-0.074550085	-0.09220185	-0.155074777	0.258511004	-0.082943485	-0.010934735	-0.142456317	-0.107636604	-0.002955221	0.057012822	-0.035784284	-0.444354766	-0.415066099	-0.347436276	0.093668198	-0.200249228	-0.129058823
A_23_P106056	DAD1	NM_001344	-0.351535588	-0.169299873	-0.143853949	0.069553295	-0.395143325	-0.387842305	-0.036702022	-0.975871311	-0.563198824	-0.003165589	0.022702062	-0.092225119	-0.067519514	-0.076170343	-0.098418486	-0.143704891	-0.098090723	-0.074591101	-0.058327586	0.159310995	-0.076021073	-0.054282837	-0.002866419	-0.053080282	-0.090791282	-0.008359466	-0.031941423	-0.079876903	-0.029055536	-0.0313722	-0.045940393	-0.139398613	-0.12808643	-0.128845568	-0.207139381	0.092541498	-0.058215426	-0.014880564	0.008171648	-0.051727476	-0.069320271
A_23_P106069	X58747	X58747		-0.043473263	0.065493422			0.493717049	0.70454999		0.431056369	0.104990747	0.197333547	0.393032857	0.319872322						0.548310561			0.151737762		0.175889038	0.368178863				0.222387549	0.495600352	0.241381787	0.053025556	0.009182824	-0.132966746	0.405412737		0.210379706		0.257551737		0.304046883
A_23_P106080	RNASE7	NM_032572						-0.050228894	0.08789799			0.266252489		0.095195607	-0.046417094			-0.050939009	-0.008271363	0.249480501	-0.154905746			-0.167464451	0.103180443	0.111554658			-0.125121362	-0.07352998	-0.191048607	0.063028389	-0.098775286	-0.006872197	-0.185339049	-0.361034677	-0.067116075						0.114346563
A_23_P106103	AKAP5	NM_004857			-0.006490166		0.174228637	-1.000079655	0.239933054							-0.15610308					-0.090084938											-0.137097904			-0.027477826		-0.01013818
A_23_P106117	SIX6	NM_007374	0.38102571					0.113029779	-0.057753193		0.027206516	-0.592124715	-0.177692474	0.570667491	0.661630712				0.279398129	-0.06192549	0.049372184	-0.003685292		-0.393952414	-0.112008364			-0.177579073	-0.058329591	-0.356210605	-0.192120442	-0.186923429	0.244307619	-0.088025738	0.144518422	0.25861469	-0.099668626		0.652845637	0.074933412	0.601297792		0.07816797
A_23_P106127	KIAA0586	NM_014749	0.700194979	0.486413927	0.094667031	0.024153951	0.566811398	0.450594297	0.368402991	0.757113805	0.837787144	0.241656518	0.137396265	0.435769841	0.38838565	0.165142813	0.204823599	0.243933585	0.088916137	0.299017441	0.209158252	0.317286803	0.297201419	0.267159398	0.157494155	0.206043024	0.219739552	0.249479803	0.255993894	0.263844332	0.263328531	0.268168093	0.21334972	0.14501296	0.225652342	0.18567366	0.462025943	0.318167053	0.310722654	0.263094109	0.208309463	0.161043863	0.250645496
A_23_P106131	KTN1	NM_182926	0.445981083	0.533827436	0.680694127	0.934259437	0.64556738	0.383876329	0.396961196	-0.078349274	0.090653514	0.638209893	0.604626403	0.531585541	0.499082948	0.759561692	0.625712957	0.87639033	0.812146684	0.666011191	0.660654124	0.711440403	0.746660588	0.671816411	0.710216928	0.713821321	0.706809641	0.7351691	0.713893976	0.85523211	0.679935611	0.777761899	0.57382848	0.66067436	0.680622118	0.704702762	0.694175511	0.650681608	0.716626888	0.651331264	0.702279165	0.6795577	0.681749245
A_23_P10614	PDK1	NM_002610	-0.024869419		0.328066377	0.41421571	0.504237373	0.527627651	1.032974752	-0.01231802	0.743619561	0.746391497	0.355363522	0.709992683	0.643183915	-0.044672491	-0.026631541	-0.023033285	-0.010380864		0.097137184	0.164638104	-0.405841835	0.099920402	-0.176137803	-0.197731512	0.024144243	-0.020483142	-0.239470643	-0.192326404	-0.189963789	-0.075206055	0.019787355	0.020567598	0.073105667	-0.150832497	-0.119528345	0.304317953	0.246989747	0.476882137	0.081078572	0.015228267	-0.026543065
A_23_P106145	ERO1L	NM_014584	-0.066012129	-0.26306575	0.692334426	0.416254625	1.100422424	0.085762064	0.654046116	-0.771627517	-0.099630136	-0.138817337	-0.348697286	0.294570336	0.356956965	-0.12885444	-0.145258589	-0.160571998	-0.162404112	-0.155940954	-0.08824123	-0.090318024	-0.251585438	-0.156272842	-0.157819154	-0.14384914	-0.097040135	-0.271832042	-0.067694431	-0.160958753	-0.140231218	0.044952612	-0.152653021	-0.087309889	-0.101520916	-0.130813256	-0.421556847	-0.173710759	-0.288731896	-0.034719948	-0.157340801	-0.207062428	-0.098182507
A_23_P106158	L2HGDH	NM_024884		0.113796567	0.132170377	-0.197446267		0.14924636	0.101980627	-0.008454542	-0.196423376	0.256692456	0.039297675	0.352320665	0.414978916	-0.213672067	-0.008730681	0.182469416	-0.302055654	-0.309458543	-0.021570332	-0.279496727	0.219039139	0.019932831	-0.046195677	-0.250442061	-0.150391936	-0.052325421	-0.270161303	-0.059899716	-0.159360583	-0.153978673	0.011951215	-0.063530312	-0.019105201	0.085138818	-0.280222321	0.029161323	0.079112224	0.05180487	0.162401599	0.311581397	0.184149707
A_23_P106162	C14orf106	NM_018353	1.276009323	0.768180335	0.911753354	1.300550075	1.35839179	1.385831083	1.251457993	1.674395895	1.73604349	1.175326712	1.340859154	1.243129391	1.809686485	0.641173433	0.697771583	0.617373992	0.648493842	0.776888756	0.804177672	1.133667939	0.705778508	0.952675531	0.731951776	0.71326961	0.787648158	1.02121168	0.68012328	0.868848591	0.859263804	0.884408496	0.760443438	0.804929455	0.928699299	0.894694585	0.848531769	1.089843371	1.012300632	0.924063692	0.978700295	0.726249011	0.987255961
A_23_P106174	PSEN1	AJ008005			0.180890144	0.599318534	0.285162884	0.32489737	0.075018524	-0.55920411	0.191698708	0.192080352	0.098594353	-0.31100206	0.05789925	0.080930057	0.264136638	0.337901191	0.01690613	-0.148639651	-0.31874162	-0.208110176	-0.12738782	-0.282706763	-0.11677561	-0.329196594	-0.218439674	-0.258964251	-0.281659938	-0.366287686	-0.200741979	-0.14365465	-0.145460753	-0.317220659	-0.07307045	-0.090091937	-0.220206705	-0.013801035	0.096023709	-0.018533136	-0.22147736	-0.135258926	-0.256541958
A_23_P106194	FOS	NM_005252	-0.818242622	-0.723159779	-0.539477168	-0.35594836	0.065433431	-0.939850146	-0.012203583	-0.831768687	-1.138068539	-0.76300485	-1.035543723	-1.346420225	-0.790037247	0.476194221	0.236581909	0.416458172	0.358989075	0.306450849	0.066947559	0.56592684	0.781113553	-0.346746946	1.123910015	-0.134688723	0.712225429	0.13807564	0.248001328	0.744198005	0.845777499	0.277672884	0.872829019	0.82351258	0.38475369	0.383191822	0.259515332	-0.638596204	0.015862792	0.155250039	-0.471242471	0.473143552	0.662241227
A_23_P106204	GSTZ1	NM_145870	-0.463867079	-0.326954899	-0.306567232	-0.355438909	-0.304601407	-0.238913249	-0.082909909	-0.047793383	-0.556685145	0.00921065	-0.209911203	-0.179956363	-0.65663738	-0.17832104	-0.039629297	-0.233575945	-0.241604776	-0.103343302	-0.047782194	-0.071779741	-0.465557198	-0.046894475	-0.05496836	-0.241143984	0.068495865	-0.020151824	-0.387187275	-0.445623164	-0.239716961	-0.365831453	0.077275807	-0.069380109	-0.085593033	-0.182378852	-0.19605124	0.102920297	0.232954998	0.133851386	0.032837817	0.193973247	-0.071888756
A_23_P106226	CHMP4A	NM_014169	-0.497766749	-0.446248665	-0.861905906	-0.24247978	-0.522208684	-0.423453869	0.003588971	-0.942223425	-0.573996019	-1.107443668	-0.189306096	-0.05352121	-0.853638161	0.173519921	0.078527566	0.164426092	0.227206757	0.131439212	0.06214745	0.000435476	0.20743039	0.031978031	0.026290183	0.07809274	0.06979446	0.102274062	0.090004777	0.029448863	0.029654723	0.118862068	-0.006590311	0.036276139	0.006650544	0.061977784	0.030475876	0.020768049	0.039769948	-0.12848547	0.054572618	0.013157872	-0.147320329
A_23_P106236	PRO1768	BC069658					0.184861696			0.293348729	0.32668311		0.147912991			-0.166501334		-0.179481448				-0.309816287	-0.41687915	-0.296549799	-0.191511757	-0.544894775		-0.108906449	-0.079244615	-0.194565432	-0.233039061		-0.03726862	-0.180833678	-0.199698899	-0.188716171	-0.061660272		-0.391018015		-0.654529739
A_23_P106241	TRIP11	NM_004239	0.40171319	0.59343046	0.853435936	0.595465455	0.54447345	0.389964597	0.561527014	-0.120003087	0.10801271	0.620912662	0.478825358	0.250912243	0.256267533	0.524496327	0.552985168	0.518863511	0.582615969	0.626197958	0.543292788	0.62854613	0.622493017	0.538553187	0.554530538	0.448804127	0.545412664	0.544563011	0.53762143	0.499212858	0.537981361	0.521282174	0.482133371	0.525978971	0.535982314	0.518288828	0.519610439	0.658064303	0.63311223	0.451321467	0.570697012	0.538561215	0.59468414
A_23_P106258	C14orf68	NM_207117		-0.244040125	-0.032964722	0.033033668	0.671569965	0.312262839	0.275611096	0.512063155	0.396977676	0.224520011	0.174917388	0.17319928	0.28408371	-0.029990769	-0.079687705	0.27282586	-0.045575226	0.069027126	0.046233673	0.090351536	0.303406535	-0.044970104	-0.039458684	0.102806341	0.078620268	-0.091224345	-0.007391643	0.107702594	-0.06673114	0.012135946	-0.006124188	0.046064835	0.040529895	-0.002935027	0.378545866	0.356784101	0.07876326	-0.090373624	0.090725876	0.257602792	0.035291412
A_23_P106280	FLJ10038	AK000900	-0.260650282	-0.368239463	-0.143268024	-0.419846513	-0.289974842	-0.38217256	-0.759395037	-0.280423531	-0.248533178	0.058717267	-0.346851642	-0.320021243	-0.18057665	0.038761518	0.135625521	-0.054937914	-0.006359326	0.057405593	0.104058281	0.09720308	0.104678695	0.141361154	0.134311687	0.158202358	0.196391224	0.102146779	0.190446535	0.159800162	0.155598961	0.097890194	0.179426173	0.042962055	0.092340048	0.059268458	0.023977438	-0.044139486	0.265145636	0.088630079	0.050448341	0.088260343	0.189375459
A_23_P106299	SERF2	NM_001018108	-0.154550794	0.036875562	-0.021016035	-0.053083035	-0.497346591	-0.223166422	-0.290908148	-0.286143399	-0.608587275	0.11962473	0.011735829	-0.00869161	-0.460999801	-0.113245185	-0.040084335	-0.106584186	-0.088147187	-0.067233184	0.023940074	0.014252755	-0.339975157	-0.065169452	-0.067797083	-0.140301962	-0.091587333	0.015131366	-0.167070249	-0.178711831	-0.202244873	-0.141285881	-0.031875551	-0.050922898	-0.072073042	-0.061178875	-0.072187981	-0.02335584	0.129784821	-0.042029716	-0.079128368	-0.028011026	-0.33892701
A_23_P106322	CPEB1	NM_030594	0.184486971	0.475901563	-0.00502964	0.047329477	0.170054764	-0.263539624	-0.380985313	0.113471787	-0.345447347	-0.43446633	-0.035657957	-0.606634382	-0.267305071	0.087047679	0.352662629	0.068501041	0.278770492	0.035682802	-0.096076025	-0.271381158	0.068280555	-0.174483258	-0.036426876	0.058753835	-0.260372773	-0.10941712	0.311619282	0.206337652	0.114740377	0.113630255	-0.378562837	0.021384266	-0.22533278	-0.276399452	0.199569394	-0.279385307	-0.623618826	-0.3580063	-0.297601001	-0.448403748	-0.354962589
A_23_P106362	AQP9	NM_020980	-0.059022679		-0.161119966		0.842902865	0.065045855	0.121605501		0.061563101	0.128909759	-0.384546946	-0.188696884	-0.025582278	-0.048202864	-0.190637222		-0.111267044		-0.150771133	-0.267980188	-0.41363799	-0.096381251	-0.300234661	-0.433233733	-0.150460444	-0.356682249	-0.142085354	-0.545235903	-0.036973882	0.212487584	-0.198055926	-0.319752917	-0.140540466	-0.137127334	-0.240671485	-0.006186282	-0.269270244
A_23_P106371	GOLGA6	NM_018652			0.046784184			-0.294801167	0.152384479		0.449553778	0.414463733			0.136688995	-0.091100242	-0.058129111		-0.097817494		-0.210742841			0.301323764	0.424891292	0.13885638		0.168583888			0.336689841	-0.128224363	-0.05367349	0.00364645		-0.02809502			0.247670551	0.271736721			0.416510776
A_23_P106389	SEMA7A	NM_003612																																-0.121810409
A_23_P106391	THAP10	NM_020147	-0.886148182		0.04606875	0.160220853	-0.279171842	-0.102644163	-0.347423956	-0.315091458	-0.43191671	0.25251976	0.087391063	-0.025322927	0.762002612	0.185155881	0.016012809	0.129722891	0.185377347	0.558959159	0.232143582	0.243208878	0.107987342	0.262205823	0.095730098	0.316251677	-0.030820477	0.154628442	0.209967237	0.25407534	0.182637393	0.034352931	0.178102385	0.133836816	0.218652579	0.085007869	0.09303596	0.483854217	0.194322175	0.1398941	0.219732673	0.152710049	0.204126515
A_23_P10640	ENPP7	NM_178543			0.212106785		0.173885856	-0.07513292	0.038700139		0.293824516		0.416255501	0.291797489	0.16857615			-0.039629336			0.015745205		0.319707013	0.224799383		0.125055917	-0.000875148		-0.003625992	0.172794092	0.379852934	0.225171519	-0.084380444	-0.029788447	-0.055624837	-0.012247933	-0.021030831		0.154772727	0.145883253	-0.208690977		0.030131745
A_23_P106405	NDN	NM_002487	-0.449093849	-0.235217249	-0.50975855	-0.440196098	-0.273114574	-1.012294696	-0.603202971	-0.956482755	-0.987830556	-1.481825872	-0.258611057	-0.80595784	-0.633836793	0.065237398	0.00685569	0.114068881	0.204466397	0.172543133	-0.001957014	-0.103956662	0.522896696	0.100139445	0.184357686	0.306986984	0.046648271	0.186951716	0.401200677	0.44934842	0.12534535	0.181482512	-0.192503063	0.053258913	-0.135007372	-0.016749288	-0.069264681	-0.136094678	-0.325923526	-0.23487316	0.02469839	-0.175529202	0.014061329
A_23_P106412	AK130644	AK130644	0.349685342	-0.155878499	0.091232165	-0.180377416	0.408684004	-0.136084678	-0.377204607	-0.328538279	-0.386672117	-0.352972084	0.414601234	0.863416072	1.240045102	0.354365004	0.351564951	0.335853926	0.148274142	0.142513457	0.060037848	0.359598291	0.231459403	0.375479735	0.486235172	0.340061711	-0.015352133	0.108046444	0.547468899	0.182605422	0.528310962	0.470015261	0.145912801	0.042064702	0.139672202	0.241733243	-0.017479729	-0.145218882	-0.264223902	-0.186635823	0.09443432	-0.10623306	0.067119633
A_23_P106425	MGC61550	NM_182616	-0.141416381		-0.058461805	-0.01705038	-0.004918511	-0.051424381	-0.265352101	0.078518661	-0.109176243	-0.105667935	-0.34790801	-0.424124403	-0.43134094	0.074487105	-0.003624546	-0.071190281	-0.112614899	-0.128242871	0.013846687	-0.067576542	-0.289645268	-0.211415397	-0.20861106	-0.346150332	0.003919017	-0.120804238	-0.36576379	-0.180861122	-0.290091432	-0.302510675	-0.137050687	-0.057325783	-0.072612188	-0.053211153	-0.108091509	-0.237022342	0.128621209	-0.035100264	-0.188966962	-0.01823047	-0.226415742
A_23_P106433	MGC14386	NM_033544	0.053618539	-0.074688639	0.228121836	0.511748541	0.097300959	0.210184899	-0.584596908	-0.404848337	-0.10086028	0.058074648	0.341759913	0.328937391	0.629122939	-0.063541904	-0.227252325	-0.097154171	-0.075824913	0.15912211	-0.04603773	-0.140405927	0.311788996	0.067531132	-0.046042307	0.074214094	0.153377917	0.07019796	0.314408649	-0.117293243	0.056284047	-0.095000975	-0.142464412	-0.189895648	-0.232642035	-0.094843543	-0.155075828	0.085973101	0.110158753	-0.080297652	0.16112805	-0.093146942	0.352112396
A_23_P106439	MGC14386	NM_033544	0.041510352	0.133789864	0.183676985	0.372453365	0.078318054	0.372302409	-0.27360084	-0.237791441	0.492322408	0.034611801	0.165240099	0.383592844	0.458795083	-0.034883414	0.038919182	-0.020174725	-0.076338306	-0.061571582	-0.062098057	-0.166287697	0.072191517	0.032129352	-0.04285903	-0.079288525	0.069933488	-0.064303989	0.00693476	-0.127297603	-0.051108313	-0.080253085	-0.013545373	-0.050246645	-0.043114127	0.063469378	0.05597225	0.124113623	0.190274862	-0.022249505	0.108241401	0.094173864	0.218727222
A_23_P106463	OAZ2	NM_002537	-0.34297225	-0.288286153	-0.083790055	-0.200945107	-0.852308067	-0.519640128	-0.512483638	-0.518183658	-0.552362693	-0.042136385	-0.403292925	-0.19065193	-0.071604071	-0.136450499	-0.068342362	-0.027325269	-0.012091428	-0.162687103	-0.153669365	-0.319861112	0.037413997	-0.104783078	-0.135363907	-0.133119271	-0.112786073	-0.105229629	-0.173636047	-0.082683793	-0.054989143	-0.260423333	-0.321497821	-0.099926918	-0.182398073	-0.190157399	-0.495892133	-0.22557927	-0.166192979	-0.066078726	-0.123651224	-0.151806795	-0.220988099
A_23_P10647	CYTL1	NM_018659	-2.075125432	-0.05840461	-0.200973491	-0.334789027	-0.046982998	-0.484412962	-0.618337382	-0.569723499	-0.840813312	-0.953893726	-0.994663191	-1.145237665	-0.940385236	-0.12468469	-0.014707409	-0.161648076	0.200327743	-0.493186723	0.138306273	0.304563881	-0.674355878	0.061996392	-0.136552756	0.023065912	-0.245318407	0.263009719	0.002764924	-0.550321507	-0.323113994	-0.283024064	-0.260493614	0.005015121	-0.142755703	-0.144160169	-0.182458832	-0.635640633	-0.746608897	-0.182040162	-0.194167912	-0.335875808	-0.144826248
A_23_P106472	AF357221	AF357221	0.041228689	0.296427085	-0.009744011	-0.061865428	0.266097277	0.115338396	-0.069743753	0.197579095	0.226538448	-0.075185791	0.120964579	-0.113033421	-0.177725525	0.022478605	0.049656023	-0.045780669	-0.074118582	0.010181332	-0.290966004	-0.366413836	-0.246701468	-0.235924856	-0.167673567	-0.113087627	-0.126055302	-0.073189614	-0.172308587	-0.056156201	-0.152789756	-0.438183966	-0.354711486	-0.198444512	-0.458772032	-0.316180465	0.250208317	-0.526791977	-0.127322047	-0.292506745	-0.247891236	-0.083837773	-0.258444246
A_23_P106481	LOC51234	NM_016454	-0.678080844	-0.665209365	-0.435504734	-0.36610664	-0.986287424	-0.791779092	-0.510257847	-0.77894721	-1.126977132	-0.178071236	-0.133771976	-0.30850524	-0.126784555	-0.072958772	-0.113163354	-0.132863816	-0.033355929	-0.066133255	0.138774216	-0.074056673	0.115925433	0.117414402	0.122401114	0.060948489	0.132392607	0.022617048	0.073835438	-0.008698671	0.075642943	-0.010485958	0.037625998	-0.007456167	-0.068524	-0.007162471	-0.184622044	0.079752343	0.078342792	0.111897287	-0.039640031	0.045081309	0.144796591
A_23_P106497	IREB2	NM_004136	0.13697892	0.215573954	0.314916675	0.160044555	0.182956513	-0.080997177	0.146161569	0.17530062	0.367988969	0.398494086	0.264824441	0.188620672	0.254402271	0.289535717	0.106499624	0.137042403	0.179381584	0.034011695	0.073045407	0.045069672	-0.189703458	0.010737516	-0.084689705	-0.003061622	-0.049069475	0.031547988	-0.075587712	0.019268239	0.054034389	-0.0378561	0.007208685	0.081750757	0.089536975	0.048407472	-0.082192134	0.238833252	0.14784868	0.048781113	0.158713348	0.070927927	0.022963822
A_23_P106505	LCMT2	NM_014793	-0.111475222	0.157237512	0.168123675	-0.211879499	-0.297801586	-0.383337164	-0.758120526	-0.707317607	-0.096478998	0.07704693	0.084252448	0.070351235	-0.041702126	-0.057097847	0.020467828	-0.078810394	0.005948144	0.011024242	0.121775531	0.032936696	-0.006023719	0.073887429	0.089456529	0.160857248	0.201027851	0.096783046	0.139400972	0.054727544	0.06143836	0.125197841	0.222394492	0.162111463	0.202487563	0.200112656	-0.084315107	0.175868646	0.1976429	0.19405008	0.054472425	0.114713704	0.093419522
A_23_P106522	INO80	NM_032196	-0.050068867	0.073882681	0.040303188	-0.087871841	-0.251840636	-0.153751947	-0.041122683	-0.234812608	-0.447085341	0.09353112	0.170981896	-0.166034757	-0.226527005	0.046812778	-0.063576384	-0.005188979	-0.055108981	0.059770825	0.036779346	-0.017368835	0.08952433	-0.016491592	0.006555981	0.029751035	0.008828051	-0.017644722	0.008485893	-0.029104536	0.048428392	0.026712782	-0.019091302	0.051894784	0.000960691	0.031337712	0.027985703	-0.025304254	-0.033997361	-0.033845663	-0.119793325	-0.01206215	-0.020309356
A_23_P106532	D4ST1	NM_130468	0.110014548	-0.017126956	-0.089346159	-0.332335016	0.084060506	0.089821952	-0.223323364	0.810523356	0.268054733	0.134760361	-0.156114277	-0.065820588	-0.318711237	-0.112485775	-0.056348042	-0.060984735	-0.036202383	-0.098194351	-0.090814206	-0.098129659	0.01258567	-0.032218105	-0.096676938	0.000865965	-0.029361579	0.004472325	0.037384564	-0.033462464	-0.036080358	-0.091059608	-0.04831573	-0.030390368	-0.075314143	-0.067394929	0.029319365	-0.225826819	-0.043730155	-0.071834525	0.008481634	-0.109742442	-0.159971986
A_23_P106544	DC13	NM_020188	-0.022312511	0.03180431	0.061102596	0.088496283	-0.101157912	-0.389149589	-0.207282884	-0.314405285	-0.186912228	-0.345833844	-0.249800024	-0.170339046	0.102307737	0.062436747	-0.04395737	-0.05736749	0.006748029	-0.109943344	-0.023422812	0.101926414	-0.244026772	-0.054691016	-0.202444746	-0.05962488	0.096395329	-0.08090216	-0.056962169	-0.24808856	-0.157469594	-0.003192377	0.015828525	0.039662591	0.123076148	-0.15762394	-0.190179358	-0.020374242	0.135260825	-0.257264696	-0.022873641	-0.183634724	0.063693234
A_23_P106559	UNKL	NM_024023			-0.044468342	0.062851327	-0.142076007	0.246700203	0.009549935	-0.018770491	0.039311804	-0.154089497	-0.194950047	-0.104904196	-0.253298229	-0.32939361	-0.366578352	-0.112994014	-0.223004281	-0.353275009	-0.1814158	-0.13130252	-0.346748403	-0.208565845	-0.32634764	-0.502406137	-0.25904194	-0.344925519	-0.369877884	-0.252876153	-0.277540562	-0.334024595	-0.200471546	-0.185206508	-0.274848437	-0.25934825	0.145566134	-0.317496738	-0.224554991	-0.09126833	-0.271257876	-0.102697658	-0.449165577
A_23_P106562	GALNS	NM_000512	-0.340415207	-0.042360354	-0.462967739	-0.101389885	-0.270076903	-0.174137288	-0.201097884	-0.100523443	-0.255409121	-0.227254627	-0.185866521	-0.284693644	-0.308618692	-0.219855817	-0.089980985	-0.195493089	-0.184990543	-0.219845193	-0.080171124	-0.351785681	-0.336530204	-0.267349461	-0.169704777	-0.265060003	-0.204914183	-0.243764125	-0.251951884	-0.264050002	-0.266166336	-0.463686171	-0.133446894	-0.20303534	-0.332005771	-0.264033244	-0.184062587	-0.513604111	-0.148584389	-0.253694815	-0.333047447	-0.045294481	-0.241167961
A_23_P106575	ENST00000245206	ENST00000245206	-0.364972412	-0.347350343	-0.178212727	-0.242653116	-0.389443051	-0.044446118	-0.36290905	-0.622688361	-0.659485245	-0.489268438	-0.107009518	-0.320735993	-0.54529048	-0.174018578	0.03393603	-0.150941309	-0.122204068	-0.112315469	0.021236113	0.052760159	-0.197791207	-0.016062183	-0.016693472	-0.123210803	0.073304934	-0.006233631	-0.160516969	0.079171396	-0.185658371	-0.252576159	-0.058456775	-0.163959086	-0.284744034	-0.329041748	-0.193234943	0.083464241	-0.018144727	-0.126617595	-0.064954918	0.006734007	-0.316460526
A_23_P106602	CRISPLD2	NM_031476	-0.305268065	-0.190296848	-0.685219722	-0.665645868	-0.557268497	-0.786073693	-0.704430902	-0.746633714	-0.638173261	-1.126017696	-0.663922553	-0.698712345	-1.433627113	-0.138361017	-0.167542213	-0.337709222	-0.204413639	-0.556775438	-0.28680233	-0.003798583	-0.206739257	-0.174086826	0.052115731	0.214743049	0.029383384	0.01648048	0.182398169	-0.132332954	-0.222454162	-0.177430972	-0.368662357	-0.109897932	-0.636939379	-0.408003632	-0.67373449	-0.776102309	-0.289540004	-0.422347935	-0.246191087	-0.080320771	-0.338593743
A_23_P106617	WFDC1	NM_021197	-0.432617634	-0.520095803	-0.89831968	-0.798047679	-0.655588793	-0.928541064	-1.121583696	-0.787137538	-1.267133942	-1.274695239	-0.838874613	-1.282691757	-1.317833331	0.238359292	0.12061926	0.542826446	0.593562776	0.163473032	0.119242385	-0.028585289	0.700606115	0.222635042	0.329884069	0.65078766	0.255799395	0.422422665	0.764884252	0.443222711	0.177123592	0.340569202	-0.046657194	0.33600866	-0.226321301	0.23156705	0.183209494	-0.255367554	-0.419896052	-0.124297163	0.072224027	-0.366400963	0.058210044
A_23_P106629	IGSF6	NM_005849			-0.02088744			-0.127063779	-0.170327	-0.12992831	-0.080915214	-0.063029088				-0.022862811	-0.141138347	-0.031942264	-0.199929862	0.600420371	0.169267149	0.585064002		1.139591022	0.625117866	0.334547576	0.128379606		0.836125003	0.470601156	0.671843881	0.560382959	0.237619403	0.613430473	0.426847683	0.184300982	0.493457575	0.62667673	0.282612495	0.693948841	0.749605911	0.12370752	0.56767319
A_23_P106633	DDX28	NM_018380	0.014351939	-0.013215248	-0.073079932	-0.43592857	-0.21533852	0.230164787	-0.169260877	-0.320908612	-0.171235422	-0.248768023	0.244935123	0.138954641	-0.281498028	-0.055829755	0.104571997	0.003538924	0.054141726	0.125091957	0.022222196	0.073746715	0.27595287	0.178950406	0.122930008	0.234044922	0.207905332	0.080624886	0.194303548	0.193270806	0.210168405	0.061004627	0.094348708	0.02109772	0.169585276	0.096898016	0.03151071	0.113332879	0.169119353	0.186160184	0.088833155	0.132079587	0.05572671
A_23_P106656	CA7	NM_001014435					-0.020545541	-0.04856278	-0.113350647	0.237241716	-0.341233551	-0.040627926	-0.326577052	-0.092360302	-0.423742284	-0.032971723	-0.236987545				-0.243457186	-0.31329681	-0.137120888	-0.303983838	-0.204759706	-0.499222306	-0.00064951	-0.040549583	-0.436278915	-0.402121065	-0.560068009	-0.190565374	-0.036222463	-0.315721636	-0.30610422	-0.248578265	0.09362239	0.100554982	-0.169525857		-0.162408219	-0.042261941	-0.323977895
A_23_P106661	CKLFSF1	NM_052999				0.257718689	0.240384608	0.46949154	0.34942272	0.170211317	0.942579087	0.516633535	0.475344001	0.685007589	0.350609242			0.015412996	0.093002477	0.410341777	-0.095752863	0.255794881	0.541832382	0.072874097	0.114269645	0.217604289	0.626243419	0.262238456	0.466572611	0.275946502	0.341493981	0.122169153	0.15344674	0.040312748	0.156488749	0.187360161	0.07455074	0.462083339	0.561933919	0.316612325	0.399763787	0.400293645	0.049425013
A_23_P106663	CKLFSF1	NM_052999			-0.085292927	-0.029649523	-0.129226808	-0.095477984	-0.175441437	-0.156014685			0.054524367	0.27640898	0.00379616		-0.012688305	-0.076685574	-0.134913333		-0.479874323	-0.064136438				-0.182574672			-0.190357422			-0.060889901	-0.138356502	-0.26110482	-0.354763615	-0.220360791	-0.107838615						-0.133465926
A_23_P106675	PLCG2	NM_002661		-0.030093222	-0.221078884	-0.15900711	0.122955785	-0.384905112	-0.168959231	-0.538496212	-0.815081846	-0.379867884	0.109409083	0.21410845	-0.6118622	0.218578869	0.12538685	-0.107681345	0.061248591	0.111135755	0.036481553	-0.051231211	0.349755038	0.217622819	0.158670759	0.337463646	-0.099921412	0.240380393	0.386753621	0.126487623	0.415645605	0.308147856	0.066747244	0.167810013	0.119609953	-0.106580733	-0.033177173	0.041785117	-0.350482765	-0.079040878	0.032111221	-0.121298497	0.205491251
A_23_P106682	EMP2	NM_001424	-0.015280467	-0.09129128	-0.377175027	-0.133759756	-0.357950692	-0.140009344	-0.329611798	-0.540264003	-0.249609787	-0.127893445	-0.111964263	0.231705953	-0.244755535	-0.209911772	-0.016510708	-0.184667705	-0.227905637	-0.107852367	-0.16043972	-0.240324138	-0.459732952	-0.181824604	-0.062079151	-0.168383463	-0.178908296	-0.186830963	-0.174679604	-0.474691229	-0.137357699	-0.251140044	-0.397362614	-0.315652259	-0.357269621	-0.28310372	-0.276672128	-0.200703403	-0.078773702	-0.447682796	-0.218229151	-0.052359843	-0.401995407
A_23_P106694	PCOLN3	NM_002768	0.088646841	0.069086373	-0.322039663	-0.103638524	-0.047062115	-0.053050822	-0.239824181	0.140845332	-0.189703128	-0.120844682	-0.240816722	-0.071444326	-0.326043736	-0.286393201	-0.092111373	-0.23837619	-0.222911234	-0.102062074	-0.313456628	-0.260200782	-0.134341569	-0.235135236	-0.24500623	-0.25719184	-0.145805368	-0.196213238	-0.302347029	-0.333890966	-0.229621276	-0.39774355	-0.196191543	-0.190268561	-0.304995337	-0.361300383	-0.297558385	-0.271734709	-0.117043303	-0.170464742	-0.237734923	-0.127013311	-0.418938837
A_23_P106708	RPS2	NM_002952	-0.193801159	-0.214054653	-0.000948871	-0.077521705	-0.416700758	-0.216452807	-0.12537632	-0.42169781	-0.429502989	-0.136555644	-0.107917383	-0.153374611	-0.142576615	-0.188294303	-0.096810443	-0.237730047	-0.210872411	-0.235817056	-0.331028248	-0.251193641	-0.188889822	-0.414967083	-0.372523609	-0.408493952	-0.238171076	-0.283493323	-0.27478624	-0.199846094	-0.330564595	-0.297003669	-0.251716569	-0.245357099	-0.30107451	-0.279978784	-0.034506733	-0.422506159	-0.205346526	-0.333408777	-0.306525147	-0.30142138	-0.314711558
A_23_P106720	TBL3	NM_006453	-0.092707084	-0.00899701	-0.154980315	-0.127312131		-0.289965103	-0.340711202	-0.090709752	-0.642514524	-0.145248951	-0.484843293	-0.083600998	-0.438081903	0.043622263	-0.190322214	-0.098425932	-0.21849139	-0.613771663	-0.21146259	-0.811442441	-0.407827226	-0.395294058	-0.514334092	-0.364998458	-0.381419167	-0.362068319	-0.396435287	-0.608697445	-0.479067625	-0.592796046	-0.3711485	-0.276419579	-0.358541096	-0.281289529	-0.44741963	-0.573674331	-0.173972301	-0.153033273	-0.518437078	-0.50195259	-0.294611968
A_23_P106727	RAB11FIP3	NM_014700	-0.293257677	-0.254009996	0.090208615	0.152454735	0.056709532	0.218000096	-0.075219074	0.375414557	0.014886886	0.085089712	0.266014359	0.418963026	0.096372364	-0.06217195	-0.091613031	-0.057565368	-0.004085788	-0.034416898	-0.050365407	-0.163618162	0.105256754	-0.182761319	-0.166506841	-0.05082498	-0.03455783	-0.054181966	0.023389374	0.082883257	-0.103689336	-0.173091404	-0.028818695	-0.031711047	-0.066741853	0.015578103	-0.153893494	-0.33996382	0.025186843	0.022182183	-0.037911851	-0.044221511	-0.007210765
A_23_P106737	LUC7L	NM_201412	0.599072968	0.263714788	0.359451407	0.371045064	1.230616795	0.839588825	0.60217365	1.418302717	1.219790144	0.169122077	0.374468019	0.371284266	0.262343374	0.134612626	0.170980764	0.315406072	0.138333433	0.272504363	-0.031715935	-0.061166948	0.039123374	-0.07831249	-0.092515114	-0.054267125	-0.045912373	0.047750415	0.006935992	-0.029951213	0.07017546	0.140438813	0.039104437	0.172235739	0.145826795	0.051475175	0.521341143	-0.182036014	0.010959598	0.045783922	0.004635543	0.097156352	-0.045012356
A_23_P106741	PSMD7	NM_002811	-0.233273401	-0.191084488	-0.495833634	-0.256695866	-0.401682712	-0.680300008	-0.357011252	-0.587419591	-1.03805166	-0.445331446	-0.220024839	-0.247390974	-0.391856885	0.172163418	0.136976013	0.153683345	0.161268289	0.084655907	0.16050534	0.177914391	0.145512344	0.100616665	0.131203474	0.063289004	0.032216407	0.094030909	0.010334035	0.178922297	-0.020246726	0.07905966	0.138040084	0.034920051	0.013457704	0.086564289	-0.048023156	0.075061499	0.144548835	-0.052374908	0.022097033	0.138230446	-0.1221886
A_23_P106761	CORO1A	NM_007074			-0.29504019	-0.25700327	-0.23321869	-0.166746228	-0.234636847	-0.546934022	-0.216407619	-0.503380144	-0.326731819	-0.06589427	0.05113272	-0.226953956	-0.19704639	-0.184000994	-0.01517457	-0.271072453	-0.19248861	-0.720798703	-0.580459348	-0.031361324	-0.23227696	-0.016491456	-0.539855976	-0.076848666	0.151655861	-0.246892551	0.264360564	0.039280748	-0.013839501	-0.138870501	-0.174381312	-0.24940709	-0.160074871	-0.110387246	-0.396725692	-0.100309011	-0.145415699	-0.238332676	-0.140795601
A_23_P106773	SULT1A2	NM_177528	0.403168347	0.100026248	0.556323518	0.654500592	0.456121966	0.649972652	0.395980105	0.488186918	0.879293339	0.547113191	0.136148698	0.512716062	0.210236687	0.120898145	0.212021819	0.138568825	0.209500808	0.177886319	-0.029278421	0.008220654	0.090354761	0.108093676	-0.048680847	0.121318007	0.069618511	0.003099913	0.165680816	0.006913305	0.138818496	0.011297597	0.082601159	-0.02859213	-0.101219109	0.031470022	0.024753584	-0.058153225	-0.053314461	-0.079834751	0.180445954	0.119719049	0.198812954
A_23_P106798	SIAH1	NM_003031	-0.043931308	-0.291626753	-0.084968083	0.140440153	-0.389142714	-0.143263102	-0.016053507	-0.691962962	0.10517438	-0.120672516	0.08457158	-0.162094283	0.288599178	-0.011328379	-0.114316406	0.027172281	0.003897024	-0.049744867	-0.041699788	0.067279865	0.088330985	0.11461007	0.168174417	0.134964128	0.124276387	-0.026019134	0.059484776	0.115057863	0.078051894	0.016550211	0.14223115	-0.073948792	0.124208656	-0.088558365	-0.088107504	0.028646772	0.183943204	-0.034419078	0.033167516	-0.02036298	0.33406659
A_23_P106806	PRSS27	NM_031948						-0.19074115	-0.068621055	-0.089960831	-0.369254123		-0.171503705	-0.43114235	0.054473085				-0.031373639		-0.419836962			0.212968981		0.02578297	-0.200533606			-0.013097703	-0.123011714	-0.306219317	-0.422389872	-0.217230389	-0.46003099	-0.128986148	-0.247170533		-0.052626385	-0.009848977		-0.403392308	-0.231331506
A_23_P106814	A_23_P106814	A_23_P106814	-0.140283897	-0.046682957	-0.10037307	-0.422183488	0.012235149	0.295428789	-0.24116801	-0.204515853	-0.463580744	0.704165964	-0.806868335	-1.175701865	-1.750755082	-0.362706197	-0.067773094	-0.317406442	-0.36605399	-0.103733142	0.131551934	0.100844103	-1.32827792	-0.017183401	0.004408337	-0.314737417	0.096773002	0.092191436	-0.540022979	-1.290391236	-0.259633363	-0.360811566	0.0832422	-0.091182059	-0.00490372	-0.229314704	0.0116991	0.041480795	-0.045585049	-0.065829387	-0.259584106	-0.031462842	0.221374077
A_23_P106822	NOB1P	NM_014062	-0.375457326	-0.281269531	-0.22883065	-0.34985041	-0.102204873	-0.016701469	-0.159782838	-0.163798378	-0.489775288	-0.236552566	0.071613174	-0.509976781	-0.334816939	-0.176421889	-0.128896126	-0.360469744	-0.20670393	-0.164042214	-0.067074871	-0.180541625	-0.136419067	-0.074503226	-0.116413783	-0.096998123	-0.038605269	-0.116920578	-0.149065358	-0.157860781	-0.030306279	-0.204999663	-0.032525541	-0.12228223	-0.021851587	-0.020183306	-0.116986648	0.065970182	-0.085221231	0.06647422	0.024754479	0.122169059	-0.067873826
A_23_P106835	BBS2	NM_031885	0.004929566	0.053968717	-0.094568638	0.213367621	-0.138150839	0.011331705	-0.061418152	-0.231690298	-0.154300786	-0.016093233	-0.138187112	-0.274318098	-0.238962368	0.130110244	-0.027289063	0.158639302	0.111746011	0.133955398	0.12576649	0.102176231	0.250498115	0.125996863	0.099915441	0.138327777	0.059652615	0.195909711	0.19603597	0.189407873	0.173308218	0.193096952	-0.006539575	-0.143624538	-0.185870928	-0.041756537	-0.007087232	0.159840121	0.003566172	-0.083354632	0.042820484	0.015344496	-0.001346955
A_23_P106844	MT2A	NM_005953	-0.359234016	-0.491455779	-0.077293727	0.342619719	0.3027696	-0.100470878	0.265861559	-0.207708994	-0.653340418	-0.448607234	-0.077583196	-0.03350186	-0.316264779	-0.254474239	-0.12170076	0.150601606	-0.45906274	-0.074155938	0.037049301	-0.190307622	-0.479168031	-0.589420629	0.026761929	0.296293801	-0.350281669	0.121345924	-0.083477734	-0.215667004	-0.410496866	0.238795927	-0.179133969	-0.099953746	-0.526010878	-0.587402951	-0.034845851	-0.346516438	-0.044553183	-0.897236688	-0.268081143	-0.349479247	-0.322820189
A_23_P10685	HSPBP1	NM_012267	0.125512145	-0.055501348	0.014344009	0.191397034	0.11338013	0.363897134	0.116789707	0.557736556	0.47109056	0.09091585	-0.032545018	0.238739742	-0.002380715	-0.108236057	-0.030166164	-0.193173891	-0.165101689	-0.043144864	-0.136979549	-0.128774729	0.062894849	-0.133724277	-0.089401367	-0.074905371	-0.021346053	-0.097803139	-0.059697667	-0.007128089	-0.077455084	-0.127457115	-0.129715558	-0.042563518	-0.05770727	-0.067609968	0.005205051	-0.142296511	-0.055458222	-0.038991125	-0.062508408	-0.048100235	-0.076816553
A_23_P106859	COX4NB	NM_006067	-0.189120491	-0.16063691	-0.327982485	0.112330239	-0.153367017	-0.26999833	-0.123659054	-0.533989434	-0.457134765	-0.454095019	-0.092220411	-0.043714375	-0.022865811	-0.12476868	-0.093292034	-0.143016587	-0.034054632	-0.081443648	-0.079001166	-0.061417457	-0.030285328	-0.0752702	-0.142649393	-0.031114435	-0.042446926	-0.081592698	-0.027538173	-0.005088055	-0.064908306	-0.093165624	-0.078325889	-0.131353233	-0.200630376	-0.220693879	-0.159742295	-0.202677597	-0.077387654	-0.074995153	-0.106618972	-0.149756655	-0.107151679
A_23_P106874	PMFBP1	NM_031293		0.285672251		0.142965583	0.297056223	0.396523146	0.251000525		0.938692226	0.413660078	0.464818302	1.071915175	0.464964398			0.140738458	-0.098199377	0.092332372	0.342208754			0.338727071	0.404952473	0.296998278	0.343566079				0.208411188	0.116942201	0.213101632	0.046819293	0.555864983	0.416132229	0.218787847	0.271084161	0.495864759	0.333224601	0.182419046	0.328716584	0.460913294
A_23_P106887	FUS	NM_004960	-0.437555589	-0.344321708	-0.378576574	-0.09254873	-0.29681405	0.003497418	-0.066254259	-0.524093322	-0.157782171	-0.181433943	-0.523345223	-0.073105965	-0.036365611	-0.224175552	-0.029345843	-0.172820291	-0.163442752	-0.256388357	-0.31657187	-0.529587379	-0.082515812	-0.191176428	-0.262266341	-0.168978601	-0.14835474	-0.283007926	-0.228552319	-0.428163975	-0.149314096	-0.307257573	-0.226406312	-0.160792317	-0.208091364	-0.143771154	-0.601990351	-0.41242619	-0.250486072	-0.251062426	-0.324591074	-0.24341593	-0.198680766
A_23_P106898	MGC13024	NM_152288	-0.216650384	-0.426395618	-0.268366438	-0.468967715	-0.226680627	0.034494012	-0.209223557	0.000529799	-0.056129182	0.321730202	-0.329135413	-0.53729857	-0.637296029	-0.110459185	-0.125151605	-0.216312326	-0.237191903	-0.14619389	-0.098010657	-0.134941437	0.092438818	-0.134253907	-0.107911939	-0.180072833	-0.118902461	-0.128822236	-0.213701768	0.00244766	-0.090825624	-0.302325078	-0.119638276	-0.120515471	-0.194952821	-0.167340655	-0.081007871	-0.394611921	-0.299095035	-0.099576592	-0.222557154	-0.075207806	0.029757456
A_23_P106906	PPL	NM_002705	-0.247784254	-0.316823132	-0.756831857	-0.366711062	-0.450515391	-0.514637708	-0.611834637	-0.541250798	-0.593736548	-0.249719169	-0.428432041	-0.343833569	-0.294196555	-0.325526179	-0.123204747	-0.521870388	-0.290833261	-0.371402775	-0.186934217	-0.177879412	0.006926194	-0.201073162	-0.152421112	-0.190214629	-0.194168666	-0.3498921	-0.207746675	-0.281853713	-0.109147514	-0.227038663	-0.448470906	-0.304181262	-0.395663511	-0.260299334	-0.449549014	-0.390865962	-0.206139613	-0.254900899	-0.399477707	-0.191221676	-0.168975653
A_23_P106922	CHST6	NM_021615	-0.00043041	-0.338712621	-0.231910078	-0.326540691	-0.128494388	0.217740045	-0.22712157	-0.553677821	-0.227810652	-0.374270047	-0.618114718	1.170568385	-0.800346833	-0.294393942	-0.090330447	-0.161888766	0.091911417	-0.315399518	-0.50575077	-0.549373801	0.175160636	-0.258082557	0.116747798	0.368733139	-0.643752205	0.120151464	0.824645243	-0.364457797	0.1278232	0.327315462	-0.494461553	0.058681467	-0.494488301	-0.156828771	0.113376737	-0.148085668	-0.755024664	-0.667605308	-0.320358039	-1.066763407	-0.304732907
A_23_P106933	BUCS1	NM_052956	0.153669984	-0.006197256	1.198993018	0.638732082	0.560140034	1.955711399	-0.508510412	0.583629737	1.65794515	-0.117944755	1.124794417	-0.87700795	-1.175373565	-0.110041738	-0.412510691	-0.278548148	-0.160573432	0.477942444	0.658554632	0.161703815	-0.937341228	-0.1475786	-0.283934461	-0.031030928	-0.412177158	0.316935433	-0.432292893	-0.7502817	-0.523090432	-0.327020445	0.928329627	0.336152161	-0.005611322	0.813834511	0.242880543	-0.090797757	0.847612064	1.161689314	0.230220738	0.451532081	0.103647826
A_23_P106945	ADCY7	NM_001114					0.130724537		0.330008273			0.300514878	0.495464645	0.069230085	0.392389105			0.266375565	0.136713206	0.073851411	-0.032565443			0.400511555	0.269664478		0.01529539		0.447429115	0.421648073	0.446655059	0.380215596	0.078889997	0.181439373	-0.010857492	-0.193387	0.256825849	0.089905023	0.164424598	0.186930496	0.218210147	0.081650231	0.39058587
A_23_P106973	9-Sep	NM_006640	-0.691103512	-0.664577472	-0.217639833	-0.465991824	-0.288215883	-0.495254558	-0.05091392	0.072088375	-0.214050996	-0.099823684	-0.010914867	0.373672973	-0.281193125	-0.1902192	-0.060201007	-0.170732053	-0.110755195	-0.117179594	-0.242774183	-0.270001057	0.305716664	-0.056154868	-0.13230169	-0.108608266	-0.150582267	-0.568839021	-0.118954622	0.061085771	-0.062937031	-0.323085727	-0.040692883	-0.120861057	-0.411113495	-0.122348523	-0.56941805	-0.741973948	0.108819062	-0.109696479	-0.110663749	-0.139017431	-0.074156273
A_23_P10699	CR624966	CR624966		-0.079605372	-0.105009517	-0.13729599	-0.142995851	-0.445923275	-0.381491166	-0.482735136	-0.403887579	-0.108689678	-0.481498555	-0.158249271	-0.388909018	-0.046717742	-0.218280035	-0.132868859	-0.009777194	-0.14609518	-0.139361589	-0.156656063	-0.010152613	-0.121882563	-0.089945754	-0.182828633	-0.045685362	-0.16108272	-0.095551721	-0.102216613	-0.210377788	-0.175860563	-0.311718496	-0.011793309	-0.159211142	-0.091310408	-0.062698258	-0.191277445	-0.116416971	-0.091005843	-0.245097156	-0.094016468	-0.140906045
A_23_P106998	MRPS23	NM_016070	-0.203001328	-0.151284166	-0.635987844	-0.251657054	-0.236050954	-0.578116966	-0.311262178	-0.685380547	-1.240399845	-0.134705192	-0.19782013	-0.458653134	-0.187942332	-0.219991036	-0.136714181	-0.328556608	-0.124258299	-0.225241458	0.272129933	0.178453898	-0.134690753	0.230450034	-0.039740313	-0.110447991	0.07467176	-0.056012336	-0.176243756	-0.194377131	-0.342192186	-0.133490854	-0.062358282	-0.055257661	0.040713908	-0.03056009	-0.177882391	0.438459755	0.019825552	0.014770218	0.041858401	-0.004928688	-0.083829426
A_23_P10701	APBB2	NM_173075	-0.06142914	0.273328512	0.124585025	0.409772761	0.628245545	-0.2588699	0.404166854	-0.253679297	0.077240885	0.020651336	0.141788843	0.636451771	0.248716135	0.042880083	-0.035103421	0.171414789	0.040484307	-0.014007183	-0.118567531	-0.277421254	0.138482896	-0.222863713	0.041055429	0.087553441	-0.079338028	-0.057726197	0.126740154	0.145298596	-0.075233432	0.351493911	-0.042311044	0.011858306	-0.019494392	-0.195381236	0.084030248	-0.06252843	-0.177495734	0.005573917	-0.040967456	-0.130868434	-0.011575137
A_23_P107036	C17orf35	NM_003876	-0.224375906	-0.359024934	-0.073055289	-0.26094065	-0.181604844	0.123940244	0.049166875	-0.294381782	0.035604577	0.080041443	0.047887525	0.178673846	-0.207857747	-0.112999186	-0.086518966	-0.229238045	-0.17785036	-0.125294772	0.025055902	-0.104582588	-0.186546003	-0.077769961	-0.078851163	-0.066031355	0.009204618	-0.060684892	-0.080080263	-0.064231649	-0.111702887	-0.120439412	-0.027717411	-0.067340914	0.002097995	0.003875095	-0.123173067	0.013594496	0.074025252	0.044471186	-0.031352316	0.022580811	-0.163788419
A_23_P107048	BC002811	BC002811	0.216999977	0.151621796	0.121868178	0.154660259	0.501842246	0.430666492	0.16586685	0.521331895	0.763660986	0.215650787	0.217112283	0.216922926	0.226445971	0.03600165	0.08367073	0.082278143	0.011190889	0.049775771	-0.084369801	0.170701898	0.255277275	0.000109616	-0.074313501	-0.007600755	0.109204241	0.123562308	0.069064313	0.03116644	0.005714321	-0.064259528	-0.064840263	-0.00063285	0.00990606	-0.021955561	0.209669335	-0.040442044	-0.00868596	-0.022817548	0.008396324	0.104584472	0.10702916
A_23_P107051	TCAP	NM_003673	-1.044696541	-1.122582905	-1.16936286	-1.115609409	-1.276458627	-0.874700996	-1.265778816	-0.674041053	-0.800127014	-1.411069637	-0.990653879	-1.437434088	-0.880591898	-0.814279222	-1.505692075	-0.501965531	-1.623198073	-1.483488435	-1.470377064	-1.499014799	-1.278912643	-1.380666638	-1.494410424	-1.422601334	-1.490243955	0.227567405	-1.302872933	1.129264588	-1.34826272	-0.60765738	-1.526472613	-1.421247152	-1.547047933	-1.496740506	0.015328152	-1.610366131	-1.402793654	-1.574707782	-1.429293673	-1.541105461	-1.291890794
A_23_P107064	TNK1	NM_003985		-1.849528934	0.046546216	-0.034675223	-0.06187871	-0.309650414	-0.15621913	-0.301252109	-0.310803176	-0.268472578	-0.234825193	-0.392625271	-0.512556357	-0.07419345		-0.22667145	-0.238270584	-0.108131617	-0.132393612	-0.409313854	-0.648410378	-0.19658985	-0.339132087	-0.468201393	-0.302299605	-0.425190725	-0.438932639	-0.510999856	-0.391794167	-0.301253332	-0.294401537	-0.264155189	-0.2777571	-0.312685816	-0.137602949	-0.288623382	-0.222517798	-0.299380574	-0.344805402	-0.125331962	-0.432431932
A_23_P107073	RPA1	NM_002945	-0.173347808	0.056455429	-0.129894638	0.008110871	-0.369036286	-0.180330116	-0.147880361	-0.696588613	-0.390878904	-0.131672349	0.215898646	0.244462625	-0.073697747	0.047455097	0.032534644	0.08287363	0.008404905	0.036431747	0.108163539	0.112937219	0.12069084	0.161996427	0.098264233	0.062956625	0.085347088	0.128125232	0.178137973	0.227773223	0.170817898	0.124271584	0.030618629	0.028421087	0.026781117	0.003600331	-0.033514369	0.125036786	0.077373532	0.085052951	0.032819493	0.079480178	0.027286073
A_23_P107087	FLJ10534	NM_018128			0.067600075	0.502789798		0.279413116	0.408504069	-0.283620986	-0.03224039	0.157832406	0.27026954	0.185496761	0.130829778	0.156672142	0.146511234	0.050503455	0.098851135	0.471331408	0.128154315	0.226434088	0.173582856	0.057407632	0.020398268	0.193297827	0.149619799	0.200547033	0.116555972	0.267364872	0.005319247	0.164852767	0.124091259	0.199532301	0.202390594	0.118828943	-0.13841322	0.321998826	0.139658798	0.267082192	0.109733961	0.01906335	0.074456134
A_23_P107102	KIF2B	NM_032559		-0.143879874					-0.109335459								-0.16854563	-0.042884471	-0.172460149														-0.147979136	0.240483062	-0.126892964	-0.442377015
A_23_P107116	ZNF179	NM_007148	-0.290170011	-0.239501499	-0.341575137	-0.377324137	-0.259207802	-0.636609105	-0.18205879	-0.459050154	-0.88983641	-0.995029046	-0.753194038	0.143108828	-0.530754974	0.165897616	-0.085099955	0.187363467	0.196093677	0.12176748	-0.359696566	-1.141506439	0.541100511	-0.310422148	0.110677728	0.524536063	-0.356682296	0.297908596	0.725554218	0.601286636	0.455161744	0.242745184	-0.375517194	0.244944383	-0.325039626	-0.200227044	0.250220649	-0.25782108	-0.825203513	-0.835762845	0.126320718	-0.53546886	-0.137295032
A_23_P107132	RCV1	NM_002903	-0.001266852		0.06864669	-0.148618348	0.117454432		-0.259865439	-0.059076364	-0.155227558	-0.296325166			-0.191837695		-0.003434405	-0.167596831	-0.127142649		-0.024762662		-0.284130335	-0.065500711	-0.38368108	-0.227250555		-0.198576518	-0.193930659		-0.477820292	-0.02798024	-0.159035722	-0.355758661		-0.386686486
A_23_P107154	USP32	NM_032582	-0.145802917	-0.690133557	-0.121780823	0.247954858	0.562407451	0.103569972	0.441103696	-0.715741289	0.426017161	0.243740226	0.199543004	0.117593071	0.215506321	0.01332507	-0.088074806	0.048710925	-0.07169422	0.091277188	0.042610345	-0.051275969	0.14611217	0.105029887	0.153183533	0.08193031	0.009318758	0.055791896	0.060323613	0.203253872	0.067062235	0.12360903	0.139850079	0.149668291	0.089076293	0.034629797	0.02005606	0.041678363	0.321259501	0.213149161	0.043389958	-0.052584878	-0.049734548
A_23_P107166	ACBD4	NM_024722		-0.073674193	-0.046679865	0.082967412	0.187238195	-0.011291989	-0.098780674	0.339447711	0.116256904	0.147282928	-0.116540959	-0.058236563	-0.243875586	-0.050020253	0.161794573	0.139777988	0.044904434	-0.159511767	-0.094551408	-0.135325301	0.097299073	-0.070037199	-0.087221917	-0.105262153	-0.018333132	-0.082460267	0.101153819	-0.103974962	-0.051360614	-0.117130885	-0.192339846	-0.101148205	-0.153506618	-0.084334854	-0.09087962	-0.327070664	-0.136965702	-0.151904004	-0.253609742	-0.011523955	-0.171267231
A_23_P107173	MEOX1	NM_004527			0.18832705			-0.16162138	-0.149163355	0.160204052	-0.369597836	-0.22654896	-0.28852614		-0.669941947		-0.072124469				-0.481305964		0.591391771		0.169621301	-0.131202625	-0.354994149	-0.051657019	-0.284664422	0.209872516	0.26338132	-0.199018735	-0.211238584	-0.405477497	-0.145714889	-0.369776808	-0.087854568	-0.133446608		0.347950804	-0.429921369		-0.402919375
A_23_P1072	ATP1A1	NM_000701	-0.565814824	-0.43298075	-0.405928206	-0.551651763	-0.398908074	-0.550286989	-0.535245843	-0.49762321	-0.545946106	-0.726156507	-0.030358427	-0.296779922	-0.456311333	-0.358829973	-0.306231712	-0.400795748	-0.429633795	-0.362503162	-0.17847493	-0.183278804	-0.462421206	-0.168887596	-0.094338228	-0.151659905	-0.249734355	-0.331783335	-0.170532659	-0.451362142	-0.16860081	-0.183809622	-0.142486505	-0.14095279	-0.248677472	-0.218411507	-0.597923273	-0.366547163	-0.13150147	-0.179206919	-0.161434084	-0.110788281	-0.15113734
A_23_P107206	STAT3	NM_213662	-0.223812913	-0.113954164	-0.539559364	-0.347477125	-0.292908721	-0.606266792	-0.083792469	-0.596896576	-1.042554441	-0.361450097	-0.415962674	-0.863283688	-0.523134437	-0.316568806	-0.140829025	-0.311751827	-0.147721482	-0.337867125	-0.222603536	-0.309584057	-0.431405439	-0.33102432	-0.286529004	-0.326528821	-0.387307075	-0.343121332	-0.362751601	-0.479398703	-0.282923085	-0.279752532	-0.254998682	-0.177391432	-0.321200747	-0.232683152	-0.44914019	-0.497207144	-0.284167478	-0.297338992	-0.401503936	-0.283518571	-0.381224235
A_23_P10721	HAP1	NM_003949		-0.040101612			-0.063816113		-0.027607056			-0.408914279	-0.04914894												-0.196391948								-0.031828698		-0.143858657
A_23_P107211	RAB5C	NM_201434	-0.207974439	-0.132542981	-0.520102969	-0.510531348	-0.423871669	-0.408492727	-0.420950808	-0.693038588	-0.599387496	-0.602045005	-0.561363951	-0.394125336	-0.436085139	-0.367649665	-0.363386232	-0.325809799	-0.363534309	-0.486046438	-0.230861323	-0.467196565	-0.478088547	-0.466142271	-0.394665585	-0.526737607	-0.482479748	-0.447267042	-0.553303169	-0.379668156	-0.468531478	-0.468371672	-0.348185629	-0.272614302	-0.376198151	-0.329850393	-0.412702343	-0.474718703	-0.237899579	-0.396747608	-0.424349239	-0.35920443	-0.461534873
A_23_P107214	RAB5C	NM_201434	-0.097582574	0.026851067	-0.114555606	-0.370254164	-0.356986958	-0.071947359	-0.165227798	-0.187166546	-0.089240815	-0.278489791	-0.238408863	-0.123588069	-0.288501604	-0.138566264	-0.135654921	-0.277574042	-0.260752576	-0.212219864	-0.11156139	-0.114511191	-0.282294253	-0.23014801	-0.183381979	-0.292742557	-0.303522537	-0.310582357	-0.329279979	-0.264361221	-0.317130779	-0.314521246	-0.220330836	-0.116375917	-0.17534171	-0.166013369	-0.154449135	-0.3291638	-0.167176547	-0.195168824	-0.284359345	-0.22924054	-0.273177617
A_23_P107238	MBTD1	NM_017643			-0.102229647	0.415354347	0.332939426	-0.029539282	0.15128582		0.196776521	0.98897378	0.604709182	0.723588451	0.503832662	0.27493953	-0.023528425	0.158856323	0.033186436	0.212355352	0.011361419	-0.038391616	0.164951606	0.393893064	0.273535657	0.081142358	0.304506085	-0.036631181	0.239397516		0.289352476	0.191081621	0.122863891	0.015344908	0.1551878	0.237190813	-0.069106042	0.643931536	0.61070399	0.667701217	0.259810893	0.413261885	0.61722711
A_23_P107247	CACNA1G	NM_018896		-0.228996237	-0.191502115	0.022701604	-0.122592683	0.147527077	0.082220309	0.156731901	-0.057560381	-0.443482535	0.342379745	-0.400525811	0.176320658	0.116686901	-0.01049896	-0.048667529	-0.116198216	0.138114707	0.131461728	-0.58719668	-0.658092764	-0.143984568	0.006838292	-0.074173157	-0.0349695	-0.022233441	-0.205332791	-0.396739763	-0.124011675	-0.457039854	-0.141056682	0.077925376	-0.179106318	-0.318008617	0.112599025	-0.101826522	0.150851642	-0.115531231	-0.174163894	-0.049476081	-0.205776245
A_23_P107257	SPOP	NM_001007226	-0.399404153	-0.495728784	-0.272972002	-0.275164477	-0.627774639	-0.339644105	-0.138890552	-0.79205305	-0.327832097	-0.084421323	-0.371130834	-0.107348897	-0.257181467	0.138872569	0.073295545	0.316904056	0.324424255	0.214416023	0.133050267	-0.080168442	0.308557122	0.058852256	-0.126177684	0.107726466	0.078427784	0.073779165	0.079506472	0.107589556	-0.08462815	0.049724299	-0.157077569	-0.028941558	-0.054200221	0.119330431	-0.23344766	-0.006709802	-0.121644503	-0.093684848	0.122856524	-0.00592865	-0.152430649
A_23_P107283	HOXB2	NM_002145	-0.443800354	-0.273691961	-0.783864775	-0.553066943	-0.657825835	-1.164539906	0.13480835	-1.104480403	-1.464136821	-1.033491721	-0.332180466	1.083918149	-0.865035769	-0.216379115	-0.008440755	-0.1367571	-0.028453945	-0.207017433	-0.25027175	-0.092306329	0.082723261	-0.084756027	-0.208828594	-0.071183718	-0.256146764	-0.206022397	-0.225151366	-0.061583954	-0.266588157	-0.295763389	-0.375327119	-0.568202138	-0.465568338	-0.395906437	-0.239585105	-0.649807497	-0.963745414	-0.475082659	-0.201340482	-0.25777987	-0.246270972
A_23_P107295	LRRC37B	NM_052888	0.2522512	-0.004960643	0.267009142	0.38011789	0.483458969	0.459322744	0.41337517	0.270218236	0.704062435	0.281283431	0.146813974	0.384685646	0.384750817	-0.048127151	0.020435426	0.011157398	-0.015120051	0.131138831	0.169662328	0.190560022	0.141558899	0.181605982	0.105735175	0.087943949	0.141720734	0.03339934	0.106119797	-0.028013211	0.150486785	0.117803578	0.217287952	0.095570929	0.192404789	0.120756957	0.177150558	0.229102227	0.12939106	0.228935398	0.145230944	0.144566847	0.044743565
A_23_P107307	SLC13A2	NM_003984	-0.185907976	0.077802213	0.054264116	-0.178300838	0.024051204	0.032206857	0.01559469	-0.61967661	0.028111767	-0.07910401	-0.079157694	-0.059575225	-0.21367721	-0.205586565	-0.138787397	-0.092748128	-0.158960168	-0.155748181	-0.043587537	-0.083396689	-0.127980722	-0.114087307	-0.093487736	-0.099988188	-0.06422777	-0.002586235	-0.073809587	-0.28035425	-0.072328096	-0.148184214	0.006088463	-0.044068276	-0.111574232	-0.0969308	0.015700536	-0.357925395	-0.098635656	-0.04823755	-0.173079994	0.082316088	-0.142857964
A_23_P107313	SDF2	NM_006923	1.487561514	-0.1924461	-0.33257769	-0.218551667	-0.196355615	-0.52137746	-0.29912818	-0.184104734	-0.523202021	-0.146593351	-0.223495698	-0.302069784	-0.062297803	-0.074334912	-0.166183383	-0.180338895	-0.145552542	-0.269114537	-0.002367677	-0.101524255	-0.1279377	-0.006422916	-0.028664279	-0.049364227	0.015184662	-0.031063961	-0.095858881	-0.190473007	-0.083283138	-0.093421691	-0.169405253	-0.043462519	-0.104629883	-0.113078776	-0.277203004	0.114095218	-0.008296453	0.011507983	-0.065922346	-0.066912027	-0.050594548
A_23_P107322	CORO6	NM_032854	-0.148295337	-0.121472541	-0.314416861	-0.365745117	-0.064483515	-0.223854312	-0.183226756	0.350422255	0.013510126	-0.238351662	-0.391397725	-0.017920154	-0.316808703	0.129006548	0.180494044	0.341564287	0.038445435	0.404763418	0.046742571	0.111802168	0.234020382	0.118976968	-0.156837456	-0.018012445	0.178763929	0.374506389	0.171366077	1.029897534	-0.107688088	0.010212711	-0.343241013	-0.047084578	-0.028007854	-0.130176221	0.124694791	-0.521439102	-0.49955911	0.195278263	0.245272105	-0.132723707	-0.168101501
A_23_P107336	CENTB1	NM_014716			-0.162783312		0.169902544	0.001170718	-0.062628688				0.354752445	0.053528534	0.076482849						-0.215934223			0.148164424	0.109003307	0.19199454			0.279538883		0.446065098	0.009575525	-0.070130502	0.169254497	-0.004620624	-0.022002295	-0.079597275			0.139955844	0.070036247		0.151524553
A_23_P107350	SLC2A4	NM_001042	0.301091104		-0.098152856	-0.114069394		0.015050857	0.141238149	-0.205902379	-0.10191681	0.216625953	-0.310459055	0.338777264	-0.212352385	0.100590678	0.227648085	0.089384454	0.342460512	0.307208598	0.164817941	-0.206694999	0.359496116	0.163388984	0.215196579	0.278689135	0.415775722	0.469541323	0.61891552	0.804417611	-0.085507385	0.036542361	-0.216627845	-0.073517063	-0.017979501	0.166580345	-0.009922393	0.083204531	-0.160124789	0.169033468	0.373099623	0.05701599	-0.004726767
A_23_P107351	NALP1	BC051787	-0.555988646	-0.537286745	-0.641011035	-0.37289439	-0.326727353	-0.76595644	-0.610127117	-0.847647187	-1.132822367	-0.868074639	-0.3291719	0.463173046	0.362416247	0.089360335	0.122974802	0.312010942	0.472278514	-0.209281751	-0.093174842	-0.077445195	0.401950024	0.16624577	0.14369522	0.442301627	-0.078724352	0.10404291	0.561854629	0.376204139	0.365603286	0.076478456	-0.082205121	0.172307086	-0.201763276	-0.146861055	0.146730406	-0.193322334	-0.584898404	-0.306564719	0.023879809	-0.561083977	-0.241370176
A_23_P107369	KIF1C	U91329	-0.042218525	-0.045345577	-0.141232827	-0.196942394	-0.393494032	-0.034221585	-0.343138602	0.092604835	-0.161761616	-0.292358641	-0.195213249	-0.469587625	-0.62804419	-0.126082143	-0.014688098	0.054166567	-0.001244555	0.130662635	-0.011337522	-0.118185488	0.259392434	-0.085851658	-0.011631169	0.036351811	-0.041921036	-0.05565716	0.030578547	0.250613963	-0.151530474	-0.104117167	-0.025618595	0.020073355	-0.096939386	-0.065833608	-0.204851704	-0.442805007	-0.09771875	-0.061943176	0.012426816	-0.008710411	-0.327526606
A_23_P107373	NMT1	NM_021079	-0.194934821	-0.090360295	-0.10519257	0.005622592	-0.022954716	-0.157775932	0.341413795	-0.578879501	0.147069161	0.104416992	-0.065980858	0.148527388	-0.064202045	-0.074670186	-0.056170141	-0.007742502	-0.120111531	-0.013319842	-0.074090233	0.004206255	0.082896151	-0.019942589	0.040276756	-0.0121468	-0.046408053	-0.024261806	-0.010259453	0.040311342	0.089600812	-0.050631389	-0.245420486	-0.067501074	-0.033850187	-0.116622584	-0.258860438	-0.108981027	0.020866278	0.141431	-0.023786546	-0.067715169	-0.117999196
A_23_P107394	HES7	NM_032580	0.095788394	0.344870383	1.66E-05	-0.015115306	0.319336755	0.098369507	-0.050179556	0.248541315	0.292213599	-0.08677887	0.173433343	-0.128749231	-0.213072298	-0.018156191	-0.010441129	-0.159841739	-0.172279085	0.031774666	-0.298631813	-0.363695975	-0.364882075	-0.242486014	-0.179841073	-0.122082299	-0.129228466	-0.066871229	-0.184530867	-0.083660094	-0.182175629	-0.412790729	-0.290476297	-0.147714481	-0.423769094	-0.358280348	0.339895762	-0.483169075	-0.144967214	-0.288771565	-0.217560265	-0.073892772	-0.231735094
A_23_P107401	TIMP2	NM_003255	-0.177428779	-0.193789515	-0.523904872	-0.280504375	-0.055720592	-0.35060182	0.015857655	-0.356735915	-0.472817459	0.105955299	-0.231193993	0.038999261	-0.106689397	-0.189354305	-0.142862012	-0.132524864	-0.035759105	0.048978943	-0.236598754	-0.382394859	-0.021476111	-0.121927685	-0.108628122	-0.006180519	-0.260913512	-0.098925529	0.137676694	0.226834927	-0.030144639	-0.040234202	-0.30698428	-0.063570906	-0.253403203	-0.263059425	-0.01028046	-0.547854911	-0.52178952	0.125974316	-0.06171374	-0.297105741	-0.269431905
A_23_P107412	P4HB	NM_000918	-0.475498486	-0.270486562	-0.038998554	-0.088538883	-0.290513687	-0.238459394	-0.001130038	-0.305366811	-0.388248414	0.158643708	0.071638941	-0.376796469	-0.475138292	-0.241442419	0.048750391	-0.275765728	-0.304739975	0.011169516	-0.062879127	-0.286630311	-0.388580372	-0.23675306	-0.11542313	-0.261105236	-0.028812164	-0.073875269	-0.378236606	-0.559497142	-0.364854184	-0.423733339	0.110660798	0.062806906	-0.115350427	-0.048382288	-0.225102422	-0.188603882	0.17686072	0.007994212	-0.174813273	0.142194293	-0.144178823
A_23_P107421	TK1	NM_003258	0.530431884	0.418589621	0.893660173	0.387874092	0.287129653	1.338973786	1.377922511	1.081322851	1.338501206	0.683407632	0.905544319	1.096555732	0.836744085	-0.524422586	0.125035215	-0.326407569	-0.341575188	-0.113467172	-0.412365315	-0.169167779	-0.672894253	0.042714283	0.007247706	0.01667941	-0.197914675	-0.165645963	0.110383947	-0.227778985	0.305484675	0.089126877	0.002400468	0.437988427	0.543492745	0.181586629	0.312965922	-0.023250715	-0.031918653	0.410153733	0.396773126	0.013343597	0.31202296
A_23_P10743	PDE6B	NM_000283	-2.016164459			-0.037086927		-0.112650098	-0.130537618	0.54703355	-0.171237469	-0.246152166	-0.099385259	0.164570865	-0.081957386	-0.170241483	-0.058180166	-0.119421822	0.081310203	-0.07230061	-0.088636511	-0.048305012	-0.355425034	-0.051251586	0.031721034	-0.289421498	-0.30904486	-0.316067822	-0.262667929	-0.287161857	0.05353198	-0.055703432	0.030611738	-0.200796435	-0.228087622	-0.152354582	-0.07890006	-0.176276633	0.192176741	-0.124695068	-0.229152862	-0.107729246	-0.103766358
A_23_P107432	FLJ35934	NM_207453	-0.034656759		0.292807114	0.76489449	-0.033482926	0.515182887	1.032625268	0.489299704	1.794891376	1.015683763	0.532919722	0.801640643	0.902828758	-0.009603625	-0.027595333	0.137619697	-0.135663254	0.671603919	-0.121284207	0.121750206	0.013041205	0.345089657	-0.01832605	0.13195401	0.430550269	0.49116353	0.297612088	0.136331666	0.334330565	0.096302878	-0.015303145	0.122186389	0.082141621	-0.107673756	-0.233612669	0.279055498	0.166644863	0.088289799	0.040322636	0.13617768	-0.084617369
A_23_P107443	KRTAP9-8	AJ406950					0.447549142											0.254641055																	0.054807453
A_23_P107454	KRTAP3-1	NM_031958			0.170911596			0.201943979	0.183842485			0.450191302	0.473556753	0.596679362	0.663305987	-0.002351538				0.049158546	0.477365132		0.179204732	0.352155716	0.37704892	0.382940095	0.410598223	0.15454151		0.379064181	0.391505536	0.170037465	0.057305981	0.353402541	0.502192194	0.357987865	0.109853851	0.251571852	0.263682261	0.137756462	0.377375184	0.093695135	0.431367331
A_23_P107465	KRTHA1	NM_002277	0.145980856		0.013304405	-0.1142535	0.199506757	0.146489932	0.184041684	0.615533175	0.642127829	0.264490803	0.2680864	0.143639085	0.126625285		-0.125469933	0.054939507	-0.087353396	-0.34241381	-0.189795712	0.12051327	0.626166888	-0.137384031	-0.209012533	0.002811579	-0.108669056	0.180434471	-0.091827619	1.11293708	-0.157345048	-0.066873334	-0.088493084	-0.041574021	-0.191788196	-0.09110812	0.347297039		0.13995551	-0.045608858	0.037523842	0.062378887	-0.085506015
A_23_P107483	OR3A3	NM_012373			0.106738022	-0.017103361	0.173190568	0.208917122	0.127462026	-0.022115012		0.402572752	-0.121518333	0.283527484	0.05533545	0.12375819		-0.046817219	0.132663554	0.011827199	0.020645991	0.183310512	0.460291467	0.385123383	0.538171466	0.057358396	0.206715591	0.299593401		0.338183598	0.314672202	-0.023974015	0.264995355	0.113380815	0.016689267	0.152036139	0.057600683	0.375433514	0.255772508	0.326004846	0.236786064	0.261780951	-0.019084309
A_23_P107507	CBX1	NM_006807	0.630500522	0.382983186	0.366837756	0.530732728	0.483075098	0.754364717	0.536900765	1.111368242	1.252956712	0.458225308	0.207010379	0.757438077	0.432237094	-0.089779429	-0.062458982	-0.035959601	-0.231864746	0.099154192	-0.147609892	-0.083619119	-0.029129938	-0.236345075	-0.211478193	-0.144492322	-0.146759947	-0.043670561	-0.087548728	0.044284822	-0.164451118	0.030563458	-0.108855549	-0.038446641	-0.108406363	-0.078379641	0.404002912	-0.218422861	-0.073414447	-0.072702627	-0.026746522	-0.036874575	-0.262573765
A_23_P107513	C18orf9	NM_024899			-0.248421074	0.019505343	-0.081600811	-0.292047027	0.059605439	-0.26419403	-0.617422561	0.091230667	-0.07506688	0.554518354	0.751066299	-0.136294143	0.113791853	0.014760676	0.024079208	0.222291651	-0.06713599	0.071907284	0.526914791	0.204612086	0.655822478	0.117947832	-0.070324333	0.069477886	0.031820256	0.138988201	0.363445434	0.100575016	0.259943694	0.190388627	0.035525647	0.063989088	-0.250426558	0.28934465	0.609187469	0.284353904	0.206628611	-0.031614735	0.106820134
A_23_P10753	BX093444	BX093444	-0.090784083	-0.296470951		-0.062077827		0.310119915	0.088829016	2.478940123	0.221718192	-0.164985072	0.240940359					-0.048018282		0.263824416	0.48641375	0.490964987		0.535847218	-0.284193445	0.139145661	0.402695269			-0.00502566	0.191437926	0.200232885	0.79348642	0.063975562	0.428672891	0.019831338	0.18944626	0.541016767	0.527053249	0.323457753	0.236502453	0.195159746	-0.119631664
A_23_P107531	LOXHD1	BC047720						-0.193971804	-0.030180567	0.431095229		-0.264874688	0.223078972	0.26641863	0.459040933						-0.087474833	-0.000682241			-0.146495962		0.145473769					-0.183315123	-0.253865738	-0.101575894	-0.045565935	-0.044823175	-0.119638786			-0.141013933		0.006028035	0.255126786
A_23_P107552	KIAA1012	NM_014939	-0.145382021	0.106291584	0.287743095	0.220253492	-0.185621556	-0.363235846	-0.020720036	-0.725498389	-0.871918554	0.189768491	0.317241429	0.23802428	0.315409661	0.335368584	0.213060244	0.30433896	0.276808882	0.284959581	0.295282779	0.386500481	0.233635367	0.336655043	0.357444697	0.296882151	0.245337132	0.318459379	0.312390205	0.245536357	0.295028783	0.298288723	0.31144483	0.228010054	0.261172471	0.297850734	0.052321822	0.483706693	0.364309533	0.407670222	0.279128646	0.337293781	0.361332534
A_23_P107565	AQP4	NM_001650												-0.529709849							-0.097810516
A_23_P107578	FLJ11996	AK022058	-0.032088974				-0.035392342	-0.036303902		0.501958279	0.343928698	0.145440141		0.134283012		-0.100873534	-0.310284481				-0.089519272								-0.145923984			0.06353378	-0.164781578		-0.064303146	-0.253947727	-0.071681619	0.052434669		0.06796193			0.219767786
A_23_P107587	NPC1	NM_000271	-0.148561146	-0.028493731	-0.11154145	-0.026352422	-0.096803684	-0.303483872	-0.207503154	-0.580432654	-0.298813417	-0.241940739	-0.111323618	-0.068916517	0.030792037	-0.014798074	-0.107824546	-0.025231958	-0.092262013	0.01867999	-0.030893506	-0.024633695	0.053948482	0.053136637	0.122252329	0.129664804	0.40322893	0.029429719	0.153933687	-0.066758167	0.009959053	0.007292171	0.019860754	-0.052454135	-0.129357306	0.00962093	-0.247778935	0.08994828	0.012617547	0.011731927	-0.064092963	-0.0770635	0.013437334
A_23_P107597	ATP8B1	NM_005603						-0.272249742	-0.042491017		-0.37340584	-0.232855949	-0.144746033		0.223775247	0.219188585				0.19089151	0.00515857	-0.011745769	-0.209556662	0.149488271	0.09745219	-0.06789939	0.017605989	0.226277251	0.051788136	-0.374282907	-0.148728125	-0.075384163	0.161623941	0.056894273	0.248972412	0.16576039		0.298474921	0.457674936	0.485378246	0.484248593	0.100761777	0.29891872
A_23_P107612	RAB27B	NM_004163	-0.032688967			-0.152536006		-0.16701976	-0.475682713	-0.586299866	-0.302360998	-0.664357794	-0.704494388	-0.977165032	-1.327171285	0.217946975	0.154337832	-0.107512948	0.121150515	-0.078211615	0.291804162	0.378174561	-0.900992778	0.247152095	0.154412824	-0.258696239	0.050838085	-0.012001564	-0.601613189	-0.953620844	-0.09194992	-0.245746371	0.24756398	0.102319332	0.220777981	-0.053206536	0.003403236	0.250475922	0.303596772	-0.055074655	-0.001984081	0.230946884	-0.276469393
A_23_P107623	SERPINB12	NM_080474								0.198625793								-0.038556923		-0.24100622			0.260007382		-0.137464797	0.517100488	0.264308749													0.569504676	0.066022085	0.092213207
A_23_P107644	SNRPD1	NM_006938	0.062031748	0.073052081	0.226241588	0.17152736	-0.297332373	0.175527691	0.272162008	-0.034162266	0.33304945	0.26630375	0.366007735	0.558712241	0.48669142	0.114052925	0.083743664	0.149155314	0.221926954	0.013426117	-0.005959365	0.082865874	0.075962266	0.052821378	0.04594648	0.127923398	0.090800608	0.051146049	0.080065676	0.052896379	0.113672275	0.142544172	0.071124487	0.074054228	0.149277643	0.085601305	0.017506474	0.174626325	0.101570328	0.081132116	0.110225843	0.072150753	0.140696693
A_23_P107653	ETFB	NM_001014763	-0.28208282	-0.303405289	-0.100815198	-0.317473723	0.031269558	-0.031727066	0.361219678	0.168283178	-0.124437156	0.053757568	-0.186011145	0.116839818	-0.415787401	-0.108893279	0.000261819	-0.130294573	-0.116285266	0.067467786	0.050688261	-0.099672473	0.020818447	0.047176919	0.019482238	-0.006610372	-0.0385075	0.014147982	-0.079736613	0.074930674	-0.061109593	-0.248297302	0.055916308	0.064794565	-0.045761723	-0.127343471	-0.104493449	-0.348082872	0.097432391	0.012933873	-0.009015242	0.038375238	-0.109213843
A_23_P107661	PPP2R1A	NM_014225	-0.428999804	-0.210581903	-0.292960848	-0.413505564	-0.279777394	-0.205941093	-0.12513226	-0.450424469	-0.53947043	-0.112555503	-0.243478146	-0.199711951	-0.235919751	-0.203690725	-0.071872775	-0.195275417	-0.166855132	-0.223156165	-0.201167858	-0.203166368	-0.119224515	-0.232588567	-0.203896595	-0.212782718	-0.145038422	-0.204490886	-0.222183945	-0.123558412	-0.275368465	-0.355936713	-0.109740589	-0.164477447	-0.304317444	-0.211206179	-0.32074359	-0.379792428	-0.040290351	-0.159569654	-0.211423437	-0.139478022	-0.219181216
A_23_P107673	ZFP28	NM_020828			-0.133796669	0.026758605	0.292906303	-0.061360217	0.049059342	-0.192983615	0.12158142	0.145348441	0.104822764	0.057798496	0.33442058		-0.14954849	-0.020236864	0.167961326	0.097727517	0.260618766	0.110919647	0.605162652	0.614105523	0.476729353	0.629374119	0.510849892	-0.27695743	0.358222621	0.323408573	0.131584235	0.296364712	0.082042345	0.18650114	0.160882667	0.087669841	-0.128288972	0.451309431	-0.09800013	-0.121008922	0.289616654	0.062849976	0.329362602
A_23_P107684	ZNF324	NM_014347	0.046071307	0.049175053	-0.016598476	0.021247945	-0.074150309	0.106251994	0.00295934	0.159005016	0.382475852	-0.08295653	-0.029337698	0.163806963	0.408764617	-0.211022404	-0.118956562	-0.154378007	-0.173502862	-0.222756625	-0.20782422	-0.356283816	-0.024528802	-0.195087348	-0.230693811	-0.15690763	-0.171385981	-0.122248116	-0.115330737	-0.236395159	-0.11009722	-0.214288166	-0.283251721	-0.241054368	-0.300092929	-0.232534349	-0.305069468	-0.381647381	-0.248491962	-0.277317011	-0.226820044	-0.218506474	-0.22054154
A_23_P107693	ZNF586	NM_017652			-0.177987386	-0.166290865		-0.078499389	-0.013858696	-0.470976412	0.00231602	0.044150197	-0.055584644	0.058368077	0.177045253	-0.073260922	0.013627989	0.289903509	0.056977878	-0.328100368	-0.092530392	0.059869278	-0.112459314	0.011419286	0.127706451	0.148654862	0.023828867	-0.083365025	0.039856436	-0.192684339	0.059953153	-0.101187662	-0.074214338	-0.216478629	-0.304568165	-0.173902745	-0.098126238	-0.078382708	0.182454514	0.337357175	-0.212141552	-0.126324778	-0.051530236
A_23_P107701	ERCC1	NM_001983	-0.386804891	-0.376789663	-0.491524441	-0.545797099	-0.689094829	-0.317855409	-0.558591811	-0.252086528	-0.302412886	-0.464603366	-0.157918615	-0.076233995	-0.35059502	-0.243470433	0.005514422	-0.236233778	-0.172241075	-0.105293752	-0.063021289	-0.052387564	-0.226917899	-0.051684743	-0.105294783	-0.103039314	-0.1410032	-0.072613509	-0.12720374	-0.076133164	-0.075790853	-0.132200884	-0.083772621	0.001841309	-0.018537826	0.059479137	0.07148394	-0.03471053	0.043567991	0.045978333	-0.029309344	-0.014279161	0.053800149
A_23_P107714	MARK4	NM_031417	-0.227226049	-0.224844623	-0.125603615	-0.348848392	-0.142540336	0.224877482	-0.047299347	0.036337024	-0.016452229	0.046802067	-0.15434316	-0.040028294	-0.009076492	-0.188393325	-0.101993391	-0.264510238	-0.026346618	-0.155401995	-0.16462407	-0.18353339	0.010318303	-0.152922243	-0.09151384	-0.063945128	-0.049343284	0.005554052	-0.094134351	-0.051405961	-0.083725195	-0.239011873	-0.096650873	-0.006708794	-0.129279905	-0.045796607	-0.125306672	-0.374382648	-0.125545097	-0.189907871	-0.180955425	-0.105593455	-0.170716766
A_23_P107724	ZNF228	NM_013380			0.844821312	0.536666578		0.273367384	0.051221269	-0.298358196	-0.234718084	0.190256533	0.825127166	0.677926497	1.215267824	0.945396811	0.95593111	0.590563545	0.686537127	0.502934423	0.676939018	0.710834251	0.717960604	0.907659394	0.676023974	0.571857812	0.665398811	0.821078713	0.578292129	0.587249173	0.586601336	0.553243744	0.783641914	0.522883607	0.646574608	0.696931115	0.667483863	0.996363766	0.827923657	0.748654178	0.8453895	0.697056507	0.885620725
A_23_P107735	CD79A	NM_001783	0.15447273	0.065160381	-0.115367167	-0.131688708	0.216194039	0.245599495	-0.057472268	0.826796293	0.391636234	0.0185756	0.103516411	-0.176299294	-0.28348352	-0.377469977	-0.161540277	-0.208238259	-0.261986399	-0.211938907	-0.10072422	-0.450125642	-0.284229137	-0.309038131	-0.171374676	-0.088853499	-0.216692412	0.177928363	-0.180141937	-0.134598372	0.050882557	-0.129580148	-0.016638359	-0.157250922	-0.085871366	-0.176135484	0.233874954	-0.081186686	-0.133012648	-0.23341354	-0.160460654	-0.085451948	-0.082027643
A_23_P107744	EDG8	NM_030760	-0.011134968		-0.270191728	-1.187791482	-0.158279742	-0.394924568	-0.291329342	-0.578969147	-0.822800253	-0.692095001	-0.229221002	0.108611981	-0.307123194	-0.263928426	-0.387397404	-0.421942607	-0.506451803	-0.597786495	-0.18565886	0.027873646	-1.025890349	0.121603536	-0.070609674	-0.047871391	-0.267688982	-0.22707684	-0.697166511	-0.931216961	0.283558146	-0.59011999	-0.616596941	-0.441843745	-0.378780235	-0.16024316	-0.494049544	-0.832660118	-1.148466301	-0.87307176	-0.529372699	-0.700046974	-0.429890476
A_23_P107750	EDG8	NM_030760								0.188581268					0.255487179						0.463960693			0.251050336							0.089519166
A_23_P107763	ZNF266	NM_006631	-0.056345287	0.054610036	0.06496754	0.542237791	0.354446468	-0.062490921	0.422862973	-0.768202091	-0.024306898	-0.141756027	0.186379303	0.063480456	0.479454619	0.051428305	0.335762559	0.369368343	0.223136653	0.286956056	0.318308721	0.43604611	0.211797698	0.266939078	0.328109266	0.222964141	0.139261996	0.411000902	0.206841249	0.096102149	0.398644929	0.337523581	0.229014081	0.187570993	0.332555113	0.288299102	0.327637594	0.239851192	0.192941403	0.102485195	0.001359891	0.387708906	0.408717335
A_23_P107775	MDAC1	NM_139172			0.305245733	0.213407991	0.247566807	0.483024086	-0.059791229	0.156291805	0.490589959	-0.023244032	0.224093587	0.212584729	0.105684082			-0.033204127	0.125459346	0.160137529	0.015648736	-0.257838663	-0.150670856	-0.086875204	0.189342072	-0.075779022	0.054924219	-0.312631217	0.021594079	-0.101657343	-0.035144318	-0.055367919	-0.175309762	-0.066809258	0.052490039	-0.002318102	0.022491286	0.171883714	0.194402423	0.089292241	0.225018235	0.249839187	-0.007530891
A_23_P107795	FLJ10241	NM_018035	-0.242941297	-0.261314301	-0.128556302	-0.215789563	-0.224732709	-0.099114432	-0.301385348	-0.207549539	-0.104717619	-0.450113729	-0.07214345	0.063833955	0.09179069	-0.140715071	-0.120489239	-0.189880844	-0.158342328	-0.08599931	-0.096067138	-0.150728332	0.093143899	-0.121813333	-0.099241669	-0.146238297	-0.140189819	-0.157699047	-0.133033234	-0.018538121	-0.103425632	-0.189283561	-0.150098672	-0.212189307	-0.132187954	-0.085894421	-0.136624588	-0.179315811	-0.144105448	-0.116048689	-0.095148892	-0.097447585	-0.126195125
A_23_P107801	FLJ21742	NM_032207	0.264376936	-0.25049118	0.07019517	0.150567329	0.321871634	0.365571424	0.397040329	0.677874072	0.518648321	0.202163223	0.153773658	0.088851997	0.163183075	-0.02053179	-0.135371324	0.025993765	-0.148153682	0.049964187	-0.088280829	-0.048668316	0.136597654	-0.053086398	-0.096909612	-0.166248037	-0.102693444	0.014327409	0.164177294	0.056998594	0.057701267	-0.069122116	-0.146056073	-0.091359765	-0.171473804	-0.087891187	0.108964	-0.182739299	-0.241950007	-0.10152706	-0.036770423	-0.074327213	-0.095873991
A_23_P107847	LILRA5	NM_181985	-0.104407463	-0.434956229				-0.053240158	0.016229905	-0.097896155	-0.065688556	-0.325825011	-0.17455053	-0.402192456	-0.419602603					0.020058943	-0.083182463	-0.259350081	-0.283841533	-0.28945946	-0.302707156	-0.519961897	-0.077604064	-0.320543829	-0.166813253	-0.175180191	-0.28856091	-0.11244348	-0.280431725	-0.11524241	-0.17886691	-0.217179316	-0.09074466	-0.368716155		0.156907516			-0.319875892
A_23_P10785	VTI1A	NM_145206	0.188447849		0.133156779	-0.043184453	-0.065949548	0.241930629	0.162683361	0.412098456	0.780237698	0.197866441	-0.076781942	0.467108393	-0.069953944	-0.155319399	0.157651855	0.132834476	-0.006861986	0.443568093	0.032797854	0.169245901	0.004087376	0.051969786	0.065164613	-0.056059774	-0.204255494	-0.011665376	0.063647627	0.012392469	0.024138849	0.149712604	0.042163647	0.264185888	0.181079567	0.058666744	0.02507746	0.159417213	0.156689231	0.286888665	0.039724172	0.050265227	0.073995118
A_23_P107855	FLJ14768	NM_032836	0.170033529	-0.083033842	-0.046636697	-0.124691073	-0.000075202	0.162974396	0.160802146	0.700013606	0.43027201	-0.012816773	-0.052939628	0.191331758	-0.05005786	-0.121743956	0.166814968	0.077214023	-0.059507738	-0.165412205	-0.070786064	-0.185685997	0.039838137	-0.198361578	-0.239727122	-0.087442935	0.023802139	-0.10843852	-0.128976071	0.029178063	-0.059634428	-0.274616468	-0.091579312	-0.028073806	-0.140633064	-0.062443564	-0.020172535	-0.133315764	-0.007469959	2.67E-05	-0.033715802	-0.051747858	0.009657407
A_23_P107881	ZNF563	NM_145276			-0.049846317		-0.087517018	-0.113661696	-0.153799227	-0.026587821	0.219416123	0.057166705	-0.341588162	0.108035518	0.132365509	0.284944114	0.331043177	0.117374586	0.281328837	0.41834409	0.608882627	1.104462388	0.01196253	0.515435234	0.297769892	0.296432959	0.632252425	0.593390634	0.252311365	-0.445591463	0.354919675	-0.009030482	0.228728277	0.177264495	0.457581384	0.146047376	-0.051710211	0.558584226	0.51678949	0.593251339	0.257428496	0.581360324	0.440655654
A_23_P107894	YIPF2	NM_024029	-0.133794646	-0.175964771	-0.098086624	-0.005883342	0.045839937	-0.020571453	-0.012924273	-0.25714588	-0.040561719	-0.203103501	-0.081730504	-0.090241957	-0.149201774	-0.088172675	-0.083217321	-0.08618743	-0.030830137	-0.280033303	-0.11702664	-0.273512708	-0.294977188	-0.198232922	-0.174895249	-0.2690276	-0.089716214	-0.277889002	-0.24858138	-0.280651761	-0.149338677	-0.171300171	-0.088984223	-0.042111725	-0.207178674	-0.124060655	-0.182186858	-0.242066928	-0.079057674	-0.092208611	-0.206896441	-0.071564454	-0.040541502
A_23_P107903	AK126263	AK126263	-0.053018629	-0.022788363	0.301582125	0.732359038	0.645517223	0.294679241	0.794830476	-0.169582226	0.310632238	0.902673215	0.749851602	0.965388482	0.858100764	-0.078782147	0.151368619	-0.183785559	-0.222752465	0.176098281	0.004123491	0.129373149	-0.124857666	0.202337508	-0.08636068	0.002068596	0.194831253	-0.081409702	0.143648749	-0.482920108	0.183549116	0.032734274	0.20765299	0.295834261	0.558860168	0.031373051	-0.200473028	0.154535187	0.608257383	0.291817254	-0.001103702	0.024563915	0.487672421
A_23_P107911	KLK10	NM_002776	-0.443580901	-0.20683351	-0.336105955	-0.466289878	-0.663490309	-0.28447101	-0.829899412	-0.996598773	-0.637482826	-1.076864741	-0.675541284	-0.207125476	-0.095327637	-0.461599357	-0.261158395	-0.287613822	-0.406140763	-0.069202389	0.060766063	0.169168258	-0.944382893	-0.100152908	-0.051180137	-0.140691955	-0.340698529	-0.364851827	-0.062283438	-0.877582201	0.145727565	0.344368882	-0.093198844	-0.532745076	-0.229525179	-0.291750131	-0.736277557	-1.057196592	-0.376771972	-0.387201509	-0.32935094	-0.680040165	0.31338076
A_23_P107933	VRK3	NM_016440	-0.756715053	-0.427434267	-0.324278639	-0.109848532	-0.230793622	-0.415525535	-0.199517299	-0.689232948	-0.675377493	-0.436313298	-0.325801336	-0.241917423	-0.154629726	-0.165186929	-0.159391052	-0.211937857	-0.271578638	-0.414368512	-0.241281683	-0.425274557	-0.351167719	-0.327663813	-0.20594882	-0.364470431	-0.365405558	-0.311012445	-0.514303913	-0.473147053	-0.405792667	-0.483271467	-0.044221228	-0.302128415	-0.54332902	-0.194700831	-0.384679269	-0.348912153	-0.115107871	-0.264468312	-0.216976783	-0.073646715	-0.347054495
A_23_P107942	ZNF473	NM_015428	0.086351257		-0.025598746	0.18282389	-0.00354757	0.124718464	0.532036959	-0.334222266	0.483435298	0.124331876	0.276135053	0.106970398	0.675122353	0.091338368	0.122942935	0.133849161	-0.06044808	0.17815649	-0.072759002	-0.027297956	0.130255663	-0.013044613	0.052747834	-0.053285688	0.052405509	0.075299855	-0.037231044	0.066344272	0.028542174	-0.035920934	0.099312845	-0.007917175	0.069874596	0.132989763	0.000980973	0.245286472	0.094581294	0.095494102	0.08324894	0.165102347	-0.01981712
A_23_P107959	NOSIP	NM_015953	-0.268523541	-0.331338122	-0.156228546	-0.084754829	-0.283323404	0.039008963	0.003174751	-0.082076016	0.043610049	-0.041052191	-0.01790112	0.072257735	0.076603407	-0.072197643	-0.023464616	0.026540378	-0.048859282	0.128769617	0.005859201	0.019563509	0.116728486	0.064767744	0.02030874	0.064796697	0.031537042	0.10301869	0.102200313	0.260540703	0.069558636	-0.005902251	-0.052647992	0.013000982	-0.002221358	-0.012917911	-0.065823072	0.024920074	0.04891186	0.007930375	0.078443742	0.092238936	-0.11774531
A_23_P107963	FUT1	NM_000148	-0.083655649	-0.071552699	-0.007620329	0.110303566	0.003109922	0.332126796	0.738012137	1.239257269	0.191640627	0.077210505	-0.147467189	0.296334579	0.813325418	-0.026738134	0.013305974	-0.153162775	-0.232415533	0.069986969	0.131026634	0.408902482	-0.265955361	-0.172468511	0.100624692	-0.239858619	0.106140553	0.022162916	-0.300729778	-0.648254282	-0.034229428	-0.103634953	0.159813158	0.177214334	0.257125942	0.128378374	0.376384738	0.056750746	0.314117936	0.214498949	0.264148501	0.038172862	0.096925917
A_23_P107974	FUT2	NM_000511						-0.087500431	0.105483344	0.176588817	-0.043235033	0.386054486	0.029723826	0.200716419	0.329034489				-0.039932545	0.053220284	0.060622583	-0.329311318		-0.288358812	0.284704189	0.055831473	-0.08367044	-0.180592707	-0.059170483	-0.024767771	0.151506918	0.056749285	-0.126306708	-0.0575832	-0.111802664	0.136951237	-0.20642955	-0.262255329	-0.047924068	0.102010665	-0.007030975	0.277473506	-0.01495806
A_23_P10798	CNP	NM_033133		-0.405804684		-0.035547639	-0.098047407	-0.228918493	-0.204148801	-0.150746012	-0.137593419	-0.341009135	-0.312230372	0.176223228	-0.522334332		-0.253320936	-0.152631259	-0.137436223	-0.201156986	-0.191586952	-0.474713037	-0.206231131	-0.473497332	-0.339098968	-0.471685077	-0.217292518	-0.392780868	-0.478205288	-0.375634436	-0.321623897	-0.418231148	-0.070389233	-0.061169194	-0.168330122	-0.178047856	-0.085601958	-0.115239042	0.272267736	-0.30353312	-0.137584613	-0.202131916	-0.1462745
A_23_P107981	SULT2B1	NM_004605	-0.136072514	-0.178886648	-0.342059972	-0.704371982	-0.457701023	-0.528690619	-0.450242407	0.143694613	-0.705209044	-0.873851662	-1.360099705	-0.46119508	-0.605919111	-0.219394646	-0.117250208	-0.380248184	-0.355416784	-0.182089788	0.096076233	-0.172173082	-1.507948723	-0.226062764	-0.162833439	-0.4512535	-0.086514134	-0.279964357	-0.692907221	-1.192575897	-0.481592801	-0.601446527	-0.67405195	-0.173751732	-0.329376369	-0.36067938	-0.423902119	-0.552421471	-0.556371978	-0.517790022	-0.474778796	-0.171454412	-0.082838898
A_23_P107994	FLJ20512	NM_017854	-0.369349645	-0.300885242	-0.053312742	-0.002799509	0.021695773	0.341177725	0.434173865	0.120119337	0.248916745	-0.134682727	0.108294483	0.470981949	0.281336335	-0.156079944	-0.120047653	-0.184445097	-0.206056078	-0.021270087	-0.100460335	-0.135935255	-0.091846159	-0.117498505	-0.124969058	-0.101998152	-0.110418334	-0.044245097	-0.088583583	-0.011063281	-0.089170745	-0.127456427	-0.164593643	-0.011417032	0.030716133	-0.145474452	-0.064622286	-0.192159266	-0.093855011	-0.065168273	-0.006850909	-0.115701935	-0.243853568
A_23_P108028	ZNF146	NM_007145			0.796020777	0.733906813		0.368097585	0.639004948	-0.364988725	0.531597423	0.561219269	0.846494201	0.687565065	0.743069955	0.329960493	0.403700015	0.453024382	0.411492989	0.369301139	0.372192555	0.500246316	0.550094265	0.525411212	0.409242778	0.437412498	0.360191927	0.533508837	0.521949127	0.423152359	0.563191285	0.429051327	0.705976139	0.454569687	0.549973459	0.578877107	0.244405365	0.825768901	0.776135752	0.6040629	0.597489806	0.462535444	0.596209156
A_23_P108042	NCR1	NM_004829							-0.043952293
A_23_P108054	MGC30208	NM_173804	-0.062167422	-0.052518902	0.235560729	0.237883916	0.384322372	0.578707086	0.46449637	0.531496842	0.671360063	0.121132357	0.224503271	0.051889718	0.364421789	-0.075380402	0.032669784	-0.06018625	-0.165876714	0.047068589	-0.188696373	-0.294869698	-0.001870591	-0.165041359	-0.149841383	-0.090075075	-0.051045281	-0.07427864	-0.088153265	-0.216097408	-0.083664337	-0.10822373	-0.133399073	-0.092539548	-0.201334227	-0.256663452	0.182667764	-0.178171538	-0.075459925	-0.165462629	-0.219245374	0.005651211	-0.104610229
A_23_P108062	LGALS7	NM_002307				-0.141274744	-0.110139912	-0.089130152	-0.122559369	0.120338972	-0.001132202	-0.362644728	-0.255060699	-0.357211078	-0.150660715		-0.155162405	-0.043545447	-0.265827978	-0.228494659	0.092042304	0.417707231	-0.484636226	-0.049886897	0.256195468	0.156597523	-0.207718131	-0.22713942	-0.219178173	0.301214926	0.20308653	-0.14034576	-0.370527143	-0.148569451	-0.404896229	0.00715195	-0.041840367	-0.495029724	-0.340704722	-0.183453023	-0.238107365	-0.270697954	-0.373815466
A_23_P108075	SLC7A10	NM_019849	0.418402221	0.248957688	0.017006742	0.0231393	-0.043717765				1.064928729	0.122939674	0.930199086	0.224719919	0.667537523	-0.09559347	-0.145534666	0.043098787	-0.239218083		0.516246032		0.452086047	0.083303268	0.184923132					0.305998699		0.355483293	0.561647679	0.542012627		0.559507272	0.682618769		0.411338658			0.025011207	0.130931215
A_23_P108082	CREB3L3	NM_032607			-0.270081324	-0.004560808	1.243849854	-0.054404954	0.237238325	-0.077705209	0.168349376	0.118353022	-0.270571023	-0.273694278	0.660199762		-0.090711151	-0.127181858	-0.199795222		-0.442580918		-0.845262305	-0.532691336	-0.447520034	-0.299000613			-0.09350892		-0.344804891	-0.434923851		-0.160416918	-0.427972819	-0.069562841				-0.327602265		-0.287814569	-0.607532434
A_23_P108103	ENST00000358532	ENST00000358532	-0.008578714	-0.13272968	-0.099649305	-0.035212995	0.239939208	0.337638847	0.078018366	0.797173613	0.818554518	0.041289234	0.031393173	0.006547736	0.148450496	-0.18571311	-0.171525572	-0.119831736	-0.293932093	-0.038993221	-0.08688769	-0.109268858	0.010180788	-0.099803451	-0.143850994	-0.150223882	-0.052717635	-0.093785169	-0.14476467	-0.171845148	-0.168212923	-0.123318092	-0.09271853	-0.127332478	-0.176784608	-0.1078223	0.005359363	-0.153802186	-0.138698657	-0.116128206	-0.10441653	0.013362735	0.044698934
A_23_P108129	ZNF223	NM_013361				-0.06052951		0.065070475	-0.072917661	-0.147502291	0.167980273	-0.100704649	0.074931658		0.404096823	0.210266186			0.435070245	-0.342302928	0.322822328	0.35501138	0.312675218	0.162374949	0.571437004	0.128901738	0.252460214		0.437889719	-0.027578089	0.011092859	0.200452425	0.176217379	0.016569528	0.158096629	0.078124345	-0.014371507	0.290632306	0.384662969	0.257190012	0.108005937	0.077024133	-0.041778378
A_23_P108135	AP3D1	NM_003938	0.350550486	0.212671586	0.186505523	-0.21394235	0.527253016	0.458329854	0.200347574	0.816680452	0.519592465	-0.009454471	0.294068199	0.151239943	0.051520719	-0.101061709	0.059850092	-0.031432308	-0.173433861	0.127042	-0.02520116	-0.106648299	-0.002317166	-0.059504887	-0.081912495	-0.112425767	-0.042079552	0.030989023	-0.071691836	-0.033838219	-0.08553216	-0.195594327	0.043424583	0.072780933	-0.165458267	0.001447318	0.020984719	-0.432223773	0.127706753	-0.044678601	-0.060258129	-0.010561706	-0.16042593
A_23_P108143	GAMT	NM_000156	-0.184808063	-0.141086278	-0.039749466	-0.565845129	0.212786916	0.246584191	-0.00030449	-0.027350078	-0.098490009	0.033989079	0.085109013	0.17045477	-0.297737309	-0.279476266	-0.10493327	-0.30059449	-0.323981299	-0.03215353	-0.159837101	-0.288428398	-0.378231695	-0.32185086	-0.228197176	-0.148892805	-0.162877319	-0.013553916	-0.206534779	0.306930713	-0.253996094	-0.449075286	-0.251556913	-0.15161173	-0.28355259	-0.286609304	0.122744056	-0.359799973	-0.358244024	-0.367939121	-0.195473677	-0.045916073	-0.294202602
A_23_P10815	PUM1	NM_014676	-0.186361836	-0.048098824	0.152706999	0.015007701	-0.016713862	-0.291957736	-0.193134038	-0.35817008	-0.375824308	-0.058260033	0.041569216	0.03340413	0.076336841	0.090270838	0.070495463	0.116655083	0.068797474	-0.018741185	0.041834731	0.067196252	-0.115229638	0.02805005	0.047153524	-0.006452899	-0.007403784	0.040170339	0.011349793	-0.012891153	0.11165422	0.022855752	0.012733233	0.001893448	0.023936496	0.075617494	-0.074251005	0.077754495	0.040870283	0.014793994	0.019659972	0.000521702	0.056714672
A_23_P108157	TJP3	NM_014428	0.238800785	-0.069348118	0.116418726	0.05963661	-0.068130883	0.160743248	0.045298856	0.103486272	-0.20630159	0.170634965	-0.218655555	0.248073737	-0.062876574	-0.212778322	-0.080656425	-0.151479462	-0.310951877	-0.137723814	-0.257885372	-0.229787111	-0.300923981	-0.190741918	-0.290307502	-0.264774644	-0.256393445	-0.632111627	-0.352848871	-0.326584085	-0.32759013	-0.317165357	-0.342536951	-0.131136523	-0.293070397	-0.163393166	-0.293306538	-0.302958009	-0.034674152	-0.143634861	-0.301931109	-0.332558359	-0.142728736
A_23_P108170	PSG6	NM_002782			-0.444932586				0.160089486						0.15618716							0.191249695										0.435621464		-0.072548123		-0.05974709	0.210254717
A_23_P108180	GRIN3B	NM_138690			-0.043190889	-0.18484527	-0.216107641	-0.07939496	-0.084139792	0.09374929	-0.066377937	-0.598726142	-0.427534012	-0.384454025	-0.371101711	-0.052357423	1.026448087	-0.220461319	-0.062365204	-0.682159099	-0.189595173	-0.340740989	-0.309090598	-0.509356386	-0.6323584	-0.647682141	-0.46658252	-0.290994712	-0.519787639	-0.410544133	-0.670398322	-0.334292364	-0.355170628	-0.087192122	-0.397535528	-0.276631971	-0.130782635	-0.178320777	-0.138104273	-0.592844619	-0.227673879	-0.19015708	-0.409884421
A_23_P108200	RAB3A	NM_002866	-0.002723145		0.091380502			0.094692981	-0.175216803	-0.128514402	0.058332818	0.176457338	-0.045921944	0.112066274	0.077542193		-0.077633116	-0.201066333	-0.101074567	-0.23870225	0.142223783	-0.413486258	-0.467850026	-0.19192906	-0.376667962	-0.549131006	-0.063919731	0.114408874	-0.343294045	-0.582756587	-0.587043669	-0.444014801	0.405415458	0.180154107	0.101090716	0.030792424	-0.130170841	0.125348373	0.392532719	0.377196911	-0.147632583	0.403231184	0.008033099
A_23_P108216	FXYD1	NM_005031	-0.244553778	-0.191477458	-0.638835903	-0.593577753	-0.285299308	-0.675647588	-0.756515893	0.017311866	-0.544941247	-1.077474848	-1.152746212	-0.997734983	-0.967609311	-0.345936396	-0.309156072	-0.069816727	0.061423246	-0.21830924	-0.470301851	-0.722397879	-0.002501532	-0.52384807	-0.001460228	0.175188117	-0.289941302	0.124153679	0.440552381	0.549038253	-0.1188243	-0.178501651	-0.626852018	-0.093838969	-0.627015891	-0.3077596	-0.15229388	-0.46612513	-0.536309706	-0.554509887	-0.289074547	-0.605245421	-0.429383235
A_23_P108221	TSSK6	NM_032037						-0.076989582	0.031123654	0.443200385		-0.153457631		0.008482421	0.05365665				0.160196885		-0.204758407										-0.207128865	-0.144978004	-0.38488693	-0.318242089	0.251193796	-0.273848903	-0.069845767			-0.419098054			0.049804646
A_23_P108244	COX6B1	NM_001863	0.100674137	0.031876921	0.13556676	0.175340472	-0.118319977	0.170050526	0.271522218	-0.158694468	-0.158488682	-0.225885689	0.06059346	0.191800433	0.062484249	-0.004379491	0.10426482	0.123747219	0.073763258	0.080267598	-0.004016593	0.036907755	0.009115792	0.01495224	0.014826453	-0.00126073	0.048431271	0.071054446	0.011204949	0.184134878	-0.026773644	0.026429387	-0.03003052	0.03771889	0.06416117	0.015604469	0.030510597	0.101052734	-0.021470264	0.042927709	0.071411836	-0.022701898	-0.113282443
A_23_P108265	OR7C2	NM_012377			0.226379047	-0.117849142	0.035539059	0.411862462	0.236021784	0.072698784		0.938614199	0.495345587	0.238080837	0.143279189			-0.012087479	0.031360808		0.164126788	0.452358691		0.589473845	0.531167878	0.370219117	0.482738218		0.268804958	-0.147828884	0.576862274	-0.070123312	-0.191201264	0.062317351	0.303703974	0.232123855	0.160108714	0.363504728	0.523313745	0.417883121	0.511931762	0.310308999	0.128190105
A_23_P108280	CYP4F12	NM_023944	0.259257144	-0.023262543	-0.144482637	-0.020147067	0.057250182	-0.314665263	-0.036670802	-0.31655741	-0.506031208	-0.466509103	-0.587461543	-0.23701655	-1.024727238	-0.00238364	1.63E-05	-0.00243361		-0.316536191	-0.085141451	-0.311213155	-0.059214706	0.417627747	-0.091206398	-0.15637491	-0.010234165	-0.135281843	-0.063647298	-0.762868217	0.271377627	-0.025444356	-0.233987758	-0.257920161	-0.125353968	-0.051201273	-0.290654995	0.25029782	-0.594096331	-0.620810147	-0.561053048	0.02912281	-0.277345453
A_23_P108294	PPAP2C	NM_177543	-0.444502922	-0.121336563	-0.324797729	-0.329397171	-0.640440599	-0.530204556	-0.336523941	-0.664536114	-0.840211476	0.070821324	-0.026639216	0.023254341	-0.178171286	-0.684837713	0.011932454	-0.500467785	-0.221745256	-0.23560751	-0.188301165	-0.335155718	-0.849146035	-0.166825639	-0.151198359	-0.257108843	-0.192944231	-0.75025715	-0.372843546	-0.43525807	-0.010463804	-0.231148817	0.108419511	0.12622522	0.070161412	0.027990958	-0.575845347	-0.817451064	0.173011751	0.068677633	-0.072467457	0.037098453	-0.279527176
A_23_P1083	GJA4	NM_002060	-0.343696335	-0.062830939	-0.223218009	-0.535405408	-0.315034804	-0.388599841	-0.64735361	-0.259923435	-0.615736359	-0.670812576	0.392140239	-0.79073239	-0.354909655	-0.356241267	-0.236955315	-0.420352259	-0.42954926	-0.404674397	-0.437513626	-0.784955076	0.126817079	-0.577700234	-0.291346544	-0.247571084	-0.476671284	-0.450206577	-0.256824474	-0.278397603	-0.292898365	-0.431329228	-0.394644386	-0.244318471	-0.449672329	-0.494389464	-0.26845419	-0.775624941	-0.300175493	-0.235563994	-0.369198299	-0.287389622	-0.3284906
A_23_P108303	NDUFA7	NM_005001	0.254441427	0.272968698	0.232626563	0.14957911	-0.114668594	0.144670226	0.003492468	-0.219713499	0.01685849	-0.095228259	0.095726911	-0.053445004	-0.118378085	0.012730712	0.028893764	0.005418333	0.005636306	0.011999674	0.074689551	0.046941468	-0.299115116	-0.030335457	-0.080230838	-0.167811382	0.058482128	-0.037088175	-0.237490179	0.060788191	-0.246445879	-0.076813775	0.085835472	0.013226066	0.121855829	0.065667521	0.100787088	0.215609357	0.11265345	0.024501628	-0.031468316	0.029046033	-0.035248514
A_23_P108314	ADAMTS10	NM_030957	0.241409611	0.315413531	0.260224575	-0.041323194	0.012792254	0.091857048	-0.180517513	0.892916874	0.472565993	0.12362805	-0.039632621	0.133236737	-0.033387522	0.039532586	0.343572987	0.155301349	-0.006532376	0.227934047	-0.219492976	-0.240740022	0.244320967	-0.031272498	-0.109617399	-0.056204261	0.401638835	0.22825642	0.109886907	0.22619877	0.164564501	-0.139109962	-0.174254832	-0.213764571	-0.047908579	-0.481312201	0.080837659	0.020037787	0.080392453	-0.013765566	0.169672379	0.238970161	-0.122473245
A_23_P108326	NR2F6	NM_005234	-0.387453226	-0.132914006	-0.157577596	-0.398209719	-0.645758518	-0.304157252	-0.165992979	-0.585519135	-0.697591411	-0.058308431	-0.101257519	-0.213876357	-0.177392625	-0.342323938	-0.084168191	-0.39528633	-0.2275735	-0.350687184	-0.283249938	-0.483140508	-0.178774789	-0.295041881	-0.341605785	-0.390035053	-0.113263435	-0.319786461	-0.379439424	-0.291645637	-0.29793548	-0.711686745	-0.209336344	-0.238191059	-0.361565633	-0.235306069	-0.496750013	-0.500356736	-0.142475154	-0.114697055	-0.297358551	-0.088557273	-0.109522689
A_23_P108331	SGTA	NM_003021	0.08946782	0.010538595	0.036751985	-0.383306783	0.035236979	0.270768463	-0.029627946	0.31571306	0.32347676	-0.222413445	0.011525912	0.297096402	0.161083661	-0.074568833	0.016971104	-0.059920461	-0.122076692	-0.010932861	-0.098362101	-0.190524135	-0.038150608	-0.137274772	-0.138633193	-0.092148534	-0.121416374	-0.111661058	-0.085508136	-0.050970129	-0.095735378	-0.198999057	-0.119465551	-0.049319389	-0.110550537	-0.057044387	-0.147713927	-0.306777841	-0.133082325	-0.113804171	-0.156129053	-0.122318841	-0.178764645
A_23_P108342	ZNF571	NM_016536			0.445898397	0.443330116		-0.031929296	0.220788613	-0.214678884	-0.121949461	-0.126847657	0.053258685	0.424562189	0.492590871	0.149504321	0.082783505	0.199989562	0.181494082	0.355069852	0.325039466	0.290864056	0.468903603	0.657700098	0.380375285	0.42426004	0.381418789	0.558355868	0.344426125	0.157624769	0.382518577	0.432599345	0.434937202	0.096297778	0.347661156	0.270489852	0.221899051	0.782858506	0.49821068	0.505754061	0.150893377	0.479588928	0.348116542
A_23_P108376	THADA	NM_022065	-0.401383046	-0.274497573	-0.331959185	-0.008051796	-0.408833593	-0.084197279	-0.008210241	-0.586891156	-0.079409782	-0.102376347	0.026128049	0.199007637	-0.106807725	-0.070753349	-0.010268326	-0.067030543	-0.012115995	0.071943991	-0.019040079	0.02391025	0.050657238	-0.00190663	0.064483974	0.012295744	0.078288272	-0.010223211	0.062643553	-0.040678919	0.137402908	0.000942983	0.22778169	0.165935659	0.235563769	-0.004768922	-0.090580267	-0.145542458	-0.098852288	0.167048826	-0.058601392	0.033496584	0.036554426
A_23_P10839	2-Sep	NM_001008491	0.172253651	-0.080313341	0.15317182	0.387865579	0.294373886	0.354450006	0.480509592	0.529161052	0.617258721	0.15098014	0.203805614	-0.346232056	-0.27626195	0.008414583	0.074609448	0.139414509	0.181396504	0.223446356	0.018353555	0.112446683	0.317659253	0.117635617	0.113181803	0.114632945	0.164779173	0.09285018	0.141938073	0.322153526	0.11437443	0.207819883	0.085727537	0.106864233	0.060283823	0.17371828	0.207165797	-0.011457728	0.174164588	0.13221944	0.092297509	0.015350361	0.132367908
A_23_P108394	THC2352042	THC2352042	0.012128005	0.252996414	0.931113497	-0.15747179	-0.10128666	0.008758888	-0.096700435	-0.127400488	0.312999461	0.457543318	0.665869542	-0.079999857	-0.358854161	0.581000045	0.460685984	0.507231534	0.478942989	0.526349958	0.570121111	0.333619022	-0.115223119	0.2741151	0.268572898	0.164244338	0.178193186	0.398818142	0.046939721	0.100966227	-0.101384448	0.237615671	0.669843027	0.47340402	0.489924731	0.582212149	0.274206087	0.513689457	0.604875451	0.311149465	0.383973029	0.395134731	0.401238527
A_23_P108404	CENTG2	NM_014914	-0.058048128		0.123358805	0.176113536	-0.165084683	0.136573586	0.07136338	-0.677082518	-0.226595943	0.299339746	0.125722121	0.133166151	0.34299111	-0.172357489	0.031627927	0.020110892	0.017607267	0.108872876	0.134823687	0.085833457	0.107715407	-0.057118677	0.150971938	-0.039385352	-0.046073388	0.050990702	-0.029956774	0.115480105	-0.171663878	-0.132256277	0.278186591	0.282754885	0.2547184	0.381962466	-0.023402297	0.002852604	0.273256503	0.286285441	0.229494873	0.216714586	0.092088322
A_23_P108415	DARS	NM_001349	0.053928961	-0.037712068	0.107577957	-0.071263509	0.034949862	0.048770486	0.376043757	-0.354783313	0.21000379	0.133109	-0.096789383	0.009788639	-0.049690052	0.090474969	-0.00092928	0.128541106	0.109156708	0.091045737	0.06703995	0.00364171	0.189440808	0.053925435	0.03549208	0.111194989	0.076128325	0.064843147	0.146564797	0.136800222	0.075481483	0.124297438	-0.01836536	0.024566715	-0.011836317	0.08125175	-0.024628323	0.196250411	0.007179482	-0.096344332	0.027763313	0.008445049	-0.0621959
A_23_P108427	THC2403706	THC2403706			-0.045502881			-0.220406132	-0.056390533	-0.146951577	-0.303522248	-0.392478483	-0.279303747	-0.407873025	-0.485574209	-0.063573477		0.092379772	-0.12623683	0.317881603	-0.056406319	0.507196937	-0.128938126	0.189850048	0.077548225	0.281976484	0.11558988	-0.074022976	0.41266588	-0.070734448	0.365515537	0.010056953	-0.004271404	0.041167838	0.129292407	0.02100202		0.19117453	0.010376737	0.075413598	0.148020756	0.053912861	0.290141282
A_23_P108437	C2orf31	AK024850	-0.373814261	-0.28786202	0.40993852	-0.54513036	-0.535256327	-0.187767834	-0.736471334	-0.876084249	-0.517061697	-0.429370297	0.253878758	-0.516115099	-0.685549263	0.087677515	-0.127292326	-0.215609675	-0.176088621	0.008072198	-0.12862117	-0.158437935	-0.85670274	-0.238953271	0.055172076	0.146166744	0.060017076	0.128441166	0.019005892	-0.151421071	-0.233451353	-0.015209069	-0.127671841	-0.111017733	-0.206832257	0.307936041	-0.465688385	0.171127417	0.441042381	-0.025419905	0.102354822	0.332171268	0.130767171
A_23_P108463	WDR35	NM_001006657		-1.746982472	0.122926956	0.650453641		0.010402065	0.138025949	-0.254910785	-0.306970618	0.763738008	0.41722329	0.993255152	0.694248787	0.010759158	-0.010591825	0.317260959	0.381373212	0.185145282	0.106834293	0.163276878	0.172021473	0.423460387	0.244815311	0.193471713	0.296018614	0.285449081	0.357174268	0.057672257	0.373386217	0.212363986	0.239877038	0.193628138	0.230357251	0.224619355	0.160110595	0.661808554	0.635733186	0.759389578	0.533452995	0.480235666	0.663763982
A_23_P108492	MARS2	NM_138395													0.153672651						0.428487997												0.336745068	0.083560914
A_23_P108501	EPHA4	NM_004438	-0.628235302	-0.445403553	-0.052783436	-0.731659332	-0.54137385	0.453579133	-0.921041231	-0.321377096	0.070936168	-0.185914425	-0.695725159	-0.985025951	-0.988341221	-0.101094312	0.003401258	0.202260225	-0.001220766	0.311762466	-0.041407311	-0.501290798	0.084728088	-0.097304227	-0.124313378	0.102360762	-0.116909958	-0.019355031	0.078931115	0.668975993	-0.211351404	0.233320838	-0.110357448	0.040713882	-0.16567113	0.019979988	0.088819711	0.053635436	-0.463633171	-0.415707616	-0.020616898	-0.174317867	-0.227812395
A_23_P108514	STK16	NM_003691	0.011064352	-0.161608113	-0.204001459	0.213774928	0.047952069	-0.039560419	0.182566868	-0.106368132	-0.2692967	0.194618623	-0.19852846	-0.257288727	-0.317159554	0.10129183	0.225139767	0.06707777	0.044524998	-0.069291599	-0.104854371	-0.09885901	0.096343024	-0.044421076	-0.05031868	-0.211941634	0.041171497	-0.109424909	-0.191101559	-0.292824749	-0.150410539	-0.224258745	-0.126570246	-0.031871497	-0.083811405	-0.172120767	-0.307120376	-0.048944262	0.041786836	-0.001703502	-0.040849409	0.147080709	-0.03761636
A_23_P108522	C2orf17	BC064950	-0.158648677	-0.179301184	-0.452338461	-0.385429787	-0.358874681	-0.315385627	-0.473897995	-0.298477473	-0.449844623	0.010254988	-0.011493979	-0.431262807	-0.219453009	-0.043891324	-0.002182673	-0.113715224	-0.137819199	-0.004032699	0.002662276	0.00062557	0.142497307	9.26E-05	-0.024778594	-0.041682214	0.031073545	-0.021035057	0.010402394	-0.04492289	-0.004047423	-0.126710064	-0.041232285	0.031702257	-0.040284915	-0.089247371	-0.132169794	-0.32351139	-0.062838	0.012415208	-0.119471842	0.008140392	-0.008617606
A_23_P108534	A_23_P108534	A_23_P108534		-0.003585349		0.047653793		0.255814015	0.229366853	0.943075815	0.429809145	0.306659855	0.331145123	-0.067374585	-0.083676236	-0.148691291	-0.101483622	-0.21316745	-0.201966992	0.084610304	-0.029067914	-0.315532629	0.721760589	-0.040084132	-0.148853925	-0.065845734	0.276539836			0.071328036	0.212259058	0.017688149	0.00714967	0.007504169	-0.132165441	-0.211421821	0.154182687		-0.037908198	0.23682841	0.264709998	0.067006665	0.331615079
A_23_P108546	REGL	NM_006508
A_23_P108554	DDX1	NM_004939	-0.234128604	-0.043769202	-0.084451002	0.120110804	-0.430220175	-0.412695992	-0.077226717	-0.429146318	-0.502040789	-0.103321745	0.029103879	0.102784077	0.240215905	0.247707295	0.140400991	0.280791845	0.352176722	0.091456715	0.192320185	0.249133606	0.390310692	0.258716319	0.245421086	0.26336892	0.240894204	0.249344687	0.280596636	0.356182758	0.266615145	0.216491807	0.165629314	0.144527738	0.145453959	0.181992765	-0.001326239	0.278799108	0.227254441	0.271937396	0.164313332	0.122438892	0.21147979
A_23_P108564	B3GALT1	NM_020981						-0.093514285	0.089304263					0.063451939	-0.087612697									-0.582899323					-0.058779196														0.115140004
A_23_P108574	PRKD3	NM_005813	-0.038145094		-0.105254794	0.079138358	-0.00338343	-0.180809569	0.351908381	-0.34845256	-0.321808571	0.246930672	0.054269891	0.613943742	0.246665051	0.060583914	0.013468745	0.15383169	-0.014964747	-0.021661154	0.153055086	0.277613827	0.186811548	0.232492201	0.094850975	0.299240654	0.267212266	0.390808137	0.44592577	0.400779402	0.276740488	0.248290862	0.077102179	0.142632632	0.239109036	0.120885755	-0.166387056	0.340183517	0.329172753	0.513082426	0.288550328	0.176422935	0.271659016
A_23_P10858	ENST00000318139	ENST00000318139	-0.076234797	-0.156815779	-0.036039657	0.196946509	-0.006107993	-0.245171167	0.152391141	-0.49748257	-0.6809989	-0.141187198	0.025984231	0.044972573	0.425634066	-0.252456309	-0.080745142	-0.160273886	-0.215098207	0.131510073	0.122304472	0.143701815	0.291597652	0.058171455	0.008101969	0.128220086	0.187360969	0.268315153	0.130365744	0.112828585	0.044444955	0.016174684	0.047654121	0.028415477	0.096828229	0.091087207	-0.274070196	-0.019835479	0.052785079	0.155731924	0.011345453	-0.066609566	0.025050565
A_23_P108592	PPP3R1	NM_000945			-0.095876132				0.029705125	-0.097370521	0.018303249	0.108275821		0.324628363	0.171305477	-0.155436474		-0.117727525		0.012724838	0.15899538	-0.060024693	-0.085877234	0.013298302	0.075394293		0.229016227	-0.000915372	-0.190930234		-0.150858523	-0.167948423	-0.167689899	-0.102394744	0.15879952	-0.040399485	0.133194701	0.143395458		0.124494767			0.032491836
A_23_P108604	MAP4K4	NM_145686	0.137685364	-0.049130063	0.138862166	0.107276182	0.142005388	0.403733515	0.614809737	-0.090501212	0.190341241	0.430023164	0.538556051	0.380902958	0.179446982	-0.08881809	0.012906868	-0.03918181	-0.124423359	-0.042323417	-0.050733986	-0.045034492	0.239787061	0.04630132	-0.001602395	-0.035865587	0.077721043	0.081895083	-0.115500945	0.081237346	0.05201925	0.06453004	0.061283515	0.174028817	0.30400276	0.079772669	-0.003310034	-0.01992843	0.159089304	0.425924376	0.303632411	0.186242307	0.07654687
A_23_P108641	FLJ14668	NM_032822	0.280279593	0.233784666	0.174468421	-0.218639672	-0.148264752	0.193095571	-0.038643535	-0.288461861	0.305002837	0.193337543	0.401285429	0.423100123	0.30530654	0.087613575	0.122129454	0.104880994	0.112478964	0.112792585	0.114197846	0.104168799	0.084163736	0.115135046	0.065941122	0.030566582	0.072681254	0.094036165	-0.010800755	0.067062197	0.03890618	0.01400517	0.18182837	0.136155178	0.264278742	0.130822273	0.329980359	0.300143234	0.162074817	0.270523255	0.224038686	0.247250878	0.265322474
A_23_P108657	WDSUB1	NM_152528	0.05028063	-0.061932229	-0.128132693	0.13424855	-0.41884003	-0.170451245	-0.2087238	-0.502314767	-0.029027141	0.021748499	-0.344144652	-0.359892654	0.322103812	0.09174204	0.001803127	0.183875205	0.20699031	-0.002906025	0.238100987	0.134662463	0.065641835	0.058081171	0.049729899	0.072794561	-0.073903994	0.032448158	0.0094478	-0.089502572	-0.02136707	-0.00948563	0.227226903	0.13832673	0.10824682	0.087012341	-0.042922127	0.197694284	0.083461323	0.082782222	-0.008451098	0.061241567	0.07695022
A_23_P108662	GCS1	NM_006302	0.14826381	0.097875441	-0.043368373	0.001877726	0.167589058	0.121158134	-0.2497186	0.099392555	0.178883555	0.113442176	0.11963079	0.020960665	-0.066629149	-0.175871803	-0.030865963	-0.181348538	-0.234263511	-0.035747862	-0.108576186	-0.125242848	-0.420404532	-0.115347227	-0.135310695	-0.187829625	-0.094951861	-0.039088848	-0.216547595	-0.323945884	-0.162658625	-0.230201002	0.079713329	0.056398893	0.03062906	0.161079264	0.030585266	-0.196550701	0.172189021	-0.022819061	-0.026610943	0.054605836	0.001822159
A_23_P108673	FLJ13391	NM_032181				-0.054780899		-0.196108887	0.039007966			0.245204565	0.277820626	0.944878999	1.643536392						0.101205537	0.585990251		0.521072474	0.540476813	0.038072483	0.29363408	0.269081674	-0.018407238		0.440526172	-0.030631672	0.167020648	-0.101692406	-0.136281606	0.219313657	-1.179332042		0.107779561		0.290423537		0.211321338
A_23_P108699	FSHR	NM_000145						0.077363507	0.167049489	0.336407135	-0.295277443	0.129789577	0.108595273		0.246344308						0.036632991	-0.033194527		0.10779601		0.130131763	0.240270859			-0.065613691	0.036024774	0.17893693	-0.037945358	-0.098241048		-0.172273726	-0.051129405	0.158296871	0.078110143	0.041631624	0.127123133		0.339244156
A_23_P10870	TMEM15	NM_014908	-0.362163117	-0.208995941	-0.085051416	-0.50598247	-0.366960553	-0.207422203	-0.403044721	-0.920437511	-0.493146452	-0.269359253	-0.084646139	-0.331747667	-0.386882294	-0.178941944	-0.033080957	-0.266623595	-0.187826611	-0.121094068	-0.005151333	-0.064482081	-0.235695744	-0.104301131	-0.093159159	-0.186296031	0.035992803	-0.081199843	-0.273399938	-0.295844498	-0.269895901	-0.322213489	0.071767441	0.244645181	0.197413122	-0.083432851	-0.282727381	-0.090890954	0.058966088	0.080959585	0.025772978	0.07921997	-0.036673521
A_23_P108708	LOC51255	NM_016494	-0.27680773	-0.215147882	-0.206283664	0.083114414	-0.513177428	-0.238538742	0.127898772	-0.504650215	-0.511108317	0.146145709	0.003412634	-0.121758502	-0.161329693	0.010746004	0.004553739	-0.052174363	0.004671941	0.124020384	0.049798867	0.160283229	0.109543013	0.133949387	0.087942275	0.10127861	0.09968005	0.108845833	0.114868858	0.134890031	0.043831253	0.135617748	-0.002275446	-0.047485247	0.026230167	0.014788553	-0.051543934	0.227811225	0.061182126	0.065091297	0.157942481	0.075674051	-0.047864347
A_23_P10873	TLR1	NM_003263						-0.19007423	0.127804913	-0.17391851		-0.403181302		-0.680448439	-0.417628751	0.265393034	-0.000216288	0.277340215	0.140119437	0.497311294	0.102547729	0.375278561	0.443146957	1.024152359	0.487972267	0.317109009	0.040828397	0.160124051	0.397038204	1.114407362	0.551555875	0.212774599	0.113774203	0.24703288	0.139610992	0.181643683	0.1486004	0.445973066	0.180617335	-0.125735852	0.159722568	0.194646541	0.443482141
A_23_P108734	ALLC	NM_018436			-0.137180641	-0.000766387	-0.078790855	-0.079444293	0.09780429	0.107574593	0.094617828	0.17650218	0.296330459	0.108918753	0.22878016	-0.003786574			-0.219161629		0.092687063		0.185841551	-0.276172852			0.046288805					-0.167167197		-0.048136506		-0.042350647	-0.242344558
A_23_P108743	CMYA3	BX647448			-0.061652443	-0.089418035		-0.293177212	-0.392969509	-0.303607874	-0.420489689	-0.208043462	-0.159114172	-0.294585809	-0.646688038	0.192887066	-0.326586692	0.179074511			-0.671256217	-0.446956171	-0.321204448	-0.827642306	-0.574779986	-0.1853974	-0.439325279	1.143753376	-0.290701498	2.152805127	-0.472201389	0.659785497	-0.330353018	-0.402131334	-0.610529313	-0.506792586	1.091546217	-0.526574712	-0.251899721	-0.580835642	-0.782769521	-0.484501511	-0.563235383
A_23_P108751	FHL2	NM_201555	-1.099149219	-0.982632018	-0.931962642	-0.950949675	-0.824754341	-1.489120118	-0.996508673	-0.650997758	-1.656791075	-1.369013105	-0.85489487	-1.296626961	-1.61101916	-0.082644577	0.049133335	-0.032507747	0.119715666	-0.039178489	-0.15648912	0.150548098	0.12604094	0.058230777	0.264517089	0.252922996	-0.065479998	-0.036674287	0.235035463	0.211909455	0.332952366	0.363371615	-0.335474774	-0.190524041	-0.183785408	-0.141808932	-0.077272934	-0.525827668	-0.495702341	-0.479824177	0.054799283	-0.402474739	-0.078568617
A_23_P108761	ENST00000289382	ENST00000289382	-0.043518678	-0.02548557	0.72246121	0.354539347	0.193777642	0.027512061	0.527574941	-0.731333635	0.274930609	-0.000604824	0.257879973	-0.09403915	-0.224678149	-0.174689658	-0.039237425	-0.201308792	-0.097065786	-0.062132891	0.010557304	0.095869378	-0.097839022	-0.006129328	-0.074681391	-0.10265129	0.062003779	-0.114485685	-0.118587441	-0.147447727	-0.075728762	-0.04607704	0.100372759	0.127567393	0.193986033	0.120861626	-0.133159469	0.121170862	0.138758613	0.167307906	0.04660418	0.000328094	0.10272253
A_23_P108785	ACTR3	NM_005721	-0.22062741	0.071311063	0.10149905	0.036291196	-0.386265157	-0.275572405	-0.085271498	0.243936808	-0.209555767	-0.111093606	-0.111721576	-0.068413694	-0.038271165	0.193621066	0.054241001	0.186435468	0.301126731	0.064603271	0.045605022	0.041194598	0.192255621	0.125746983	0.070700569	0.14661915	0.048520248	0.090799628	0.156883614	0.1262635	0.066500271	0.14456314	0.149010522	0.113632404	0.093162486	0.118487004	0.031965623	0.154240188	0.080541739	0.107115436	0.129105827	-0.03587878	0.195801401
A_23_P108819	SFXN5	NM_144579			0.105521152		-0.038337186	-0.242929631	0.12497428	0.41141471	0.148058619	0.030779843	0.316646721	0.028093105	-0.30284462	-0.065397732	-0.094868412		0.116137452		-0.092888784	-0.236603755			-0.244298737	-0.301195941	-0.348898533	-0.024025109	-0.208041		0.10061713	-0.115820663	-0.011691138	-0.280273478	-0.319837235	-0.535615054	0.011994464	0.049251748	0.216229457	0.049005392			-0.23719993
A_23_P108823	OSBPL6	NM_032523	-0.070559074	-0.135845285	0.007850367	0.08531335	-0.451859436	-0.007976833	-0.107064869	-0.310021182	-0.448174035	-0.271178395	-0.080407125	0.267975529	0.26460823	0.103668142	0.17149443	0.122248579	0.068381494	0.069299732	0.209137615	0.172080596	-0.135282564	0.037502	0.108134659	0.245279179	0.135785007	0.26555664	0.316571055	0.365229757	0.229091786	0.049282805	0.064958114	0.37573554	0.21411026	-0.021066798	-0.055438221	0.176022045	-0.165842766	0.029739681	-0.218200652	0.04699392	-0.178266265
A_23_P108835	YPEL5	NM_016061	-0.329784565	-0.397226784	-0.503766049	-0.542748262	-0.544839641	-0.671812346	-0.776571578	-0.496353445	-0.684217165	-0.388142979	-0.235955443	-0.400251592	-0.223587102	0.168935757	0.014641331	0.2136178	0.207140765	0.024357377	0.150062559	0.129505635	0.429981695	0.156694983	0.14376727	0.208882258	0.095459386	0.087611854	0.22518473	0.214966105	0.048633923	0.240710705	0.166680307	0.068858618	0.01176109	0.069885109	-0.107625328	0.163829565	0.015252382	0.026518379	0.045450323	0.023904987	0.102488111
A_23_P108842	DUSP2	NM_004418	-0.265384469	-0.331845903	-0.536303889	-0.642243042	-0.288983932	-0.39134332	-0.21249454	0.158163256	-0.316076724	-0.548371322	-0.657164024	-0.733051563	-0.39277002	0.101275058	0.04392734	-0.1479061	-0.221025395	-0.56692104	-0.184885996	0.528249776	-0.744425957	-0.057203574	0.168269631	-0.187910819	0.059588225	-0.568629013	-0.178091015	-0.256503191	0.391281469	-0.215492365	-0.202251257	-0.040303426	-0.490796338	-0.557042907	-0.452436443	-0.700492825	-0.755439987	-0.511528489	-0.713493347	-0.352773564	-0.382477245
A_23_P10885	THC2436602	THC2436602			0.408038163	0.491189484		0.268245657	0.200587009		0.704372784	0.483617504	0.670445832	0.487353715	0.877404191		0.303981873	-0.047382442	-0.01068242	0.369673037	0.414182229	0.284856585	0.452062687	0.394806833	0.424310427	0.37990705	0.455744062	0.471943825	0.522411129	0.395808668	0.252147243	0.38264049	0.385652323	0.270336546	0.414757953	0.197147908	0.108096664	0.529683487	0.482207518	0.563802298	-0.122954011	0.239085559	0.42417413
A_23_P108871	ZC3H8	NM_032494	0.501525709	0.199042066	0.493531646	0.304792648	0.559965772	0.716339176	0.614263987	2.109623459	0.454496525	0.234355501	0.327051612	0.260321287	0.297242193	0.34028762	0.149511625	0.251398084	0.112469496	0.040504889	0.049433501	0.241204784	0.027980946	0.214743603	0.065749085	0.089149744	0.235984771	0.241919841	0.10709327	0.003485637	0.224916004	0.13756772	0.148196734	-0.183467718	0.001184493	0.190138368	0.229691662	0.525891756	0.179547328	0.314589121	0.383603984	0.273228729	0.194565171
A_23_P108883	KCNK12	NM_022055					0.246006633	0.075972845	-0.022593262	0.389917586	-0.174286188	0.069183857	0.450899016	1.284135596	0.482992666			0.087200283	-0.174439508	0.060889667	-0.11733065		-0.289450304		-0.267010254	-0.335278774	-0.136783664		-0.154405295	0.221027515	0.0685532	-0.140248486	-0.128829357	-0.013088105	0.069563571	-0.001662355	0.034609604		0.119569918	0.052248919	0.145438351	0.182600519	-0.001124015
A_23_P108911	TRIM54	NM_187841	0.091852373		-0.174104	-0.304706443	-0.042541512	-0.387518666	-0.383205638	-0.210422681	-0.170278857	-0.376376954	-0.449053544	0.067945529	-0.459783613	-0.08123157	-0.206138332	-0.20255876	-0.08410435	-0.212005366	-0.242091824	-0.00151884	-0.141871218	-0.164309792		-0.432413564	-0.129798314	-0.250777864	-0.386813562	0.618274762	-0.429078394	-0.499131394	-0.369783951	-0.240079085	-0.266802735	-0.377656823	-0.149633188		-0.229927258		-0.345465959		-0.40906252
A_23_P108922	MOBK1B	NM_018221		0.187124518	0.10669101	0.023209434	-0.04638406	-0.324758207	-0.164197014	-0.498457297	-0.596527204	0.179816103	-0.043591606	0.214210677	0.047978617	0.271431098	0.101505707	0.592238154	0.414643677	-0.123597042	-0.056807596	0.076540969	-0.075374813	-0.104182126	-0.059809566	0.109349774	0.089796954	0.130253562	0.200849968	0.086840404	0.111494079	0.087527854	-0.208996895	-0.040904875	-0.022107689	-0.057751166	0.032145687	0.049975986	-0.16840932	-0.341360222	0.079780402	-0.093905565	-0.033320354
A_23_P108932	RPL23AP13	NR_002229	-0.080275434	-0.082927743	-0.206463781	-0.120065637	-0.155054884	0.086625414	-0.590697337	-0.384816666	0.21455209	-0.348345037	-0.347890954	-0.523317749	0.113859903	-0.190346183	-0.174308244	0.007310268	-0.066956959	-0.062949093	-0.164321501	-0.423903414	-0.108585532	-0.1659293	-0.216431387	-0.238563181	-0.376831533	-0.065760482	-0.281668576	-0.123274422	-0.140565319	-0.253909323	-0.42958566	-0.354735764	-0.338646983	-0.432729455	-0.057572023	-0.320840269	-0.500555712	-0.168427667	0.018501294	-0.223910833	-0.307742057
A_23_P108948	DSU	NM_018000		-0.184096305				-0.478349327	-0.168296602	-0.224317212	-0.596286267	0.193813828	0.305828133	0.043735773	0.671854682	0.279836565	0.031114088	0.003414129		-0.058940975	-0.018936848	0.069616836	-0.327819832	-0.057733562	0.137707549	0.115754059	0.063890379	-0.323214416	0.114162914	-0.277274317	0.341912696	-0.032908686	-0.096923558	0.008937699	-0.111412282	-0.023648018	-0.152278765	-0.258648537	0.113775981	0.303629471	0.066487676	0.235128925	-0.232304042
A_23_P108970	NPHP1	NM_000272						-0.006550225	-0.030287707					0.2525887	0.230438129					0.020522214	0.312091888		0.249428269	0.042240625	0.232966597	0.043277172	0.248183687		0.29494434	0.539251106	0.410570823	0.363867496	0.036383463	0.070077099	0.232328068	0.66078948	0.130183278	0.25888372	0.191223436	0.152415921	0.027543771		0.400117803
A_23_P108990	BC002534	BC002534					-0.06328532		0.072466919	-0.105804109	-0.253318791	-0.349562139	-0.146846333	-0.238697867	-0.181970731		-0.026099037	-0.047977775	-0.099248537	0.029620897	-0.001446774	-0.07711648	-0.099068873	-0.404062619	-0.213679708	-0.355587178		-0.131318399	-0.174022824	-0.154981077	-0.226337692	-0.198136437	-0.076145146	-0.232639131	-0.206843714	-0.250649201		-0.222395231		0.044689105		-0.485902959	-0.124570795
A_23_P108994	RPN2	NM_002951	-0.553003201	-0.235114525	-0.582716846	-0.255490678	-0.718494421	-0.527665299	-0.331048779	-1.292183987	-0.769933074	-0.393682136	-0.028123882	-0.376737004	-0.099494909	-0.359198533	-0.103487782	-0.420493408	-0.267802495	-0.294775686	-0.01721532	-0.144971726	-0.338770047	-0.14731645	-0.025326404	-0.221053637	-0.115406977	-0.114781036	-0.304341209	-0.410218387	-0.277994427	-0.292881388	0.173822989	0.011476366	-0.198125878	0.031945056	-0.303087236	0.011040308	0.153087806	0.00554432	0.023910209	0.113558399	-0.006553264
A_23_P109001	KIAA0406	NM_014657						0.150212715	0.207929031	-0.022620658	0.343024933	-0.195413376	0.102138523	0.326749193	0.446546686				0.118879683	0.038050186	0.13204581	0.034416987		0.33679061	0.112795417		-0.291620631		0.329814374		0.320914385	0.010313491	0.123884846	0.258138319	0.137114879	-0.077293371	0.295727438	-0.135245889	0.255573244	0.429868064	0.084145653	0.056747437	0.119953605
A_23_P109017	SFRS6	NM_006275	0.437134876	0.291258654	0.312178179	0.54412346	-0.059942032	0.282994811	0.381315561	-0.237294859	0.618732012	0.181559369	-0.338813667	-0.219368758	0.229280009	-0.022858968	-0.198013924	-0.173617189	-0.151879893	-0.27061689	-0.063591722	0.063033884	-0.423793218	0.144115956	-0.384644201	-0.191671023	-0.325494218	-0.013291665	-0.0885466	-0.332857118	-0.025198002	-0.032068994	0.082539042	-0.128228636	0.043346142	0.032163103	-0.234550171	0.259401105	-0.171934477	0.210309693	-0.128512958	0.066746234	0.139453571
A_23_P10902	FRZB	NM_001463	0.026785522	0.205734505	-0.281267748	-0.607821046	-0.22226157	-0.548502019	-0.812333339	-0.413553778	-0.164340853	-0.776452371	-0.04363034	1.511970604	-0.914395458	-0.034141805	-0.158803433	-0.017251463	-0.146457602	-0.268313954	-0.224946093	-0.361998354	0.189009556	-0.002671798	0.638755973	0.474874389	-0.389252659	0.319457017	0.630607904	0.116698772	-0.053023792	0.553865973	-0.050515955	0.136236537	-0.143426894	-0.386522672	0.115925328	0.00133029	-0.331868608	-0.109671986	0.08853163	-0.274543799	0.177219916
A_23_P109026	KCNK15	NM_022358	0.189634113	-0.165766538	0.030022663	0.142956572	0.446137225	0.098980722	0.103952142	0.365743241	0.158998893	0.001908685	-0.039158253	-0.056124158	-0.113572085	0.014025601	-0.039406844	-0.035677053	-0.018929261	0.071580586	0.028603797	0.016677655	-0.258055735	-0.197700985	-0.063619978	-0.111163894	-0.232100182	-0.10111951	-0.127139566	-0.261338131	-0.406526466	-0.092161415	-0.215517216	-0.013531733	-0.185163529	-0.138323333	0.107092549	-0.241459061	-0.253681566	-0.152793807	-0.094051881	-0.006889653	-0.13000057
A_23_P109034	SDC4	NM_002999	-0.275115144	0.077206794	-0.341873808	-0.239526864	-0.225983418	-0.188128274	-0.453391498	-0.626682974	-0.556409285	-0.248202565	-0.825154557	-0.057147594	-0.321539533	-0.171065313	-0.012172295	-0.109104334	-0.065483681	-0.303567792	-0.214103675	-0.074007039	-0.103174559	-0.240750516	-0.109316754	-0.046034624	-0.364063967	-0.213896577	-0.148668327	-0.166422399	-0.068473863	-0.011286045	-0.627199546	-0.213119858	-0.321469581	-0.276480506	-0.668928991	-0.572086948	-0.616467218	-0.558685605	-0.364810759	-0.338012122	-0.283602346
A_23_P109055	TP53RK	NM_033550	-0.057212085		-0.15019292	-0.148339012		-0.315072808	-0.256712694	0.435135653	-0.51893136	0.178476062	-0.168001978	-0.136876396	-0.069122806	-0.044534613	-0.065737939	0.106559006	0.203946376	0.200528077	0.064164935	0.006128879	-0.046739315	-0.127095114	-0.012740709	-0.055109676	-0.108782153	-0.089726457	-0.096662378	-0.188521398	-0.100577672	-0.097584402	0.095310984	0.01774818	0.036055318	0.03646424	-0.084755457	0.261775822	0.209921233	-0.047953985	-0.24119023	0.145724738	-0.068992226
A_23_P109072	SALL4	NM_020436	0.073295199	0.229364224	-0.368029491	-0.360992084	0.398633818	0.729089261	-0.329398826	0.387812597	-0.320703111	-0.686123566	-0.216636208	-0.193054516	-0.416892506	0.088582696	0.136477982	-0.199905186	0.139913547	-0.226820201	0.089073337	0.512175316	-1.185913002	0.409538932	0.013986232	-0.133400844	0.100771811	-0.191581002	0.082510441	-0.857244038	0.246265761	-0.063896641	-0.34202472	-0.318167614	-0.108779665	-0.248544741	-0.042381379	-0.461649622	-0.538919433	0.143052426	-0.306468377	-0.371871442	0.263239931
A_23_P10911	LOC196463	NM_173542	-0.591508781		-0.021141474	-0.08086474	-0.065940238	0.115075446	0.018330193	-0.254510363		-0.075877481	-0.016020066	0.091221737	-0.111857831	-0.082240246	0.292428878	-0.002537832	-0.009421613	0.238303624	-0.142322167	-0.157953062	0.07638055	0.160000875	0.030937998	0.099385569	0.191129569	0.224248923	0.149846623	0.25799151	-0.004428436	-0.127567922	-0.103801218	0.089600785	0.096821482	-0.054213749	-0.083755433	0.041122086	0.384905508	0.238920241	0.158059741	0.50217166	-0.047383771
A_23_P109122	KIAA1442	AB037863	-0.263779732	-0.243598788	-0.321695707	-0.239225734	0.219280386	-0.270949691	-0.356585769	-0.145892732	0.001488328	-0.520748767	-0.388761837	-0.507832295	-0.333810226	-0.09827669	-0.014351637	-0.169049461	-0.16001338	-0.030737268	0.003702658	-0.235286468	-0.524649446	-0.154691234	-0.119688442	-0.182530172	-0.16284847	-0.223534454	-0.166139192	-0.456644598	-0.124115033	-0.202916954	-0.193466145	-0.133165189	-0.187225253	-0.305689683	-0.347742614	-0.736235366	-0.350517813	-0.347366796	-0.42699203	-0.15631143	-0.228905439
A_23_P109133	AVP	NM_000490			-0.054015744	-0.05248961	-0.086708968	0.552870062	0.121746507	0.668682241	1.054592623	-0.173147286	0.140529771	0.331329904	-0.178785342	0.33035173		-0.147810502	-0.175092357	0.102190639	-0.300996097	-0.370737981	-0.20527911	-0.146372813	-0.333537601	-0.025312431	-0.223638065	0.091671857	-0.364736597	0.003100622	0.199775865	-0.318025565	-0.215298593	-0.272834075	-0.288071918	-0.166772884	0.55988856	-0.16601372	-0.126877409	-0.228240298	-0.210129018	-0.183634552	-0.012132213
A_23_P109143	PRNP	NM_000311	-1.000026099	-0.714988201	-0.545864921	-0.692533693	-0.979088021	-1.330246449	-1.136708033	-1.646195901	-1.802946086	-0.609132537	-0.767151572	-0.697674306	-0.67115565	0.211285609	0.055138142	0.272396838	0.340719282	0.034590312	-0.038915633	-0.147740145	0.17270918	0.026254773	0.171995113	0.240961693	-0.071700402	0.120930408	0.360260236	0.283651394	0.125600169	0.2742661	-0.198482407	0.070489368	-0.240199376	-0.011368562	-0.10373863	-0.118818923	-0.4040142	-0.386873327	-0.011452179	-0.307303561	-0.06996451
A_23_P109171	BFSP1	NM_001195	0.121578936		-0.206627964	0.248782793	-0.361281595	0.162827214	-0.293979803	-0.558559441	-0.125139834	-0.191143504	0.016897546	0.942972989	0.27531683	0.229418971	0.085267688	0.355452558	0.319606875	0.282360182	0.094001009	-0.010256667	0.559601191	0.130905836	0.207121425	0.46176635	0.348518729	0.279512266	0.448119052	0.409767217	0.186835689	0.148309575	0.280402781	0.138024038	0.12653873	0.225003244	0.144177809	0.233211195	0.073453139	0.207555212	0.433040511	0.011012897	0.084911973
A_23_P109184	INSM1	NM_002196			0.346316374	-0.087671386				0.25826499			0.375249961	1.476005321	2.64859721	0.185967254		-0.147995389				0.574457668									0.213112027	-0.083744879	0.838491036	0.90150748	1.042331111	0.955335317	0.340963511	0.018483491	1.146615819	0.967873955	0.823517564	0.476940241	0.575233209
A_23_P109193	NAPB	NM_022080				0.124821123		-0.212218096	0.038532476	-0.148167668	-0.003464615		0.346699704	0.327290105	0.502906849					0.195619665	-0.042843985								-0.201132183		0.100572111	-0.207506121	-0.143916672	-0.26444048	-0.108042783	-0.015536877		0.067197087			-0.295549721
A_23_P109201	C20orf3	NM_020531	0.348373925	0.367377267	0.11252409	0.086800392	0.173147488	-0.168543005	-0.249953739	-0.591091822	0.04639509	0.26474211	0.257254693	0.14963468	-0.019670149	-0.066342387	0.0238178	-0.188439397	-0.119195996	0.012581759	0.069000648	0.191098474	-0.149769929	0.073009579	0.063702877	-0.042640303	0.159172936	0.002986613	-0.116486739	-0.287410317	-0.010549876	-0.127814138	0.237307012	0.128404399	0.151316891	-0.016658191	-0.068942543	0.108534634	0.418089118	0.276586442	0.09357529	0.236008165	0.073642762
A_23_P109224	THC2313945	THC2313945					-0.249932047	0.189208609	0.228706407	0.378620296	-0.017776922	0.272550012	0.282341932	0.131560542	0.10026036				0.441586894	0.095864296	0.015356653	0.292160967	0.37739175	0.074268209	0.519056394	0.392408727	-0.18585628			0.122368231	-0.103541454	-0.096574114	-0.072954662	0.049135614	0.052172667	0.060955317	0.097114322	-0.134351807	-0.27826239	0.29571087	0.123882219	0.211421158	0.147496211
A_23_P109229	SPAG4L	NM_080675					0.200299927	-0.105713155	-0.02897228		-0.064357445			0.032116391	-0.020044992	-0.189759625	-0.142822687		-0.038571123	-0.544398345	-0.149044043		-0.257898859									-0.078618406	-0.057064296	-0.067950236	-0.036079397	0.110290498			-0.296922353
A_23_P109235	RALY	NM_016732	-0.423090847	-0.383089983	-0.339314499	-0.181569415	-0.573283131	-0.042116336	-0.332988209	-0.539273308	-0.219235536	-0.055133437	-0.357538456	0.003312775	0.047004633	-0.262695503	-0.150053323	-0.28439957	-0.272244828	-0.334383359	-0.189329905	-0.458387841	-0.154300572	-0.341923161	-0.301897495	-0.25379035	-0.212178564	-0.329789617	-0.361508269	-0.209694551	-0.256405496	-0.436746171	-0.201061278	-0.163359137	-0.28157555	-0.214934573	-0.399293797	-0.437274214	-0.195158809	-0.278288688	-0.259598455	-0.204165481	-0.278131142
A_23_P109254	RNPC2	NM_184244	0.136126008	0.077560501	0.250807282	0.458841051	0.356377646	0.083544409	-0.016003232	-0.698438151	0.145393872	0.11183797	0.01307894	0.023240513	0.515730706	0.188426531	0.121742048	0.233921776	0.122784292	-0.010521657	0.049804821	0.05464329	-0.03636644	0.124464241	-0.056257014	0.027482956	0.108492209	0.091193293	-0.004845286	-0.129637364	0.06189283	0.122001825	0.080893477	0.05418233	0.088365706	0.128764316	-0.089674402	0.304547914	0.187209955	0.133802022	0.083693396	0.258252055	0.366860488
A_23_P109269	LAMA5	NM_005560	-0.437851275	-0.260677515	-0.230532341	-0.213878303	-0.098084635	-0.211496319	-0.082746151	-0.252137535	-0.198011051	-0.013084615	-0.275737394	-0.380691583	-0.458547926	-0.198985464	-0.104839684	-0.176761035	-0.214699582	-0.197320138	-0.299388733	-0.424655531	0.026041832	-0.2367034	-0.271931046	-0.322253889	-0.228721739	-0.350467148	-0.319544938	-0.478500362	-0.116903524	-0.466702072	-0.501037559	-0.22884222	-0.404245802	-0.265867943	-0.532525175	-0.732945895	-0.470406712	-0.342798289	-0.378323492	-0.19442818	-0.217186559
A_23_P10927	TM2D2	NM_031940				-0.183923146	-1.453036476	-0.346063449	-0.391305453	-0.203459446	-0.423310091	-0.243359499	-0.323979073	-0.380278602	-0.056280686	0.049395025	0.388913575			-0.356069786	-0.017049796	-0.212978293	-0.125047943	-0.100358134	0.264871032	-0.048352058	-0.012158047	0.086487329	-0.125856199	-0.220957332	0.06336537	-0.139103092	0.027305565	-0.001024192	-0.149005838	-0.170777624	-0.229969218	-0.030327011	0.311376952	0.266665005	-0.404317074	0.063880767	-0.246030487
A_23_P109286	GRIK1	NM_000830				-0.109717688	1.137989976	0.626636495		-0.029016599	1.387434904	-0.144425825				0.177127693		0.402362624	0.23802136	0.274927306	0.10365807		0.074936314	-0.009250101	0.444124543	0.674138406	0.169994678	0.730127727	0.800796644	1.113398807	-0.537839067	0.785789454	-0.116196752	0.32328485	-0.182652927	0.034449187	0.811249438	0.478878249	0.316753461	0.31783153		0.022044157
A_23_P109304	SLC5A3	NM_006933	0.33723774		0.256717909	0.635437857	0.593033346	0.340315727	0.327577196	1.874687598	0.936682228	0.021999985	0.211783123	0.434457286	0.281854751		0.092118102	0.189080747	0.24761516	0.177434563	-0.020233446	-0.018045368	-0.31945852	0.089914466	-0.10478822	-0.205028203	-0.088840134	-0.029926814	-0.087166951	-0.083028714	-0.160412476	0.052854658	-0.222590186	-0.211458148	-0.266012123	-0.243330384	-0.394984009	0.055075077	-0.193545975	-0.100078116	-0.044947238	-0.064533025	-0.466300476
A_23_P109320	DSCR6	NM_018962	-0.062246367	-0.130213894	0.234126626	0.120591035	-0.078783059	0.339575998	0.112728781	-0.545083223	0.034775878	-0.433025554	-0.221306893	0.855569813	1.570187228	-0.231465874	-0.095696785	-0.088880626	-0.059674908	-0.001190016	-0.114653623	-0.268167122	-0.846751418	-0.352870957	-0.193758294	0.146935485	-0.27572778	0.015765771	0.102731377	-0.404551805	-0.151259612	-0.311357387	-0.097987673	-0.018620229	-0.071960642	0.024673418	-0.208073241	0.003373697	0.271933286	0.114567626	-0.08643933	-0.249375903	0.151220481
A_23_P109322	PCP4	NM_006198	-1.125843069	-0.99215446	-1.655696408	-1.567423188	-1.348937439	-1.377345376	-1.4462632	-1.026327947	-1.288841296	-1.74716951	-1.735321235	0.522692536	-0.82273372	0.685052547	0.547305574	0.947429906	0.999437239	0.740910359	0.541322986	0.600482057	0.849370778	0.575220865	0.185521291	0.720492028	0.654587174	0.414767279	0.629637156	0.805303425	-0.398442932	0.604287216	0.031510222	0.290024029	0.305685703	0.5040463	0.145812072	0.063583553	-0.541701067	0.213249441	0.632270868	0.219060478	0.237451489
A_23_P109333	C21orf33	NM_004649	-0.049091454	0.004843397	0.056575006	0.001725069	0.134689328	-0.133340154	0.073056501	0.001118941	-0.41883751	0.060137076	0.007964595	-0.322129262	-0.32071582	-0.020963655	0.051577236	0.042309624	0.025087163	0.067364816	-0.06529986	0.020855722	-0.069179647	-0.015520689	-0.021123057	-0.020358513	0.002841556	0.000535176	-0.017089508	0.100473956	-0.006458351	-0.063937087	0.097681159	-0.116821687	-0.132036265	-0.12120745	-0.050110499	-0.009388058	0.025651433	-0.041258039	0.052615963	0.106568683	-0.008388747
A_23_P109345	PTTG1IP	NM_004339	-0.501973782	-0.310106735	-0.148731875	-0.350821612	-0.104014917	-0.564442174	-0.206415207	-0.830243101	-0.725084893	0.008369101	0.021481058	-0.282404373	0.055141338	-0.050814143	-0.114000749	0.030180867	0.052958136	0.042454675	0.066443951	-0.112308674	-0.07949766	0.071043292	0.032906031	0.028052393	0.041668784	0.044262051	0.112961708	0.011427764	-0.025743634	0.094676179	-0.008334683	-0.075155677	-0.078549513	0.05952517	-0.120760422	-0.029561784	0.104144619	0.017109828	0.089738064	0.040172714	0.076906927
A_23_P10936	KRTAP4-10	NM_033060						0.357144855	-0.087625417					0.630988854	0.068551857						-0.02182028												-0.037262578		-0.175398603
A_23_P109382	GSCL	NM_005315	-0.167926651		-0.122715808	-0.08502421	-0.031668788	-0.15834188	-0.288066381	-0.360418	-0.482841145	-0.472382812	-0.730895084	-0.60901468	-0.495050999	-0.022112194	-0.096364195	-0.200933846	-0.166107465	-0.502119123	-0.369163122	-0.471599669		-0.407848082		-0.580125999	-0.747966361	-0.65337233	-0.387224337	-0.550653417	-0.545155251	-0.635710908	-0.622974574	-0.458382615	-0.512214452	-0.492068255	-0.209463635	-0.566515473		-0.884791922	-0.78086896	-0.496196914	-0.798438469
A_23_P109393	ARVCF	NM_001670			0.30264147	-0.052798096	0.00722324	-0.017142148	0.033148077	-0.567214986	0.309496808	-0.219961744	-0.162060085	0.27630344	-0.033447662	-0.088907212	-0.109905155	0.007494707	-0.036479713	-0.072857502	-0.193150784	-0.521259409	-0.030461185	-0.289114632	-0.384437724	-0.473910267	-0.156453028	-0.175276131	-0.4620851	-0.319348485	-0.259688831	-0.413304161	-0.042267329	-0.063620933	-0.109052591	-0.107712513	-0.233721558	-0.398492824	0.014169425	-0.035352461	-0.382141161	-0.006517458	-0.173481941
A_23_P109410	THAP7	NM_030573	0.16818252	0.194844926	-0.113799617	-0.103306183	0.12372061	-0.270930824	-0.25189042	0.192590675	-0.016340627	-0.30457465	-0.521197036	-0.378444334	-0.443376363	-0.052869412	-0.263951717	-0.065579199	-0.203327649	-0.188672653	-0.131348722	-0.379003471	-0.250372919	-0.286390772	-0.349368856	-0.299285095	-0.305810962	-0.28650267	-0.292971712	-0.204198293	-0.229394424	-0.293383103	-0.202342646	-0.103583142	-0.128571239	-0.169318766	-0.112056902	-0.301239858	-0.216307273	-0.158399708	-0.398298098	-0.256404325	-0.291237843
A_23_P109420	LOC96610	NM_080926	-0.149236938	-0.191128905	0.229494596	0.226938138	0.045441182	-0.022661794	0.131245489	-0.0089522	0.67036159	0.220868332	-0.249639681	-0.106378293	-0.156841747	-0.043303318	0.032798793	0.153108295	0.015915315	-0.02666235	-0.008116828	0.011067414	-0.003918696	-0.021459556	-0.071271819	0.027217431	-0.020248062	0.079707012	-0.019490721	-0.141848583	0.002076866	-0.000545517	0.050529611	0.111426291	0.102864973	-0.157179358	-0.315940187	0.022971771	0.04602995	0.088265407	-0.00485286	-0.031233315	0.060947707
A_23_P109427	GSTT2	NM_000854	-0.490791778	-0.388842523	-0.479200683	-0.744058623	-0.243892118	-0.619590589	-0.803922196	-0.521123966	-0.599280557	-0.798487469	0.17117498	0.207363087	-0.239094067	0.144194042	0.431538116	-0.101163136	0.114779412	-0.358096373	0.808043491	0.283548778	-0.070893209	0.505596966	0.389932829	0.421209108	0.090530008	0.299078058	-0.096143954	-0.347982953	0.070433077	-0.081912456	-0.290648311	0.438587522	0.452826946	-0.009343601	0.464993364	0.487976156	0.125378766	-0.109467084	0.413696911	0.38990236	0.053981584
A_23_P109436	ADORA2A	NM_000675	0.054246664		0.080157428	0.079260642	0.123483329	0.050812821	0.13405882	-0.515821519	0.157017254	0.021951819	0.265405482	0.027101948	0.337276608	-0.223365856	-0.198396785	-0.167062297	-0.180614424	-0.064159564	-0.121438694	-0.306678684	0.032281929	-0.116757057	-0.169646005	-0.188014225	-0.068318935	-0.213331918	-0.077976147	-0.093352528	-0.109370933	-0.120225924	-0.005400425	-0.074506896	-0.098602902	-0.02083526	-0.044029661	-0.152712372	-0.099210144	-0.127743843	-0.195189922	-0.034976274	-0.047801132
A_23_P109442	HPS4	NM_152840	0.128173765	0.029043817	0.010495234	-0.003295554	0.27852451	-0.24091124	-0.001415056	-0.654589427	-0.086439587	0.024262055	-0.083087982	-0.031996498	-0.220415591	0.119791297	0.104591984	0.073570925	0.061284713	0.095574543	0.066978765	0.08223389	-0.014107595	0.048432377	0.019534214	-0.090101392	0.037920221	-1.209426417	0.004080078	-0.108608468	0.055179271	-0.023790769	-0.004393482	-0.102199681	-0.005977372	0.056695032	0.174646279	-0.025281327	-0.045511593	0.01692327	-0.194124851	-0.030666364	0.113472637
A_23_P109446	HPS4	NM_152840	0.174300832		-0.137826054	0.08311398	0.269119821	-0.093646677	0.044480614	-0.127846882	-0.157848737	0.124229182	-0.249908915	0.058666697	-0.159151097	-0.063995139	0.051872179	-0.099028157	-0.040483157	0.043062611	0.059225129	-0.002140717	0.033322823	0.038567569	0.009916891	-0.04911731	0.09228531	0.051022165	-0.028307355	-0.195877905	0.037859775	-0.065281177	-0.115258517	-0.12478547	-0.11831006	-0.052921367	-0.073874633	0.055910755	0.035671141	0.120797606	-0.171721515	0.033773321	-0.065561785
A_23_P109452	CHEK2	NM_001005735			0.310103121	0.073593069		0.407487914	0.30169108	-0.31562017	0.910570054	0.14661833	0.478997184	0.716894766	0.557754142	0.154730638		-0.157846908	0.151880313	0.183084594	-0.081838197	0.097073775	0.027765762	0.12647119	0.055122684	0.108622508	0.022308921	0.186007289	0.080701809	0.261319891	0.385893908	0.0770025	0.07466019	0.070672099	0.019418194	0.015498801	-0.06713822	0.104587563	0.110252782	0.304677188	0.174139153	0.216660911	0.186018355
A_23_P10947	STAC3	NM_145064	-0.568314726		-0.374062598	-0.314835152	-0.303240182	-0.218343963	-0.324573556	-0.268688314	-0.052439665	-0.593939792	-0.607854248	-0.474446818	-0.477236863	-0.411501398	-0.358429828	-0.443237745	-0.459108807	-0.648051816	-0.568037633	-0.77964954	-0.828628799	-0.560262295	-0.715885587	-0.644572159	-0.64010591	-0.280112809	-0.986233186	1.075370551	-0.636614828	-0.587361616	-0.569271631	-0.540765617	-0.466177816	-0.71569107	-0.25616079	-0.725481785	-0.717722168	-0.604572259	-0.67714018	-0.598872612	-0.484337045
A_23_P109470	C22orf19	NM_001002878			-0.165109398	-0.157574782	0.164717728	-0.375767693	-0.134988803	-0.464385136	-0.066072027	-0.392185603	-0.300983021	-0.208564912	-0.116013198	0.029970635	0.160810378	0.103803753	0.27190428	-0.041562894	-0.060789187	-0.285378906	0.049680037	-0.206364989	-0.090815102	-0.069392878	-0.076663925	-0.293552696	0.033795019	0.118562506	-0.120707722	-0.137190874	-0.174257622	0.038474584	0.026775169	-0.019272537	-0.1093189	-0.116485001	-0.067151806	0.090127497	-0.250669121	-0.090457028	-0.06941244
A_23_P109488	MGC17330	NM_052880	-0.561887445		-0.146732149	-0.31408861	0.335082102	0.113817398	-0.368044308	0.745022198	-0.129459437	-0.398882453	-0.727915453	-0.686748768	-0.704413111	-0.187757433	0.070083353	-0.179276416	-0.200731686	-0.449358268	-0.09732939	-0.204215639	-0.32701858	-0.28815841	-0.369168814	-0.32076055	-0.550433509	-0.755986631	-0.274815059	-0.642369376	-0.278505103	-0.109817003	-0.418577874	-0.300596579	-0.1582872	-0.261046419	0.090618674	-0.543915968	-0.509492296	-0.384910904	-0.377303849	-0.326600006	-0.612804637
A_23_P109508	NCF4	NM_000631			-0.004104024	-0.083247346		-0.216651643	-0.315017916		-0.201251598	-0.350087281		-0.382832672			-0.011329765	-0.032423175			-0.489655276			0.323854928	-0.16526911	-0.097157801	-0.209315622	-0.174610756	0.341621552	0.13892569	0.328723877	-0.219604188	-0.302481628	-0.444760219	-0.494183978	-0.106505661	-0.062270545	-0.108633137		0.085840134		-0.330284193	-0.367924434
A_23_P109547	FLJ20232	NM_019008	-0.13852271	-0.077544796	-0.127222239	-0.218263392	-0.250730984	-0.086525333	-0.488530539	-0.247249754	-0.370011188	-0.344880449	-0.270836108	-0.161299244	-0.071268999	-0.067916388	-0.020957288	-0.143434966	-0.138887887	-0.048904145	0.014206021	-0.09108464	-0.107534401	-0.106446797	0.015383161	-0.080992713	-0.172045582	-0.129968922	-0.117812524	-0.051593336	-0.113621183	-0.175559507	-0.102531008	-0.084502866	0.037848653	-0.032100515	-0.16874128	0.027588531	-0.090447996	0.050277507	-0.114479019	0.029482867	-0.108535819
A_23_P10956	PGM5	NM_021965	-2.664898504	-0.319598612	-0.87150823	-0.786524525	-0.601674552	-1.104582411	-0.93350975	-0.871581371	-1.308817369	-1.684718475	-1.348806161	-1.29524532	-1.664310698	0.164096365	-0.039039593	0.389261936	0.299177554	0.080306557	-0.168131263	-0.522647101	0.660545242	-0.168326368	-0.174524854	-0.093079906	-0.063827573	0.065843435	0.008369574	0.183253691	-0.033504989	-0.06763434	-0.544653582	-0.096629913	-0.47593948	-0.156612031	-0.170695452	-0.399854647	-0.883671419	-0.596827832	-0.208783913	-0.368458653	-0.22134535
A_23_P109593	TBC1D22A	NM_014346	0.365096775	-0.05751219	0.061286881	0.131150833	0.76234491	0.537854079	0.024257466	0.842909944	0.765029234	-0.04690043	-0.169949054	0.136284687	-0.152026963	0.032823736	0.178096191	0.08722718	0.271379678	0.175313046	-0.072411095	-0.132103429	-0.026466042	-0.155092584	-0.047525587	-0.100932162	-0.185742512	-0.171244218	-0.084858646	-0.048979372	-0.012826292	-0.055379587	-0.069576305	-0.023418838	-0.126672321	-0.123325546	0.028124371	-0.33278184	-0.121969812	-0.039278537	-0.208230131	0.03222268	-0.199621727
A_23_P109606	SBF1	NM_002972	-0.200740356	-0.007584276	0.297154259	0.014036971	0.056766833	-0.204899761	-0.006671701	-0.715525333	0.058998164	-0.181418993	-0.077694028	-0.018522498	-0.113666238	-0.011051088	-0.040818003	-0.219632797	-0.154565175	-0.131341916	-0.126565658	-0.462800097	-0.020307841	-0.251147392	-0.307072574	-0.161067668	-0.119383006	-0.157549514	-0.152213826	-0.195485788	-0.166966048	-0.380830193	-0.261884222	-0.135667958	-0.211257883	-0.228767666	-0.389257761	-0.565914698	-0.009994418	0.089141915	-0.383864592	-0.05574287	-0.04258732
A_23_P109614	MOBP	NM_006501			-0.034359204		-0.013067035	0.272498848	-0.037775574					0.131816703										-0.266371298								-0.24421275	-0.127726741		-0.037146918	-0.101388791
A_23_P109636	LRIG1	NM_015541	-0.170883255	0.019133939	-0.078254779	-0.112808302	0.038689287	0.039820357	-0.566867034	-0.264968074	-0.505664501	0.267977872	0.206515454	0.050721801	-0.373940417	-0.060443645	-0.031591544	-0.100200561	-0.238513625	0.097848956	-0.152536497	-0.003946495	-0.147482443	-0.18513177	0.130630247	-0.013056473	0.021455305	0.160508865	-0.088719118	0.022672092	-0.185610488	-0.014290753	0.299799234	0.173492289	0.25615486	0.279973475	0.052362645	0.169670827	0.379885406	0.231933842	0.155137032	0.293623386	0.101583336
A_23_P109643	ABTB1	NM_172027	-0.221003494	-0.178003715	-0.289607384	0.038823947	-0.057915137	-0.227545918	-0.224852613	0.049445488	-0.32825391	0.080638265	-0.158409211	0.041690913	-0.055512728	-0.059140869	-0.138722999	0.047281354	-0.102860194	-0.007951264	-0.11306951	-0.388324469	0.132767517	-0.246003566	-0.114137088	-0.103292621	-0.156613378	-0.172859321	-0.011608378	-0.009072112	-0.101459003	-0.122862857	-0.217878332	-0.178475126	-0.248998069	-0.274809626	-0.055555066	-0.447507374	-0.207881038	-0.149638372	-0.221330439	-0.13665111	-0.250863338
A_23_P109655	TMEM22	NM_025246		-0.04916738	-0.179108962	-0.27414601	-0.059367503	-0.444160387	-0.648701959	-0.477556982	-0.699211039	-0.788280797	-0.018211434	-0.171571281	0.6244872	0.130869436	-0.290460274	-0.002756435	0.193611098	-0.154487242	-0.233148239	-0.265299039	0.218455592	-0.22733452	-0.014694111	0.051575622	-0.179422599	-0.113203002	-0.027975084	-0.181936077	0.08111305	-0.129881002	-0.078271459	-0.232255546	-0.269103992	-0.328250695	-0.364464929	-0.213796877	-0.054317334	0.056126963	-0.120204415	-0.225709069	-0.150515756
A_23_P10966	GABRB3	NM_000814			0.538430512	0.350019679		-0.057532849	0.296488362			0.953411518	1.121706367	1.088704492	1.631424378	0.323768993	0.233640479	-0.005775089	0.306530784	0.637806025	0.757516166	-0.099078183		0.518211079	0.87847063	-0.070329087	0.384988399	0.349885162	0.340651565	-0.178395458	0.549672849	-0.038675207	0.832763087	0.320112831	0.525126439	0.277276477	0.31249521	0.965062882	1.302358478	1.199528342	0.443526823	1.067811049	0.853970215
A_23_P109677	A_23_P109677	A_23_P109677	0.102974669	-0.253935601	-0.092510279	0.07033559	0.010103119	0.33722403	0.402952584	0.266629823	0.59653539	0.27890694	0.395425543	0.092727584	0.253939084	-0.200481374	-0.016168722	-0.142190534	-0.165790935	0.058970866	0.048443363	0.155297167	0.115421617	0.114051999	0.030804625	0.094177507	0.165712342	-0.014741875	0.081811086	-0.071806497	0.034678514	0.135854709	0.181240512	0.008287818	0.242600688	0.097844111	0.063437368	0.23697137	0.186577575	0.284325256	0.155588673	0.1464573	0.1455691
A_23_P109682	AZI2	NM_022461	0.267698409	0.398291609	-0.055380761	0.442829048	0.140864173	-0.34663377	-0.060625247	-0.160021151	-0.033734166	0.179343596	0.244615198	-0.090754913	0.289218335	0.440049667	0.331191872	0.339298567	0.442266026	0.369105292	0.358931818	0.289778802	0.208018553	0.27296525	0.283078033	0.271564129	0.138099961	0.284878598	0.257568925	0.252068388	0.212190056	0.319503464	0.372773189	0.361608816	0.392586442	0.297723924	0.418843063	0.39542535	0.27961704	0.227725412	0.254601521	0.247853418	0.302533683
A_23_P109720	AF116706	AF116706																			0.231871351												0.393180143	0.1795544		-0.025395093
A_23_P109733	LOC152185	NM_144718			0.085203243	0.077398422		0.013233314	0.324349554	-0.418109535	-0.776512971	0.114558035	-0.031658649	0.656252667	0.386655385	0.589353573	0.062229752	0.234817084	0.228408496	0.186607439	0.052174363	0.303327824	0.09421221	0.103292962	0.326524139	0.135833367	0.12058687	0.002224676	0.147826205	-0.052719536	0.254012187	0.187542138	0.09842238	0.078640101	0.081035841	0.136905191	-0.131786991	0.157040393	0.317326735	0.041301747	0.083121911	0.197903147	0.104960176
A_23_P109768	RNF7	NM_183063	-0.174075252	-0.166178417	-0.175496722	-0.145143871	-0.36335274	-0.264546778	-0.088074439	-0.518289933	-0.285793131	0.223409052	-0.060716353	0.079267541	-0.067426341	-0.104174491	-0.172179844	-0.146219378	-0.06711498	-0.099709004	-0.015407282	-0.031889631	-0.015493709	-0.039753148	-0.057240345	-0.063761625	-0.093981122	-0.069468621	-0.053721852	0.031408888	-0.084637523	-0.069631781	-0.108760515	-0.043537975	0.008407295	-0.071537637	-0.22642219	-0.067004726	-0.114580282	0.027365288	-0.012668499	-0.085491617	-0.109370942
A_23_P109774	ZBTB11	NM_014415	-0.108519286		0.412062431	0.478437116	0.138827214	-0.166113416	0.165739941	-0.761327068	-0.291094141	0.111778809	0.367233416	0.13793249	0.615710643	0.386301538	0.193461807	0.386646316	0.381912318	0.154149475	0.260368156	0.158283816	0.181495292	0.205804189	0.138665821	0.250454629	0.233399454	0.216844439	0.228225558	0.12895236	0.214131503	0.305178795	0.299250009	0.182644323	0.277330671	0.369200581	0.12782931	0.379004032	0.25084283	0.174585912	0.149155456	0.226636432	0.406693837
A_23_P109785	NR1I2	NM_003889																																		0.388723913							0.063809437
A_23_P109794	ANKRD28	NM_015199		0.241068387	-0.028250302		-0.037254983	-0.198231222	-0.376097664	-0.171470282	0.057159036	0.468467877	-0.102690647	-0.126189957	-0.485818566		-0.114811253		-0.028660885		-0.508857611	-0.092753758			-0.300790107	-0.231827692	-0.596230215	-0.284340732	-0.254248098	-0.329458638	-0.375830525	-0.465778293	-0.363688946	-0.497780381	-0.29612179	-0.546614883	-0.170353668	-0.377386886	0.188024789	0.020245974		-0.391493015	-0.041661773
A_23_P10980	LPHN3	NM_015236	-0.002840514					-0.325158695	-0.356837203	-0.284621155	-0.450949379	-0.794744484	-0.368437507	-0.310389993	0.834815297		0.325122986	0.360627658	0.229903825	0.044105693	0.166389597	-0.301177915	0.287143147	0.047890354	-0.071112334	0.193722604	0.025239565	-0.140332358	0.51988192	0.24709636	0.09318409	0.199666722	-0.023168049	-0.091599051	-0.201476321	-0.380585854	-0.152776011	0.146744552	-0.884161453	-0.476513632	0.002543365		-0.229530849
A_23_P109812	SYN2	NM_133625		-0.053494234	-0.066260714	-0.037614176	0.082276073	-0.106283261	-0.13896925	-0.179433221	-0.379406811	-0.413767219	-0.379740914	0.046566921	0.135124911	-0.030696623					-0.503452045		-0.06540071	0.150031292			-0.148275404			-0.023468786		-0.270308636	-0.292976684	-0.437142619	-0.014277017	-0.262533962			-0.6768526	-0.125386305		-0.603987413	-0.435372998
A_23_P109821	TADA3L	NM_006354	0.017823951	0.000986851	-0.137186222	-0.242108782	-0.077375819	-0.074071329	-0.21782573	0.627080571	0.122096948	-0.024332676	-0.058821301	-0.117261768	-0.145173093	-0.075185131	-0.091783122	-0.060042011	-0.059001207	-0.015317232	-0.036068443	-0.030099718	-0.052425604	-0.045246021	-0.048798866	-0.102176979	-0.061836382	-0.04675495	-0.102491406	-0.050894574	-0.118818862	-0.148023803	-0.000147265	-0.061286102	-0.095676258	-0.054256768	-0.009869634	-0.175533266	-0.02443532	-0.105544442	-0.089609492	-0.070018588	-0.080148718
A_23_P109843	IL5RA	NM_000564							0.333485831				-0.136940237		-0.120209284						0.194357729											-0.011315005	0.039396225	-0.036426221	0.038131855	0.113704787	-0.062352695	0.053167346		0.164983529	-0.229148055
A_23_P109864	GHSR	NM_004122	0.18450424		0.269401711			0.291884462	0.192256168	0.423546432	0.210354951	0.396653051	0.273818176	0.20965994	0.180260039	0.023083019	0.087844097	0.187244536	0.102291359	0.414702527	0.042052499	0.540040147	0.308622244	0.169015852	0.067840218	0.02702039	0.316847331	0.069837069	0.057166384	0.656934935	-0.049016286	0.240244668	0.194696965	0.026445007	0.211086242	0.044740336	0.763272853	0.265575825	0.106016847	0.223797795	0.072482618	0.153990231	-0.013814581
A_23_P10987	A_23_P10987	A_23_P10987	-0.054436666		-0.331983811	-0.142550337	-0.450695386	0.030431888	-0.304526621	-0.081060791	-0.053351283	0.131064162	-0.212366212	-0.049885521	0.247728005	0.071895959	-0.003948812	-0.107678675	0.001932719	-0.129135474	0.048115325	0.059734577	-0.112345193	-0.032530637	-0.090452267	-0.071697162	-0.112359269	-0.069711518	-0.049601356	-0.102144029	-0.106292168	-0.077578096	-0.102301374	-0.064611656	0.036370449	-0.138347581	-0.104078401	0.18212031	-0.242217936	-0.007779118	0.068770133	-0.241669914	-0.228380323
A_23_P109877	PRO2730	NM_025222	-0.256324844	-2.442816983	-0.029818997	-0.251104757	-0.374810751	-0.129236154	-0.134493713	-0.4129368	-0.672596057	-0.02645602	-0.206113394	-0.086695008	-0.177153868	-0.062082891	-0.091440716	0.027714373	0.012488569	0.092095614	0.116994429	0.051635961	0.116688899	0.168406896	0.019787527	0.162477486	0.073043755	0.04022288	0.150466418	0.038227211	0.140743154	0.045450647	-0.17498273	0.0882838	-0.004656825	0.059952044	-0.343333664	-0.12774229	-0.088123214	-0.052145756	-0.05980011	-0.190053519	-0.22338905
A_23_P109881	ITIH4	NM_002218	0.339220779	0.170667489	0.216904542	1.064006979	2.208778663	0.516245907	0.853498088	0.692145286	0.662340138	0.338382967	0.59142958	0.3615395	0.242364266	0.204530145	0.21897337	0.409140988	0.12694903	0.273399478	-0.111340667	0.099216427	0.355086978	0.15674021	0.021301541	0.152225884	0.258055478	0.176766669	0.145943169	0.950346847	0.198716431	0.148397685	0.160668934	0.093909662	0.154089589	0.104732106	0.584146906	-0.090007053	0.12854266	0.176867682	0.023783827	0.311356109	0.025971778
A_23_P109895	SLC26A6	NM_022911	0.263863732	0.131402878	0.530993919	0.711137225	0.751495297	0.870292791	0.867352976	0.405941865	0.601414676	0.865925027	0.943020944	0.65753376	0.482996131	0.04608038	0.019035479	0.008541673	-0.08212173	0.141287483	0.023619361	-0.060273906	-0.008909496	0.056637477	-0.059227412	0.00192882	0.092653686	-0.026473551	0.024170921	-0.126676487	-0.010858353	-0.114607818	0.191607896	0.078127274	0.041201122	0.253953233	0.145322469	0.083539514	0.393915945	0.042722066	0.140920847	0.426535716	-0.031175026
A_23_P109907	ILDR1	NM_175924	-0.033698602	-0.193537363	-0.120631861	-0.036817833	0.131745506	0.152598591	-0.035371542	0.316959904	0.444100529	-0.067360543	-0.0503729	-0.034921036	0.18467426	-0.066741617	-0.092530049	-0.007629476	-0.108770634	-0.0426126	-0.021994109	0.007965055	0.139352985	0.009938988	-0.084456028	-0.135236645	-0.041145087	-0.003468827	-0.082751607	-0.171637487	-0.067425952	-0.075473955	-0.094771076	-0.045791964	-0.057066178	-0.058612292	-0.036665614	-0.179050165	0.000905924	-0.10847852	-0.061217112	-0.009527791	0.029615668
A_23_P109913	CXCR6	NM_006564	-0.05782888	-0.000611291	-0.07426533			-0.169567873	-0.303947718	-0.318643509	-0.318336292	-0.547261642	-0.265587358	-0.999087515	-0.780881311	-0.153799245	0.395521731	0.053111033	-0.067793953	0.328962122	0.29693347	-0.511166511	-0.51157637	0.205908962	0.112557738	0.582583021	-0.166308426	-0.203983633	0.60349853	-0.190266816	0.456731005	0.718612923	0.140785248	0.164211959	0.181749204	0.015987728	0.140303171	0.358711905	0.362265488	0.398174478	0.502341167	0.134310316	0.31850858
A_23_P109928	PSMD6	NM_014814	-0.236195435	-0.113949656	0.06560293	0.09066665	-0.553196054	-0.334817905	-0.109385536	-0.40927969	-0.642235369	-0.15221426	-0.023330022	-0.015175371	0.118989519	0.041712429	-0.018476555	-0.015685219	0.114267817	-0.009278537	0.166798079	0.154260945	0.204033848	0.14893902	0.116348438	0.186201928	0.140401306	0.086225453	0.133070127	0.20648676	0.104384368	0.110474208	0.244623075	0.073437396	0.085349373	0.127605903	-0.077174916	0.183452312	0.194938756	0.246998614	0.166047338	0.083594426	0.194632796
A_23_P109934	HEMK1	NM_016173	0.597960258	0.474893936	0.710423505		1.009600718	0.918733494	0.735139046	0.728691598	0.991596433	0.887451657	1.015468923	0.139483463	0.061279844	0.471849745	0.598219837	0.542843615	0.443469109	0.607727759	0.426704738	0.581090523	0.424641839	0.511114528	0.41430681	0.255026428	0.495126416	0.334961312	0.381538679	0.180758956	0.296861412	0.258108695	0.417400807	0.319121307	0.409934892	0.37092687	0.576263611	0.429527892	0.510761783	0.415441373	0.403685835	0.417589417	0.546157191
A_23_P10995	RBMS3	NM_014483						-0.205086256	-0.081085221	-0.337763366	-0.196893907	-0.33940776	-0.094882255	-0.15806852	-0.612824519	-0.0198343		-0.042995751	0.06783746	0.016890096	-0.00053871	-0.082162015	0.27445371	-0.059215356	-0.025149051	0.038096348	-0.096950576	0.05892965	-0.04184414	0.187740708	0.083399102	0.164774359	-0.266258014	-0.146973081	-0.309637927	-0.309946704	-0.218197423	-0.322600373	-0.343443895	-0.276428898	0.065086859	-0.131262484	-0.061897028
A_23_P109950	ACVR2B	NM_001106	-0.10727976		-0.152726098	0.207926379	-0.005799998	0.164579881	0.146512412	-0.194100053	0.254595772	-0.023197965	-0.190154847	0.08176847	0.634090789	-0.207441459	0.018738549	-0.1547189	-0.022102681	-0.149402111	-0.164716998	-0.342303636	-0.155593126	-0.281415013	-0.275690526	-0.417794037	-0.175892328	-0.294447133	-0.350406518	-0.305853571	-0.342429395	-0.394448254	-0.18382976	-0.197579543	-0.179276991	-0.10260301	-0.190601708	-0.346302774	-0.268945356	-0.206226723	-0.153988787	-0.030820508	-0.261153989
A_23_P109964	NYD-SP17	NM_032600			-0.085565254	-0.003280861	-0.023517239	-0.099286175	-0.184994775					0.097918818							-0.255373973											-0.09854243	0.147360322	-0.024204798			-0.063533197
A_23_P109974	RAB6B	NM_016577	0.371932796	0.27059848	0.719692947	0.676991146	0.412862022	0.800616828	0.675186985	0.280309218	0.434544138	0.98034786	0.617803044	0.318319269	0.588320005	-0.064713757	-0.156217448	-0.116888701	-0.158451073	-0.310381314	-0.306641976	-0.288168916	-0.233438636	-0.285591583	-0.379088454	-0.522140353	-0.187390786	-0.43380226	-0.611634522	-0.422293947	-0.568491622	-0.569000343	-0.194128402	-0.145317383	-0.216130634	-0.266659429	-0.249226156	-0.570064115	0.083225975	0.195510417	0.028933311	-0.198857945	-0.42012472
A_23_P109988	CD86	NM_006889	-0.001322202					-0.035757508				0.296674505								0.03546724	0.40072487			0.785276126	0.520591643	0.616234287		0.334560685	0.586061315	0.556315478	0.724766531	0.59331554	0.724284811	0.521357989	0.744887765	0.376663681		0.251842991	0.138806523	0.201623745	0.322549112		0.051298057
A_23_P110005	NICN1	NM_032316	-0.193598059	-0.096833143	-0.393508485	-0.129757502	-0.212461312	-0.109536253	-0.469310551	-0.21055241	-0.536040566	-0.223755954	-0.115589053	-0.132650742	0.033765053	-0.06280042	0.124269365	-0.047609868	-0.080148472	0.099065589	0.07627004	0.087516574	-0.220746241	0.069277495	0.02826192	0.01068932	0.023149528	0.153756768	0.059731016	-0.130572464	0.02514047	-0.050387291	-0.039982126	0.001992742	0.017419778	-0.048983612	0.144813532	-0.05057569	-0.010809724	-0.070174255	-0.059204619	-0.076854071	-0.096842352
A_23_P110022	GATA2	NM_032638	0.001256453	-0.039777803	-0.003118739	-0.33482956	-0.500439412	-0.153968433	0.517266663	0.295512692	0.030253077	-0.189837589	-1.265655206	-0.86196906	-0.831155387	-0.119739116	0.218128786	-0.174510621	-0.063390324	-0.305202833	0.110340344	0.271996397	-0.502296458	0.104106162	-0.380568734	-0.600674759	-0.215066019	-0.491189554	-0.496555605	-0.726433254	-0.139055622	-0.692007129	-0.408822438	-0.213510183	-0.168795592	-0.499586993	-0.285974477	-0.55580608	-0.463215807	-0.05528624	-0.365112872	-0.217815531	-0.251345783
A_23_P110031	ZNF589	NM_016089	0.212346791	-0.039981227	-0.268527207	-0.159001725	-0.097773157	0.585128398	0.33006003	0.126535705	0.262338924	0.32698902	0.179295623	0.062830114	-0.266698701	0.247261502	0.015576342	0.04093845	-0.049117437	0.534116832	0.087861859	-0.118344346	-0.225048196	-0.009345028	-0.160647851	0.038233225	0.063538145	0.031064243	-0.002007158	-0.120475458	-0.167887598	0.112395725	-0.297219849	-0.160611768	-0.026672354	0.386958008	0.243877805	0.523653545	-0.163296228	-0.166018508	0.049315645	0.03566329	-0.207111759
A_23_P11005	ADAMTS7	NM_014272	0.743162145	0.58028938	0.367548142	0.339574034	0.828910014	0.512365239	0.402062458	1.199904727	0.844295917	0.034113373	0.154296459	0.133077531	-0.28058054	0.120376419	0.239998384	0.175709944	0.170195161	0.128871269	-0.270694489	-0.217403443	-0.321860563	-0.292929739	-0.211424758	-0.162617319	-0.110179795	-0.034329134	-0.213516555	-0.095714586	-0.172200687	-0.171622393	-0.302072412	-0.097142571	-0.216532394	-0.225703542	0.33324839	-0.217569542	-0.244405284	-0.249503216	-0.075198688	0.026250899	-0.259738079
A_23_P110052	FOXL2	NM_023067		-0.02023067	0.143763067	0.453332222	0.858680099	0.558325668	1.223100033	0.570289231	1.460068147	0.15392326	0.081236024	0.481482049	-0.116944561	-0.109181057	0.555660859	0.04880541	-0.073298568		-0.103167315	0.411461981	-0.244665613	0.426716023	-0.544028645	-0.231388331	0.24998796	-0.447645315	-0.117499778		-0.340090033	-0.494838902	0.737165619	0.84136987	0.777835613	-0.057368372	-0.061009065	0.298016898	-0.339679559	1.433668728	1.388528561	0.049343871	0.879818678
A_23_P110062	EIF2B5	NM_003907	-0.230312988	-0.224066714	-0.017511352	0.579319664	-0.355037546	-0.142839967	0.231385727	-0.523228186	-0.43776583	0.299259692	-0.057347899	-0.122405999	0.158514333	-0.056877648	0.043065706	-0.058648129	-0.053907295	-0.122874375	0.094623437	-0.067350156	-0.115403283	0.017663423	-0.053212662	-0.13907868	0.025201974	-0.072730431	-0.185486115	-0.189599113	-0.092058334	-0.130097003	-0.04875491	-0.035675588	-0.005731973	0.001603722	-0.246850443	0.005411976	0.096227472	0.187823233	-0.002276031	0.07685357	-0.022883101
A_23_P110076	WDR53	NM_182627	-0.055618073	-0.129192839	-0.147564003	0.442804985	-0.062366457	0.251132626	0.21027826	-0.476862295	0.526119667	0.30678809	0.109895728	0.595221444	0.64509933	0.069487908	-0.076967197	0.195954338	0.103238051	0.019936489	0.131734108	0.143880804	0.394387546	0.233420204	0.11128127	0.187094299	0.186048516	0.163232171	0.237576434	0.234267317	0.146063293	0.198786508	-0.001284157	0.118155556	0.184875774	0.019881807	-0.116890875	0.207245642	0.118724258	0.157705083	0.449858181	0.00957934	0.043560388
A_23_P110090	WDR52	AK002004			0.369017008	0.672371215		0.886097317	0.760596466		1.214957812	0.901176154	0.721979426	0.717879849	0.292749268		0.400591068	0.327470246		0.586164161	0.353632168	0.915300867	0.332796072	0.737373392	0.383674495	0.522882168	0.78296444	0.087195053	0.328341854	0.098593498	0.248773701	0.483572934	0.529049319	0.459976695	0.596817378	0.562221663	0.325405751	0.8409745	0.399122224	0.878201325	0.613401884	0.407365424	0.508496376
A_23_P110108	SLC12A8	NM_024628				0.407995241		0.795546244	0.939229997	0.381073283	0.516204028	0.413988782	0.246583795	0.554420254	0.069641582		0.305021498	0.021552264		0.182100134	0.662252707	0.388111765	0.180106573	0.542687104	-0.017248135	0.13566774	0.411369058	0.214648468	0.083005475	0.048350318		-0.157314945	0.46056281	0.223268451	0.427484527	0.221632928	0.249601082	0.446787773	0.579514915	0.523471954	0.292993916	0.065601484	0.378718191
A_23_P110116	SH3BP2	NM_003023			0.414384392	-0.057204062	0.158900114	0.246718631	0.417137986	-0.205768425	0.375481296	0.009027947	0.059334529	0.625197775	-0.088002058	0.084465664	0.019033309	-0.004910698	-0.167911687	-0.128044946	-0.221323129	-0.337381254	-0.448277241	-0.146295068	-0.209777599	-0.006154922	-0.196454178	-0.330173493	-0.094655219	-0.40148556	0.001491687	-0.28424259	-0.049263529	-0.166318402	-0.156625489	-0.07166895	-0.26760318	-0.477165839	-0.023759629	0.028905068	-0.226458399	-0.085934695	-0.221279039
A_23_P110122	CCNG2	NM_004354	-0.707692665	-0.421001189	-0.385828534	-0.261990128	-0.92927194	-0.691682198	0.091043615	-1.014613758	-1.055995085	-0.046826014	-0.722369146	-0.035655565	-0.22500364	0.056580726	-0.005101941	-0.120303763	0.042628457	-0.08214688	0.252368647	0.2064175	-0.417015153	0.134908278	0.094085241	-0.195521933	-0.177535825	-0.123529819	-0.164867682	-0.116577644	-0.209636963	-0.158302905	0.060414741	0.179550289	0.162507803	0.073122059	0.022135906	0.121035588	0.100056768	0.272844734	0.09811041	-0.147388738	0.046707616
A_23_P110135	WDR19	NM_025132				-0.004309227																											0.561918367
A_23_P110151	ARHGAP24	NM_031305						-0.302675095	-0.011206751	-0.20213711	-0.331885396	0.062787133		0.173515577	0.095443064	0.401489289	0.396371197	0.336730641	0.245899924	0.508845535	0.566024963	0.719948654	1.084881475	0.784581449	0.577550479	0.62411392	0.744247555	0.213555085	0.693984375	0.9154751	0.362882326	0.130085917	0.050500514	0.231145313	0.280397873	0.297545765	0.173601841	-0.156122464	-0.173497193	0.271180017	0.154343362	0.148221853	-0.051572801
A_23_P110167	MGST2	NM_002413	0.099645536	0.113215884	-0.123608917	0.011366968	-0.066742699	-0.128084651	-0.072328934	-0.34072362	-0.294178177	-0.046622382	-0.06742622	-0.812292051	-0.581233154	0.014022193	0.020399261	-0.11702432	-0.069640932	-0.103491533	0.009282487	0.080549779	-0.345451481	0.031609513	-0.071665667	-0.211977623	0.019833968	-0.115206508	-0.2893145	-0.328461826	-0.170713063	-0.180084756	0.191762631	-0.045826271	0.070915631	-0.007574245	-0.250220182	0.127320751	0.125059187	0.013708994	-0.006140403	0.051213982	-0.082601625
A_23_P11017	AK021866	AK021866	0.057293208	-0.176752427	0.1715087	0.01717195	1.009776557	0.470037938	-0.038592922	1.557231137	0.269724272	-0.125273526	-0.458743389	-0.348054803	-0.479951188	-0.072883756	0.52282986	-0.018720871	-0.24530086	0.780037112	0.05267027	-0.269289076	-0.826149947	0.20532572	-0.262754714	-0.510532381	-0.162641122	0.297147545	-0.446712932	-0.692136878	-0.496605366	0.373895459	0.833246178	0.69934275	1.059868497	0.898841964	0.825367575	0.651010717	-0.016359153	0.574787686	0.843216977	1.380018442	0.507735548
A_23_P110175	CTSO	NM_001334		-0.051824219	-0.102781662		-0.058989321	-0.432573086	-0.527239584	-0.26861583	-0.467623899	0.142485929	-0.185624283	-0.636826425	-0.687234783	-0.001787563	-0.014440102	0.23698655	0.17689918	0.159074819	0.010277649	0.051614712	-0.061734298	0.14192837	0.119086931	-0.000699134	0.062361168	0.088183695	-0.059587248	-0.085616301	-0.068586979	0.172358825	0.126426206	0.105804283	0.15564462	0.299581314	-0.063587948	0.403043794	0.198995836	0.071182878	0.257949654	0.22518853	0.154034969
A_23_P110184	SC4MOL	NM_006745			-0.166210343	-0.162321377		-0.416844303	0.195240449	-0.422474604	-0.593143816	-0.419102981	-0.574695365	-0.36500521	0.031144894	0.044691753	-0.031414612	-0.395013367	-0.04207186	-0.329936245	0.089728578	-0.044616435	-0.720383662	-0.065206124	0.24487201	-0.298660373	0.276950284	-0.141026122	-0.408504177	-0.66819914	-0.284310793	-0.330050024	-0.327841512	-0.115569428	-0.278367678	-0.243750407	-0.396473403	-0.580032316	-0.129736014	-0.420660831	-0.393518599	-0.098837224	-0.021250051
A_23_P110196	HERC5	NM_016323	-0.059333656	-0.021041009	-0.154436162	-0.087460651	-0.003708338	0.029033098	-0.132413692	-0.493784534	-0.775522189	0.082501265	0.095598221	-0.109616939	0.228522748	0.07749708	-0.051584769	0.019924822	0.245123613	-0.223696941	0.062565718	0.079839133	0.009567802	0.259935868	0.062841754	0.050456497	-0.164768472	0.059732495	0.116732941	-0.06658825	0.017644811	0.070277896	0.114203556	-0.09343296	-0.3481502	0.043231621	-0.138224292	-0.071311014	0.011735687	-0.274669919	-0.33345585	-0.229691445	-0.276573931
A_23_P1102	ACTA1	NM_001100	-1.163770644	-1.200059446	-1.613147573	-1.435757413	-1.483896278	-1.142297456	-1.330833479	-0.81126673	-0.682469985	-1.099704773	-1.396972486	-1.542117942	-1.331104803	-0.778758722	-1.693159349	-0.559069088	-0.602933593	-1.319248125	-1.484857997	-1.568640814	-1.266009748	-1.31131719	-1.525746104	-0.950582033	-1.293043	0.338942286	-1.576868156	1.058822465	-1.260815348	-0.920738686	-1.47972317	-1.246701518	-1.637910398	-1.053976713	0.112930353	-1.596679029	-1.388663771	-1.569363659	-1.339625685	-1.461776126	-1.319795724
A_23_P110204	CXCL5	NM_002994																							0.048832852
A_23_P110212	ACSL1	NM_001995	-0.512217549	-0.57435928	-0.181083869	-0.439843629	0.136295221	-0.247729149	-0.466483324	-0.562562596	-0.941912395	0.03210507	-0.514886266	-0.427341516	-0.713322739	-0.108262789	-0.1011926	-0.229167629	-0.238112394	0.054604222	0.10450563	0.102600274	-0.543078646	0.120392074	0.141873233	-0.096544303	0.019591455	0.026155301	-0.266198492	-0.358962992	-0.334956826	-0.05797965	0.206162307	-0.104093531	0.01123055	0.036002242	-0.038231689	0.295150636	0.411391149	0.079225419	0.040486449	0.035905512	-0.044669859
A_23_P110234	CSN1S1	NM_001890					-0.022176367		0.229086724		-0.043048436	0.22331662	0.388601625	0.316374672	0.43206594		-0.129125711		0.171559728	-0.194578449	0.040409744			0.337849919	0.236298993	0.355673439	0.265990628			0.104098226	0.214128061	0.01913109	-0.243788464	0.007883392	0.305636875	-0.108472283	0.034186344	0.018595353	0.335478409	0.293521194	0.264896748	0.226455919	0.321919682
[truncated: 40,852 more rows]
