# Supplementary material for: Inhibition of the hexosamine biosynthetic pathway promotes castration-resistant prostate cancer
Source: Nat Commun. 2016 May 19;7:11612. doi: 10.1038/ncomms11612 (PMC4874037; doi:10.1038/ncomms11612)
Supplement: Supplementary Software — R software code used for integrative analysis [file ncomms11612-s3.zip › integHBP/Data/Tissue_numeric_txt.txt]

shortNmT	MatrixOnly	MS	_LABEL_	C1	C2	C3	C4	C5	C6	C7	C8	C9	C10	M1	M2	M3	M4	M5	M6	M7	M8	M9	M10	M11	M12	M13	M14	T1	T2	T3	T4	T5	T6	T7	T8	T9	T10	T11	T12	N1	N2	N3	N4	N5	N6	N7	N8	N9	N10
MetabT_548	0	LC	(2-Aminoethyl)phosphonate											153423.9686	138782.8642	79646.9446	268987.7591	452805.413	53479.095	224338.2665	185995.0073	24322.4637	87584.4585	110200.9075	65857.5614	140321.3412	175323.6323	745155.5291	551403.3958	886897.209	797419.7385	487042.4301	623669.4172	721398.1721	735834.1528	607444.496	516499.8414	611608.1931	1019162.901	594498.9442	894905.6656	863202.7806	635484.3177	393046.0499	717454.0696	859252.5562	1177020.084	679610.1244	489912.1483
MetabT_579	0	GC	(p-Hydroxyphenyl)lactic acid	64473	145618.059	126057	206104	208159	156777	196517	179127	183717.4638	149534.9148	118380.8307	128512.9597	743461.8284	109993.179	241852.7016	479891.2339	254035.849	158678.6578	434399.7196	241953.2978	2201049.374	569229.6098	525192.2987	79078.6527		71514								44479							71929
MetabT_580	0	LC	(s)-2-hydroxybutyric acid	114401.9608	79580.8248	268377.5806	118613.2786	203812.9189	262994.7193	155431.0978	156691.9443	217858.9577	167821.7688	63962.7921	37105.1329	315364.9193	140254.2986	162502.7807	332098.6365	158907.5126	251127.8919	265467.1047	455608.1698	662841.7395	443617.206	387352.2379	74918.5744	43212.0557	71139.4541	42480.46	63561.815			30870.8761	32017.4209	40775.8559	94306.3268	61642.3669	48604.7874	58599.4512	44581.4358	29869.9424	54979.215	51755.1134		34529.7126	35864.0707	27693.7128	23596.9416
MetabT_551	0	GC	1,5-anhydro-D-glucitol	3136513.935	4728675.989	6902382.094	6934892.975	4239640.986	6406285.25	6230213.874	6348744.433	6392625.247	6442318.113	1003798.626	381620	576586.3964	877262.9044	477236	378536	351486	343740	779243.2827	894033.7367	1664830.533			312041	865676.5459	1368714.01	443551.934	1076201.465	780485.6747	1384430.513	1289830.294	1259326.493	704292.0294	1013673.233	1402374.583	1233659.878	1176776.453	619230.797	578389.5707	844540.7652	921001.7354	861669.427	1646263.978	1075645.092	1004473.203	1445369.913
MetabT_552	0	GC	1,5-diaminopentane		120243		82910	171798	81850	162212	89781		106525		556006.3615																									165297				72557.175		162464.1566			191048
MetabT_572	0	LC	1-methyladenosine											352863.6142	345860.4093	408029.9499	740536.0784		612132.3074	574150.2222	349753.4306	1027686.83	465355.3015	1231628.258	293742.6895	452371.3613	219428.5015	156038.4453							191352.8476	430437.5689	107697.2429	84350.8716	246975.0837					112088.7126		109506.5621	122771.167		105807.0976
MetabT_549	1	LC	2,3-dihydroxybenzoic acid	124857.1131	123554.6087	107328.2216	126794.9786	123650.8248	112224.3944	109317.3092	125026.245	106568.9311	108136.0532
MetabT_557	0	LC	2'-deoxyuridine											48698.2806	24958.7804	101514.5786	25124.083	37440.9937	40307.9321	21511.5077	80931.7706	102272.8234	63043.0839	21947.9265	20380.1525			24073.1207	27382.3803	17204.1393	22911.871	34257.0367		30847.0524	23226.3377	18922.2203	30396.8087	52381.9298	91373.2943	26765.0346		20422.4724		28620.0323	18197.5018			24598.0646	21048.4895
MetabT_558	0	LC	2'-deoxyuridine 5'-triphosphate															23159.5992		19893.6123	35798.6911	28791.8516		78058.8847						19335.591	24769.759						31722.9753	44498.5423	58300.0467	40416.0759	24110.0885		23156.2315	23275.1094	41118.9938	17051.3678		27143.7101
MetabT_563	0	GC	2-hydroxy butanoic acid	1082057.644	2540971.721	2737614.586	2874845.416	3090093.539	2857369.87	2703871.623	2585257.938	2642672.353	2741504.446	858549	793743	5168028.099	1345635	1651107	2856267	2312349	1881200	2121428	2692725	5253151	2663982	2899381	739820	1272083	1013114	289988	643359		1002261	625024	863214	739558	759019	887495	1219233	709989	528912	366639	567873	528012	357474	1021941	391348		1258197
MetabT_550	0	GC	3,4-dihydroxyphenethyleneglycol											692342.4979																	45769									32692		39631						41183
MetabT_562	0	GC	3-amino-isobutyrate											1037196	17108008.56	2668374.717	32853621.92	3466734.391	22127339.23	2031612.506	1785110	2009920	4069878.293	4794388.932	1784314.428	1659674	1921605.772	344518	281480		178616	126610	342393	187634	183067	159143	341157	212700	774138	721382	196197	178743	89651	616451	324684	1013554	77937	213873	895592
MetabT_564	0	GC	3-hydroxybutanoic acid	3239319.746	7938721.953	8868709.492	8945514.768	9577317.572	9228565.69	8896294.541	8462741.812	8387244.935	8643924.039	3357743.274	1260558.502	8658485.342	7159367.281	916553.0941	3070552.692	538167.4767	906707.1441	14273114.02	931343.5176	4562381.164	1357904.035	1483051.637	827973.5276	291205.5242	775615.7352	536414.6002	868958.0332	902480.6518	956414.1645	1184428.899	951177.0601	738436.3543	1608811.858	507644.8664	783636.2842	318610.0838	318351.0512	464210.5702	973286.2016	715860.2415	504469.9976	2426130.605	690100.7554	618375.975	6784436.109
MetabT_568	0	LC	3-indoxyl sulfate	1353033.936	1170672.17	1025303.706	935812.5137	1025328.41	1002607.375	941990.2888	1035952.49	885810.6699	1004843.292	59440.6313	582879.6906	70993.3126	203924.5363	355760.5289	215992.8085	142259.3709	53780.5447	344838.5947	101493.2719	282776.5475	271118.6214	424087.2761		62979.2234	83682.6123	25977.8512	96465.9533		46712.9204		46675.1455	93055.5834	27422.3903	39766.7976	19033.7102	87989.5039	68905.2793		509573.2978	29613.8083	44520.6515	28144.0392	53463.4208	66004.6383
MetabT_570	0	LC	3-methyl-2-oxovaleric acid	908392.0987	274547.249	790021.8622	304656.8712	209525.4392	342234.3712	233439.7397	332424.1227	355575.6898	308711.3708	688964.9934	174927.3782	75294.1237	240067.6623	609604.8265	1069688.352	21771.4667	28051.5655	44030.5133	151420.3721	279649.1499	352830.3229	32370.1864	29259.0685	378458.6123	25768.3332	41032.6214	143298.8386	27124.5196	50316.9973	26739	52982.642	144793.6672	44399.2059	143364.2254	71810.5247	81746.385	49070.9898	517739.5788	52195.9397	17009	33693.4507	20375	23290	36699.3688	38418.4513
MetabT_573	0	LC	3-methylglutaric acid	28604.5047	25705.5068	28257.7441	22799.8909	21279.4117	26150.8832	28808.0798	32055.7305	26267.4107	31230.1043	19694.3714	63536.8158	56832.9396	52496.4214	225732.035	45414.0253	35684.714	25589.216	64341.559	48202.6998	128434.9639	101461.7027	44018.0693	39709.4813	20744.0197				23054.9087		18942.4883	38455.2022				25487.5509				25135.4948			25034.9448		41887.5457	41007.0045
MetabT_571	0	LC	3-methyl-L-histidine	971705.5169	713090.3593	829936.025	650600.3765	718613.1444	759341.1897	758885.3397	700544.7438	691199.7474	782570.9761	594984.0615	1089319.045	1399824.399	1694202.939	1271161.377	2017280.829	1324537.968	1005131.472	1460798.609	1755320.795	2279252.205	833446.6343	1067329.903	510319.8593	754832.4742	719367.7502	849086.9768	798082.4461	788468.6629	1137342.912	523870.1416	1044941.769	972757.9842	1248120.946	905819.3182	711823.7825	653323.4047	616944.273	521945.0767	1331777.362	508298.2308	944717.3336	556482.7177	414941.4887	533115.4401	483455.6051
MetabT_575	0	GC	3-phospho-d-glycerate											365744.0481	127157.9847	384273.57	274432.3444	797997.7692	391629.2811	509557.4345	169976.819	587307.7507	328532.8165	935273.1084	455172.1515	724715.3286		1956353.556	1113686.974	173934.5448	355947.6304	183188.9229	710702.6006	76994.4737	155290.1176	931557.3931	861122.5449	3201635.369	377410.0122	555408.7245	897607.5456	258685.7586	169031.3284	81428.0059	487947.5273	108772.7597	186607.6538	1476624.03	95429
MetabT_576	0	LC	3-phospho-l-serine											362104.6946	244491.6682	261804.6448	321383.3115	274456.0945	272869.4166	411531.5807	210585.48	311330.4114	451473.819	295870.6093	196019.0111	191864.4098	153744.315	365529.5377	337550.7781	272835.5021	393184.9201	378113.6089	325394.5315	376094.016	408973.3395	355674.6595	288899.723	409384.8434	352907.1006	340017.7254	280165.2283	368404.8246	249363.6976	324035.543	282397.7119	320691.1939	256500.9212	321512.0214	282180.5312
MetabT_560	0	LC	4-acetamidobutyric acid											47246	112756.1201	197089	40433	303438	345799		54621	377544.295		213417.8026	87491	98498
MetabT_561	1	GC	4-acetamidophenol	335319.8315	490437.3841	459940.7177	577710.9253	519043.2676	576161.3586	535952.4584	442257.888	342713.2646	438875.0271
MetabT_556	0	LC	4-Guanidinobutanoic acid	744215.7509	659079.4091	600407.9669	643342.2398	685617.7097	643168.5801	582468.6148	604050.8671	270512.9329	714677.9704	179349.8633		852171.7453	437913.6255		1356432.034	842631.1701	962933.0863	776454.7005	1065543.667	1002181.932	1700320.144	990589.443	466957.4683	448310.5886	263956.7377	166357.6458	456562.7161		462209.6667	466211.5789	277585.3211	223631.1247	457297.4902	284638.5954	821874.819	386140.864	211451.312	120956.9649	191907.5035	395525.9896	313013.6686	563719.0323	221041.3992	215317.7356	371064.0973
MetabT_566	0	GC	4-hydroxyphenylacetate																240554.8987						111219	138347.4954
MetabT_567	0	LC	4-hydroxyphenylpyruvate														29146		17835			19783	26833.0491	17407	33268	25211		32644.0096	26648.3548	49060.1824	50237.8922	35081.5917	69455.5048	44125.9751	87297.1827	57701	60531.3679	90623.5401	52794.3608	109800.137	41185	79106.2021		92083.4172		41308	53512.585	129024.2768	59637.5454
MetabT_569	0	LC	4-methyl-2-oxopentanoate	323359.2193	327796.5274	21545.5516	329949.8822	240390.2005	384789.8658	298219.5211	438006.6894	561863.3883	494756.6306	299120.9449	139239.4097	38013.2541	82021.496	188666.0255	293946.2636	54163.1466	13089	113972.6094	173921.9549	113154.7578	127571.519	53798.4912		246378.386	65627		35005	89711.6611			31958.9601	190212.8637	36375.9007	264230.1164	190957.0148	41124	35421	196027.7385	43362.4842			37391	24638		35034
MetabT_553	0	LC	5,6-Dihydrothymine														316099.2615				352926.0739	498172.1723	255995.6894
MetabT_555	0	GC	5,6-dihydrouracil										48387	902105.6727	194737		568046	528729.5587	414833	496493	279402	349185	444907	358443	139825	258746	142090	264409	137898	176533.0779	122555	206441.9003	52522	415408	757291.7968	183065.5577	343566.3575	193536	691017	167076	110926	314280.9777	145523	299237	49527	196650	317857.0688		304678.5826
MetabT_554	0	GC	5,6-Dimethylbenzimidazole												393523		59130			57790	115049		395756	199153	294028	319790				66461		199416		274167	114117		189181	270887		71958				84992	56305	108895.8593		88623	124519
MetabT_565	0	GC	5-hydroxyindoleacetate										30877	47868	27514.6948	25339	41778	57588	42289			38708	27298	33626				1546220.062	71673		22099		125811	81891	177240	907605.6667		48896	108865	186001	45311	124860	139743	202337	138397	117327	61350		65849
MetabT_574	0	GC	5-oxoproline	3138631.674	9162954.307	12375179.44	13687354.93	10549472.33	9765022.177	9765418.953	8772032.096	8952636.962	9542571.712	18737009.2	10717945.3	4397191.52	17219764.91	25581261.09	16614642.75	17087425.19	10952783.59	16630218.29	26227357.32	21472456.31	8022221.965	7043679.772	7205055.766	20860535.73	17753567.67	4440949.185	12261341.58	9616259.687	12176863.69	12114273.72	10120143.18	12864112.12	10923337.39	21691943.25	15142360.18	12973632.65	5551157.622	7931127.868	7013482.963	9781357.017	7762021.532	13112413.49	7316812.596	9671194.405	9382197.881
MetabT_559	0	LC	5'-s-methyl-5'-thioadenosine							86866.1051					559882.1639		160882.8642	160809.4615	161266.1738	116314.3155	370781.9758	376091.6842	593118.8288	169696.1363	372893.3654	272340.7414	85161.2362					279588.7383		157811.5177	109617.8041		60593.9965	180297.4382	143053.5739	105221.8027		104552.2851		144117.9043		82760.9188	73612.7929		151731.2915
MetabT_578	0	LC	5-sulfosalicylic acid	208501.753	225971.1272	237517.8355	218783.3839	234620.9222	218852.1273	223320.547	238683.6739	132976.7668	231516.2769		141327.2778									38178.4057							17891.2607									22793.0461			47382.0502
MetabT_577	0	LC	6-phosphogluconic acid	126068.3023	114206.2086	86130.908	100968.5618	119684.6881	128251.4137	104655.8435	94766.3369	91026.0731	101945.7489	175652.8149	122793.7576	84747.2056	143978.5378	209880.2169	170203.0024	97745.618	76903.2477	84376.3155	151572.1463	278494.8848	140357.3421	118474.4351	46779.8549	79604.0659	142332.1741	102428.6794	116341.3097	88280.3952	110691.5886	198088.2601	150206.4066	92402.7232	146563.3974	100328.069	74788.367	167494.7597	120023.0928	75195.2149	80681.5854	132915.0989	93107.7785	121867.9019	135132.284	134482.3384	127409.0717
MetabT_581	0	GC	adenine											53162	634288.4809		173210.4924	143692	261453.5314	79094	317711.1293	1169420.747	546313.9974	102295	294008.0939	212565.0049	65294	110425.9421	270760.9254	97623	304947.4487	368583.1673	189666.855	463057.3419	565025.5652	115101.6668	239541	364326.9475	309186.1001	150704.7436		270533.279	57467	309441.3336	45962	435203.9442	291462.9924	103362.9858	366075.9482
MetabT_582	0	LC	adenosine											168142.1134	298583.0209	87496.3666	258556.0584	189293.5735	204901.1124	139205.7827	523816.5337	456698.1054	281270.4367	188982.6971	592946.7586	469366.2147	98791.7422	458333.4863	293445.334	373537.576	1088736.642	284045.1941	530200.8414	1013066.695	565290.4699	302506.1039	212049.9502	1596882.592	426041.5477	776556.9714	515273.771	1082562.058	213881.1609	772552.4859	839977.4459	423844.2434	312217.7703	456934.7049	834558.5197
MetabT_583	0	GC	alanine	6885338.651	10265341.38	19056228.18	19459028.23	17395713	14138938	11159600.11	12354498	13809079.49	11414070.15	85564403	55260414.97	53846121.74	78780991.51	83970087.68	179953715.5	118484647	151475028.3	149724778.8	155228715.8	53908016.57	87679358.76	66250191.73	66620728.76	81336901.72	69815082.81	27833873.96	55742706.42	42143910.11	55999697.61	59304683.43	60708232.95	49817257.34	56813615	84410458.94	90312438.88	89991618	22887793.88	40994086.15	30904724.39	63514481.92	26516230.81	80422172.28	50690290.63	32443821.22	51447242
MetabT_584	1	GC	allantoin		74918.0508		43699.0248	61760.6273	108665.1788	108626.1246	130869.2657	122600.1731	137120.4168
MetabT_585	0	GC	alpha-amino-adipate											912329.2638	236107	126111	2091638.96	2956152.366	816239	2147963.443	102068	240610	5239835.058	1377163.076	182868	100422	126701	983190.2772	1530972.319	203262	553990.282	902916.9951	800432.7336	1309664.169	1477335.651	570812.3172	1547399.736	711719.552	1671783.333	560323.7902	310702	468454.4538	131935	628066.2641	491382.3062	1122687.26	300723	420277.4482	581212.6465
MetabT_586	0	LC	alpha-keto-glutarate	457983.1411	402688.3237	422736.354	485108.7352	475633.0626	343411.4422	361008.3323	256593.6653	371682.0833	301836.6658	3913519.576	2458611.022	115334.9465	674369.0571	747688.5531	1145179.734	73974.9792		166482.1764	1376795.552	758460.824	323896.7045	87039.9574	204230.7209	2174085.193	119268.7054	136376.8446	121451.7695	217310.4086	137388.0072	81854.2721	225812.0062	2173416.084	107992.3034	754988.3893	298558.9082	110042.7441	269887.9408	6766650.269	262103.3985	116916.7054	138314.4472	111972.6113	74162.6701	146326.1281	70909.1374
MetabT_587	0	GC	alpha-tocopherol	20905	9475	65913.6704	27973	66422.3876	97344.8894	36903	60412.0129	37102	74510.4959	1535873	29395	274205	584095	429090	352299	118967	206320	91580	603297.3165	360838.0352	1864701.504	1606197.768	356957.387	1018446.996	223943	171635	257604.1736	468953.1921	223144	191626	594241.558	122761	607881.4787	164426	129225	347265	97238	62973	48664	357141	154377	333364	45612	215912	316967
MetabT_588	0	GC	arachidonic acid	246469.1955	521389.7738	444790.5449	362851.5822	482886.8845	375106.7942	464283.5254	361077.2001	413370.0199	417102.4799	1938293.581	981257.4245	788197.8858	2041472.483	944706.3098	1011916.832	828939.6821	1146048.739	1507138.537	617266.4445	2207457.096	769490.1344	919566.0749	1854850.239	548775.1045	483538.1684	185789.5993	500105.6964	1993055.071	750681.5184	723670.828	532551.1379	621855.0481	563645.6611	556513.047	704139.4125	640092.8694		649677.4156	492101.23	672543.9794	388942.2296	618372.1031	420022.3099	363933.5262	586606.6727
MetabT_589	0	LC	arginino-succinate											300821.6789			249702.097	235227.7149	64415.5497	42808.001	80252.2278				94983.3258	216414.936	61975.573	482597.7945		237453.5237	277190.3801		256564.7045	269419.811	106086.481	282593.0041	81653.2069	176435.8715	213276.0087	188093.7804	47201.0472	129417.2409			83654.5433	51204.7731	165299.2428	35368.7032	193156.8903
MetabT_590	0	GC	ascorbic acid											2612206.059	834165.7743		820798.1407	744440.7323	2756750.05	3052253.957	8278798.606	3361166.823	2566770.005	629276.5632	22431349.9	10464892.34	7336501.981	2822103.066	289789.1501	1320240.718	4001573.14	177872.9085	499794.7572	4153318.136	5513552.59	826126.9479	2246385.985	10680654.35	6655896.114	2168307.238	932490.5933	4461080.887	1424473.239	2805411.341	516793.7409	3011186.063	7850375.506	4415372.976	2845520.02
MetabT_591	0	GC	asparagine											613919.2218	1140286.333	535998	2331674.505	2800727.53	938663.6665	2601304.171	742849.5666	794872.3271	2147465.14	1520587.933	1450678.616	1228531.268	1214328.394	1619950.811	1644922.14	407314.5264	1313813.885	900098.1229	1277861.396	1135122.325	1343132.913	1030448.746	1508586.936	2160666.611	2356112.513	1465665.366	264016	450691	489587.5492	801128.4363	410777	1740106.099	556616	419569	783890.0004
MetabT_592	0	GC	aspartate	60754	78047	138513	188004.1063	157262	113485.8918	67538	111642	93585	103654	3405256.089	2609072.157	5771548.875	9042666.108	12392946.84	10896129.78	41571773.59	7647907.826	10632929.68	11116352.82	7944317.162	7090042.873	12258814	5959810.055	11658100.04	22386238.7	4872587.354	12580254.86	11064365.02	19275599.55	9786990.896	13841005.45	7657462.445	22010768.48	17437498.37	19429393.11	13831392.5	3852199.946	732365.9855	7181926.847	8691781.977	5808945.402	12940200.26	6801097.57	5471565.94	6533203.804
MetabT_593	0	LC	azelaic acid	135760.6734	112263.7005	111806.7119	95832.8103	109326.1233	253266.2298	295328.7558	219335.3206	243726.3374	243704.9954	60796.3152	145469.2194	132778.9078	51088	78791.9482		105107.4789	147775.9757	52507.4753	85769.2855	154606.1696	199119.6403	173264.2453	191640.2611	76082	58330.1159	53911.6142	68730.9582	339409.1112	86740.4395	68875.5826	66136.8221	107986.484	48566.2016	66613.7895	79169.2547		71601.5062	68537.7416	76848.2854		49267.8785				67147.6684
MetabT_594	1	LC	benzoic acid	118675.3641	103442.1632	99084.7041	86384.4346	93305.6091	113448.6728	97221.3423	95010.1121	92603.8803	120802.997
MetabT_596	0	GC	beta-alanine											196807.2164	267094.4457	346495.9447	1007555.961	257677.8811	174447.3974	403329.5329	775726.2957	292337.1176	545090.0327	271219.2703	578545.6826	479977.6709	330791.1175	215878.0911	499859.2339		184934.3258	258636.5452	155338.4332	109597.8473	105314.0346	106405.1192	491855.2954	313923.9591	219406.3347	546057.5995	203842.5872	139106.1996	113373.339	349423.9678	214463.8163	312918.8821	91368.3601	138792.0601	415676.3252
MetabT_595	0	GC	beta-D-fructose 6-phosphate										37866	231606		168868		271564	61361	556698	350186		219913	316734	310537	524422		558767.4935	500100	154052	327297		546216		167542	463238.1544	690553	400874	514234	405222	204493	157849	298351.6224	159505	229938.5582		84117	396089.3607
MetabT_597	1	LC	beta-hydroxypyruvic acid	767187.8569	765658.754	629894.8368	648989.5126	432872.6943	397328.4181	493845.4834	788568.2367
MetabT_598	0	LC	beta-nicotinamide adenine dinucleotide											64694.1673	42905.9379	55364	30420.6148		976322.3329	34644	113575.9806	180861.7946	688504.1368	1389508.298	7267649.289	4944359.23	97137.2003	97480.4645	42263.5839	20015	43377.6989	30258	28980.8414	50931.556	67700.6451	41931.687	34859.4146	2256891.117	51815.7265	34709.9151		186004.417	20428	24713.1722	15969	32312.3822	43144.9743	28419.1733	38734.1776
MetabT_599	0	LC	beta-nicotinamide mononucleotide																225413.2521						399575.2428	684135.7717
MetabT_600	0	LC	bicine	163617.6753	160174.8961	121548.8122	228055.2954	165401.4652	256722.5047	191381.1268	148884.093	155633.3576	119761.9198	134847.9802	2168659.19	541085.3428	3093301.656	906291.2256	5786105.472	533796.1599	41170.7363	933623.9412	2313760.668	1367369.93	537420.875	268865.7621	273329.0581	41987.128	118100.411			121904.3166			414635.7715	76201.099	424677.0509	62010.6688
MetabT_601	0	LC	biliverdin	326000	331783.5675	283730.7897	693670.233	839360.5885	368588.3912	760544.7485	620865.7638	382228.9962	438132.8282	1652580.492	2943835.977	1767144.445	3868758.15	8126755.737	3811381.214	2371523.823	113518	6798353.212	4445853.904	3664062.751	3790667.708	1843078.359	5160550.924		8734094.826	6248755.155	6440638.855	5302670.058	1366042.635	79078.4162	4704664.823	4040475.975	6345060.817	6515165.432	8834625.806	6955194.044	5047428.181	1593536.686	2784300.063	2436839.357	7222915.634	7050633.421	6817780.85	1799740.772	6841954.95
MetabT_602	0	LC	biotin	1049397.861	940435.4665	1059659.904	1011917	986035	918013.8963	968643.9318	918587.1234	851608.2433	952258.9931				138680	244389	452742		254358		398628.1631			179627		114002			498787.087	190405		381773.5774	327740		153793	384761	200568	452347		393892		797722		187866	374793		617417
MetabT_603	1	GC	bis(2-ethylhexyl)phthalate	47153209.48	54432145.49	53636951.49	54335629.73	56188093.61	58729071.6	52193194.59	47150252.53	46712536.81	49950691.46
MetabT_604	0	LC	bradykinin	4342262.363	3569392.938	3198446.529	3621019.635	3613369.486	3638464.945	2608279.895	3340102.116	3666797.767	3352740.584															52707.728	28981.0306	56102.4213			30766.2326	52085.4264		135509.0388	55015.1212						44737.5355
MetabT_605	0	LC	caffeine	3930258.797	3473599.028	3175318.27	3126771.103	3473572.881	2743100.976	2713904.892	2181107.529	1975545.708	2415884.775												164686.235			215853.5057		104880.4307	733970.401		179088.1093				299817.4157	125804.0854	609277.0542	276232.6919		171137.2386	418031.845				154542.6986	402588.1391
MetabT_606	0	LC	carnitine	5893541.671	5036488.944	4879538.778	8107386.83	1209139	5408999.245	4751427.801	1349940	2312528	4977928.246	5280711.295	7632873.07	2973953.981	7543163.725	8921124.011	12853113.35	6027729.149	4065842.637	3868851.92	7789476.513	9805171.343	3432271	2188453	2983887	3255571.551	6111849.478	1416684.148	4100430.112	4751472.248	3734852.65	4776257.433	5975405.949	4678118.325	3734979.2	5112706.834	5369841.875	3219553.306	1636371.882	4091134.979	1655570.876	1995829.802	1521202.888	2848724.453	2872294.401	3149756.978	3326417.412
MetabT_607	0	LC	catechol				19242.5705							98910.7506	149667.0945	37517.3481	75988.0139	360842.0579	196533.0101	194001.0222	77588.0972	139801.4113		33660.2371	171226.0956	139402.1026	332727.7268	80792.15	64722.249								25953.3164	47740.7669	93861.9437				106645.3349
MetabT_608	0	GC	cholesterol	16752331.8	15550102.25	15226210.92	15523176.44	16483297.55	16505281.1	17362653.21	14454998.35	12691780.87	16123029.73	22247446.74	15821469.97	19557422	32656772.82	25202509.65	20104115.02	15144208.62	13073669.86	17082806.76	16430078.03	18550106.87	18040326.55	19430494.31	11883852.75	21841541.99	16299162.36	8975832.708	24715102.27	27703380.3	15365331.55	27977170.76	18115831.77	21362074.97	17848474.29	24392611.19	13288282.73	18150463.33	6490213.346	11299331.12	9887419.609	20762556.32	8802192.048	18807847.22	13983466.88	8624653.503	17366487.65
MetabT_609	0	GC	cis-aconitic acid																																205918.496					295171.8855				43033.3264		585778.8102			101691
MetabT_610	0	GC	citric acid	3267129.389	8526854.037	10044754.4	10096393.13	9907408.474	9394860.431	8801711.441	9088420.854	8960041.767	9267248.676	40999302.91	746142.123	141894.163	681501.1278	192011.8577	214871.9279	532284.4416	383705.2013	219902.2161	87283408.61	98230.3726	189765.6148	70452.2022	79215	68866226.25	27330170.18	93608458.89	213748604.1	142532912.2	51078704.82	223242337.9	271628996.2	47267055.61	85917440.89	605543.8637	83006934.11	324854925.4	35886337.51	49509371.81	49222703.66	289664204.1	25825748.76	346170588.3	189647720.5	86934924.87	354092446.2
MetabT_611	0	GC	citrulline	83190.0938	197281.0411	202530.7612	186186.8238	356103.8737	197834.9488	164555.8806	223764.1033	247952.5682	204647	203946	174641.4548	163413.1625	902665.5626	633069.8446	336863	378833	201839.777	252752.5086	236317	175970.7581	174627.1905	216218	125787.194	507466	272664.3964	107580.7517		128485.3747	299360			329956	360373	360067.5104	441755		91532	138007.2335	191264.3252		184525			133580.9738
MetabT_612	0	LC	creatinine	5158950.261	4440169.828	5071493.43	4469844.831	5062701.143	4451329.567	4061185.559	4403532.276	4085005.445	4623131.721	1743556.634	2205190.836	2653882.59	2939682.591	2766198.221	3346477.125	2450226.588	1803655.887	2797951.837	3020274.75	2244275.419	1882890.395	2348903.859	1230094.351	1883942.849	1616437.63	1240439.415	1665290.682	1415062.108	1991390.027	1038790.551	1540869.339	1714190.823	2195159.727	1822612.636	1807694.75	2902647.411	779660.0515	1567398.559	4743608.057	2180740.255	1485863.592	1377866.972	1536142.82	2074422.707	1645993.952
MetabT_613	0	GC	cysteine											1351188.085	117143	857509.389	3121996.645	621708.3047	1244278.075	104983	480971.199	442003.6825	1912413.78		1120842.999	761593.5803	1057658.052	1259032.16	1444069.766	105009		1168395.961	1482409.873		468518.8767	1975872.997	453354.3766	89145	366513.0964	223906			216922	147376		71896	63067.3797
MetabT_614	0	LC	cytidine											313556.7884	1848446.637		354470.0675		778052.2531	67136.4771	198019	330576	587733.7335	74042.7138	265382	451575.0094		188045.9795	244869.4484	130814.9122	221113.5115		291342.182	197220.1308	148219.0704	145627	151063.1382	512331.4401	716574.2718	122385.9796		325272		159513.3217		191658.6482	124120.1956	463710.0356	96181.3357
MetabT_615	0	LC	cytidine 5'-monophosphate											389900	365176	119069	284755	98089	352789	244076	329204	430295.5247	511473	301039		374484	45216	355520	272134		238372	123780.2001	319275		262346	325487	194926	254056		336637	215380	140604		492439	87970	390846.0111	180384	209475	218296
MetabT_6	0	LC	D-alanyl-D-alanine	145860.6624	260391.9719	213039.0951	219765.4061	38546.1492	206077.9494	201345.8554	69162.8345	57468.0246	82104.66	55506.7098		223527.2852	68636.1857		398773.2392	68580.7966	49325.1824			87259.0154	55931.2821	55834.5351			38200.4763	82836.6918		172417.2333	84773.1567		77044.4454		37611.2897		108921.9587	89433.4681	124511.9616		128781.3492	51838.5622			86078.3345		61885.8218
MetabT_616	0	LC	dihydroxyacetone phosphate											35785.2666	26504		72864.6986	43141.484	21476.174		29588.7917		24563.8752		23185	30997.712	32327.5225	65529.2525		27539.867	25177.5805	32946.1398	57461.3971	39291.4399		47455.2749		34906.3493	53776.2389	37465.5307	36590.4434	20148.5429	32308.4694	24704.8731	66628.8077		36352.6411
MetabT_1	0	GC	DL-cystathionine											396577.2148	353088		381467	931643	307490	2532507.261	812901	970026.0298	286871	1998530.38	339497	201230	641776.4415	158387	203000	137557	229266	331563	173114	312930	294510	151989	224421	159814	390328	288833	112661	179539		263785	88335	304955	268262	203692	249313
MetabT_2	0	LC	DL-hexanoyl-carnitine	138068.9104	114556.4485	117651.0896	131433.6277	123207.4147	131269.7442	130758.2808	128438.3002	121824.767	131878.9863	69229.1694	97190.3999	63212.6411	52069.208	467718.6425	218367.9991	46752.2026	45054.0149	277132.5593	454957.1923	60081.1897	248021.593	416801.3013		135126.5298	308218.0347	283967.7563	547331.7424	711150.0126	563870.6329	277208.1297	394018.7088	253842.5617	611539.4166	385062.7625	635582.179	211058.1528	240303.3204	305815.7572	459370.4317	522413.7466	410758.4987	450332.4244	355880.2079	158888.5259	747791.2408
MetabT_3	0	LC	DL-homocysteine	203992.573	146167.3622	201011.7589	201724.9282	189011.314	179929.8301	202983.0389	181291.4632	125244.3355	139311.5761	242189.718	237786.8309		468942.9763	571118.0603	670010.0583	479224.2693	480846.457	518279.5643	568171.2634	918037.1145	593512.3984	341206.5374	593583.9293	386077.7106	321595.0289	287197.9552	239315.5433		605523.5814	285746.3168	367710.3039	259620.3857	304860.1066	436314.7241	364794.6544	266619.5246				150735.77		190672.1655	327537.6923	140404.5278
MetabT_4	0	LC	DL-indole-3-lactic acid	84478.5464	77146.1177	66172.8249	38859.2854	64885.2493	45974.2565	57801.3026	43343.1739	72824.4704	62143.0512											61406.4264
MetabT_5	0	LC	DL-pipecolic acid	2901180.911	2455656.29	2379361.15	2367228.27	2294170.83	2298163.969	2208304.159	2063307.72	2208853.261	2202003.029	296515	173340.4171	1332001.314	643417.248	959450.7213	1128042.686	313004.638	693467.5059	1444934.758	493923.7638	1820754.248	663451.1712	549075.5749	171332		140520		274252.7309		196290	85280.6004	349152.6611	146102	227906	207926.0147	205237	158720			323552.6327	134690	165310.6894		234855	133986	257967.7617
MetabT_7	0	GC	D-ribose											367472	445597.4279	208513	529139.921	1427741.988	858686.7598	279054	280531	440923	666661.5609	411345	511697.9263	608816.9598	320661	921716.2572	1967657.608	939414.9862	3058888.353	1574326.507	1148856.098	1659947.493	2886271.814	604089.8661	2148030.392	1438835.87	1242333.719	3272402.768	495611.2318	663722.6548	598380.041	2142782.92	615742.667	4980545.176	3487015.035	1052988.653	4347770.739
MetabT_617	1	LC	ethylenediaminotetraacetic acid	35414883.6	33940803.62	20783116.43	26654253.12	24835996.7	37224872.08	31801986.48	28962953.34	33860592.57	31421044.75
MetabT_618	0	LC	ethylmalonic acid			29134.9108				33608.745				233049.5521	219551.0882		114427.6097	262358.6001	263972.7931	21826.507	76643.4088	298074.1168	305436.213	491729.7835	188503.8967		90255.6963		35608.7787		67224.7561				20924.373				44683.6663				137460.4598				14297.7156		18357.5826
MetabT_619	0	GC	fructose	792165.0383	2537439.827	3624955.771	3908537.413	2455620.786	2246993.443	2403960.93	2124778.065	1894993.473	1987392.304			376917.465	450433.6089	1046928.213	249516	212675.2668	280666.3037					439837.5839	290284		343997		864859.7409	492363		278668	921736		2114830			1389885.171			432256	716865		2391777.596	2108321	346533	2073989
MetabT_620	0	GC	fumaric acid		46112	48805	80097	61749	55144	71019	79609	53607	64042	509826.9022	707023.1672	363220.2295	1099385.711	1059846.8	1938591.244	736227.835	818599.869	748534.0241	519922.3226	425572	1358896.644	774468.7673	280215.7766	761329.718	412044.5199	141610	272003.4396	251576.196	512521.3502	246613.1471	226567.7192	430279.4415	355456.0114	1351820.937	541223.819	411296.3583	184185.8699	323147.5176	375015.5167	260991.7262	191049.5419	469174.8846	148561.2362	406801.5444	181067.5142
MetabT_622	0	LC	gamma-glu-cys											194971.492														165796.0823						274348.856	376830.9164		230701.2581	132001.1659	727023.1453	73342.6023		463476.1669		260225.0645		394196.643
MetabT_621	0	LC	gamma-L-glutamyl-L-glutamine											167791.0263	129949.759		76002.1827	54007	62055	78239.5371		48997.4009	52100.2775	63253.9531	33769.3145	41099.0271		180591.0019	156888.7232	239822.5004	189242.3715	61705.3909	121735.6169	34854.9925	233146.7088	194930.152	497041.2685	118015.126	131644.5003	356657.3181	502054.9851	299068.7931	485184.1009	116635.7523	343312.9562	184541.431	67954.4457	114501.939	97812.5525
MetabT_623	0	GC	glucose	223863456.4	343668354.6	354516550.5	361142481.6	388751509.4	383003553.7	396772459	379755179.9	371539884.3	381997181.8	6238415.225	11978966.89	6815317.326	5140387.595	24252128.11	2867474.989	2629051.153	9710610.869	30021188.65	20662657.5	310891	25845515.48	32818461.41	39056598.27	13227500.04	12044703.19	5297489.706	25024022.16	27128294.19	6690841.116	3924752.917	12637515.53	6285248.511	31419709.6	5411040.582	3005411.423	29279990.47	8448654.736	2326957.752	14971883.2	10820382.48	5055986.038	30830804.14	30276245.33	22034459.52	37475457.59
MetabT_624	0	GC	glutamic acid	2532857.062	3854550.955	7335316.496	7897548.499	5816338.744	5175836.597	3768573.155	3518263.712	3334649.022	2982596.124	101518757.5	97466543.58	45075636.06	176634125.5	129875369.2	137830505.1	151697353.3	62802549.74	119687690.2	304331979.5	183713416.4	79868338.31	70241787.8	71553792.02	102447805	100546494.8	31446019.45	85162192.11	115209688.5	78326954.32	97689441.37	125775034	67096542.06	81973756.92	167589218.9	128772357.3	62595847.34	30574959.6	51691227.97	33192707.19	70307315.7	33534421.57	90642342.69	39394198.34	62330720.1	64214731.83
MetabT_625	0	GC	glutamine	345088.7564	391054.1643	350711.8328	452736.5283	717439.4856	1093031.903	492747.1685	207804.789	88903.4707	153766	10636928.45	10267830.27	1543765.212	14352723.87	29291016.64	8156400.091	20242132.25	3536275.451	21877834.5	87396636.75	13612999.62	16514580.91	13275765.96	6384250.729	13188628.61	17536615.69	4815426.976	16520771.3	8845385.201	15604404.22	15579058.04	14315234.91	12660197.91	17449298.85	27719874.52	19727623.04	17121652.68	4379343.954	5987588.556	9351315.157	15802747.27	10886512.16	18134073.92	5747703.319	2465827.859	12210383.63
MetabT_626	0	LC	glutarate									17429.5034		75432		22746	91073	67429	190633	28102		25568.7831	33698	23346	49165	30834			32296	21623					29329	50714		24151	70104					42976	33208	59734	36483.9963
MetabT_627	0	LC	glutathione, reduced											111210.4775	4801182.824		89127.8854		809297.424	6698619.126	4883080.456	2737014.105	127861.5793	13101265.74	1805005.77	1850548.49	43665.1123	347588.7542	116114.4034	7585770.726	33287825.6		85414.7822	42509221.84	13324116.29		8540369.12	25685527.03	17573870.66	18485768.22	7947504.281	34745354.09	450951.0155	18675971.99	9903087.278	45730417.13	26096042.41	32458412.37	31601016.62
MetabT_628	0	GC	glyceric acid	228179.3469	602209.1733	702278.968	723035.9805	685748.7691	634841.1374	626888.1898	670308.5676	604589.8322	608977.1859	241720.5647	288057.6618	433477.6225	703782.8824	867122.8672	412630.4396	316813.7749	234606.2183	246857.8776	260433.5483	241474.0928	435871.9997	646070.0033	309864.876	355604.4457	252984.5852		232211.7485	257239.758	207858.2995	124025	163275	164426.1899	201778.5072	326014.1905	162651	264312.1949	126011.5798	141720	115047.586	194881.7229	87746	285070.5912	324452.3621	161567	250231.8609
MetabT_629	0	GC	glycerol	3752306.962	9443343.217	11866179.21	11994100.79	12129025.68	10767111.5	10625697.21	10154612.57	10358169.11	10439394.52	57139524.91	32959392.34	59295658.08	43422535.67	72806908.65	82622628.71	52234091.24	40987438.38	52455065.99	32996092.78	86749701.66	52649187.07	51160848.7	42371820.29	22948777.04	21466672.86	7352309.593	13354423	14261146.28	12003719.4	12620125.02	17704010.98	10982833.47	17207490.86	23857607.33	30083975.9	14248771.72	6306946.86	13975847	8800234	17814983.61	6302548.791	21009201.33	19515732.19	12928533.35	17431001.15
MetabT_630	0	GC	glycine	1075740.785	1656481.952	3396229.337	3499965.287	2821637.634	1897301.901	1771974.671	1881085.045	2211677.131	1746870.81	64975138.62	30777199.73	33143252.08	84440840.59	80021898.3	101221699.4	51982391.18	61657781.5	60556376.93	107207669.7	84999143.13	59108523.64	49015089.55	40968096.11	80877313.13	60885845.24	16991816.61	42938101.52	37521535.94	55947818.61	40498035.82	50138077.64	45256618.35	45410078.27	61228488.89	72555338.91	59275559.55	12647644.14	23671480.54	21029771.96	37724270.17	20384624.77	63776692.9	26207725.22	29902439.22	32405769.08
MetabT_631	0	LC	glycocholic acid	185453.7584	209798.7448	145746.2754	196823.2534	56873.0062	193364.7643	214787.1081	172924.0044	225890.1574	180507.9745		219774.1525	337115.8303		118597.1267	248510.3831		1804080.041	48590.9019	890942.6348		1391353.186	275946.8542	42177.2157		92539						550042.8077												289797.6294
MetabT_632	0	GC	guanine											523278.452	293338.8118		4832986.986	1459198.5	49368.2131	3357658.446	17158	1308288.185	2604679.971	181366.9142	8039	79364		1676133.114	1212195.643	444909.9545	1462896.812	39032	513498.2199	1441388.859	619252.5544	1239438.749	1071156.756	2307427.764	3422357.887	1265525.988	566879.6508	830034.538	772736.5312	1306295.204	759868.0443	1291722.243	850354.0339	627955.0105	1005415.844
MetabT_633	0	LC	guanosine											602911.5644	1023511.591	127470.048	2478799.317	888318.938	2023713.631	3080001.505	715151.8599	3352716.217	3211395.914	465969.8889	1003371.736	728658.8331	88080.7647	2596750.4	2754632.139	1806908.035	2903592.253	2752921.501	2307324.796	3162330.437	3272805.168	2387447.644	3011031.199	2835527.648	2261055.83	2926725.434	2262591.411	2767751.712	1582383.311	3203762.497	2404952.946	2772945.953	2234199.277	3723482.015	3052766.488
MetabT_634	0	GC	heptadecanoic acid	81413	98336	112435	103873	150955	135707	143385.3613	130729	147136.6653	129870	161791	76902	170784.765	144886.7849	142260	167303.4769	193368.805	131029.9012	102367	105483	115082.4744	260964.6729	213475.7975	186420.9528	113386	75151	27885	48123	65908	44186	67562	116080	146654	72316	196619.4864	66025	38052			72702	62929		57651	51538	60187	68974
MetabT_635	0	LC	hippuric acid	1536793.857	1235451.687	1339652.282	1246727.249	1366337.972	1217380.31	1323434.706	1149348.796	1066283.97	1257906.113		982723.3843	254430.0437			242744		1401672.032	333391.525	175340.4154	239269.5195	187946.6166	323000.9471		313695.5168		276406.308	860067.2039	797736.8686	357148.9975	358303.445	378573.4186	274473.8292	381001.5729		1262111.157	301148.1862		458863.1771	2079169.485	534845.2239	225481.3512	995545.2004	353021.6209		432344.5696
MetabT_636	0	LC	histamine	518542.1755	409842.9811	402517.3847	418366.8552	507497.545	319114.0214	452514.2301	325423.5073	396001.6342	404486.7736	267270.0918	124629.8005	132951.2445	145179.2664	347260.9837	435678.7207	328481.6968	473095.0592	372295.4158	402597.3679	172793.8125	236252.3221	182716.9204	171631.4953	358483.1861	208024.0664	163349.9028	487007.7392	146105.4304	247855.1719	334999.7279	254086.027	154232.8399	516751.7023	183941.1973	571230.179	360020.6298	207902.3324	103270.2147	420349.7611	494548.7028	80996.6712	693667.454	341693.2556	328227.7055	327205.0972
MetabT_637	0	GC	histidine	284621.728	608652.2413	923063.6341	1097119.073	1137422.608	754481.8512	608147.639	557222.6795	487136.0563	554379.5582	3691895.785	3502420.254	4438683.081	7410153.472	8667401.419	7743830.176	5913125.843	5380885.017	7161211.761	9240776.721	6307697.439	7395566.291	7418079.339	3311730	5978422	4519846.335	1158986	4550873.741	3762591.531	3972750	3592943.239	3798557.212	3957256.663	4007090.769	4463077	6702682	4515249.205	850305.3336	1528165	2522940.537	4769393.146	1417827	4329832.653	2257027.155	1936054.238	3114404.007
MetabT_638	0	GC	hypotaurine											1576348.234	545569	158458	4863662.781	3115146.263	671170.661	5033285.798	2013250	495221.6986	3296741.566	497895	474458.7291	438552.6465	1391456.762	1374895.605	1834304.614	215236	1201537.997	858194.313	498259.8869	3862192.021	899620.988	639264.4814	3065161.801	2301596.741	1725824.58	1921830.584	599651.0937	594551.6184	349054.6816	1721347.087	561645.0893	1884136.856	803779.8263	1194437.023	2321559.306
MetabT_639	0	LC	hypoxanthine	2172208.114			1753408.672	1555497.979		66872.8965	1723414.089	131142.0459	1655061.999	28270182.49	31864992.67	20321228.65	40264103.48	37678790.96	56952557.87	35067862.73	32409208.86	30631870.85	46101320.62	31084958.43	39847762.74	34691248.09	18507966.86	33413298.11	28045294.03	13867604.95	26804780.57	25220067.37	28563692.5	31530555.27	27519254.14	22830127.61	26493743.01	40101968.21	44444075.57	27361928.82	11584051.38	17437292.81	16405971.71	25690985.32	15245092.56	32075550.53	21955002.05	12822464.45	21568631.89
MetabT_640	0	LC	inosine	405258	362420	325811	330325	344181	325937	309975	326168	336111	325467	2524073.776	3111997.792	561403.1405	2693304.337	2398185.039	4573267.193	3220178.515	3650560.953	3051915.418	4381366.17	1794452.65	4099234.219	2364654.969	1623050.934	7611906.902	7158485.565	6260749.266	9084272.206	6855159.561	8026586.2	7606145.983	8823253.009	6307138.912	8360171.223	8071880.308	6845577.02	8697685.902	6554654.75	7626050.914	5738889.394	8324750.402	7113320.454	9866058.017	7438975.722	8810092.442	8007467.296
MetabT_641	0	GC	inositol	567331.1369	1127739.192	2006566.736	1824254.605	1257434.092	1238948.242	1268186.148	1090170.268	1209424.974	1234058.232	27100978.08	7316607.689	21160019.3	69427817.2	42828127.29	70207834.99	107605845.7	83389274.4	156647595.2	57018748.04	102201317.5	52362429.65	36142665	18658257.43	108104777.8	120491422.9	98851908.61	161138437.8	142247590.4	98726974.13	156437605.7	160069250.9	67144231.38	132139670.8	173036157.5	99300312.27	158994301.7	96662636.09	141569488.9	78320630.03	144175309.6	90730962.64	175324325.2	163473692.3	160166915.7	153945408.7
MetabT_642	0	GC	inositol 1-phosphate	117930	125533	186432	169248	235367	230103	192554	207794	181887	154152	267221.9599	210324	460320.295	345553.592	860312.6214	582215.9293	338844.5376	280641.7641	257844.9576	222022.0551	444413.1942	336309.9585	455782.0028	326143.2562	160070.3011	223332	69475	184654	162784.1397	165559.8118	208465.2098	132015.6424	180507.5865	191268	501851.7425	197916.5392	169347	139400.6331	170886.7515	111830.1442	130531.2948	88945	93952	139430	162021	132995.2625
MetabT_11	0	LC	Isobar 1 includes mannose, fructose, glucose, galactose, alpha-L	2255696.967	1443093.109	1473070.308	1696082.592	1457745.622	1718163.41	1830612.639	1308209.61	1362857.538	1544551.644	183693.8004			103112.3399	180300.4046	182116.6028	240213.216	427976.7084	459718.202	360390.0626	198018.6755	250147.5858	227406.9627	447559.7926	174916.2231	218804.8861	210548.2265	422745.7644	130583.1541	79666.1725	428489.909	486765.3406	201687	359600.3027	354037.097	215857.2988	479920.5356	85391.7922	305996.458	77282.3608	614200.8846	104758.3922	897700.7318	468138.2821	453357.178	674717.2361
MetabT_8	0	LC	Isobar 17 includes arginine, N-alpha-acetyl-ornithine	3006835.642	2306492.882	2276268.909	2271011.871	1886335.57	2467588.366	2262392.979	1909318.638	2200025.524	2439478.505	1736391.65	1175355.986	884568.0059	6203323.18	3707202.374	1325404.25	3011682.353	1693762.645	1090623.739	727317.4789	955077.2424	1955247.14	3267239.707	1117778.837	4012848.099	1157648.934	2291076.306	2426516.722	1076868.659	1265777.893	2198288.083	2674705.371	2824904.954	3408619.312	2778098.506	4363932.135	2385496.861	1674102.331	2260074.545	1709843.274	1153198.467	1551361.653	1743001.558	1820197.084	1836431.039	1875980.121
MetabT_9	0	LC	Isobar 18 includes D-fructose 1-phosphate, beta-D-fructose 6-pho											171529	73451.2061	92265.8149	172615	275599		247076	266911	491090.5513			194625	73307.0293	95056.52	187049		104248		272921	156896.3692			407946	378670	218169	292267	151527		114864	112862		94099.445			154512.7107
MetabT_10	0	LC	Isobar 19 includes D-saccharic acid,1,5-anhydro-D-glucitol,2-deo	298750.4964	497034.4678	345766.9004	466589.0653	368796.8772	363261.1055	347707.793	554473.6329	451141.2561	308912.1785	64417.1495	94319.2321	30788.5137		62280.6807	42738.8452	63703.6456		200715.3113	53250.1901	127632.8852		34713.4411		125460.2792	167717.9979	64390.2183	138477.8368	141884.9001	103294.8181	100080.5347	187188.4083	150626.6803	69445.845	91215.4423	131741.8876	118268.2762	206430.1311	88025.8365	45706.9872	95608.1031	183864.1835	262935.8706	114966.5095	134956.4617	195393.3454
MetabT_18	0	LC	Isobar 2 includes 2-aminoisobutyric acid,3-amino-isobutyrate, 2-	1184851.183	1142967.919	66216.2455	500765.8859	646500.0977	1049267.88	100651.9701	127022.4083	459407.5681	384637.8871	6829535.595	22426265.14	8702774.719	31035084.4	17489200.1	26492368.27	8735766.004	6871402.106	11807129.2	11646421.87	21516368.25	15245313.42	10206196.79	12027549.17	9081691.838	6289131.269	2214436.336	4352194.871	8711049.509	6096513.624	6136560.03	4844338.062	7436212.738	6988223.354	6608783.174	9555631.266	5837474.131	3012060.953	5106181.037	3595482.696	3736732.024	2840769.238	4621293.774	2927329.318	3233256.636	3398444.785
MetabT_12	0	LC	Isobar 21 includes gamma-aminobutyryl-L-histidine, L-anserine	316831.8042	226670.9232	158660.2103	202053.5738	198083.2279	304273.9352	221204.6254	204133.0351	93007.7019	172679.3724	79452.027		163736.3589	258804.8932								80950.9694		174838.1314	75771.3626	91069.7878		134906.057	188859.3269	182077.9679			82674.6642		66815.8388	58205.9526	44672.7244			74362.64				62458.0855
MetabT_13	0	LC	Isobar 22 includes glutamic acid, O-acetyl-L-serine	2580263	2173329.677	2274620.104	2044052.323	2021997.714	2058824.88	2070644.162	1803426.345	1914817.8	2192787.268	25331623.08	26281414.87	10001082.17	38024374.57	18659832.97	25982082.26	28951419.93	18232363.91	19502346.11	40078117.47	31841636.24	18552724.34	16213931.1	25565914	26273817.74	16247614.4	12371132.73	22616368.85	23350187.04	17771337.98	25783542.01	28923503.44	20298775.69	14939558.94	35255195.24	24875590.23	17791144.79	11182773.06	21924799.98	7719368.513	17071588.82	11243500.32	25866687.14	14385204.8	16450138.63	16576028.38
MetabT_14	1	LC	Isobar 23 includes hydrocinnamic acid, 2-phenylpropionic acid	239446.7823	314189.2036	336795.5782	302647.6599	238681.675	308638.4644	220518.5559	278283.5775	291731.0171	133142.0447
MetabT_15	0	LC	Isobar 24 includes L-arabitol, adonitol											551415.738	349566	572633.4042	378133.8976	525147.2594	701449	542790	372141	484032.7081	194779	883906.8032	642881.0789	474590.3169	520760.3613	319684	190492.7391		162582	132706.8435	131419	135184	176306	124483.4209	183740	219214.1355	214256	169934		172402		211832	90689	248754	199867.1709	102686	182354
MetabT_16	0	LC	Isobar 28 includes L-threonine, L-allothreonine, L-homoserine,(S	520735.418	504699.5566	626799.5751	350680.3911	476540.0363	552231.8599	571155.9107	384969.8523	484803.1336	532712.7818	2498939.244	2726932.186	1707578.601	5075659.799	2981168.796	3388080.176	3381346.167	3020311.374	3596341.087	3481817.452	3197852.611	2754251.418	2870612.405	3252184.684	1182907.576	1899998.325	1506817.198	2374471.607	1104082.284	2089437.639	2851947.578	3369668.447	2561106.871	991944.8835	4314995.671	4142381.52	3121285.129	887346.2944	1096514.021	745968.2066	2090709.022	1943529.199	2933930.422	1410502	1062528.917	1607638.683
MetabT_17	0	LC	Isobar 29 includes R,S-hydroorotic acid, 5,6-dihydroorotic acid																																		18424.4928						58084.5482	24606.2118
MetabT_23	0	LC	Isobar 3 includes inositol 1-phosphate, mannose 6-phosphate, glu											308978	89252	54638.1299	114376	45035	84547	169674	69611	41305.1052	99721	139592	127393	176980.7427	45064.5131	355294	202924	322905	234169	324047	277987.5378	312966	103818	297548	205598	90390	145052	214862	160987	63217	84497	121157	143674.4316	98613	107666	131895.6723	142824
MetabT_19	0	LC	Isobar 30 includes maltotetraose, stachyose																		21014		37426		72168.9475	38896	65403.5683	20091	30309	106466.7616	60370.3946	24214	14329		51343	37233				21040	37530		62561.6699		37329	59153.965	58821.291		44607
MetabT_20	0	LC	Isobar 31 includes 1-kestose,maltotriose, melezitose											140941		31187			16125		35632		95089	47274	142469	99580	220097.1012	58107	65537	199540.3735	125884	72852	76070	38946	52856	80975	35615			39685	67633	23754	121728	28873	63439	113990	85577	23307	85014
MetabT_21	0	LC	Isobar 32 includes N-acetyl-D-glucosamine, N-acetyl-D-mannosamin											412178.2935	465747.9944	245650.9404	372303.7359	326044.32	170982.7622	248617.8565	452327.0002	689960.0177	131243.3255	353684.3656	261179.5613	227462.1194	699346.4398	281381.8156	321033.8915	292476.2119	324920.1403	797539.2958	330232.8889	608791.2574	338032.1815	309629.8674	245999.8004	396815.489	394394.0554	272413.5139	238189.033	486705.2115	368527.5383	483818.3404	112609.9925	448212.6225	370493.2495	235965.1485	179336.744
MetabT_22	0	LC	Isobar 35 includes D-arabinose 5-phosphate, D-ribulose 5-phospha	115199	122094	138477	130995	83488.5195	73403	90418.3653	140249	90701	90721.1263				15338.3289	24090.3067		39908.902				34133.7021			26042.9327
MetabT_25	0	LC	Isobar 4 includes Gluconic acid, DL-arabinose, D-ribose, L-xylos	55957.0732	50342.2641	32768.5349	40522.6891	41810.3663	31576.5922	20670.4038	22571.7843			513213.7536	819833.717	799779.2744	1107191.052	1103907.879	1231792.756	500441.8683	656591.3529	701732.7428	468439.3593	742533.207	922223.1273	928912.7342	878690.1645	879848.191	658933.2809	699126.4834	1005827.7	589640.8723	3657322.642	598751.6111	1175925.357	704691.6404	786881.9656	917135.1767	639393.1342	1311485.941	411318.5346	599133.0273	451575.5262	705365.2665	2814559.697	1805254.428	1262727.508	612073.8839	1109388.854
MetabT_24	0	LC	Isobar 40 includes Maltotetraose, stachyose																		89633		592362.5656		268100	383867.6531	397983.845	208757.5463	250902.4619	557935.8301	589174.4492	56616.5952	220198.1191	22430	269564.2816	293421.0354	85578.0369			286697.4818	207255.2751		501678.7901	32805	228926.7603	514377.9971	472562.5733	75706.2757	390829.5387
MetabT_26	0	LC	Isobar 6 includes valine, betaine	32184480.15	37564922.51	38053894.04	38353500.08	37563059.45	37086493.41	36268977.53	35852748.07	35085082.36	36658222.47	22890467.98	20987863.57	30701600.46	36634760.22	17140960.1	48721545.8	37023192.85	39395824.19	38669904.52	32131622.5	30342980.88	43138963.77	36887042.93	25350367.78	31355712.86	26944233.94	9012828.423	25503796.25	19838255.16	23946936.57	22476351.19	22349023.34	23081922	24857366.38	23001816.72	34729097.33	26466891.64	8122018.832	14278995.55	17092684.5	23029148	10875465.9	25774350.22	17122291.27	13041688.27	12257944.42
MetabT_643	0	LC	isobar glycochenodeoxycholic acid/glycodeoxycholic acid	373279.6048	231032.9573	404061.7775	308397.2635	244622.0943	284835.646	249642.724	343139.8082	382101.4725	349842.7617			418123.3161					44043		85021.9967	61835	414544.1046	37412
MetabT_644	0	GC	isoleucine	1149066.365	1583103.714	2488388.197	2263622.934	2174285.883	1648321.84	1183902.536	1373140.051	1479631.697	1317388.051	7382967.026	8876637.948	10491392.69	15921430.05	14533687.12	16182842.86	13489346.18	13137782.74	14915644.42	12690022.73	14859897.59	12812171.82	13385516.41	8104266.869	11406096.64	9763255.593	4660208.265	11007097.95	6864981.662	10386517.5	8236622.521	8971743.253	6201087.637	9896066.897	9154376.484	13039923.84	11388856	3710929.062	4877036.782	4945969.587	9070266.738	5028932.594	11146388.03	6407670.841	6575140.607	7326243.992
MetabT_645	0	LC	kynurenic acid											1887990.174	1605293.289	1458514.951	3057530.285	3360747.493	3956776.053	911657.2122	1273884.747	860472.8043	2809067.199	3246076.44	2987119.25	2373368.226	3400235.801	3855763.163	3364111.603	1190286.378	2266732.608	2409646.534	3199587.684	1612521.618	2717229.757	1652505.351	2217807.993	3665493.368	3124151.573	2554273.722	534948.1859	1302127.036	957230.8351	1697551.991	796939.1609	1597609.571	820575.1932	978920.2242	1085119.757
MetabT_646	0	GC	lactate	36415650.37	101615891.5	111380047	114950343.5	120676341.9	108865963	103625843.4	104863200.5	98951458.84	104465606.6	228541987.9	255087686.4	208554999.4	261123482.7	284913479.6	388200021.2	280846387.9	333508580.8	304843965.2	355037024.1	226614225.1	347134287.1	339558903.6	229958975.3	157007438.3	207454643.4	153400931.9	209632972.1	171984034.8	165790038.2	241998967.5	260497065.3	113575291.9	243301833.5	247144272.4	290369413.8	222833045.6	79835151.94	241152206.1	149369220	300292155	98809654.58	300108462.8	277291128	179415614.8	275796187.7
MetabT_27	0	LC	L-alpha-glycerophosphorylcholine	6013799.071	4793779.481	5745479.139	6967408.064	5263700.941	5470799.253	5022076.646	4357172.352	5005825.434	5516351.844	23670032.77	7426936.325	4962734.606	9160187.242	5145762.378	28757355.06	12198860.26	3725935.385	4661093.909	24716351.8	29285543.28	29272390.84	19204778.85	36857602.55	8003094.925	1078574.817	1914698.385	5656176.205	6669502.605	4701131.747	9736573.408	5165093.792	4414814.516	11490164.03	3059454.151	7546532.824	5228894.57	900648.0813	4847316.284	1538060.029	5521759.469	1752937.001	6610642.265	5301119.425	1591372.903	7108855.6
MetabT_28	0	GC	L-beta-imidazolelactic acid																		134594.2121			386156.6839
MetabT_647	0	GC	leucine	2595237.261	3799799.108	6041309.297	6254125.08	5996026.368	4590450.594	3727414	4146201.205	4796939.392	3942739.074	30248213.14	32827894.82	39319019.76	66174398.25	63017874.44	64009645.16	50911799.43	48723680.83	57635581.79	51252970.48	56669076.42	62640365.44	67704526	34003878.71	32627743.82	28111237.93	10158389.5	24142683.62	21805837.6	21969264.04	22374810.81	21654258.98	18475598.27	27566836.91	29290438.46	42185649.14	23743032.44	6977851.52	12049758.34	13899725	21199317.36	7950359.105	22775244.37	16429603.51	11353827.08	18061850.64
MetabT_29	0	LC	L-histidinol	182249.0646	127496.9122	101820.3096	148502.5841	82423.4158		132815.0757	80290.9493	75367.3655	102335.1913	91995.1523	170475.2363	403742.5507	222158.9871	210135.858	47588.1596	249029.0658	342358.2261	240926.0628	84858.3903	326883.0319	186624.4712	156020.5749	116497.9815	239420.6085	133839.069	282062.5925	213376.7705	140139.8779	437501.448	96834.1354	152602.2839	251770.3285	113791.8192	279323.6278	157791.1947	179023.1051	396034.863	155486.577	194371.0649	82132.9979	372554.3792	76914.1465	165636.845	300405.0222	45387.4115
MetabT_30	0	LC	L-homoserine lactone			576756.6134	597115.2236	486494.707	5197871.502	834189.4008	743198.8984	586363.9619		1035403.102	986240.6033	1412226.008	837906.5686	490249.5018		1106372.959	1125183.429	817733.8195	660990.2933	977441.2442	1335365.602	1659610.741	1871953.471	1154195.953	957144.0052		1064962.026	2244600.357	1617363.471	1269979.505	1305549.761	1605670.634	995631.6033	1028855.303	1644618.539	1001054.023	990722.1509	1042455.891	1448041.931	1142992.991	1318435.332	956889.7409	1297850.269	1260734.348	1420371.747
MetabT_648	0	GC	linoleic acid	1386953	1702376	1747514	1850842	2181681	2129929.84	2428652.696	1899312	1985441	2211795	3095834	1520670	3513183	881470	4039011	3320495	3199607	2247270	590574	816535	4303838	2737719	1414151	3364415	738090	571180	175742	320673	860594	344148	561072	592611	958636	588797	1049550	1212833	484332	124647	308000	478580	587161	224085	631990	300454	232793	607966
MetabT_31	0	LC	L-kynurenine	1106096.543	954308.958	781379.044	900753.5657	818436.1647	844500.6332	748078.4999	852017.5371	733803.1447	752549.0654	567522.7165	434781.2785	628197.2777	704693.27	665514.1674	1656746.621	1151055.491	463533.7213	836741.7357	646672.2712	1383810.524	3403337.228	9510595.766	273022.7003	632264.2698	422057.1988	237307.6471	264958.1067	128541.2085	534374.9874	319308.2539	592357.7927	472977.3464	437567.6262	270645.7949	382179.8055	336850.9565	330504.2193	78026.3307	204216.6374	280777.7204	368902.7479	143302.5398	114135.0709	165990.1074	214349.2354
MetabT_649	0	GC	lysine	143209	153945	317089	372714	361481	228193	170371	180002	239438	188589	3879304.605	3202442.524	4682859.477	6097820.896	6714549.081	4294214.758	5332539.276	4678585.321	5326367.978	4755226.554	2541036.342	4570879.533	4545706.369	3297047.957	6823909.831	4525568.677	1844885.426	3665816.877	2474229.919	4503148.197	4027088.282	3895381.28	5269090.341	4310303.637	3705738.398	5856848.184	5622957.941	1462348.604	1485069.95	2602140.077	3447530.558	2008755.536	4738510.538	2907592.604	2503910.9	3431333.687
MetabT_650	0	GC	malic acid		84376	117087	115871	125279	80126	87972	100689	119815	102108	7130895.124	4173501.142	2843665.341	4814326.808	4822125.217	9278463.914	3772320.059	3989371.704	5633344.808	8580459.492	3147268.4	5641567.181	2911484.35	2170225.474	5667781.607	4356226.157	1566267.064	2947467.455	3734869.798	3559851.521	2960305.404	3799177.145	3415256.157	3503982.874	7125652.778	4822933.664	3394586.724	1568935.558	4154341.549	1904790.303	3115334.849	1807975.904	3246032.878	2824577.189	2305855.661	2749248.415
MetabT_651	0	GC	mannose	2031278.741	2756316	2723825.185	2749343.773	3450329.81	3396173.196	3471236.935	3448502.83	3287657.79	3395025.333	505131.7469	1495479.096	531317.2783	1568556.562	1756213.692	426997	567518.8706	1008618.583	529134.8915	610629.0464	144183	1967905.793	1245071.082	1268111.62	889932.7119	1018681.531	473762.469	1603476.122	1506448.608	663346.4459	582081.6094	1444830.835	569533.5759	1340969.963	548647	570183.9318	1967486.203	271447.1398	450889.1326	560727.0534	982518.4517	197764	3168890.566	3001298.864	789120.5532	3353619.788
MetabT_652	0	GC	mannose-6-phosphate											25513	94547	27602	48220	44099	9262	103254	110892	46272	77328		84140	120945	44322	156750.5424	145981.7233	35842.5151	88356	47700	146006.3107	78035.9042		133439.5381	222714.9068	101161	163728.7717	111413	32954	33889	51451	35164	94003	24813	19585	152944.9733	39015
MetabT_653	0	GC	meso erythritol	107441	245780	231617.9973	264423	273160.2382	248719.0376	234421	238203.478	234820.3022	257276.1109	324632.8961	270352.1278	250226.1737	409412.6938	1038721.697	511756.176	187832.442	295914.6471	778624.5077	543483.5505	586221.3542	299366.9197	258234.1218	178225.3763	141837	70217			131910	86513	119639.5102	80872	75702	170674	83133	96881	126243		83069.1633	139705	165180		147371	122224		169423.9972
MetabT_654	0	LC	methionine	4952214.416	4467129.394	4062411.606	4249641.359	4163814.513	4107049.743	3861199.484	3538410.232	3855565.021	3760114.013	8555023.041	7481464.914	11666586.02	15588186.78	16654666.85	21711208.46	11989056.58	11003598.78	13343293	12262520.39	10604813.5	14275959.05	15357330.92	8334623.502	17593431.56	10301590.14	5710188.057	12821527.49	4671067.781	12809485.84	7898897.817	8303609.447	10254338.44	11370993.79	9757563.405	14395119.68	12440139.11	4030924.512	5854427.688	6044081.926	6061056.97	5717480.248	10342752.83	5494910.946	6655894.504	4571867.676
MetabT_33	0	LC	N('6)-trimethyl-l-lysine	207455.8634	247030.88	191829.2494	232584.8456	229497.568	172631.6381	194742.867	266575.8061	245513.5319	183676.9249	538833.3203	202507.2843	136888.2445	602719.3535	613046.8229	567143.3696	451926.003	355195.557	175450.8601	411244.2633	753283.1921			49449.9992	804741.2395	352554.2463	369256.6772	748857.2348	501539.4636	654202.7562	675937.0514	753899.9854	707746.9541	581819.3875	661613.7959	674850.3082	838044.0268	375282.8675	355323.3282	217460.9447		423772.8899	647072.3754	648416.07	416369.2429	749334.0871
MetabT_32	0	LC	N,N-dimethylarginine	477114	1370087	365727.5169	1217347.122		560018.402		470805.2179		1087262	321177.0473	231098.6926	283488.1562	654211.4707	415387.8058	783919.6616	251536.0532	264599.8112	388127.299	526534.3484	126527.5045	177198.554	178062.9182	98408.3077	486323.9514					394641.9943	177302.8462	507198.2418	413754.5845		197750.0138	487110.7051				85071.3204		68768.6416	686016.1909
MetabT_36	0	GC	N-acetyl-beta-D-glucosaminylamine											395960	1273301.672	346419	1036307.379	758314.2423	655549	128774	326461		746207	509673	784372.3822	794181	1097562.373	775385.2363	1117356.785	276917	1055182	2510080	610312	2133455.934	1292229.993	390248	850016	1078183.831	1195824.165	767320	70676	506656	313992	861302.0165		940773	741875	268898	774555
MetabT_34	0	GC	N-acetyl-D-galactosamine	59803	168885	120157	93953	226572	235016	199676	181333	212187	238627	391270.2568	152263.276	53036	179193	382822		83665		81362	182756.5528	191672	164735	141909	186753.4796	345193.1516	511047.5957	66049	253733.4468	595545.4767	311868.706	362057.101	203039.3337	129099	345299.7647	416069.717	613941.5188	200792	41305	175642	112185	180637	43049	150881	164171	56062	96789
MetabT_35	0	GC	N-acetyl-D-glucosamine											388274	750613.9588	238319	815008.8404	622308.2258	704930.3689	150758	365487	118893	803093.9915	594580.9175	802679.5788	696974.6216	1065706.787	728026.2801	780948	312600	1042848	1602998.449	594242.9611	1739075	1060649	397207	826919	795576.2925	1369422.026	760742	111802	487257	288918	720047	71765	815008	736911	224894	682963
MetabT_655	0	LC	n-acetyl-l-aspartic acid											623133	808547.1867	1347434	2009426		749050	697404	2750501	515061	707405.1457	1138327.464	489192	1317386	673782	906835	909365	274260	287479	177350.8861	596447	289375.096	699551.1257	701768	699236.3264	513340	609847	372204	198664	237543	147852	391491	186136	450825	195504	200826	276030.4639
MetabT_37	0	LC	N-acetylneuraminic acid											473948.4141	92401.9589	49773.9478	156244.666	158523.9363	160128.0048	63848.7494	121934.563	187463.6578	140325.8656	175833.4537	173210.6184	221293.7259	190333.4107	103898.9449	86286.1033	82467	42164.1927	192422.7898	119489.934	163030.6591	141890	208600.5463	109634	141239.5936	173482.5783	260106	126233.8647	99796.9733	48094	294420.7442	142242.0052	124298.4784	153848	114104	117053.9058
MetabT_38	0	LC	N-carbamoyl-L-aspartate																161377.6401		797192				5123706.757	2026807	2209018			132763	914129			354503	888228.023			2089002	1387800			895128					1295583	512243
MetabT_656	0	GC	n-dodecanoate	62389	118602	66067	95356	99872	112992	137933	122529	112120	97765	179381	192169.1355	164777.5725	190642.6202	431427.5339	348363.889	270499.7187	182592	90161	101948	398076.2326	150965	251816.1023	72803	50727	53308		43860	54895	57040		59419	48049		62688	67328		60737	38313	53805	57313	50946	54409		58639	38203
MetabT_657	0	GC	n-hexadecanoic acid	6400924.148	8499750.936	8085470.471	8944620.217	10033461	9448948.489	9678670.946	9094165.487	9813588.563	10508424.9	17341042.83	9976435.055	19924033.32	13276151.85	21609466.6	18649058.68	18472856.52	19284103.37	9255113.125	7320876.971	22979136.34	13982576.79	15676896.56	12623053.56	4080184.961	4215373.521	1403817.336	3020222.008	5473419.005	3885244.512	4968587.797	4733387.26	4703868.034	5305720.72	4744631.871	7253473.867	3583815.505	1670509.828	2856656.416	2775369.279	4921465.061	2580672.56	3790489.185	2765058.362	2887150.938	4349219.663
MetabT_658	0	LC	niacinamide											11326436.38	9156439.365	3946570.915	11195719.51	6530250.863	23518846.09	8996875.247	9332339.288	6755330.401	5546210.143	9304249.349	13795546.7	11740293.9	7919510.16	14413985.66	16590309.02	7440571.243	17968273.01	12312052	15908589.35	19006491.33	17968903.44	9213661.861	13571513.83	15484165.79	18805791	17130454.05	6777438.027	10716018.57	8735388.253	19357391.73	9844778.363	25161727.49	14717634.57	12499728.22	18574412.62
MetabT_39	0	LC	O-acetyl-L-carnitine hydrochloride	6600232.158	5661439.065	4967949.03	5193170.149	5127894.717	5100195.555	4636787.06	4946161.698	4465278.339	5088343.355	4627359.525	5677043.263	7617932.097	12531629.71	6321127.627	22149869.36	5142306.871	9747568.3	15942527.35	12334841.55	20072038.74	16668520.18	16017669.93	1580733.325	6864448.508	6301858.391	5222599.111	7889017.518	5602333.813	7945284.08	10579060.75	8663965.167	6573958.275	13201435.76	11098862.13	12244922.86	7192079.904	5548576.86	8541170.787	4655286.933	9568316.009	9360330.429	12940452.67	6690143.252	6517446.207	13191737.02
MetabT_660	0	GC	octadecanoic acid	2854908.182	3899254.002	3559493.729	4023332.408	4398872.173	4340394.948	4534485.326	4240252.977	4589635.312	4829892.232	5823523.688	5155063.605	8682427.611	5491064.572	4876353.709	5352905.887	5776715.693	5511073.404	6949196.012	4518882.718	7041747.976	6610546.647	5901235.637	7555570.313	2630228.115	3122378.167	1346054.398	2079346.8	3021216.616	2846377.378	2925613.569	3295644.859	3735588.275	3841681.526	5145394.624	3314869.922	2619519.988	1403508.165	2230195.639	2423065.125	3282495.912	2022150.089	2448092.621	2390627.854	2337485.03	2816517.851
MetabT_661	0	LC	ofloxacin	57746.0941		80258.5111	85611.899	94038.6566	82133.3906	85047.1107	75258.1283		37362.3025	96647.0325		111244.1143	93308.3202	59300.292	90812.5545	55865.7867		60459.4935			106454.6084	85848.6864	79135.1709	70220.1174	68277.9673	98694.2346	130247.1648	91355.6221		86960.0237		96946.9209	41043.4222	87338.2543	61140.6125		81598.6404	114344.022	113024.621	114301.2285		110849.4759	86981.906	91159.8058	80540.1548
MetabT_662	0	GC	oleic acid	2077065	2591263	2345783	2680277	3268244	2398246	2727572	2813343	3196718.1	3223535	12222347.64	3929669.759	7859742	6406687	15616334.01	3466448	12875580.12	4998205.897	1858027	4000643.599	10615083.01	8303058.622	6259835.089	2994212	1054191	2644370.203	356911.3595	802831.2602	7223912.482	753742	1131168.649	2497301.312	1524960	3215361.917	1445562	2100201.937	1171965.901	361953	1238217.608	719016	1330990	495864	1362621	1457751.5	783082.5355	2391753.807
MetabT_659	0	GC	o-phosphoethanolamine											1252537.983	1704367.69	1239351.435	4357853.584	1023834.86	442389.4924	6246399.244	5192517.993	6199441.057	1617226.189	6150196.662	1834842.118	1680457.376	735169.6142	1917547.765	3360778.427	513606.3597	1475564.392	912821.5102	2559535.495	3264388.841	1416599.512	1230200.913	2804685.953	5512864.777	2863795.157	1151176.77	994140.4098	1187533.325	492696.3842	1288170.761	1750039.807	372481.266	760594.6421	4432872.527	514462.1427
MetabT_663	0	GC	ornithine	224329	257677	436706	528210	506279	258486	216600	269462	386631	280863	8088819.27	7275717.073	8712191.008	2750996.366	8009715.636	8179403.858	6891966.97	6303061.592	7963518.234	18250211.49	6597018.953	6339109.806	3290939.201	4947676.793	13829869.36	12303955.38	2876374	11483362.9	8675912.313	13432703.65	11170645.88	8638659	10833732.43	4327749.354	2065516.355	7203957.925	20121141	1905246	1086616	3710756.17	13496678	2297901.307	16849814	6078403	4318759.02	8877664
MetabT_664	0	LC	orotidine 5'-phosphate											27398.5808	29921.2145		63155.0908		25573.7958				39642.5256	216613.7302			45958.7921	31261.3404			73504.3069	42048.2916	39403.2419	103026.993	75261.1935	45733.3575		42120.3748	26335.4874	39605.5864				17259.0701		21746.3015
MetabT_665	0	LC	oxalic acid	418624.9689	357254.6038	352329.5586	278939.6233	376485.7186	422751.9077	289866.3017	582328.3541	483753.0924	571627.0561	625057.6387	462125.5932	945341.2647		1299632.517	1115206.948		459834.3192	1015502.804		1155171.148	857142.12			776015.7246	716589.6647	612724.452			930693.9795			729532.623	673747.7915		623595.5657		433643.0146	370662.8955	835880.3984
MetabT_666	0	LC	oxitryptan	166027.4185	117110.3537	119779.4079	98479.7867	133252.0356	119860.9242	114047.9075	136383.074	91498.0318	133903.2657			64179.1088																	51799.9061								153338.6355
MetabT_667	1	GC	p-acetamidophenyl-beta-D-glucuronide	57216.0998	449685.3457	472860.7648	371422.5461	451638.2236	355074.0564	384441.5843	309178.4506	306262.7037	271378.6854
MetabT_668	0	GC	palmitoleic acid	204238	225041	241739	294710	288883	236703	238237	211663	234181	324719	827790.6912	402299.4461	727228.001	456876.416	1451869	755258.0255	1250204.178	878486.9684	91957	110411	798042.5921	306025	306103	242991	65835	155816				47263	28137	75675		50207	53946	115896		37569			33989	27310	95247	56610	26858
MetabT_669	0	LC	pantothenic acid	62025.5564	59908	61574	47560	73960.6308	51450	82664	77883.3205	39056	61295.909	3336433.571	1363396.978	672556.678	1698855.582	1312484.425	2058738.938	1451522.074	1529873.459	858906.6279	1817280.63	1439644.096	2383091.099	1588511.752	1601041.602	665851.4747	875892.0288	871277.7483	1011053.245	1385229.948	342290.7797	947481.5118	772067.454	532453.3431	780127.1511	645197.5521	1669224.047	657244.9972	287772.5264	1092381.363	543940.039	1060968.926	193896.4751	851725.7308	801885.2942	838077.2937	528154.5467
MetabT_670	0	LC	paraxanthine	1376304.314	874233.9884	1040450.512	1228919.983	1098824.456	1243591.741	1074037.891	801118.6982	976523.4391	1124184.672																		307466.285								162413.5	140820.2605		126033.8712			108933.6908			162142.6154
MetabT_671	0	LC	phenylalanine	34473569.36	31935025.86	28163114.91	28946353.38	28925671.24	30277611.83	26221919.12	28309019.14	26599209.53	28170724.55	33336429.18	31477073.18	38937541.94	55553424.99	57388816.19	65936501.51	54364693.06	44339563.67	43979549.68	50992137.44	42916696.92	62870641.44	57687101.82	35296921.58	48173456.53	30860687.97	19273215.44	32579582.72	24840009.06	32425531.7	28266815.35	26609287.51	35404642.89	33323329.36	31288518.27	46738378.17	36483202.61	11417850.92	23687481.25	21733396.67	26352087.36	14891950.34	32313870.1	20657253.52	15266932.61	23662301.38
MetabT_672	0	GC	phosphate	56219036.25	118808879.5	150310383.9	156389527.4	166749999.5	156346339.7	160145678.4	157597320.8	161004070.7	167036545.5	265709109.5	252035096.8	256723596.8	363910198.2	371979151.8	476704080.3	326328071.7	354316070.5	371893810.1	416943120.9	478849107.7	397771238.8	402126349.8	226439699.9	262475489.6	271897013.8	99853315.72	118069811	140934306.1	227875376.3	174789909.2	203595484.7	185587145.4	284077086	411740718.6	405176860.9	111199711.6	99373199.43	156039342.7	81828741.56	128858041.6	137576034.4	155023575.6	179437870.4	259897279.4	127974750.2
MetabT_673	0	GC	phosphoenolpyruvate											88085		123759	42805	208568.4019	69072	67797		71475		195901	53960	93943		365432.2422	105795		76090.2633	34407	58789			147149	86035	646297.1935		108317	135627.2653	31351	45800		52679		43720	149875
MetabT_674	1	LC	phthalic acid	16013762.54	15657520.46	12231672.53	13221509.82	14218448.88	14123598.07	12739994.45	12886697.63	12899511.13	13258165.93
MetabT_675	0	LC	picolinic acid	87639.1172	108530.7114	133018.5778	115617.4326	130666.0575	156507.4446	134522.4023	126604.3167		88163.0387	122228.7972	260303.5256	295389.1059	164663.4224		133876.1415	177162.8939	127948.4331			50957.6735	237686.9357		109480.4868		175129.7311									150669.7892					111832.365					173570.7244
MetabT_676	0	GC	proline	2909304.767	3875684.441	8787024.736	8722499.75	5916299.603	5841373.685	4329719.219	5165649.823	5776225.793	4682938.977	28865311.96	38704101.04	42337028.27	57386597.52	66124128.74	61281250.38	51899689.65	59119610.96	71895819.29	92187698.8	108222478.8	46969701.18	45315286.47	20752060.99	34640391.37	32601743.85	9645258.122	26416019.85	22197992.99	30402857.08	22984600.77	29141013.58	22359539.65	26777781.46	31257239.33	40689124.76	29478620.79	8607690.133	10964486.38	14618168.36	24246092.9	10560823.07	27350065.95	19413951.88	10842354.29	18771668.33
MetabT_677	0	GC	putrescine											1030156.917	972826.5293	107988	119803	238957	207115	93363	656425.886	965398.4914		112900	196956	144113	151472	2510255.573	1090759.572	1895297.58	2868728.247	1543041.043	1759308.185	2893809.817	2510193.083	2237822.735	2189247.71	939170.3109	1430953.529	42707791.33	520987.1586	261021.6914	348786.491	10244980.78	881776.8841	38847959.59	4102706.654	268584.6392	28583573.47
MetabT_678	0	LC	pyridoxamine phosphate		67547.1265	49630.3227				37927.8376		57334.2703	37652.6672	49539.733	69089.2091	75498.8815	49466.9776	63831.7077		53743.8311	72722.2354		80496.6896		143902.7891	95032.0053	76280.6525			126623.5384	169071.0324	147256.3229		64422.5252	148750.7665	80683.5802	73062.2939	64167.9075	92802.1554	170468.8629	45196.3216	108137.3022	111158.7878	183213.9627		218583.0602	104436.4667	80824.8191	206427.2895
MetabT_679	0	GC	pyrophosphate	682540.8084	2493401.341	1940929.022	1604325.466	2565768.454	1877502.874	3037357.909	2226800.394	2348253.282	1377902.386	399787.9685	499203.5113	270188.5623	641767.2865	1391492.782	835516.029	798309.8288	1368922.929	374965.7651	8501	1131472.207	1025136.617	1762813.127	765417.2768	589559.5886	629380.5104	533280.2342	170648.8692	120845.7903	312318.2368	258211.6251	164094.735	788934.3186	165767.7632	1025310.354	652521.181	60224.659	1073357.543	383800.6519	412899.0557	49400.8265	482459.6165	144908.9323	184777.1797	473997.0073	83719.6232
MetabT_680	0	LC	quinolinic acid											379598.0321		272015.9919	262606.6156	230790.7361	236683.7197		373649.8063	562689.4915	623069.9127	642560.0082	514826.4238	435243.2088	124864.7575	192125.4849	226050.4263				319966.3384	259811.5182	269223.4911	234126.7207								373993.1483		234613.2328	241342.8441		200002.7461
MetabT_681	0	LC	riboflavine	52517.047		75314.2514	51185.9199			62887.6785		46479.5081	44962.0085	437081.3389	229878.0134	306962.4801	499696.0746	342850.1352	473221.1393	359194.7141	255611.8808	363893.9926	188340.5685	209726.8257	332575.4783	281737.3083	400597.8966	270490.5618	147425.4894	70347.2069	155252.521	313607.7812	164644.3987	200796.4834	143649.57	101656.6103	140249.5523	146629.853	282153.2535	100119.381	74409.9678	102656.6815	175334.5716	254567.7901	55316.2275	94858.3439	146245.618	83936.1877	59672.2721
MetabT_40	0	LC	S-(5'-adenosyl)-L-methionine					94482.3645				162121.9361			159904.411		51662.3882		75286.7937	76686.1511	83082.1284	158599.0814	226584.0503	178227.3334	160166.7949	108097.3049	102887.7495			62706.4108		88078.8548		89289.329					56927.0226			68493.5242					45486.887
MetabT_41	0	LC	S-adenosyl-l-homocysteine											92892.1499	1052666.524	177943.2654	651023.2247	955642.0072	740344.6387	567006.6992	1124866.774	1622962.802	650687.5218	1490664.887	2082582.551	747491.8251	887714.3534	646491.6658	554044.2624	442186.1371	723492.4619	573037.5881	766163.7268	1033050.521	1074578.832	439330.2564	623229.4211	1037106.386	1247538.038	564275.3667	247227.3119	662764.021	287401.2442	716507.0567	583491.8554	1061588.809	728406.8698	421867.03	697335.1669
MetabT_682	1	GC	salicylic acid	4160648.535	7223318.087	7138331.445	7765408.472	7912353.367	7524007.811	7824384.354	7203096.374	7625904.078	7370931.936
MetabT_683	0	GC	sarcosine											265420		319154		2513966.229	846211	924046	475011		401029	2159396.67	547603	316378	179764		97759					131439		75489	110327	74603
MetabT_684	0	GC	serine	1253665.092	1782978.325	2948412.614	3305747.75	2990991.636	2199191.232	1749603.033	1924961.569	2240122.077	1813482.287	23273904.36	17802384.62	18202904.55	35228786.18	42190420.11	27367929.29	27240133.54	18891026.83	31885468.84	27258734.18	19872959.69	18324029	22509904.77	18900192.02	40922105.12	32366448.81	10067171.23	28339987.23	23653089.92	30089580.2	25821088.02	23559320.02	25604604.25	23421324.6	23216011.4	37338479.49	35022384.13	7885065.417	11206346.33	14539670.98	22704196.86	12321389.66	35913379.89	17479451.99	13664924.42	20167256.12
MetabT_685	0	GC	sn-Glycerol 3-phosphate	444169.2168	2143624.94	2646335.555	2510887.216	2021989.956	2030549.107	2246569.826	1964386.471	2133001.792	2277208.424	6157352.463	2543277.357	2629588.787	2631985.166	2500558.242	11728405.42	5012648.982	1522966.478	2657529.57	7502199.447	47493377.73	13179000.8	9047861.87	14763272.06	2042623.565	2076887.62	328218.3246	1222344.537	3294305.057	1598386.82	2215955.98	1372797.422	1695299.63	4112429.842	1695850.021	2464624.685	1063044.528	395142.0674	1127132.806	566892.0847	995661.3824	506482.642	1071336.905	963973.2161	1144720.201	1627178.442
MetabT_686	0	GC	sorbitol											500446.3933	463174.0619	312062	98785	2934883.546		146524	508674.7991	312352.1124		143528	176100	152869	1218067.39			37514			49400		82685		217226.7773	70983				77106		119341	21854	226327	229358
MetabT_687	0	GC	spermidine											183862	70563													355495.2546	123393	531008.6572	785641.6925	522837.6962	123600	1290361.577	194632	113646	378128		231340	2040411.315		86657.9425		2252179.486		3425166.044	366160.5818	88714	1813067.652
MetabT_688	0	GC	spermine											283767.9563	66997		69337	56875					212918.9863					635038.2571	154051.9996	2716471.951	1825640.947	1438664.975	202699	2295937.139	1413969.622	247532.9531	780930.792	66339	298423.3561	4610982.882	184924.7307	750380.9988	550347.6954	7927384.351	140379	7103850.382	9867988	1112605.31	11482582.22
MetabT_689	0	LC	suberic acid												115261.9568			70273.9508	137132.5224			50643.4007		85565.1925	79730.1166		44840.4157					76208.2369
MetabT_690	0	GC	succinate	103329	324943.6591	363793	384445.6509	403351	401418.5563	376352.7223	295977	356727.4867	386978.7548	438912	108621	274664.3952		42972	254267		44525	90248.0965	108112	62778.1743	319992.9182	151491.4417	526100.6347	84491		83322		51521		185145	249823.9247	104506	51158	143441.6843		236492	38544.8199	229439		628647		706634	153511	58833	853312.1845
MetabT_691	0	GC	sucrose/maltose	32743	105119.746	163523.8928	106996	168732.82	172723.9328	140587.7476	127216.4114	37698	178781		93833.6037	88667.6244	106654	2594684.629	68031	106138.0881	91582.4046	56033.4122	108997.5362	271483.4072	59116.5832	90637.8949		58810.4936	79657				52841.8596		31678	41334	28684	36398.2684	45639.5089	51438.5697	109478.3413		61520	43325.1885	101959.6331	34965	38829	42912
MetabT_692	0	LC	tartaric acid	20199.7979		16286.8252	37987.0875	27230.3686	20195.46		17494.0878				32181.7089	33820.3371	22828.8371	32505.2317	37107.1908		43835.0325	110938.1974		89069.1732				21514.7332	22488.5683		78749.9453												79578.9315			31983.5254
MetabT_693	0	LC	taurine											389985.0281	141698.5857	47418.1182	345347.5493	211428.6284	156682.8213	270585.5559	831521.3423	121686.1721	206278.5393	241662.3958	164759.1743	234064.5922	391653.585	504801.6861	370239.2745	401357.4204	741466.2867	170172.8698	424789.2552	699948.8408	448944.6033	433980.199	404067.2492	378748.0234	526815.6329	584293.9141	571195.2962	460243.2585	388902.6614	589320.2994	624254.7121	566405.264	711583.4818	985955.4613	639465.5715
MetabT_694	0	GC	tetradecanoic acid	381168	434556	466756	530347	492888	446576	478384	472501	484868	536459	1433386.925	1101722.382	2259118.558	1066721.31	2380620.62	2621676.883	2042942.317	1126375.194	637165.6196	480824.4924	2151091.96	967795.8803	1811753.601	545118.4052	303080.9832	187288	129233	156090	328454.6336	210807	201583	263831.8159	289592.2226	187497	375086.8017	465558.9743	165980	123806	131086	176936	250885.7966	118486	201187	166297	110035	142790
MetabT_695	0	GC	threonine	519017.4229	777389.1717	1513354.016	1425653.366	1331648.763	926855.4881	735997.9215	766402.9014	862526.6396	747196.1965	6803468.988	7429954.014	6029748.546	10925133.43	13893177.28	12552370.94	10439454.35	10220424.53	13984513.48	16104199.57	8628140.678	8455946.92	9124177.708	5711641.585	9306483.176	7751554.986	2812776.532	8008888.339	5874927.919	9232183.045	7822492.939	6838709.575	5789238.531	7402421.074	9608931.828	11077020.23	8363736.461	2115405.148	3108518.417	4008969.01	6663813.358	4053370.67	9035918.482	4674594.307	3428227.165	5611376.604
MetabT_696	0	GC	thymine											50798	56426	367857.5937	95206.3107	39603	128758.9112	142971.9083	199898.5379	365866.9171	45648	188144.1441		68829	63275
MetabT_697	0	LC	thyroxine	78558.3076	52015.8815	48579.7431	62514.9966	47441.7754	74484.9495	41182.6675	69075.5495	59272.2977	54039.1773								23687.4901				29211.2987		51154.1826	45357.4207		84733.7374				22532.4113	64881.732	20875.174	174645.6448		20442.1554	46524.9955			61543.1682	35776.046			104961.8287	42909.1545	305078.0603
MetabT_698	0	LC	topiramate											958505.7152	1143086.591	1201583.363	1349789.109	103990.5983	1559115.094	2210503.491	460461.3103	154521.4666	162345.6201	756872.3956	1145408.365	870886.5984	1505997.42	898115.805	176704.4941	123760.7941	128339.5	455194.9819	500976.2579	757807.1252	328248.0618	636571.3911	45207.1099		46536.3181				313849.3829	476599.7451	60983.9264	145584.366	118467.3303	381108.4763	195997.1978
MetabT_699	0	LC	trans-2,3,4-trimethoxycinnamic acid	148152.4045	194088.3069	227738.9429	282158.8719	234304.9989	175878.4158	196630.2831	235879.8982	206473.1107	241046.4596
MetabT_700	0	GC	trans-4-hydroxyproline	436057.8037	975197.4706	1599523.471	1713660.322	1312440.1	1151832.41	1149156.638	1089105.228	1090747.707	1083375.582	2921828	2681750.46	2066895.214	1314796	6875387.174	3536286.255	2664512.21	2018459.731	7795052.108	6547541.331	7245593.975	2044518.218	1778915.319		2524328.974	1694011	633769.7223	1862664	984142		2668069.782	1127363	1750431		4226079	3650565.059	1264046	627720	1373379	623324		1293215.57	2067064.128	779002	2466533.147	2033125.624
MetabT_701	0	LC	tryptophan	30907973.53	27944215.78	29630110.09	31319483	29676570.48	31865109.36	30100005.06	29298233.05	26099269.13	29419368.16	11451229.41	11953904.8	14960927.46	19716654.83	18581477.21	20342855.5	16997462	13496617	16613452.32	19313770.97	20914945.59	15535049.64	6564697	10584787.54	12160446	7601598.986	6284475	10643082.62	9347249.537	9863604.61	10354067.2	8310782.269	8075522.122	8593994.916	10617078.14	16401504.15	9072073.609	3936280	6626551.157	6502870.212	9493393.389	4367272.43	9380440.094	8173086.887	4210569.533	10002810.18
MetabT_702	0	LC	tyrosine	17899425.64	15816848.51	14670703.34	15211590.53	14653718.6	14176885.72	13732598.26	13336108.17	13410953.02	14124479.18	15939706.18	14588814.32	18861813.26	27530316.2	29923532.86	33278255.19	24341192.54	18917868.85	23102502.56	24166086.16	20596745.62	27932137.85	28021232.54	13288194.46	27891947.22	18744799.59	9536780.047	21592016.81	13591837.14	18211594.09	14857867.39	15767412.38	19472345.3	19013018.32	14901397.14	25811395.3	21070238.09	6045585.119	9773566.736	11104690.4	13193480.3	7425790.859	21006043.32	10904616.25	7526413.281	12374835.26
MetabT_703	0	GC	uracil											5939746.926	2095852.536	8357925.324	5776658.203	4708201.755	6413286.043	6313388.529	3035097.652	7488742.454	4604926.651	10392825.79	2214985.542	2758689.044	4462211.49	1169271.113	789271.4638	271921.423	524783.4429	1801748.768	810799.8215	1325211.111	914549.8139	836383.9761	1053912.403	1809765.024	3143008.117	571206.7028	195773.5074	323554.1957	395918.8959	1545757.847	329427.4042	608273.4374	386557.3165	188155	623589.6475
MetabT_704	0	GC	urea	22007298.21	45519670.08	72785866.25	101591711.1	38525413.02	32920665.3	36861673.16	30664604.15	30766224.45	32417637.06	11857794.34	27547655.76	28686574.45	16816471.11	47478468.48	55906210.59	31003532.26	12389659.97	29585196.26	34543122.01	38671057.58	22401753.53	23130313.35	8082019.023	7475121.61	10980110.33	4699161.021	8902067.487	9072204.336	6116017.042	5954519.563	6626530.824	4222021.293	12342022.89	11684458.72	5878380.875	8478693.6	5675368.001	7640235.926	13110167.21	8742795.476	3886561.278	9178906.755	8088872.819	7312930.508	9852972.358
MetabT_705	0	LC	uric acid	2018157.011	1880800.21	1853626.85	2010501.993	1971280.452	1987565.694	1887242.775	1880215.442	1891266.172	1988679.473	796722.5316	322810.3148	1804931.642	845081.536	1160999.223	969511.2701	867892.2914	968864.1453	1350119.71	561200.7479	1491034.506	446216.5581	578986.6032	538541.0645	260077.4742	482683.4336	448956.8173	406760.8587	118804	242005.6496	254747.3834	300240.6332	238915.9241	319816.3989	353615.1419	464901.0647	308449.5729	328839.6077	310558.1357	545580.4284	304097.534	217290.7117	316938.4629	337012.7947	478992.0896	326728.7892
MetabT_706	0	LC	uridine	178654.6917	159215.5473	161134.8577	170276.2062	152938.8942	156923.0953	161823.758	163573.8151	161708.3419	162251.3644	2968240.793	5489178.467	1978027.113	5484450.652	4651821.845	5347108.454	2181836.38	2220422.18	2504536.026	4581696.473	3166449.895	5868441.109	4476591.634	3863977.046	7936178.4	7857225.092	1726714.496	5563881.877	6851280.351	6927508.553	7252785.694	5415794.974	5629444.109	6367609.646	10389525.83	9923157.009	5545423.665	2684349.348	4193542.23	3555355.172	3969118.67	3775405.633	4596283.427	3426089.85	4054945.873	3865751.888
MetabT_707	0	LC	uridine diphosphate-N-acetylmuraminic acid											31293.0362			100378.4891				52826.2774			18133.1677	283254.4053	98925.8129		64631	17543								17695
MetabT_708	0	GC	valine	2883493.523	4667580.319	8145432.974	8473902.2	6544778.928	4653158.675	3790097.474	4529682.957	5215375.625	4104853.482	16301562.05	14721919.9	19466208.92	29801631.33	31500597.05	30583430.73	28118756.57	22346136.76	27054278.16	25056661.36	25672021.81	23377832.08	24113226.37	16227480.35	19684477.3	18872168.88	6839680.41	17085178.48	14494399.47	14852931.25	13657209.27	14216951.03	13091909.8	14890578.23	14764474.27	22271185.31	17784008.78	6406050.532	7996406.94	10936265.58	14816001.89	5873906.294	16122452.42	11047642.41	7911921.838	13034590.77
MetabT_42	0	LC	X-1063	2890024.307	1751164.626	1907212.378	1796031.873	1808377.256	2024729.432	1427136.209	1809976.523	1630048.171	1651167.67	85527	42826			74232		119963.7923	110512				83664	150443		254404.3623	72555.999	71781.6631	114643					170954	941037.7036		57493			63007	294867.5531		31918.7728
MetabT_43	0	LC	X-1065	1326596.476	964413.7763	800668.159	898274.5061	1089132.646	1075295.097	1007386.876	1042227.808	935933.5033	1073310.406										96486.7473					294061.5414																	31685.9588
MetabT_44	0	LC	X-1069 - possible dehydroepiandrosterone sulfate	3486055.028	3645479.561	3384724.971	3628944.841	3107378.27	4131186.475	3732385.35	3823184.774	3686339.57	4164576.136					65509.4454		38573.0571		45597.0967	25215.5471					106180.0091	45545.5159	245004.0954	74069.5875	382518.2181			82420.5221	191518.5941	57449.1388	32110.7041	126536.4551	212645.4501	51637.5392	49512.2542	51811.2864	45956.1711	230910.5879	135951.655	91777.117	23320.5552	73770.9376
MetabT_45	0	LC	X-1070	1339022.851	1226531.237	1156879.584	1209580.03	1048919.281	1267315.797	1099686.715	1057523.248	987765.798	942441.1346						29710.745							55056.6145		61821.6381	33493.1199			50231.0639				83193.1335	49381.6943
MetabT_46	0	LC	X-1085 - possible isolobinine or 4-aminoestra-1,3,5(10)-triene-3	365178.3542	691004.5283	695287.8576	518770.8115	569483.4053	1489530.767	1420406.1	1040259.623	1214687.111	1027806.897	103331.134	67492.6544	264863.2084	277003.4413	377950.1592	229358.0205	169109.1407	336187.0289	1630951.776	887453.0884	822695.5229	880767.125	812941.2916	543415.2882	181852.1789	510803.565	116732.9304	279500.4187	272014.3875	66212.4589	619490.3299	470833.5808	1064031.623	607779.8687	860050.1158	1326297.827	303489.2049	92954.0924	357928.6275	241478.4881	262587.2461	165505.3391	264834.514	297831.055	276783.4637	455647.0664
MetabT_47	0	LC	X-1086	596245.4254	554355.4287	410406.1077	589850.5326	404848.3679	765153.6565	1445460.51	459128.6533	1114212.748	847837.2387								242959.2877	128575.1438	103509.2518		1012152.544	695556.5164	1611166.942	146625.6225							92584.5972								74395.2332					145759.4409
MetabT_48	0	LC	X-1088 - possible androsterone sulfate	424727.0913	364632.8132	466452.2272	559346.3007	477401.6942	551449.0602	539703.917	510341.9172	548299.0417	615248.1517			85480.7801	54232.4572		86635.169		34245.6036	75422.6869	30061.1451				62252.3255	85025.8767		59866.4391		214240.7844	69658.9236		47653.8545	101183.6433	26286.4369		38363.9371	22379.1747			47794.811	62224.9954			66309.3425	65005.7372	26134.9092
MetabT_49	1	LC	X-1089	213503.1081	226388.6949	97130.5101	147215.8869	164942.0201	269369.6106	158059.853		247877.8066	189116.9531
MetabT_50	0	LC	X-1101	2512543.091	2298691.374	1800811.943	1821694.646	1936592.57	1659913.347	1924110.846	2071045.483	1512112.482	2050452.386	106578.2363			42868.553					54587.1423									62500.3335									59902.3386			117572.0229	54218.8366	25852.521
MetabT_51	0	LC	X-1104	140894.7185	123063.8385	163741.0352	183746.6152	167168.3015	112856.8527	178585.8178	155229.8055	200327.9926	150381.3378	65527.6669	61726.3185	83089.113	49307.9733	50847.1123		100308.6669	35265.9163	118346.1628	20821.1534					45828.6516	76270.1056	64587.7386	87192.9903	58569.1875	87302.8724	84723.063	23065.5047	25587.3669	150102.0536			102393.5787	64140.6524		117620.0503	167268.583	69192.358	105820.5064	88169.5699	101556.244	114663.3569
MetabT_52	1	LC	X-1105	453870.2364	401546.3923	372133.3294	401532.617	412761.2551	444514.3425	408837.7219	400679.8665	384829.4606	436723
MetabT_53	0	LC	X-1110	93086.1394	133002.3954	178069.5347	200342.5057	195995.5858	165738.0683	159288.3404	187065.2939	178793.9505	215547.4036											28340.7509													41390.5837
MetabT_54	0	LC	X-1111 - possible methylnitronitrosoguanidine or ethyl thiocarba	1084078.618	545599.8945	384040.6884	296358.4829	604396.4425	813276.6726	729718.7588	875265.5898	732309.3189	591804.6028	14380483.57	7925388.531	6935175.502	14527256.09	14715078.72	25727108.9	4238987.481	7676476.708	5644692.134	15668953.97	15539772.38	13074848.45	12292062.49	10681570.23	23270900.63	16191253.08	8299441.632	12476514.79	10678741.08	19104381.15	8754250.881	16086831.39	10962849.68	16162552.82	19810068.75	17723787.41	14054581.76	3313158.509	9037726.883	5081663.231	10366449.46	5172502.841	11476222.27	5925508.293	4849360.763	6607297.636
MetabT_55	1	LC	X-1112	168539.2214	215462.7885	224372.3709	179231.6431	147369.9228	188791.6712	226117.927	236577.2374	179608.154	130138.1397
MetabT_56	0	LC	X-1114	1459223.838	1401061.048	1444566.736	1517553.421	1363414.28	1772200.924	1330446.715	1346153.607	1004897.269	1043480.855	22212003.23	23568482.9	16557220.46	31016296.86	15760272.82	35533139.41	18436990.8	10459281.09	17836362.8	21822629.42	40548115.34	26337057.05	24685136.45	21302752.56	19352282.69	18182267.24	7057013.994	14961171.34	10597825.89	18403689.21	17563714.35	19634143.59	14921468.79	16997627.85	21720149.64	22776716.34	13745112.05	7952883.912	11921182.21	11153381.39	13881334.11	8908505.735	13950874.19	13172460.99	10231891.05	10417016.72
MetabT_57	0	LC	X-1121	149329	349464	429945.7587	528612.6684	337598.5707	294723	366106.2549	386720	351532	534835.7154			42494.9239						86203.851		88075.8769	55090.4504																						56589.0377
MetabT_58	1	LC	X-1122	435677.9847	338363.3128	336374.5341	341194.2609	337097.0105	355061.3702	405699.5497	408807.7785	418598.2428	488307.3974
MetabT_59	1	LC	X-1125	309065.2159	314111.3966	278633.5367	223005.4968	254637.7181	212880.826	252783.1546	231015.4197	236950.5141	261501.7109
MetabT_60	1	LC	X-1126	152517.8405	113950.4286	124093.3112	124001.8423	132865.6	119477.4146	106326.8273	136654.7271	102036.5093	121986.7011
MetabT_61	0	LC	X-1127	479436.6392	437213.9512	381875.4198	431700.6369	430031.6866	455148.5324	386701.7762	401873.6559	327472.7194	424600.7301					60238.2986					139434.8034
MetabT_62	1	LC	X-1128	153803	140599	182401	117511	133188.3335	148437	118531	121634.6337	135662	135002.8326
MetabT_63	0	LC	X-1129	110134.3698	92936.4872	100185.5236	78197.1607	83807.2275	85499.2935	75230.438	93189.0818	65340.5772	86277.8374															108658.8607			266792.6266			80862.1636			80118.7262	113464.3539		114483.9864		228074.9167		99031.7381			79325.07
MetabT_64	0	LC	X-1142 - possible 5-hydroxypentanoate or beta-hydroxyisovaleric	524187.6348	458517.4035	442468.993	456629.3912	490165.5234	449288.399	467280.4744	466943.453	294736.6818	416476.5607	66738.1505	232814.2347	794105.3112	441649.8149	202133	498932.0088	290317	515324.2015	220188.331	473258.2245	4220313.785	417754.1343	482548.8673	78381.3617	93447	341089.6763	83509	127810	60999	161820	94844	87309	104733	120968.2679	94215	170032	145801.2206	199354	132432	88478	92655	91449	154159	120442	68483.3257	124412
MetabT_65	0	LC	X-1183	532404.6819	436820.0033	432477.0525	489715.6669	399011.5402	477249.5812	608903.0429	658185.6293	370313.6596	479653.0823	625663.9042	181875.1765	154422.4989	838974.9193	336630.6058		452831.6665	171976.5092	70500.5416	57045.3538		450874.2805	527525.643		822825.3241			388542.8514		306258.8811	53971.0968	190048.7495	354115.2061	1120423.999		145134.2539		111589.5459		1281926.165		81977.9411			53187.4481	159990.9451
MetabT_66	0	LC	X-1186	239162.7022	523600.3095	477240.6111	347226.6011	774761.2584	560709.3243	31540.9532	191153.3898	519470.4015	286785.1117		82336.2265		38836.5607	52556.6171	104172.3608				34936.476	23889.982			24193.0431		36081.5186	241156.7771	262373.2212	132816.1917	167273.7528	282453.0966	43100.1015		537040.935	646281.7132	226823.4029	130378.1291	14222.7504	1540783.39		1697119.458	304165.8086	134555.439	381451.0303	18988.7671	515796.1195
MetabT_67	0	LC	X-1187	484941.5193	298631.7602	443902.0384	359504.566	466265.121	362931.5443	292142.1142	381745.8414	356931.2421	351572.8455	28320.4309			48169.869	39481.5994	56960.7105	18311.6622	44926.2945				65174.3435	86539.0116		133090.5594		97490.0258	44030.3583		43702.6738	47443.6186	65974.9067	65823.4771	17074.9216			29312.669		33770.9805	91981.3778				62041.5503		40430.9352
MetabT_68	0	LC	X-1190	458231.3342	426452.2894	413715.1256	411207.2358	472113.1429	333856.1117	398041.7436	688564.139	622767.6702	367972.8793							18798.1405				34227.046	31833.9347				20559.8695							20736.2457		23772.8355	14197.9717
MetabT_69	0	LC	X-1202	1576016.108	1861481.517	2126467.084	1087061.027	901055.5286	938770.7532	977942.3114	857672.5735	719880.8213	1015170.249					65834.4643	68204.2431								49853.9637	95987.1092			30328.674		34105.0615			62524.4122
MetabT_70	0	LC	X-1203 - HXGXA in MTRX	5570549.494	4707810.983	4356975.622	4559883.848	4817028.896	4400773.786	4252319.08	4478710.547	4093184.961	4235237.874				53190											67940.7962		20358	34407.4748					83471.6147	101804.3373	60152	29140	43877.7445
MetabT_71	0	LC	X-1204	235690.4708	461164.0589	415005.7998	691888.2382	848309.3827	619320.9424	540591.6666	723445.669		349034.9383																	25006.243										39554.7017
MetabT_72	0	LC	X-1205 - possible 9(S)-HpODE	775619.9377	601825.9941	1113353.892	1019670.278	928024.3688	1384732.311	1041436.697	1505938.354	905442.1135	1027651.238			51950.1271						58993.0791														55021.5435	48166.9154	37574.5017
MetabT_73	0	LC	X-1206 - possible methyltestosterone and others	2040061.933	2044492.829	2530547.067	2703011.333	1874884.565	1288690.845	2402252.909	2221125.735	1820396.982	1596620.501					113544.5963				148223.3048																		78642.3471				57595.7937
MetabT_74	0	LC	X-1209	786911.1052	673028.3389	553710.4087	668504.7555	656864.2183	619854.381	592986.3477	588719.9937	568619.8348	576041.231					64843.94										151080.391															45477.8689
MetabT_75	0	LC	X-1211 - possible IHWESASLLR	10986303.92	15992339.09	4690652.781	9144560.317	8901835.996	7877361.681	13129521.01	16345861.2	6928389.22	15789044.75	20755.497																50943.1544										30216.4776					38335.4826	28760.2349	19739.5401	35501.2428	25555.7403
MetabT_76	0	LC	X-1213	1839170.767	1621626.448	1480849.8	1663765.479	1449941.014	1582852.075	1560354.282	1575391.718	1473534.31	1768364.193	66075.8008						92760.9937																				40512.6774
MetabT_77	0	LC	X-1216	948792.8947	857986.9749	907671.6611	847747.4903	911335.618	1004048.616	845448.373	107978.6233	191180.3307	790395.7436	922313.0769	267596.9722	188862.4894	218600.1682	696613.6809	719120.1344	323163.2388	143473.167	204054.6106	365063.0474	300758.3279	213139.1735	267347.8653	173132.3791	242212.2285	246118.5289	65520.9331	101914.2	863158.1359	262525.3437	151394.6004	131107.5688	275010.1666	102531.3143	167062.2174	294127.344	202000.8639	186596.6698	75173.0164	96036.6412	585380.2864	102483.0411	165969.0174	104580.4269	77121.6948	138341.1812
MetabT_78	1	LC	X-1221 - possible phthalate	249341.2863	303167.7523	312540.0813	383001.216	320380.9048	441915.8496	383160.4171	383936.2446	388405.853	417021.3372
MetabT_79	1	LC	X-1242	372067.5977	218889.5083	295728.334	228694.7208	319537.2568	261862.5925	277698.3081	268439.8728	285608.931	291920.9603
MetabT_80	0	LC	X-1248 - possible avermectin aglycone	693800.4818	634886.4614	554267.5678	672107.5306	597568.1041	563789.2442	629592.1257	609385.3157	538138.3039	607972.1061		61108.0117		73279.0042	76201.8617	160774.858	83523.9737		39683.5069	89333.3215		77625.3974	60176.7144			56078.8806	31554.2766	103739.1598		140182.544	59321.2117	80553.9871	132126.1676	141763.4817	90588.4375	180503.1549	134431.7395	38119.4437		86608.0627	112042.8313	107473.5522		37817.7716		49493.21
MetabT_81	0	LC	X-1252 - peptide	3818661.866	3239833.267	3300670.461	3564189.026	3185209.708	3359672.858	3237583.376	3217978.429	2839547.76	3174149.681				142439		189094		65964	230637.5156		431552	125813	179202		67792.2103						77398										95548					91626.2515
MetabT_82	1	LC	X-1264	496039.015	442938.9945	479114.8456	426655	520120.6098	571721.1184	473894.275	546533.963	455680.718	544505.9519
MetabT_83	1	LC	X-1265	248820.6692	360012.2666	598376.0822	536680.1566	312798.9435	562962.5407	461102.8472	494968.1937	438456.1733	474088.4132
MetabT_84	0	LC	X-1282	207508.3164	253590.7946	343757.4317	267715.2533	184035.8039	287742.1728	263571.346	127866.7482	176510.4007	247935.7426									111292.4044									72497.7859
MetabT_85	0	LC	X-1286	163503	141657.1743	178166.7113	115303.2057	104267.0619	438034.2347	433406.6607	508403.7302	493834.7647	589929.9259		88214	105282	84287	77476	107929	81187	141908.5482	237755.4746	178319.4288	186981.0458	192306.0319	164333	133566.6615	70422	65480	90949	114835	88849	96250	172082.681	140067.9547	329258.1312	220034.1628	135218	117177.4713	83621	128167	63749	119520	93764	140973.9805	96188	80230	190319.4704	226344.3131
MetabT_86	1	LC	X-1287	456818.8091	880046.5263	730898.8077	665530.8193	790687.7864	683194.4499	645071.9463	712702.4203	814782.0522	858260.8761
MetabT_87	0	LC	X-1288	31209.0089	39685.6425	57057.5932	47828.3523	57900.6218	48261.5152	50211.0534	51161.3024	52288.7208	49038.1297	758576.0965	339321.0793	284877.0523	367355.1893		810963.2371	587605.5197	195237.7597	218009.8991	877831.1704	1296527.328	1042169.52	921173.2428	2067230.27	282578.3502	173215.5561	120358.8693			281374.3946	434442.5432		284851.4909	476379.5693		320712.2288	219568.8851		271496.2614	119604.6615	276205.6099	113903.5084	286616.4155	254499.2514	124729.527	383371.7834
MetabT_88	0	LC	X-1289	205557.3088	124048.6444	140744.8838	135977.8876	124622.0957	163655.827	129047.9182	60656.7684	298491.3809	94678.3365	30167.0163			192456.3393		97821.5413		38473.1281		59217.6843	299498.0429	117508.7203				128797.587	310798.0779	83585.9939				237333.2512			58095.405	87908.0921	52660.3744					321983.8034	70246.2645	54925.6905		195554.6492
MetabT_89	0	LC	X-1303 - possible SHAXQXNNR	154706.6195	163529.7574	97126.7363	81908.8646		125827.3875	107503.964	135109.7069	111537.2285	132992.121					29943.534			29153.9447									41866.1402		33899.9492		16981.0486		41481.5154	87116.6552	42057.5937	61090.0807	40452.323	32689.922				50875.9895			24458.039
MetabT_90	1	LC	X-1305	69445.4666	87841.4973	87310.58	91863.9467	72977.5524	86102.1385	126889.1793	99702.7861	138802.6419	79562.3664
MetabT_91	0	LC	X-1306															48218.0397			49674.3277				28312.6887				18252.657
MetabT_92	1	LC	X-1307	171391.1462	333958.4541	292891.2022	368917.6546	310966.0048	397564.5165	416468.4222	336360.9756	352140.3139	339036.3505
MetabT_93	0	LC	X-1323 - possible p-cresol sulfate	11949356.94	9706768.679	8657421.64	8608612.134	8428468.905	9221920.663	8017145.464	7053739.682	7464529.827	8423051.348	1893868.591	3853398.548	739100.6607	2432034.826	69657.1824		2564874.733	922384.1211	2202313.059	1307366.289	3165756.135	3118745.499	3633006.246	363955.3712	116790.3844	525658.1592	519993.7653	724460.9545	375593.8687	344037.5325	131676.7284	657948.8167	140446.7794	236774.1856	213082.3683	148494.6419	186821.8341	331022.9038	265177.219	2525029.152	483383.8122	337019.3186	161753.5176	578959.957	1046826.595	224843.5547
MetabT_94	0	LC	X-1327 - possible bilirubin		25135.6533	301928.1326	658331.3252	458167.2773		709193.9158	158252.1228	225437.7934	135231.4288	78663885.54	79031516.23	59557501.03	67336046.48	17194485.44	49860349.89	63549535.42	62877407.8	23306698.1	45216791.29	60311387.72	79207575.85	72342039.38	63049346.29	69421862.03	27613708.34	23938615.76	27784720.53	36153790	65907777.47	73675057.48	55282845.8	49421853.28	21461248.48	9303141.075	13415415.98	16161598.17	14874572.72	1883673.937	45428168.86	63690471	27462977.34	22999768.75		58084781.39	23230543.97
MetabT_95	0	LC	X-1329	251569.0036		247858.3001	133822.8533	232925.5972		166967.3075		138573.351	206579.0541		152565.6746	201920.3709	236597.705	189467.3928	306839.2718	173209.3301		196456.1943		223841.4	258189.3108	234286.4103												137971.0557
MetabT_96	0	LC	X-1330											78282.834	761440	433510.8138	870071	71912.011	710654	464755.5435	33608.9824	102665.9079	51579	388216	206259.3133	111530.5782	579065	229329	58916		29644	93031	301152	123689	118836.8533	184453							48764	103963.533				24332
MetabT_97	0	LC	X-1333	60293.9271	77164.5137	74646.2598	76413.3274	79344.5989	92438.8133	102467.5399	83974.9481	103886.029	110253.4508	376301.0295									650821.3746					578910.2027	296841.3772	84969.7124	441631.2307		359963.5816	306936.5063	389345.7587	519779.4564	322199.2023		352059.7911	679584.9914	48321.2975	85976.5299	243938.1047	249215.8022	91958.4178	301878.2288	92934.7117	102034.2818	226949.357
MetabT_98	1	LC	X-1338	24078.5865			23099.5421	23139.1487	37146.1203		22875.6118	33205.2532	28180.1142
MetabT_99	0	LC	X-1342 - possible phenylacetylglutamine or formyl-N-acetyl-5-met	1243897.592	1113468.451	1226754.102	1185587.105	1186914.108	1174877.978	1286000.176	1130088.794	961425.4999	1107180.403	862327.8957	1904375.3	393734.9797	417191.2926	56562.1748	212751.4393	698431.9034	407256.5538	1876492.727	378201.5811	770142.0827	1710721.479	1554092.431	310909.1505	403743.6327	220355.2246	37114	555727.4542	132705.3738	111437.5189	198174	178830.4102	273499.3071	91725.3268	99962.8857	106180.1691	396378.8577	139676.3908	39157	1700385.895	193036	68205.166	52424	133106	134346.0461	112073.0285
MetabT_100	0	LC	X-1349 - possible N-acetyl-8-O-methyl-Neuraminic acid	481864.6831	561669.1826	502914.3135	510053.6786	300448.503	492365.846	314669.9649	182070.6077	289198.8068	434023.6396	1537236.349	60558.8057					81385.9877			2978852.955					3674506.608	1489290.914	2525030.474	5391370.804	2770668.815	2508310.048	3423767.547	4045633.687	1891415.629	2358218.962		4548722.317	6344723.975	1139268.623	1700421.077	1540308.936	4581400	997165.8687	7426780.245	2724409.393	1927050.534	4349383.563
MetabT_101	0	LC	X-1351	636017.579	878382.3885	755688.9254	899281.7029	909453.3694	444232.826	697810.9225	731313.9949	372517.6126	845715.9528		514183.3973	1040255.207	700720.5591	1714485.223	1639027.568	1092990.566	565386.5086	1007721.658	996481.6788	1034757.407	392362.7945	961250.8792	211706.2965	169899.5361	298998.8942	121235.223	256557.9788	187700.3024	133940.1537	154672.7953	174125.2842	199879.5478	334177.3132	309706.1844	177669.8239	201152.5902	76539.166	102212.5156	272915.8275	230592.6076	83780.8238	167220.2192	168251.923	200009.6182	202808.4665
MetabT_102	0	LC	X-1364														81110.5076					50204.0639
MetabT_103	0	LC	X-1370	184539.2289	192097.5042	297604.7108	306019.456	258794.4101	290364.2951	206595.1318	168331.8528	235351.4274	194537.1515																109426.803												79509.982
MetabT_104	1	LC	X-1380	321644	366777.06	428177	373470.6278	212229	414695.4297	373962	616148.2827	393012	481183
MetabT_105	1	LC	X-1383 - possible salicyluric glucuronide	1236880.865	1070730.358	1057571.863	1118129.925	1015730.21	1084968.881	998935.9567	1084224.884	886545.8693	1071871.813
MetabT_106	1	LC	X-1387	249607.4926	198817.2571	177693.5876	203718.3662	217219.8131	213304.5386	190551.6349	198062.03	174650.2725	230036.532
MetabT_107	0	LC	X-1392											3157998.642	3726160.31	3871225.982	4007990.869	805890.9475	3834228.065	6278468.104	1548432.766		933585.2579	2377648.572	3131711.542	3036153.695	4111492.554	2189276.994	510241.7544	705165.1003	366935.8356	1171998.543	2589922.967	2250491.496	1116170.68	1578024.063	417401.971	109908.3986	226182.3483	231433.8555	399752.4698		1005270.228	1792271.842	530474.7755	316004.5474	395741.656	1121409.053	420022.3699
MetabT_108	0	LC	X-1394 - possible Losartan			40160						14976.458		4640899.694	6647306.863	6674372	4375339.62	1144873.884	4074849.5	4097917.693	4110609.103	920092.0737	2396206.45	3816548.045	4567997.544	5072195	4353193.14	5563273.972	595833.0374	1248941.258	1043522.415	2350880.765	2479639.703	3909820.303	2198600.418	2362363.407		82910.0405	655245.8708	535131.1007	592270.6025	94324.3178	2414442.686	2926641.088	1454800.488	820048.5376	535002.7914	2601969.787	835987
MetabT_109	0	LC	X-1396 - possible Irbesartan																				54054.5397				40329.1027
MetabT_110	0	LC	X-1455																			699684.3113	224970.1842											54326.9823						789279.3734				257918.7574		913456.0398			1208873.888
MetabT_111	0	LC	X-1457											599543.1706	321901.255	824218.7084	418696.9983	683946.6758	719790.6649	185360.7008	841561.8374	910447.6369	863682.2763	556383.0996	1542792.13	1500348.127	65527.8265	531934.3752	164144.137	287643.6651	277413.2649	515815.6353	168452.8446	315373.8046	329107.982	418165.129	339757.6663	172582.5974	405691.8494	611146.2491	262805.5748	166013.139	78837.6763	1845430.082	230760.8162	761279.5978	357678.3499	250378.0341	768703.1141
MetabT_112	0	LC	X-1464 - possible oxidized glutathione															751387.7206
MetabT_113	0	LC	X-1465	102306.7974	86061.5005	122995.5906	106441.6123	118564.357	114171.1034	106324.9465	144291.1614	134546.1886	162863.769	142855	142675	112775.4236	272406.2369	547252.1572	369227	546529.3654	201274.4271	309018.9694	185718.4973	727506.152	192084.2985	115850.383	295493.6655	336493	145927.8702		69499.7005		120496.7302	58500.7241		139391	142853.132	173648	231269.5016				83167.9344			72554	91801.8326	77577.5717	52523.7288
MetabT_114	0	LC	X-1466	16559.8995							21129.1523		16485.868						90017.0842
MetabT_115	0	LC	X-1496											580323.5878	687065.749	1220687.298	543777.1375	527439.4938	556856.2601	471003.5367	411534.1157	357244.2869	364920.0661	482858.2603	579510.9485	637330.0995	489840.1153	447022.1262	441809.5752	730789.596	204140.5557	402635.9541	599808.5948	220782.9424	215799.7119	524844.1208	401723.2852	427423.3849	260991.7182	338427.3335	629092.0267	599475.9608	478294.6143	202068.1072	590100.1113	315504.193	474283.0631	534758.3956	242278.491
MetabT_116	0	LC	X-1497											164527.0565	150444.6784		190511.844	283126.0138	171160.8081	84926.6422	683604.0208	642943.2302	1796255.85	1045577.46	1299924.573	963466.4631	1135551.152	324341.0627		315375.4756	407626.8285	366489.5372	154532.7699	1135277.789	1678617.259	1010976.745	1133119.418	1265888.374	1155156.755	422905.8674	417648.9771	644528.2187	191806.6231	574164.0688	142286.7693	553616.2835	465415.712	865252.6315	646948.7089
MetabT_117	0	LC	X-1498	66399.4916	56715.2125	69990.4825	76463.6921	73176.2425	77681.6894	36640.7771	61024.0568	41871.0844	60241.7726	1160801.114	1717499.577	1139069.858	1945449.174	1208360.587	2135523.068	1418822.295	1496549.198	968043.056	1208244.462	1820872.543	1782564.83	1600238.865	1688401.26	929331.896	890123.1265	777400.4771	383306.7471	506651.703	736422.4394	490632.8299	548730.5585	727087.2866	822735.5271	1278142.749	1287133.251	299481.1553	761601.6257	880925.3081	376621.2413	482536.8891	717077.834	404183.0517	800713.4518	955294.3	278737.7696
MetabT_118	0	LC	X-1573											37194.8208	59074.3232	202502.3606	87056.1731	98303.9094	137903.6013	59149.3707	46843.7898	90059.3657	52635.8347	475409.0922	161511.4123	185025.067	14561.9004	50695.915	38451.7483	18451.2804	70249.5803	113544.5392	63188.3448	87187.7096	140402.2539	127914.9897	55511.872	62678.8298	50166.1416	117605.3977	27850.1951	50548.2303	43356.5112	66067.9323	25402.2466	107654.6788	111959.5545	29900.7841	172818.6395
MetabT_119	0	LC	X-1575										99763.7285						583638.4496		171844.6274							342535.152	112648.0299	168927.1528	209694.6555				235424.5328		354091.2961	189397.4442	247681.5417	455937.6632		222383.7879	153370.2274	222015.6988		163231.4472	130394.47
MetabT_120	0	LC	X-1576											207769	181907	263742	325302	136522.635	426953	110419	121601	276893	208765	360316	136976	203845	148227	241126	175423	139816	120108	82378.4159	239700	63137	179221	139993	156150	169288	169861	148262		81483		76639	77390	107255
MetabT_121	0	LC	X-1593																											35537	93212			54232.8575					20014.2187	23433.8185	38408	85872		31461.638	48394		84655	79182	49279.9263
MetabT_122	0	LC	X-1595 - possible glutathione metabolite																500911	184449	173178.5967	129031.1885		125511.7632						592616.9865	788853.6104			479756.7101	597648.9745		604636.6938	482328.8538	576592.5569	662816.1559	553968	768378.5591	163763.0824	849149	310305.0847	1255746	544142	1327170	1355185.47
MetabT_123	0	LC	X-1597	496180.0666	626443.7906	591730.0721	553648.0482	572578.9628	484085.6184	654590.9998	501168.0098	566553.3901	517389.3612	523574.7469	667393.2188	831788.0343	971777.3898	625688.4756	849662.3508	776641.9223	1018321.892	804015.3862	761844.5142	783784.4086	895682.697	1002271.818	774922.6192	552832.4865	577193.3168	251383.0707	473906.8606		535165.5496	486882.3754	415409.1666	428575.4496	610168.8354	614908.6958	694034.091	370642.8556	239613.4642	416725.2444	357064.9744	407527.934	251898.1153	423928.2499	355593.0186	285432.5963	339018.4428
MetabT_124	0	LC	X-1601																								1219153.984
MetabT_125	0	LC	X-1608																					69819.8447				99219.15		97969.2516	78169.3683		30134.7883		66087.7942		86174.5223	112134.2232		70975.9015	111833.4656	82815.9013			153308.4546	65225.4182		265585.534
MetabT_126	0	LC	X-1609	39928.4189				39385.7339	25052.6366									82342.1991		104416.7397	81059.7784	35184.9597	35227.4216	38447.2436				153906.6285		63105.9414	121273.2793			82151.9894	35597.8782	48886.547	33405.6729		44261.057	116709.2916	38694.7891	57189.291	55628.0701	59451.0725	39709.7459	61266.0656		121948.4807	51398.5465
MetabT_127	0	LC	X-1616											92090.7055	272205.2461		66837.9569	1082978.464	93712.2846		117916.6922	184237.6463	110978.9136	57765.0088		74165.117	443625.083		393569.0254	315531.3091	511501.277	781349.2577	64970.6863	65555.4104	109977.3925	100800.4809	420604.513	2027640.677	481178.8856	582618.2661	397904.0424	696252.8443	195396.5715	157121.9942	369514.348	597395.3968	310678.578	77007.5738	387196.7202
MetabT_128	1	LC	X-1635			33566.2104		16561.8896	23844.6878	37277.593	37975.1967	34561.6729	50898.9704
MetabT_129	0	LC	X-1637
MetabT_130	1	LC	X-1638	57130.8819	62187	52711.8391	100686.9807	53346.7792	96278.9984	74547.9675	99788	116553.5013	102467.2056
MetabT_131	0	LC	X-1653	52189	26625	114319	83614.3663	90360	86883		75645.139	577657.151	66980.9933	33568	47874	117458.3013	150919.0908	150291.9069	44703.7983	99388.2044		108877.693	276163.5844	256939.3435	76239.1877	135684.5554	167568.2055	81800.4812	131924.4638		105081.9478	399601.4598	32431	311214.2036	181045.1953	70645.5288	148970.6747	193305.2764	86762.1296	177164.8076	39586	107542.1527	40123	239645.9644		249013.815	136906.7769	43380.0105	237447.993
MetabT_132	0	LC	X-1655											180497.9313	333551.3605			247230.8533	258755.206	396709.8894	157515.108	183684.9641	276822.7146		426577.0084			771837.68			284774.1651	158201.9349		267193.4858			140144.017		275924.7483	63965.0634	327789.0878			504513.961			180536.8576		158528.3758
MetabT_133	0	LC	X-1679											234952.4208	217760.4454	220970.3095	363822.8375	194260.3088	285524.0495	516564.4886	327253.4074	304589.4473	278567.6943	324994.8653	161129.2149	125750.5532	277003.143	118728.5776	47571	27381	21865	745473.9814	24848	206342.6632	207150.9549	136223	35508	54793	346366.0098	26985		91945	23650	128390.1737		47287	48240		35446
MetabT_134	0	LC	X-1718	1890805.098	1848481.01	1810787.086	1868372.429	1687041.913	1863758.747	1676167.511	1832851.208	1652255.68	1703381.272															89938.4966		33907.5348		28568.6613				34891.702	29984.2195	35516.3531	31056.7903									30839.2111
MetabT_135	0	LC	X-1819											722719.7283	672385.0013	741621.4903	741365.6009	697297.5314	1042926.054	604220.9089	571117.1896	386820.6455	715529.3018	1173447.554	1010891.479	1428407.099	522023.3484	393341.9062	301812.4151	335772.6672	545555.8995	442107.7666		344649.2723	762511.548	367922.4415	488124.5761		488436.7918	514813.1664	219737.2657	581263.3748	294757.6221	534952.2873		740615.4178	689995.8178	310734.6746	556814.398
MetabT_136	0	LC	X-1831 - possible Cl adduct of citrulline	57032.0331	40792.7065	39955.8516	51728.1586	52895.6497	58685.7679	57751.7487	57043.9668	35399.3258	39059.1681	67318.5755	84479.8993	83019.3331	38334.0627	104258.2788	50153.406	64900.4046	226052.687	193568.0621	47708.1868	54240.4025	318788.1173	128694.4168	201883.7177	65979.6231	63247.8346	16839.2826	29545.5833	20562.0148	41041.6758	79722.589	61067.4183	117098.7111	46853.934	100366.7325	68411.1739	36617.6549	33744.6687	29782.778	56837.5585	44615.914	37967.8997	34183.2919	27569.2952	34676.5814	54744.5523
MetabT_137	0	LC	X-1834	860630.5925	767255.9195	824362.192	811798.0112	732789.5017	809758.1481	742246.7642	711375.9631	642880.9135	694637.7552						92569.5441		62085.2529			66550.731					105607.6319		31110.1236		83438.5228		42474.6566			25060.4336			47383.8724				84018.8415	29270.2549	40012.5288
MetabT_138	0	LC	X-1836																52290.6242		41725.3402
MetabT_139	0	LC	X-1843	74030.5713	64494.347	71874.1194	65369.7269	71261.9899	74144.2273	60675.5534	54750.8539	78707.0865	84350.515		120469.8874	262474.7298	287074.1506		232504.8241	80766.5811	68052.1767	220240.1009		277357.218	99644.4229	120902.6051	33712.7522					142127.3988											60837.2268
MetabT_140	0	LC	X-1911	108793.4966	89125.0742	76134.2742	76990.014	75291.8312	83509.5955	97628.6734	82323.2416	84842.8785	88310.1522	332828.4665	88016	73053.7802	282966.9984		120072.4366	170271.8758	121861	71093.1905		125100.6996	161345.9196	132709	155736	448904.3895		59034		97299.7243	89691.9155	134139.3118	62890	249750.4844							130570.1978	163498.3292			47522.559	56429
MetabT_141	1	LC	X-1914	357429.1124	266505.5125	225363.281	203596.3603	204767.409	302354.0116	224684.692	185239.7731	176066.1099	218490.6384
MetabT_142	0	LC	X-1963				74124.9694	56049.2112		96998.7344					379295.9921			301077.1004		808559.4193	497049.2415	355791.3944		366303.9392	265481		567051.5628	571600.3181	273858.081	233863.8682	318565.3816	701580.2102	666929.2021			275015	414925.2844	468234.424	498886.3566	398058.8044	395675.9367	215517.6935	629805.2108		412691.4382	462104.4427	472539.8304	477466.3969	551169.5232
MetabT_143	0	LC	X-1970									24088.6491	20007.0346			94721.7057	469097.5366	208243.417	692982.7106	283556.9167	198716.9382	408487.7347	392539.7973	767389.2388		139844.1319	650905.2686		177029.1587	42352.7644		139562.3279	99831.1987	205935.4854		393002.6792	246693.9742		424469.5189	143910.5782	37665.2117		151019.7678	147899.4349		281356.5128	370966.4333		147208.9156
MetabT_144	0	LC	X-1974									46679.3337	71959.7949	402815.5115	380320		731585.0461	159532.3915	2771933.089	380267.465	781683.6189	63229.983	1820023.275	611658.0017	1287655.102	763190.3018		127640.4983	253667.6544	81977.7422	377714.965		199152.9663	240008.2222	123823.2571	54167.2239	129425.613	202851.544	308739.4662	274518		220807.2385	124607.7604	518743.7878	111185	457979.454	137698	143062.997	228501.7184
MetabT_145	0	LC	X-1975											144294	68224		207916		93172.214				153118		367587	158022	430174	275247	174153				230094		154995		56703	68618	172818	135729			81366	203504	135441			161971	148952
MetabT_146	0	LC	X-1977	1149408.661	978058.4668	869833.6436	914741.0485	822206.5884	841947.0839	761323.2134	701013.2738	773474.6307	833753.6059	1320916.66	624210.4113	497708.3786	2021261.971	2038081.315	1907100.088	1385548.741	594324.1572	1660025.006	2177887.536	1843410.965	631387.1322	572729.8863	569691.3531	1907431.966	1474208.49	112872.4739	451658.0395		916037.761	282635.7862	282858.1037	1034869.9	636347.4871	1249387.012	1004979.142	530864.5654	101071.1095	172160.9933	386280.3784	192008.5536	210769.8089	244538.5716	100107.1639	124042.525	94962.3413
MetabT_147	0	LC	X-1979 - Cl adduct of isobar 19	1059032.467	1060714.572	1026414.57	998043.2307	1156167.556	1011099.226	1007907.112	965038.5061	1054330.467	928049.0795	265934.3495	55329.2304	153366.2165	87211.8546	66910.2792	82272.4016	51573.411	31533.4344	132927.002	85286.2922	570413.3223	87281.6603	45010.1133	86908.0016	123471.9504	177601.7072	100034.928	144563.8408	78222.2766	178337.3811	111825.8241	164831.6937	152167.3621	107540.1995	126795.4217	129532.6526	173269.5669	110214.9944	81075.3528	146133.6454	91088.0326	146192.0118	156312.7685	127618.2852	122391.7854	176876.1126
MetabT_148	0	LC	X-1980											172208.6395	197204.3465	155861.7217				101751.1342	141679.7199		122761.9162	209361.5128	134815.3141	189543.2787	250653.8277	117315.1671			695309.2529		162310.6611	118826.9786	114303.7076		51613.2446							178566.3801
MetabT_149	0	LC	X-2005	340228.5222	314564.56	253290.5531	274990.8294	294323.5737	234204.9143	258019.8408	286682.5109	268620.2997	262721.3129	794540.1763	1124301.17	974510.6562	1592492.423	2378148.672	4587542.497	1021725.72	1853796.077	947711.914	3120209.791	1464507.277	6562173.576	6901890.801	438377.6845	1476757.197	1739619.399	1115374.164	1816468.682	2297770.833	1624517.004	1948624.131	2955689.363	1268911.128	2573475.19	4418190.729	3300289.052	1124746.648	1117156.249	2310190.771	1373612.481	2604991.239	1031956.952	2321481.866	1900804.693	684181.1861	2988951.814
MetabT_150	0	LC	X-2008			332952.2152	293164.1111	88400.527								359444.8183		145190.8302	49513.7247							74522.2693		77431.0105	214039.1042		93301	458875.1435				37544	96652.6425		68626.7245			190864.2935	87954			46962.4602	62851.6281	69385.4058
MetabT_151	0	LC	X-2027								64898.0716			917927.1664	2809648.274	1709971.294	1297108.984	328997.3563	114424.649	3715802.043	8010641.501	24218302.23	276452.0954	7901609.258	1432081.532	981756.0237	1204245.034	1056859.226	632097.8635	182426	254521.9972	556549.539	1711375.406	273345.5537	192163.0155	1099440.228	573264.6821	1805794.225	910330.3944	132445.789	913081.802	611716.8174	394906.0267	146067.5058	1124222.056	55307.6219	64215.3869	1488804.383	102273.1128
MetabT_152	0	LC	X-2036		67416.7544			19294.977		25845.3844		22203.2504	34284.7434	889227.6954	648556.4411	11578678.14	9991634.657	339147.46		320777.2375	723574.6059	3148144.692		956249.7848			494408.0746	1276099.844	114799.7676	276624.5635	161573.3467	160853.7754	337025.8327		499868.3393	2180288.298	2022723.517	27171.9945	280753.4643	896400.2167	548833.8579	386542.7292	4528986.538	1116220.305	433155.1268	3733499.689	164244.377		221995.4876
MetabT_153	0	LC	X-2038																									49973.7994		57423.25						27797.8903	44748.5287						67731.7544				39837.4492
MetabT_154	0	LC	X-2041	57150.4852	96350.7723	75891.3298	89740.1115	80110.4988	88816.2882	130806.6385	96137.5782	70849.0914	78051.0062	1765779.356	2665346.904	1041932.289	1274362.825	5044911.118	1623993.285	293707.4972	4984438.704	1693446.307	5840099.816	6235310.556	5451298.479	4960085.342	3414692.595	2109595.965	2014594.076	446401.8911	964584.3328	4493306.251	688215.9849	2954601.537	3752190.821	2680798.36	2597424.629	3475256.211	3792544.596	929410.7873	204519.18	648951.8227	430829.1646	915775.1211	303523.5978	1081633.179	401604.8464	1137805.509	1017110.806
MetabT_155	0	LC	X-2055	57127.0628	75018.3674	38885.8332			78036.9905	44676.7086	41579.7392			43494.5325	67875.0771		71482.5789			106910.0177	157448.6851	165708.3327	65444.4822		140373.1448	102023.6602	188907.4848			61666.2693	87796.76	69415.8567		98520.1271	90315.7459	80508.1211	74983.1369	93248.231	81219.9369	172695.5208	74067.2595	91252.5868		94530.7945		116007.9992	124598.1717	52135.2744	109635.3561
MetabT_156	0	LC	X-2056	40458.7288	64223.7111		98680.7516	56004.9723	33175.3586	46180.4079	47992.8716	18580.0113		135789.4752	62461.5281	140479.8666	104477.5957	87467.2932	107203.094	61038.572	231261.6829	120506.8174	64207.2783	164390.8389	93657.5005	61135.1753	41729.8579	88424.5951	48951.5383	136456.8951	140869.899	107207.8922	75072.0021	70068.6025	113927.9026	93874.1388	131063.7797	61850.8188	52618.7357	122141.3832	115230.0597	86129.2817	191174.5541		111474.4285	98778.4473	125970.9306	143355.2869	97425.5078
MetabT_157	0	LC	X-2064												483370.0412	98404.0519	328126.6477	412008.0309	349143.3367	255275.8152	690060.0756	866996.8266	356619.822	821337.6168	1130134.296	318146.7985	579115.0508	338770.5481	338726.0364	223337.6036	322483.7426	359546.158	410412.1349	516214.6218	742768.1542	379662.725	379858.8926	544417.6333	577364.9762	278961.4069	108846.6423	345575.1659	141661.979	424130.0108	393255.1515	607322.5286	387407.1117	217678.6005	424396.4408
MetabT_158	0	LC	X-2072											82486	349833	96939	135847			390474	843801	1908522.159		800062.9252	137315	38556	136835	156378	51607			35059	54447			143418		184174	53472		166457	147433			232455			190979
MetabT_159	0	LC	X-2074	269436.4458	296376	906805	243537	1061036	1115874.28	210182	227385	1078771.471	149182		122427.5295	112443.3816	98911.1671	98920.4836		112364.2094	168916.0212	105047.3453					717545.7674		61109.7948	183590.9945	147520.8646	67205.2181	90065.5031		215803.0546	90009.964		105311.4116		103930.9657	134848.9659	89168.3113	222144.8633	151231.2859	123971.2648	129357.786	176200.0309	187546.7148	145673.4596
MetabT_160	0	LC	X-2075																										323351.3107		128411.7666		153486.0367			362456.6287	75490.2696		114406.5019				88472.5146
MetabT_161	0	LC	X-2099																										51615.6007	13646.1874						34576.9425	46385.1881		60123.2976	35651.3028				46270.5548
MetabT_162	0	LC	X-2100	452080.6421	439646.56	322574.4932	383779.0001	403573.5919	305407.4464	336153.1646	345316.8481	335705.7867	377213.1337	51962.9577	49865.1552			46201.2265	38760						51180	46900			42084		43292	31728							38460				35183.8761
MetabT_163	0	LC	X-2105	34937.2438										62836.9361	74821.1638		106456.7796	94405.3572	187016.0505	159349.761	140242.5639	129199.3367	187499.0153	86478.4233	210864.8951	108290.9682	39939.4015	502805.6412	192005.8042	155792.6729	141486.666	81887.9398	293171.1487	120587.6859	145368.4781	196095.9		216411.5999	219249.2507	178944.3532			50794.3761	87344.3245		123149.452	105626.4235		165856.4159
MetabT_164	0	LC	X-2108		55537.3183					59721.5831	63052.828	98161.226	49560.7424	290906.8668	610271.4537	288722.2627	1024396.613	1040438.015	983219.2761	541185.4614	697260.4606	889806.8783	1829395.517	1368307.09	1712836.789	1086373.767	940814.357	548187.5269	594163.0547	89067.6811	239409.9666	467611.1308	147039.7927	1291063.589	933302.865	916699.8368	603081.5536	1161515.463	1069257.256	309665.4228	37052.1158	429414.0316	111020.9537	751163.2746	85918.5521	510910.74	304851.5152	177820.8288	337821.3326
MetabT_165	0	LC	X-2109											56343.3155	222243.7917	118281.2691	724869.2249	365394.4303	549894.1756	375304.043	325216.5416	367447.7313	1270894.6	637324.0187	981936.1278	420358.5009	607735.6955	312352.3774	336194.9271		135666.24	236366.4298	66548.3929	778293.8946	493937.0558	566663.4496	291284.1265	656077.6373	736928.5456	148197.7354		237783.9229		503119.4425		203615.054	56726.5861	85861.83	174289.4729
MetabT_166	0	LC	X-2111	490639.0728	237098.4039	327239.6985	56686.9546	53713.8332	45520.1118	259810.3369	53096.9111	489051.3617	394466.8918	176845.8692	368157.2185	366964.6722	885765.3937	327528.1693	610016.9239	716929.3147	464940.7576	486577.2472	1173344.17	935287.98	1102226.466	562556.1469	739832.6817	273030.7133	366328.8898	71483.7294	136391.3281	212082.6285	105800.9815	913459.0967	724402.0504	503320.2964	238288.9695	634797.4101	542043.9937	159062.7431	59351.8235	253156.409	120064.3688	548823.1514	38347.5781	218311.9075	177386.2757	210873.3622	218723.7561
MetabT_167	0	LC	X-2117																																								51592.0473
MetabT_168	0	LC	X-2118		40363	110440.3529	279721.4948	166159.5137			105825.1746	71360.3897		4192973.63	3444539.764	2426428.445	5489633.373	6187954.559	3943910.541	4747932.933	6881726.862	5859890.068	6153206.66	4969452.821	3986208.395	4127545.206	8515828.827	4679966.88	5868597.204	6598870.176	9978845.968	11598990.2	4582778.998	4377952.537	7605596.193	8347466.063	7338464.142	4031851.647	6054306.774	5822803.486	6501058.468	875088.977	7581623.711	8023326.417	8027882.127	7156328.034	7163160.666	8206515.598	8465248.301
MetabT_169	0	LC	X-2121											287172.166	255752.765			88200.6978	119524.5463	370687.2761			207927.396	178138.1101	303138.9838	266598.7506	307434	231386.2066		31509.7949	45657.2179	66837.0694		308799.0141	104457.4863	224431.9291	108078.6959			52742.4234			177745.5795	276122.3042	86111.0497		43468.9865	146612.5033	86189.7614
MetabT_170	0	LC	X-2129											182403.3601	173536.0083	126823.877	925946.0241	1463959.575	278223.6519	804182.7004	493996.3421	911060.4183	2250426.723	425535.5912	687877.3479	1409915.512	425698.3333	198950.2719	1688410.398	80474.7597	621060.1179	4410129.724	135355.5634	664361.5582	924779.0657	497124.5718	2296686.304	1320698.887	1224644.139	944767.0225		856464.2514	333505.5203	653829.4137	353453.2573	311332.2166	860320.3879	344295.2323
MetabT_171	0	LC	X-2133														155557.7628				249023.3958			149509.1316
MetabT_172	0	LC	X-2139	430700.6022	421135.1192	379181.1769	373217.7109	354325.8103	371964.7726	301644.9337	346058.0362	373347.5888	347794.351	542284.0824	499675.3567	633591.5246	335148.973	553793.1299	1174964.611	324958.4573	619759.0998	553550.319	779960.6452	206523.5959	1977309.017	653825.1624	783682.8104	506005.5977	264078.3858	115487.8272	184952.232	440007.0204	107537.4217	317658.3202	268636.9467	251282.8894	293637.7966	958979.506	418082.3392	175758.0299	243890.1195	618496.5323	137801.9765	438396.2993	165546.8019	226496.7353	160155.3324	127422.6143	134700.2954
MetabT_173	0	LC	X-2141									30929.7617		81623.278	265101.9718	313511.7288	701805.7869	165377.3271	629058.3363	540203.3007	245602.2457	201865.1337	509195.3602	697603.2489	815784.8318	368469.4231	776420.2769	173632.9587	117376.2591		59159.4451	107215.1751	60013.2775	523461.6517	359245.8047	357381.0892	89953.0543	245045.1422	170747.0494	49718.4875		78561.9376		338918.7739		67783.2531	50395.2171	101909.7455	99261.7939
MetabT_174	0	LC	X-2143											22169.1336	238233.586	247527.2133	839070.5033	56830.9192	700039.1913	638535.4293	147902.3686	198082.2431	325443.603	338441.1384	762521.5812	141876.8102	477888.0441	257513.5425	40649.4349		33836.4525	52558.0371	37145.6906	190828.8418	137799.6724									198058.704	33122.3206		16466.4676	54443.5856
MetabT_175	0	LC	X-2145																	84326.6786							42837.9348
MetabT_176	0	LC	X-2174													155584.5152	205898.7706	122537.0957	754726.4537	158564.7772	196423.6951	137901.4504	447532.8501	148650.0597	260530.8608	299735.5454	146601.0288	471927.6094	130339.1313	91179.1386	151214.8784	48926.2049	294274.1157	230852.0013	258010.3155	196398.6684	199591.9448	170966.7721	154880.0675	124324.2717		140308.5169	178259.3466	323767.9629		308929.8498	178884.9138	158143.6378	226021.4238
MetabT_177	0	LC	X-2180	10892.6175						31985.2386				23688.7837			145284.0939	96546.515	62555.099	105948.195	92211.6414				75336.4699	88290.0595		31541.8779	40726.7371		64251.1247		77475.125	54231.9594		118269.0804	163396.4704			71991.7561	114267.3615	74291.2211	45425.107		101224.8703		53862.4477	148491.8179
MetabT_178	0	LC	X-2181											515585.1569	555880.8315	801617.673	1284051.171	254945.6163	1337994.483	894584.9058	560141.007	917073.7535	554940.851	1407240.701	840305.3026	1113764.541	518450.806	513150.4221	170705.4616	133250.8586	347776.8985	128821.8734	547485.7764	633179.7558	465300.1029	253481.4068	292103.1369	232178.692	338455.2275	222040.9071		134376.0555	253260.9092	427617.8907	57794.8852	380169.5788	201176.5897	191129.3435	200457.5366
MetabT_179	0	LC	X-2185	561951.572	489282.1577	493931.7828	460526.0877	440407.7444	409245.6183	383606.5481	391795.395	374281.3424	384287.5087	492896.3389	371202.0118	769947.8365	470886.448	553589.8605	1332561.592	510940.4591	343817.6939	346255.0968	1494773.749	2184511.478	1071072.351	387010.426	312398.3811	1071531.386	1046904.482	162672.794	472455.3894	1282352.015	251777.7247	224877.8818	289270.0538	979558.9451	620677.2538	689362.2466	343238.119	311509.7565	875635.1202	259480.6301	427433.274	492127.7812	649373.6959	207355.2493	350778.8448	231515.6466	392847.7911
MetabT_180	0	LC	X-2188													196685.27											108369.2385							55626.986															119930.6463
MetabT_181	0	LC	X-2193	91229.2117	93782.125	68970.1083	131717.6138	111012.1489	68694.6536	172045.2255	112771.1251	63337.6602	85253.0886			88917.0983	117283.1707				125321.7413			150480.4416	81452.2925	85818.4088	68457.5626	164989.3739						49340.012				71680.3798						107790.8635					87209.8921
MetabT_182	0	LC	X-2194											2655735.776		4986997.611	2954394.676	1203718.859			1908655.346	1403087.482				1975403.024			1814714.176	951219.1449	1068285.556	1017164.877		2443482.709		1648447.645	1013898.258	247432.6735	781407.1656	454374.0413	546101.2166		1587045.455		1148551.468	471035.4228	1305238.542	1893762.832	858666.9002
MetabT_183	0	LC	X-2198											1573491	1078348.895	895350	1361085	627068		1448916	1661757	1782025	1733166	1123214	1196957	2002751	2191034	1139440	590136	551082	1172602	1816147	1218493	2168093	3686389	2682016	1664844	740662	472794	5844418	3372852	42474	1447942	1811445	2127442	623022	1244124	2231520	1176707
MetabT_184	0	LC	X-2212	63434.8679	186390.5999	92773.2967	99827.8737	80213.5466	158962.0699	129586.4473	27565.4284	152270.5568	91474.9816	199091.4998	67749.6068	761758.626	224693.748	3754420.227	741674.0117	967799.9788	213501.7666	90764.3607	1036813.408	656561.542	459226.1892	258537.1009	828504.5916	264610.6362	517497.7993	27485.7087	120848.6637	847013.4791		265210.0786	233054.2927	121431.1434	417795.4675	3050726.033	249770.437	128768.795	238581.6333	112077.5752	57689.6955	227518.8983	35447.9131	230768.4988	149505.5459	75083.3287	168192.8729
MetabT_185	0	LC	X-2232																		38440.9189		189024.693		159554.0977	142360.3188	141460.5648	43215.0307	85372.571	201652.0177	205566.3	19646.9176	60992.2989		88101.3291	76796.7227				72984.9827	43022.9629		142073.1781	36733.1036	58973.4731	170186.1067	188557.1617	36569.7172	139116.2103
MetabT_186	0	LC	X-2237	1182881.827	874846.206	856625.1191	854376.783	764088.5703	946881.0258	884308.6992	810972.3563	861056.4172	1109138.355	118874.3033	317374.7007	466901.3403	1092984.596	148362.4336	689133.445	907553.5698	237736.7741	238515.8179	395229.4703	740783.5	955548.7359	279148.0436	782019.6449	251576.8329	79639.9531	79332.3955	26027.974	87451.1216	42980.0238	419355.9445	304686.3765	231549.3635	51436.4839	104242.5976	88284.7156			66170.7954	32848.9671	297178.8965				75478.0889	91580.7682
MetabT_187	0	LC	X-2239											610079.8282							157082.8107			233085.6704									79809.0971												183542.5117
MetabT_188	0	LC	X-2241											599805.7836					34351		296215.8235			951490.4519									50267												91981.7313
MetabT_189	0	LC	X-2242											644515.0308							249939.1854			887561									46965.3632												168191.5644
MetabT_190	0	LC	X-2243											1138641.296					88619.6871		258184.9286												139183.4671												152788.6644
MetabT_191	0	LC	X-2249	320248.1604	189978.1962	288586.1059	296507.4854	237152.4329	362340.9514	346142.9082	423087.3042	356031.701	469853.3888																							38042.7599	18749
MetabT_192	0	LC	X-2250	462811.3374	426948.5416	358598.1712	382474.8455	331469.8901	382656.3875	354680.9959	478852.6345	472091.2505	427972.4857															74946.3916	63997.1243						153699.6066	126380.4973	212828.2883	176891.1742	164577.5796								135323.3885
MetabT_193	0	LC	X-2255 - hydroxyproline form of bradykinin	1315491.581	1194438	1030474.162	1113837	1020628.728	978849.8818	986969.0578	1004032.089	748772.3089	909743.8522	279799.7806	84369.2141	52959.872	91433.9136	413290.9082	149719.1687	250714.096	134692.0505	79074.2624	60474.461	68730.3213	56270.6943			459774.4576	179635.2865	219502.7016	157195.9766	237499.1449	357849.1768	206184.7822	173517.6675	378353.2783	272069.3143	460220.5781	427188.4828	185360.8042	348416.7349	60148.4966	157993.6064	73883.4412	410778.6857	183210.6742	108889.6211	204639.2485	98055.5933
MetabT_194	0	LC	X-2256	298302.3385	222978.5711	250459.8417	200511.5903	278210.0744	199300.2633	244300.4176	186712.8466	209505.5403	196007.5338					159421.4546
MetabT_195	1	LC	X-2259	86334.8568	72214.6428	51518.8874	40764.7181	29213.6149	43424.7965	33189.2359	35175.5849	28433.0957	25555.7322
MetabT_196	0	LC	X-2269	244603.0932	190513.3535	157318.401	160204.7537	177141.1235	221518.0517	177280.5991	167042.76	163545.2928	182927.6816																								24398.8466
MetabT_197	0	LC	X-2270																												45756.813												36987.6266
MetabT_198	0	LC	X-2272											89607.445	102709.7524	213108.5664	45704.2157	88455.1706	131196.5609	75534.825	102072.8885	126090.991	55439.9507	115179.834	46674.7702	46769.7984	149999.8308	17192.0311	27985.1884	14279.2136		104883.4152	50104.9664		36345.3846	16650.2874	37561.0698	56621.1248	35790.6514	19146.7283		20730.3447	20946.7015	33345.3659		30488.9864
MetabT_199	0	LC	X-2276	271743.4584	227257.6918	203654.1923	258332.7783	227350.0509	291796.409	206476.7501	266209.3359	206489.9295	233543.749																31727.8962												25372.3572
MetabT_200	0	LC	X-2279	125259.0892	118568.3515	56919.358	224082.5209		66297.6728	141362.3507	66097.1746		106796.8138	1284476.283			7515001.141	4636630.631		1907948.137	4721854.139	7876294.393	8161064.624	9459440.742		2317787.546			6145792.4	4325282.164	5079139.913	5288095.121	2240550.601	3535199.498	7314497.86		5269871.601	2016351.886	5103704.241	4504086.771	3873493.372	564304.5582	4591349.359		4677334.191	5228898.234	5614010.023	4106660.851	5168320.74
MetabT_201	0	LC	X-2292	694864.1185	1347919.542		788144	1363297.506	628697.2901	936079	1622731.84		857916.4827		46692.9889			24307.5473		71789.572	30767.5868			81759.9636						137002.6074	318815.0966			287040.3205	129644.7116		91731.7389	175827.9614	174535.5626	214488.3404	109571.8982	288401.1544		151607.4536	133835.4733	300825.407	233886.8784	300277.1652	220679.3708
MetabT_202	0	LC	X-2313	43909	28599	29394	45361		34978	37709	42618	41321	28901		32088	32417	29493		27645	38228	35412	44541	28147	23641	38551	30461	19129	31026.8213	21107		29350	43768	21168		31991	24748.5173	26948	27864		22882			22181	29074	34610			23595	23736
MetabT_203	1	LC	X-2321	164992.8797	161289.1019	136469.3473	122492.8456	107864.8585	129704.9388	177588.5347	114023.1779	132944.6396	106510.1781
MetabT_204	0	LC	X-2323												55305.3736		102687.9604		63536.1324			88208.5541	58602.6655	69530.3707	43686.9585	43357.9114
MetabT_205	0	LC	X-2329	291675.6159	218552.7703	224984.6355	212962.3722	202874.7925	243082.9818	203553.8937	241694.3542	201716.0903	213617.5143				59782			31163.6758		825538.6933	116171								44881.8113								34220.3503	24869.9286		137355.5474	33021.4695
MetabT_206	0	LC	X-2347	196887.394	220304.0087	173639.1574	194291.078	171641.6796	174243.1105	157607.1732	172785.3657	197770.3513	131581.236			43698.0779				36492	41334		44990		80401.5435	45254															78263
MetabT_207	0	LC	X-2348	40233	43354	42560	68250	87662	79845.6364	87443.8416	145069.1199	110991	81809.9161	216579.1387	210910.1536		174888.032		178923	326383	69645.862		57348	109022	318307	149336.1357	166754	187873	80775				161044.5346	416920		59866							173746					138598
MetabT_208	0	LC	X-2368																														1320514.939		14452.2454	21369.0191			25100.3511	65840.1381	754281.6863		60575.4045		55845.2287			27400.2011
MetabT_209	0	LC	X-2370	127512.3676	126524.7871	82128.7842	118568.5891	121602.5837	79052.4012	117628.8384	69813.7976	65633.283	97817.9753			57419.0914								271013.0314	24980.0893		6801.4197					104326.9929				47899.0278
MetabT_210	0	LC	X-2386	201184.7805	154053.5177	175299.5408	174248.4748	159531.9505	155543.1889	147752.3261	145730.8002	148922.1078	193384.6593									273001.9211																	19943.5861	18922.9257			27395.9208
MetabT_211	0	LC	X-2387													117937.8599									37574.7936	52152.9704					140912.973												544489.2614
MetabT_212	0	LC	X-2388	81648.508	95302.3223	80238.4791	123405.2127	133892.0806	171132.874	230207.0526	143941.8533	158770.9171	200952.0092	56439.7179	51233	124299.8316	92718.8785	80867.6133	32000.6652	104996.335		111235.7697	70935	118919.0907	87834	78033.8926	78167	84514.1937	116978.384	35433	65008.295	26254	31036	58409.4876	95364	142782.5464	82002	88885	135820.7681	106464.9262	46135	53504.4532	67166.6733	66378.8859	42234	71614	71472.6772	43331.6426	51977.6514
MetabT_213	0	LC	X-2389	230346.0087	255260.3828	430068.2153	284399.0926	909401.3768	407846.3693	213883.5145	208077.8946	1229438.96	337689.148	123336.3441	103221.1128	64301.8251	129396.2268	98823.3047	91878.6548	133377.0646	61242.5165	187296.573	145282.9781	84881.5615	83632.8381	51132.7861	59331.0274	95822.5275	126321.7504	76372.5301	112753.6614	160726.9458	118778.1207	115632.6125	152726.5297	114933.0208	77655.509	69000.3939	82051.8737	106025.8588	53668.6065	76986.8058	105279.1358	62125.6295	81184.8826	101363.0274	62096.0535	61329.9458	83973.2939
MetabT_214	0	LC	X-2390	274555.649	180461.7869	125296.521	209187.7755	171613.4628	238639.6295	174108.4833	247508.6992	234547.3651	269812.7202	21888		194283.3784		76976			75111	85853.9837		158419.2841
MetabT_215	1	LC	X-2395	1405926.627	908293.736	965681.8495	980384.021	925185.982	1018999.904	1030843.701	1030156.662	848847.7579	1138195.511
MetabT_216	0	LC	X-2407	140147.6175	197219.1736	200407.042	173238.6387	171212.2499	82919.0006	233232.8197	289839.1387	157172.8228	201911.4482	71930.6399	32312.8725	132853.7236	145392.1877	120178.1403	94805.4493	69324.3857		135924.4712	80296.5558	74127.7749	78220.8057	79582.0334	30440.9171	68289.4577	101532.0463	50651.3961	119733.8668	75306.413	16779.6355	87902.7682	75291.1362	69862.8175	146821.843	92973.3375	106460.3362	98005.5631	25234.3469	83106.1986	100735.6169	112633.1029	47001.7004	96091.8766	87645.5655		120748.4034
MetabT_217	0	LC	X-2466											22680.3247			51068.9775	53724.4263	20607.8335	17787.3655		34826.4539	39566.0918		44836.6745			80140.8367	156871.4772	22001.2302	87737.9043	61878.5324	47320.7947	85076.1135	92735.5036	132092.0003	127261.6759	48586.8979	50548.9153	39533.2067	7613.3576	47089.6923	37288.5582	35907.7381	32813.843	34701.714	56352.8137	33400.2158	54424.3862
MetabT_218	1	LC	X-2469	240536.7368	351957.6373	150133.8424	153394.3702	154730.5747	180795.3669	290224.0078	383815.984	521103.7528	109810.5235
MetabT_219	1	LC	X-2486	64650.8075	67894.1748	55375.6763	77285.0294	39131.4854	75991.7713	91564.0517	45360.2351	104506.8289	78253.526
MetabT_220	0	LC	X-2506	141378.3716	102797.5505	153346.7544	160332.1393	129524.8888	151554.7315	146388.5783	200042.1337	201919.3394	161309.9203					45740		110476.6687	23738			41773											30353												29606	27914
MetabT_221	0	LC	X-2546	1494218.253	1189175.089	1326602.916	1188574.893	1372552.082	1250686.409	1039534.034	1115839.151	1191171.526	1218154.518	958079.9285	737108.2917	171157.4819	1405301.141	2181872.652	1066957.761	1073972.511	1260936.566	318198.0125	422861.0145	7228012.02	178858.9115	201987.0727	912277.4557	273849.2879	207177.5547	132942.6414	580057.8023	131043.0723	1122437.972	891138.7965	453401.5869	243726.2373	196174.2242	162242.45	592609.8593	567552.8975	229239.0206	251437.8261	358206.8881	396428.3007	1685932.377	1968678.333	493401.2058	554454.6614	423715.6577
MetabT_222	0	LC	X-2548 - possible Cl adduct of uric acid	507242.8856	455940.5598	879096.6261	843883.5705	791254.436	918374.8582	758573.5463	762649.7175	753310.8788	737675.4887	245392.761	92928.2264	555186.7399	234662.8345	463004.7736	317712.0645	252626.0905	257678.4393	355723.1796	149921.4924	353441.1323	120301.8621	156984.4279	164703.4129	76995.8808	92368.7869	231067.2305	152921.4361	28453.0468	88089.7005	77106.4456	89332.4205	76174.8439	95627.2097	78642.9939	155522.7316	111665.2866	126144.1095	120228.0705	198631.2366	123474.1898	83458.1878	146260.1802	144297.5969	152584.207	131448.0806
MetabT_223	0	LC	X-2558 - possible N1-methyl-2-pyridone-5-carboxamide and others	405054.7492	352654.4028	321197.6245	273466.582	341837.234		348983.7008	356849.3999		342539.9789	240682.3154	456013.7009	458778.2016	251116.3249	198971.9696	978846.452	190888.6507	204745.7024		190853.6124			629521.5966	223661.0975	214961.6471	392437.8957	193963.0232	859548.2486	163359.0817				122950.2111	366367.0367		118659.3627	248169.7211	351098.9681	201602.5772	1757976.975	195837.8719		163116.3941	261920.0809
MetabT_224	0	LC	X-2559	24144.2974	36864.7881	20995.3592	54118.8077	41024.3624	60290.2692	51274.3722	50745.3462	72478.2946					28371.4718						43334.9702								19385.8528						21936.0898						22159.7156
MetabT_225	0	LC	X-2567	350311.227	332208.4425	275681.9293	316944.727	294948.232	354218.5904	294602.6284	332351.2554	274995.1528	291849.6862		96066.3503		201070.0917	89578.8696	154518.5294	91674.5495	158946.9522	71517.3474	96442.0296	74124.8786	125842.0377	75629.3964	147251.2117	59407.199	55520.9147		72558.9735			68336.9259	60189.2298		51139.3208		87395.0816	70630.9691		65326.2914		68803.7256		72122.9512	77970.1829		54498.3481
MetabT_226	0	LC	X-2568	102134.7474	52333.7403	51489.3714	27473.2387	39227.9991	45397.5458	54355.3195	98970.0351	22430.9183	85749.497
MetabT_227	0	LC	X-2589	115067.7416	143465.4095	126954.0875	102951.9623	100763.9094	105330.2506	147369.3968	84815.0247	99171.7641	118929.8457				35936.1994	61467.9329					22465.2929					36911.7792			114657.6113		87663.9962			30090.0256		25007.6013	50569.4107				75703.7255
MetabT_228	0	LC	X-2591											164027			169751		214813		268269		172692		156496	233241					289283			404520	254345		179697.8987	207187	206052.4076	283037		327404		476479			245697		252474
MetabT_229	1	LC	X-2592	579874.6833	569584.9365	611892.9703	578192.6949	597205.3545	772298.6173	622262.7084	667438.3906	619787.8195	811214.432
MetabT_230	0	LC	X-2607												68558.0946	90515.262	71982.8397	87794.85	210304.7493	183606.301	86489.2772	108184.8775	28149.7787	116080.621	409396.5757	297015.1328	126704.5805	52712.9692	28046.3792	22823.9921		32401.3871	62714.5724	19992.7204	31769.3564				29503.6801	38293.9495	30429.8618		32903.8534	35365.3656		20448.5045	71132.6774	108574.9736	31251.8859
MetabT_231	0	LC	X-2688	67393.7666	60265.989	71119.2663	53229.2017	74269.1513	51487.9921	60491.2866	42362.0531	38536.4862	58729.0586	1337763.661	926484.7772	1010320.347	1110491.026	938557.1956	1093471.32	1343873.447	692749.1347	1020394.184	1421019.735	1111591.134	759413.1168	610194.3398	493185.2308	1198352.111	1123383.426	907597.3418	1245835.863	1241933.024	1229557.788	1240225.561	1261871.78	1203164.477	942284.1327	1239518.955	1227712.382	1151509.753	903188.8826	1052768.982	867441.0144	1030964.674	1027598.887	949453.2738	875247.6858	1045219.702	883635.0451
MetabT_232	0	LC	X-2690											285914.7841	203105.201	98314.5037	54002.6872			496598.04	197189.8875	1020612.268	54956.9304	1829371.562	417311.1356	123117.5702	443888.1299	51637.5002				86516.3425	61303.3644			50599.3392	47449.6801		56322.7794
MetabT_233	0	LC	X-2691											997445.3938	161248.0376	241386.4281	130449.1073	358474.7238	294438.7568	205449.5077	34892.3852	106350.7875	182484.5884	529470.7316	260557.5959	746940.0956	334159.1374	180862.3143	137042.0916	92379.8041	393628.9724	795156.9017	162289.1578	483452.2578	274233.3431	358919.8571	270611.5937	42052.3099	159413.7761	321761.1618	48942.5331	163105.9477	106591.4438	298357.8868	56554.9236	316863.7593	326983.3225	62896.0004	403022.8582
MetabT_234	0	LC	X-2697	403850	435096	558534.8307	400360	353400	320006.7385	354328.7369	95563.8729	256923.9011	187603.3594	608598.6704	2351393.634	1486386.05	1176384	15731770.02	1530662	1075754	265771	257711	871847.3947	379718.1571	421973.7077	397874	140263	741326	1043878.286		2606982.434							399945.477					1949349.956	3483361.866		4831007.514
MetabT_235	0	LC	X-2703											279526.0162	207126.627	171815.5389	250183.4256	382025.4183	599960.3553	206344.4826	550002.7273	727208.4063	382554.3855	169219.2653	974226.7411	304190.2894	392306.3211	687957.119	581637.1182	136021.6789	498516.0825	983845.0319	330151.0685	576852.0292	531201.324	272736.9629	361441.3644	576688.0813	496173.5965	332705.7466		984639.5713	361198.5631	1043934.324	112174.6111	1188624.704	578288.2951	61639.813	512155.9502
MetabT_236	0	LC	X-2706																												344177.0164												1632404.783
MetabT_237	0	LC	X-2711	245235.9729	140868.8113	217715.7018	141445.8257	125653.3341	115320.0926	185420.9116	129597.9747	167869.8798	168142.3154	411559.454	492205.8372	331757.1774	404531.1076	613174.4855	1129966.354	417619.8643	838175.8165	627364.884	798769.3445	407161.8711	833970.934	1007253.484	572874.4306	262630.1948	367149.83	391949.0359	276206.6943	208643.9157	305735.9328	371322.9134	467328.9132	267402.8852	497715.8105	622934.8256	659886.9158	436534.2495	158723.9093	468331.2272	190376.9363	409862.1459	192689.8923	492917.0505	449693.3245	315164.7184	541947.1825
MetabT_238	1	LC	X-2716	1324619.937	1028564.898	1027474.907	1101406.317	1115031.847	1171553.951	952264.4399	1021717.945	1029797.387	1039232.118
MetabT_239	0	LC	X-2724								103051.1671			1086063.85	189560.4816	194304.778	1098413.352	872343	320212.8974	358407.1638	211758.8027	214343.4238	138887.607	145212.0742	209851.6328	168540.1998	391195.6573	327286.3763	144349.2755	176832.2511	227920.656	143311.6548	230745.7133	205752.305	270362.8984	252974.6339	314395.0526	235647.6623	397681.8377	390534.5538	237995.8522	256871.4673	235307.0348	453340.6739	245943.9731	261132.3407	215808.2769	341399.5097	221208.014
MetabT_240	0	LC	X-2753	140636.5216	493931.5483	522548.4027	398572.5147	418988.4236	467588.4372	547941.9311	380480.2107	501715.328	471938.5307	538621.8482	222223.7297		410473	782767.7625	327089	207374.3342	96602.1549	291445.551	308169.2384	407506.6676	101069.0905		163824.0901	527505	511184				303353			461703.2192	175331.1458	524638.6046	176298				218692		117406.1926
MetabT_241	0	LC	X-2766																									222847.2936	95583.8849	150708.6334	69281.5452		93021.4003	211028.8687	266357.0184	145018.6126	129818.8702	21163.7871	132202.4243	288498.3541	51480.9612	53943.8568	85307.094	118331.9948		483139.7692	367404.1042	58770.8603	318699.261
MetabT_242	0	LC	X-2767																	104035.3251																		99710.1262				83254.8854						132330.9297
MetabT_243	0	LC	X-2768																									499365.8411						32454.0516	58634.9516	2007077.541				152398.9986			19647.8627	272886.8628	27996.8474	151512.3978			51541.3022
MetabT_244	0	LC	X-2774	314940.7855	367982.6539	273619.0593	258726.9734		230934.2657	220794.2012	432345.2893	239022.9618			160989.0662	209632.0279	204656.9421	849475.727	466269.1902	598022.4001	317499.0979	380337.5006	412365.2113	545155.0419	257606.6649	292068.0121	494793.0411	239840.4385	165222.3154	227758.1329	716912.386		258892.1629	584085.2243	266805.6266	115830.2357	332599.0205	86763.7512	267583.2496	317718.1784		295829.8368			156210.4139	153267.1354	328855.8742	234381.2373	151321.4589
MetabT_245	0	LC	X-2778														185184.0392			36446.567	336444.4425	66505.2135	55183.8512	198057.2941
MetabT_246	0	LC	X-2781																	18533.9141	30321.4029	41818.8797	56058.3726				47931.4907
MetabT_247	1	LC	X-2782	173475.782	213490.0382	194744.9543	182127	205611	243224.8865	212185.0076	209344.6849	209944.1774	184498.0203
MetabT_248	0	LC	X-2806	73117.6926	452748.4153	505364.6892	480537.7055	476054.5381	476191.9608	373371.5523	488576.6083	321201.782	177304.2516	598912.8516	330527.9155	257876.9708	275588.1031	583238.0057	542816.6285	358517.7555	293635.0934	377831.26	1289652.478	195108.6129	446408.1458	344253.8415		442724.2442	655707.0891	303879.332	741185.9588	472437.8213	670323.9585	550802.2038	584163.69	652736.234	553217.01	443528.293	658518.8609	855879.9576	482856.2644	427240.2095		875136.4206	526673.918	1182665.878	543584.9219	753525.5249	926641.3129
MetabT_249	0	LC	X-2807																		179892.9344							271784.646	45148.3358	105452.9631	384794.698						129236.7052						141924.065						46872.3398
MetabT_250	0	LC	X-2821	508448.6508	365814.2097	455655.7778	344760.2272	364538.9096	713437.1402	563977.5114	644676.6903	680298.2675	616971.7395	254294.359			336789.6707		4056324.489	319092.2191	499132.8726	519827.6157	586250.6955	938154.902	441858.9731	426036.5983								442804.5332			431730.5985
MetabT_251	0	LC	X-2824							32090.8808				51597.583	113090.4819	410693.7294	89257.3979		129198.5517	283822.4244		18143.6131	89164.1603	191897.9433				52541.541				14100.6198	47806.6011	153772.1695	88820.3774	41739.7906	143320.721		59706.8896	216954.4892			32821.2103	69026.6867	31458.976	49097.9791		40071.56	17536.0383
MetabT_252	0	LC	X-2827											23517.9647		29361.4676	82834.56			47201.0971	61744.856		129602.3701	24799.1462					33434.659		234369.4749	63165.52		35853.7938	51937.9834	167189.7514	163380.5108	17810.1751	44793.0101		36614.5145	83250.8918		77544.0554	52745.082			202295.7187
MetabT_253	0	LC	X-2846											94358				433722		151812	1713373	28639	595242.2537		52461	197301		72529	68172	48584	450508	355636		213402	228977	89353	334387	1013031	604203	78281		80108		305766		157417	580631	27240	199819
MetabT_254	0	LC	X-2853	34049.6767		50356.8408	60408.5505	82843.9034	35525.0764	32743.6282				120853.8722	207716.1735	58576.6429	296306.3332	207711.1584	172625.166	584497.6214	557502.8952		67991.9348	62503.3646	163533.2638	274542.2803	76536.3457	93296.9881	149135.6562	122629.3807	286162.8933	41555.0062	51348.3847	32055.7013	42790.4278	62545.4001	113720.0394	100191.8784	44929.8786	218232.4564	65785.1046	158187.0331	71376.5487	22793.6358	68185.7553	63177.4595	216506.7367	69151.491	104470.784
MetabT_255	0	LC	X-2867																								60277.6846	8713252.876	4945230.202	276187.2257	5085999.153	489558	4639448.932	73139.5661	202182.5225	2489154.148	3909974.921	5593449.691		9311458.771	1940006.457	353901.8936	6382913.572	441885.908	2826800.165	112272.1844	398621.0186	1087888.9	180038.5762
MetabT_256	0	LC	X-2869	335093.2968	293522.1585	217312.9967	240950.2234	304161.5068	294796.9805	229062.2806	272899.4876	220982.2611	251580.3828
MetabT_257	1	LC	X-2894	348407.2044	365017.5716	342322.6273	316498.3096	332200.1805	368166.5234	369262.1742	331233.4226	305777.137	363513.136
MetabT_258	0	LC	X-2895																															144977.0254												186338.1815
MetabT_259	0	LC	X-2897	259539.2078	269957.5358	204995.5875	232453.9575	180836.4307	160205.7028	137612.5851	133351.4701	151780.8992	82492.9845		56722.7213	26405.079	21597.9525			23957.9887				49692.8738	34426.465	38479.2554									22933.6505								39563.477
MetabT_260	1	LC	X-2898	60652.1621	61315.7068	52415.7253	48500.5767	52423.6572	59045.4196	47247.5838	43225.8492	36585.9101	37910.6909
MetabT_261	0	LC	X-2900											4711269	12808367	16397072	10701658	3824793	14859202	9872401	7035020	5271163	8054446	37891554	14541385	9290614	13324980	5927031	6640435	4257315	4010698	5205779	5634420	7691780	10373441	10089254	4974000	1458393	3937726	2904602	2447638	307706	5382931	7353258	3856255	3774958	4524719	7312283	3455425
MetabT_262	0	GC	X-2973	605847.7583	806779.879	1172632.696	1184854.144	685340.1154	1504177.563	1365951.66	1405410.426	1171238.116	1333057.125	298010	87425.7958	92009	150626	132958	141530	161114	311824	704502.0995	399346.0261	294771.575	201003	153910	149799	254958	275703	283660	322079	283228	320116	464972.6046	448988.0621	476239.3804	346877.8535	208746	467393.8762	474148.5362	351292	289242	290484	359130	342158	355379	245008	437849.0274	523695.8754
MetabT_263	0	GC	X-2981	887672.6419	591413.3597	1338898.905	1793526.817	1724853.429	1596074.291	1933059.652	1738587.912	2082071.412	1730937.112	1799611.594	1766689.841	1038815.58	2200037.266	1565792.034	1688046.155	2359212.787	2340792.866	3713830.997	2368288.502	2832044.569	2516887.889	3011626.68	1435913.466	1375001.42	2056140.926	572126.5	1695427.918	2274559.869	1438377.649	2054647.963	2709392.656	1909616.196	1863738.618	3072697.333	1849848.665	1905145.721	517300.1483	1200048.982	1015744.316	1828053.642	1213004.479	1537731.265	1836108.199	1769344.546	2730072.873
MetabT_264	0	GC	X-3002	400692.8044	1210786.1	1662458.335	752083.1798	666658.886	516788.7106	585578.0397	445245.5319	559344.0879	564085.5295	555915.4816	333554.9755	613078.8222	676289.5771	182976.6316	705565.1598	698675.2792	228506.5473	261398.1404	406895.0993	368608.0753	226144.4816	345112.2588	400903.594	583722.4567	480711.6669	360576.0818	360619.2075	257802.6087	268560.5815	232995.5145	253493.8931	299654.5042	233646.9532	319134.1164	379481.3936	594694.4273	194851.3223	299205.6563	402668.4712	359141.8254	224460.2806	307213.9979	334118.9628	411657.4208	296788.4665
MetabT_265	0	GC	X-3003	166869.3277	301446.2159	350351.9605	399132.9022	512249.2701	433614.1985	453039.8183	450751.1736	385623.2053	505450.947	78969			102190	103261	122463		103649	123337	158069	122526	94589	96317	105457	72797										90140	103454	107501
MetabT_266	1	GC	X-3017	215189	598319	490314.548	518099	774098	727623.9805	740102.543	676287	591321.2844	757856.7429
MetabT_267	1	GC	X-3019	3108573.608	8392401.333	6771308.435	6830717.256	10674401.6	10580623	10479042.06	9436341.565	9003277.486	11021580.35
MetabT_268	0	GC	X-3020	216660.1101	576754.2558	585464.1251	714536.0079	642010.3717	560162.9391	546635.1209	632525.5296	543736.8639	608914.8467	102550	104391	42683	247680	216673	171971	89948	152285	209890	75623	132134	140991	106777	125643	86434	45409	34239	60684	89286	30495	63078	80222	113196	161052	94426	115448	66007	18809	24829	190440	65615	12393	99116	38184	51861	76402
MetabT_269	0	GC	X-3022	3814494.71	10440349.3	10070467.93	10799956.75	12736866.13	11019924.62	11391922.33	10241159.75	9810380.751	11258633.39		91745.2588		93132.7483				61382.0786	67190.5929	50868.1579	161467.8923									71437
MetabT_270	1	GC	X-3025	2064900.08	5436587.415	4624679.696	5007088.832	6620264.575	6137040.968	6646409.272	5810573.176	5464358.275	6756273.648
MetabT_271	1	GC	X-3026	865979.2003	2306274.453	1933804.431	1885534.281	2951009.986	2922041.457	2966830.648	2746173.386	2457537.101	3071803.289
MetabT_272	0	GC	X-3027											374175	311913	893720.9113	1811677.312	3386995.808	1646041.196	678275.0865	430630.931	348992	262172	586735	928808.4043	1079021.179	684426.0119	1746493.042	462180	440961.8953	594653.605	278785	739729.6006	575305.5477	846885.8413	1093613.535	902075.4947	819524.844	2217790.285	656743.0452	342166	189729	299764	261857	233507	892609.8463	184401	284602	342567.5446
MetabT_273	1	GC	X-3030	796314.8221	1871974.549	1637317.198	1831774.973	2523721.544	2525414.399	2579245.855	2288312.433	2137258.976	2789797.953
MetabT_274	1	GC	X-3031	415476.4435	1181172.502	1318786.576	1317609.127	1373331.608	1293268.712	1310193.321	1260918.063	1286911.665	1263228.114
MetabT_275	1	GC	X-3033	1630806.891	4107807.246	3206705.617	3499469.729	5696523.309	4920448.588	5016868.635	4638019.545	4577801.955	5071633.322
MetabT_276	0	GC	X-3034	65797.1459	200175.4587	206340.2233	193691.2751	215040.4077	246046.528	297834.5056	271902.7552	267607.2372	273864.3409	399277.3004	90605.0391	114422.239	138604.4098	155525	257232.5035	264832.8557	118087	133489.6745	968055.3329	501419.4281	452937.3146	382170.6124	282018.6561	198401.582	131692.5868	75620.3872	148232.9316	266723.1972	185555.8873	266196.1527	201240.4714	173905.2986	431833.6395	53726	301290.4593	210241.1766		166565.4212	84339.2735	230534.7348	106646.4146	280977.4882	152740.3462	104919	274107.147
MetabT_277	0	LC	X-3044	601185.6958	546092.0523	569232.918	635213.4783	624936.4515	637241.8472	572760.9268	566719.3771	724081.0451	582616.3426	1036586.09	1207772.999	856019.8287	1706065.415	2353159.697	5523128.512	3155379.514	2458840.717	3719507.547	3974833.472	1799961.464	2711874.614	1580407.987	1262361.249	1314419.979	948062.9757	362214.8238	856407.9573	687589.7637	1001662.027	862200.4738	942147.7734	647588.9497	992111.7674	1357427.758	2481233.184	1411185.382	421323.4378	602320.8494	536074.6047	1064922.603	813996.1734	1079038.205	586374.834	495800.2534	691605.8377
MetabT_278	0	LC	X-3051											40400.2887	45069.7593	23026.9075		27823.1565		27379.7346	199931.4382		41696.9762	59327.3298	23448	42594.9077		34031.5175	18995.5757		34497.902	31558.1874	77215.656	38404.829		19542.4303		51139.2631		107068.5138	17695.7992	40774		72937	28704.5398		27236.7571	22951.1454
MetabT_279	0	LC	X-3055	233931.1823	255096.5932	234988.4756	270395.665	241250.4822	237961.0617	198037.8898	208887.9929	175577.2463	210861.8721		131522.4818						203535.118										123617.3681	151548.8125	103562.0784	85124.3955	94175.073				196019.9306			102806.9571	121620.4383	112983.0508		126657.778
MetabT_280	0	LC	X-3056	272550.1638	312660.9835	294544.1675	443238.629	460608.0896	445127.1791	453390.1102	397329.4607	417854.0891	419879.0453	615231.2141	348741.7756	989551.4129	2104749.427	174489.7701	732976.0518	299969.2028	94463.0289	217026.8215	1016415.595	5099633.661	791458.1815	767501.4641			119691.4358						99547.9545				121296.616		83832.6345		107552.5436					145592.037	190052.0271
MetabT_281	1	GC	X-3058	114574.5789	184077.0364	193283.903	205152	318851.0975	334182.8946	304265.6091	255528.3263	322700.5238	312567.2646
MetabT_282	0	LC	X-3064											16570782	15836099.21	13606409.37	8475463.431	1515193.518	7895758	14860446.66	8327653	1845826.487	5106967.097	9401438	17609140	13650831	9372586.421	12117912	2021393.692	2019711.449	2390295.136	4043033.429	9558280	13501856.88	5517229	5956338.884	1913719.392	469508.2009	1004215.557	945590.9522	1147186.469	29342	4629985.572	7495317.34	2123123.583	1731493.79	2202072.24	8479067.611	1583639.25
MetabT_283	0	GC	X-3073	3082358.08	8054203.904	6952501.944	7609302.318	10128815.23	10886369.72	11159907.65	9881003.217	9331753.301	11339698.5	21827	13182	15179	26186	19185	96994.8503				29646	13382		16424	8323	12966					26620			13988					17394	23409		10500	23061			15757
MetabT_284	0	GC	X-3074	411433	617371.1119	2073792.753	1717015.859	544264	737993.5167	723097.2825	765680.7272	704074.5434	658621.5593	157831	117950	78527	357436	895161	139681	77270	341386	143274			83832	126525	295945					101081	120422		720754.9256		116075	113391		107829				94916	72620	94559	623863
MetabT_285	0	GC	X-3077	128934	383778	451793.6485	409658.2452	718495.5351	404692	697121.1726	549951.7362	441549.3881	687203.3875									26272	19319		20546		46960	12977	13326		23709	26786			19304.7785		35470						19147.1275	16423			29339	31358.8547	46469
MetabT_286	1	GC	X-3078	744422.0347	2964056.79	2083863.24	1815604.87	5403927.784	4720176.133	4319726.557	4216348.118	3872951.054	4928372.577
MetabT_287	1	GC	X-3086	30361622.25	47071511.1	47027696.21	51660309.96	50352274.12	52837126.47	49174691.36	48378371.56	46735606.91	46972480.43
MetabT_288	1	GC	X-3088		81019.6951	53868	28500	162868.0303	133049.0508	131304.9186	137096.4537	126762.3315	153917.5753
MetabT_289	0	GC	X-3094	405410.9466	488846.5276	477535.6756	431473.8682	417322.4138	372980.5904	422637.8993	386782.8195	432045.2861	366760.042	1924147.273	1645950.438	802219.6231	2166287.812	1895907.628	1871995.947	1755996.766	1770074.282	1612237.846	2752364.072	1943251.733	2617295.788	1999639.649	1340383.146	1915250.171	2068730.152	606453.6037	1514134.724	2880902.79	1776352.167	2665553.514	1771801.439	1821042.982	1882399.251	1941711.635	1909048.155	1647578.165	625179.7806	1240609.313	672969.7261	1592012.996	962414.8247	1399759.784	1339687.889	899423.8807	1542468.442
MetabT_290	1	GC	X-3097	289325.2229	3264896.873	12733315	14343161.24	1286196.017	1593714.75	1467378.788	1542788.054	1570846.125	1322744.796
MetabT_291	0	GC	X-3099	128454	1488319.402	1814897.002	833166	792313.8944	947624.5619	784868.4773	928100.1395	775216.8825	771991.0212	210284	224757	94284	203263	136891		190954	315486	197948	184147		215831	344925	580981.8481	388196	351065	117236	235754	169034	374109.0171	145768	85232	298870	377521	267591	270915.8092	270891	124197	96371	205192		155440	124811		329855.3715	94967
MetabT_292	1	GC	X-3101	293422	616213	435673.425	385330.9783	455745.6947	831113.2381	570164.8233	524939.055	483364.1445	391292.8006
MetabT_293	0	GC	X-3102	115015	329772	365776	401316.0978	358685	327864	343215	302358	298271	294596	579044	917668	1931939	2345353	1406968	2433070	807860	611507	1545498	1063864	2537522	701732	850768	217272	153168	115830.5548	79734	156867	277613	100552	191879	153262	76588.7881	101623.3634	132973	245191	184556	65359	103087	236787	180105	77831		143421	130717.9229	97227.0105
MetabT_294	1	GC	X-3103		1854100.564	2011661.532	1588651.849	1898911.864	2441497.87	1496114.421	798506.567	492301.9251	683049
MetabT_295	1	GC	X-3108	5422563.199	10576200.96	13612088.42	12905494.86	6494303.865	9831190.871	7376216.473	7222333.118	6114491.512	6129444.081
MetabT_296	1	GC	X-3109	129286	306811	345018	421342	221164	333284.8323	157097	235302	87659	161375
MetabT_297	1	GC	X-3113	302020.4035	525655.9446	661507.6967	525160.4625	760409	851885.4879	766237.1172	1309856.549	1894843.533	1667935.764
MetabT_298	0	LC	X-3123	674869.5012	429330.4247	403356.4275	641171.084	422043.1011	450233.6714	475641.516	494439.626	335936.4679	564650.3964	78969.6162	175873.5258		147888.3128		127311.6095	184266.3314	48384.3843	115422.9443	40114.2832	98096.9832	40703.6877		64857.0216	67989.7322				40635.6193					49709.4705			43771.8378		73742.3524		46487.1358			85862.5368
MetabT_299	0	LC	X-3129	716643.9475	354180.3768	366896.7001	476190.0949	477114.3147	503015.4977	287058.0183	375790.7353	486275.8977	370800.752	1022633.591	569712.3305	781578.4602	930720.8158	500834.8956	667289.1232	611853.2111	501210.327	634318.8649	623160.2305	869798.5626	491480.1498	797936.9923	449417.0832	968690.6768	694821.0065	678888.712	1009480.37	702828.6467	663046.572	932480.6952	1122222.829	563680.0186	598706.8101	503388.4514	764352.4031	691659.7739	477431.0042	664515.2906	977033.4845	844633.8156	571250.7549	713863.2586	906030.9329	660193.6156	780528.9849
MetabT_300	1	LC	X-3131	632241.2824	624375.5131	581532.2661	624896.0571	512722.4459	731473.6004	573012.3331	567774.6854	526811.618	531143.648
MetabT_301	0	LC	X-3135	47157.0384	67041.4087	129039.9047	55110.787	100122.7953	90026.5909	105063.9198	148157.8728	67581.0784	42923.6515			90539.7516									215192.2043
MetabT_302	0	LC	X-3138	169550.6338	152569.5805	143241.0647	125671.1067	123695.9982		83641.1956	143007.8452	38017.515	94109.7394	217759.89	297777.7524	240838.4448	190916.6427	477377.9171	617761.8152	235269.9154	220973.7589	311633.4501	185146.7925	80948.4944	297343.9509	463807.5803	123263.1433	96261.6439		69990.9272	131855.1576	140759.1229		200054.2559	88477.5034	98579.3585	141018.9947	80045.3019	296272.5936	106103.3603		72121.5562	86800.8574	74914.9298		92981.7348	71512.2068		64454.6127
MetabT_303	0	LC	X-3139											1029594.883	907589.3802	267734.6943	1076141.178	1577332.942	1622736.412	206870.0239	120468.7955	172022.6715	1044639.69	1120489.003	896462.8622	453399.2202	244438.0264	1380010.095	1369167.163	479815.1308	1025205.362	985003.6341	1326351.824	737815.6995	1012532.799	585022.9751	1028889.32	1477055.644	1162930.442	803364.1141	142848.208	512027.108	195321.5149	578034.7273	214790.2878	671993.6061	293254.9915	199079.9076	246980.2283
MetabT_304	1	LC	X-3142	73371	61964	50937	50114.1505	58655.1242	63832.9119	53207.2213	53758.6176	50415.4728	50304.4325
MetabT_305	0	LC	X-3156																65340.3756	90892.8276							40429.8228
MetabT_306	1	LC	X-3160	147324	126719	105146	98451.5438	164792	99030.4169	99568	64511	80143	89573.7632
MetabT_307	0	LC	X-3165	225133.1839	202234.1027	174200.4233	178238.1641	141385.785	174595.0169	160454.2542	187340.0816	137461.7473	139351.1031	177524.8873	145590.6329	232716.9129	230810.7145	360903.7621	349255.4488	239321.6066	277103.0027	200768.3116	180116.8679	246001.153	248011.4956	251395.6988	246513.2569	230805.7753	147406.0063	136640.3947	169992.0067	147486.6188	184707.3366	149573.7869	154006.9052	181267.9321	159093.0947	156887.7904	227719.0752	192980.244	86851.7208	129220.6709	138333.8661	116043.6843	89378.4817	186804.6501	130773.0938	98170.0084	122771.0391
MetabT_308	0	LC	X-3172
MetabT_309	0	LC	X-3176 - possible creatine	1636032.773	1555806.183	1597268.364	1561933.433	1700893.09	1461749.973	1352258.571	1461157.549	1503540.803	1583136.278	30036969	21802509	17480588	29985211	42647119	59445210	35517565	40778520	21957529	90640214	40412349	34058442	42683300	34537210	34794749	37367305	23261185	48072102	25737431	34694238	40284471	44360394	27015660	40919248	60454529	40070207	62511698	35664354	44549531	21128181	61612264	40209100	60401119	45736932	72148009	57617542
MetabT_310	0	LC	X-3180	720520.9145	704591.9055	861163.7476	832637.0594	454176.2562	437744.0732	367989.1924	167431.4918	303186.1992	134624.8375	1274726.521	2033833.129	2405006.637	610527.3829	1466447.717	1110405	664251.2752		160799.6219	226090.848	188528.187		201446.9473		801254.5606	712401.1395	534129.0533	1080900.479	829026	349824					291651.8501		607731.7784	175617	371079.8797	903306.5806	528569.4706	170737.6478	1300656.608	534058.9929
MetabT_311	0	LC	X-3183 - possible gamma-L-glutamyl-L-phenylalanine	154256.5864	151514.1391	161807.3829	129888.1271	134924.4574	137238.5602	156270.2772	142491.7034	118338.6128	154444.3937				173385.5216	95577.0468	154455.3896	56420.3422		90837.3733	78549.0032	138226.9597	50976.1444		66702.0914	105012.5193	64561.1206				68762.1936			91130.7007			46190.7156	37814.669
MetabT_312	0	LC	X-3189											119158.4841	111980.0536	153029.3985			190032.9929	178521.2304	107689.2847		102369.2663	223100.2453	94783.4404		326235.0106		126078.8786		591956.5497		58405.7352	57218.5381						92024.1497			143217.1054	151167.9126	134971.9077				155946.4273
MetabT_313	0	LC	X-3215	497727.9933	841847.0414	783525.048	766747.9244	698160.7094	637761.2735	646163.2422	739032.4183	633167.2875	503235.042	177115.0996	397455.0605	687357.4336	282594.1334	731703.9076	358198.986	496126.8472	283853.4628	428695.0626	394309.4579	577895.7625	268679.5155	445908.7447	162557.4901	256824.0283	294291.3381	88238.4719		288613.0852	160549.1562				224967.6969	161854.9361	218032.6263		158113.1388	223964.9349	507199.6657	210746.394	118067.4597	211471.5233		137104.189
MetabT_314	1	LC	X-3216	257399.4918	271518.6355	245040.5018	218721.2711	235821.9347	210583.1201	245790.3393	230294.4204	277722.5321	232922.558
MetabT_315	0	LC	X-3218	343437.485	81611.1545	259422.7825	251262.4131	225718.5537	338933.9121	62330.2912	87297.6895		265285.4155	760483.8493		611576.8406	2116645.147	904794.7548	1257835.374	1590395.242						169201.3847	362702.1133		1095300.878					901219.3615				1588927.409		1063913.329		727713.0028						616940.5053
MetabT_316	0	LC	X-3220												239713.292		359789.4735		649274.3367	91104.6933	206464.9074		95602.3473		151824.2229		151012.8847							92844.7527													104798.047
MetabT_317	0	LC	X-3221													189360.4427			199989.4991		68673.2284	90992.7566	69628.2382			39393.277
MetabT_318	0	LC	X-3238											168622.4055	124905.9705		120106.3668	236328.8276	265464.1407			66407		664411.3858	86939.6762	110744.5696
MetabT_319	0	LC	X-3310	1056924.436	986259.6129	907708.8145	934009.2197	941843.1419	585887.3154	709002.2172	598128.3013	448843.8118	597130.6303								104441.1396												376728.9511												98825.3367
MetabT_320	0	LC	X-3317	239583.2755	37302.3326	115360.339	151140.8621	181002.5777	185869.4403	203946.9479	194509.924	210372.6461	233500.2009	74377.8327	129959.5979	96085.0486	117999.0176	104745.9899	39160.792	102219.2129	212208.4528		61120.6732		67943.9781	109485.3827			54501.533	99467.0015	76008.4429		81996.4167	176619.3884		95053.6467	144773.9388	41145.1576	53090.3618			69683.9315	176556.9186		71808.1239				44706.19
MetabT_321	0	LC	X-3320 - possible pimpinellin or tetrahydroxybenzophenone	1891928.317	1631912.763	1596849.933	1455620.04	1521186.176	1765567.554	1551973.607	1489039.417	1439151.533	1735684.517																	34380.3232
MetabT_322	1	LC	X-3322	43541.3736	35652.0313	34751.9544	42043.0112	42534.0421	48137.9325	34608.6779	33429.7829	36036.0656	41095.8118
MetabT_323	0	LC	X-3326											82599.1143	24866		63517.8995			47198.908					36901		55541	55632.4708						28322.2827
MetabT_324	0	LC	X-3364												19272.6424		43439.5736	47982.9501	34311.9388		13967.2654	26743.0186		50189.1371	65227.2585	20438.7555	44896.423											17417.6483
MetabT_325	0	LC	X-3365											1064882				141878.2173			614113.7167	218158.0156	244777.3974	304001.055	331302		268210	215678	175936	293878	251889	590459	879973		377172	170357	314369.2618		400819	619570	604392	464213		304439	191338	354927	278027	385435	489983
MetabT_326	0	LC	X-3370	120896.7505	127786.013	117921.8187	139035.5503	87079.4542	121801.2405	93043.9411	106448.7044	128108.5509	102446.6262	98194.3911	115214.7546		158643.4303	241401.1188	211579.5833	173300.4683	126153.7133	167974.2177	141056.1798	133516.4889	146011.4904	148225.1941	99704.6897	161066.3036	108446.4999	81327.5007	112987.0295	77037.2772	113752.484	83924.1203	100736.6661	101965.6602	90987.4277	96699.2458	144000.8576		55652.9939	90005.0103	80477.6641	91498.8557	63739.2044	115031.7405	82110.7499	53599.2092	71308.3866
MetabT_327	0	LC	X-3379											96263	103999		157801	74065	91231	96430	186172.8223	82424.3107	130164	76168.7662	57929	106730.8266	57102	168696	105793	108312.4745	121712.4947	36230.465	149648.2462	175206.2241	157287.7116	136950.1244	67119.4024	162839.726	169847.6364	162119.2915	129019.6105	166314.5482	89897.2776	95101.5831	117216.049	126658.7686	148984.3608	192924.0079	105108.2424
MetabT_328	0	LC	X-3390											132140.4318	146934.7122		302867.3031	67025.4078	383729.1769	492613.4578	132758.0713	398012.2243	594357.3278	46169.663	218428.6718	98844.3506	16295.2097	612634.8758	689684.0566	375651.1778	773856.1391	640390.3749	646778.0849	768894.7637	798988.9019	585811.6565	713596.9411	732599.4392	696620.5491	705330.225	542979.1201	840932.2608	363783.1957	753546.0937	680099.3595	750004.2162	692473.5806	1058197.41	799792.7749
MetabT_329	0	LC	X-3401	151539.409	98999.93	253996.0409	113443.5062	119145.3193		159202.3822	77339.6567	114810.4839	79809.3007	62631.8525		224238.391		204109.4237	257078.3857	112705.4721				291969.6964		251554.9285	83032.6727	105075.2214	95166.7867	251740.8543	107922.6814	180051.5667	140165.9084					160727.031			231713.7891	96952.0389	73368.8084	63752.4469	260453.5428			145706.2537
MetabT_330	0	LC	X-3430 - possible gly-leu, acetyl-lys, ala-val	160737.5392		184276	139979.2703	86319.4761	106479	104068.4887	106351	125756	139415.1674				394721.2201		368040.5464	196649.1416	230701.5378	281085.5149	165654	111560.9443	173720	173942.1778		123639.3928	97988.4139				150376.8515		114173	175986	168521	134776.4698	369810	128305			120331.2178
MetabT_331	0	LC	X-3433												19084.3195		41276.5184		61461.1461	32923.9321		37613.034				24833.5411													21173.3243
MetabT_332	0	LC	X-3435																		1501432.075	206336.1508
MetabT_333	0	LC	X-3436		22513.4995	17562.6692	18427.641		38232.8249	14259.6771	14113.7731	20729.5558	15662.6408		34237.6858	17746.5952	52183.2169		22913.7974			84064.9196	15952.928		35326.4769	32827.0799																	38070.6736
MetabT_334	0	LC	X-3457	278678	339357	339647	365093	215914	266360	251654	133812.5017	163454	97658	558524	1388569.456	657298	378729		448781	466979	110732.9975		197968					439460	608877	283806	426630		220346	141576.7661				203835		385969		292899	574780.9078	447106		600243	266190
MetabT_335	0	LC	X-3475											54705				51210.5183		120598	59699.061	103655.0694	33036		67402	88302.47		117367.0964	104149.1441		77530.1442	60856		35669.3134	84843.3242		90992.3088			88749.4853	78314.4626	85965.2814		148849.7613	73410	74605.6294	89315.2716	67625.0552	122827.4881
MetabT_336	0	LC	X-3476											32652	26831	71233		117286		39273	73343	77202	295346.1713		316074	238735.4831	142544	91101	125204	239724	237862	88083	167023	73179	126304	111738.0793	98765	37504.7171	30686	109807	127103.6476	80783	307584.8287	107772	123697	207820.7868	182201	44354	144852
MetabT_337	0	LC	X-3484			38022.3891	144796.2468			52251.5428	43328.5701	22313.2553	20433.1655	94648.7536	69157.0904	133549.5124	101002.1238	223497.1355		192671.4792	169513.4919		225429.1156	161585.1817		13076.0911		53082.8837	133831.1858	294094.3592	113768.5183		66749.1302	390206.408	30033.4923				49368.6124			46205.6081		321703.3001			184046.9106
MetabT_338	0	LC	X-3489	128986.9137	77492.0347	159131.2365	96910.9759	70046.8656	176459.3944	91358.5029	169763.4726	97072.5615	105767.8214	255677.4139									484894.7596		89059.4216	125405.6771	61355.5747	416567.4389	175545.5127	594604.3871	777643.4989		365616.6101	888902.8026	954254.7147	326995.7143	545318.4257	56953.2636	466770.2161	1131162.151	274808.965	386394.4407	336866.8422	856100.2787	197901.7092		963710.3124	445064.1724	1237347.726
MetabT_339	0	LC	X-3493						39337.1381									68124.9711					50748.3144								105387.7753	208464.9419			27571.4356			153811.6049						68920.695	57864.3066				39132.4624
MetabT_340	0	LC	X-3498	120670.5484	151207.7202	129695.2626	159057.7632	118772.3716	167606.254	154553.5317	149098.9541	173801.6497	111771.4862				151203.0656	141293.3726	313299.4713		124545.3941	101987.5532	142264.8451		154022.6423	141838.8142	78219.5062	240575.4808	162538.7338		161599.0448	108916.7391	185145.5594		115795.3656	122464.6036	209471.7937	142031.9091	230353.9362	206382.0214		87477.7035	126745.2337					104118.1374
MetabT_341	0	LC	X-3505												651332.2592										577069												153229.265
MetabT_342	0	LC	X-3508																	47550					72703.8421
MetabT_343	0	LC	X-3510												81530		185545		222148						155385		227567								54114									116787
MetabT_344	0	LC	X-3511						44914.4084						924570.1455	1780434.042	985463.3612	595306.6374		1568044.51		405206.7826		911266.6629		736652.8199	1248487.288		312575.2284		246123.0052			723152.3233	456694.5023	646391.9707					272695.4619							411991.7717
MetabT_345	0	LC	X-3516											40972	128453.5279		48310.1403			77984.5643				171225		34644.0415	63762.8145	32571		34721.2018		843899.2508		87546.9946										844099.3606
MetabT_346	0	LC	X-3517						35075.2928				40377.8328	721022.3738	1380001.694	2057294.231			1664909.643	2255474.466				1168838.123		915390.5194			340157.2322	666427.8393		680164.7203	938636.3813	1072308.298	1409367.762	706082.3531		94194.2736			334371.5268				433962.4342	175390.8077	494104.9231	617470.5441	252577.9474
MetabT_347	0	LC	X-3520												100620.7087		153747.9171			125303.3414					103652.3099		120540.4988
MetabT_348	0	LC	X-3522											925553.1984	1269434.79	2319233.986	2370165.197	399165.5457	2972509.042	3173186.782	679111.9211	120040.4342	501059.8387	1337907.804	2052845.729	1288012.743	4264485.313	1464810.115	283121.2354	158488.3459	248837.3068	542538.1928	1082634.714	1236183.617	516530.6599	915168.99	222174.3334	65905.2763	103778.6458	118090.5157	96054.1815		590343.4979	862975.5405	266420.4742	187076.7224	339474.2575	784717.1533	143196.654
MetabT_349	0	LC	X-3523											63341		246154	414447	86228	420930			85847		373122				52337	66608					172142	138764	57441				62200.1612
MetabT_350	0	LC	X-3526					39488.0078			139005.3005			1395557.837	1670690.54	3344205.161	2062642.619	960261.7513	2154209.47	2926629.191		563463.7657		1516091.431	1928834.639	1447768.789		1155000.224	586029.5343	845133.2331	472152.7849	1003291.34		1356714.054					291154.6599				774959.5824	1043746.691	590681.6658	332172.6415	643297.526	813193.1439	492640.3569
MetabT_351	0	LC	X-3528													132182.8021	275185.3435	87523.1581	129509.913	155277.7169					230469.079	226888.354						380975.5726		76868.1635										458117.8328
MetabT_352	0	LC	X-3531											2536311.19	1995269.718	3968861.324	4178790.496	914202.495	3881088.975	3993399.302	1038747.699	200989.1496	589763.3634	1168920.313	2240445.446	1956142.023	2363048.199	2185933.522	408843.261	515324.5169	383324.6402	1015930.034	1575661.183	1746930.568	882558.6555	745116.414	306367.6637	71504.2015	78703.9298	158577.7752	360141.0213		1340861.552	746008.6916	519623.7784	228781.9754	330831.3146	1054077.467	215556.9577
MetabT_353	0	LC	X-3534								83734.8705	55284.5258		1918960.148	3301135.744	4768380.756	3134181.777	1618054.332			767369.2373			2575655.054	2160986.956	1997742.868	3738620.234	1325487.286	1851205.647	1275224.462	730121.8343	1613883.672	2682193.622		1243711.821	1553984.577	713651.212	206882.479	403719.4091	381175.1591		79332.7847	1460013.994		966512.5829	432299.0284	565666.8313
MetabT_354	0	LC	X-3539												197159.7314	211304.7386	182134.8321	36903.4327					105269.7497		135738.0168	205272.5292						32423.7296
MetabT_355	0	LC	X-3541												567674.5886		997070.5718	238692.7074	73977.6015	1000054.851					37172	89085.9944	45933.5734	180809	230589			225430		409102	405709					40785.2812	35027				41435	101879
MetabT_356	0	LC	X-3543								94283.3677			2247771.86	3284692.733	5523665.718	3629264.914	1054799.469	3835308.329	5359631.523	1924893.324	836917.9888	964361.1749	2313049.004	6803681.817	2834610.225	6300381.403	2399948.224		1145225.626	446680.5559	1100783.536	2676730.984	2732477.457	1650397.364	1791735.018	332892.9525	141223.6038	270978.9067	251153.7055	442183.9292		917580.6142	1344425.713	615357.1244	309191	507857.6346	1220203.561	319432
MetabT_357	0	LC	X-3545								62201.1593				4441202.252		4625960.656	2177036.891		4669577.122		1556869.549	1899920.205	3725145.484	4248753.097	3731897.619		2810632.197	1450087.964	1800576.577	176907.5095			6010302.044		4945921.841	1258818.463		702172.5762	713743.3336		92225.7798		3131736.984			1131245.444	1906076.306	917633.295
MetabT_358	0	LC	X-3547													137203.3545										348643.5501		108724.0458				83290.3249
MetabT_359	0	LC	X-3549			38847.71									110612		297705		75872	82125				78803.9058	1597622		203983	230280.1318					37757.7679	38527	25299	291171								33697				101267
MetabT_360	0	LC	X-3554											259816		977262	156713	410206	33960	909671	738142	681520	1285720	1476675		541906	1713176				155968	75424	350925	492730		442929	391199		289176		43702		176719	85283	114571	268563		223962
MetabT_361	0	LC	X-3564																							2187396.383		2627996.134					1860040.991	4083782.406										2300342.867
MetabT_362	0	LC	X-3576	63414.0741	85917.056	75264.3628	86443.9639	79664.1438	106402.2307	55365.2027	72135.1374	74937.7239	90873.8095	885701.3601	931757.6912	1378653.613	835687.9009	2012564.312	1456945.548	972472.5909	549974.6458	690766.0286	399828.3291	965538.7752	912431.1252	1401916.041	2118759.143	1240824.939	1168999.31	1793467.274	563181.5446	2928188.436	736622.2001	437946.3915	436295.197	1441951.121	1096409.555	779228.3884	1191460.746	868991.2885	1336434.61	1061399.179	1291529.312	763485.6177	982841.886	664825.6619	685317.5392	568478.4051	473783.0425
MetabT_363	0	LC	X-3604	481593.6126	473951.2491	391707.4444	350323.9067	210502.4996	197697.4664	189779.4212	184766.0194	178801.3389	131696.7386		268707.0477	161621.044	55059.7296	67643.7412	42829.0437		283895.9429	65780.954	23187.5665	67069.3913	28238.2399	49102.6261		101897.1186		128003.287	221553.0777	316665.5185	148727.0963	101227.0502	97053.2382	125998.7264	73816.951		289107.7462	85209.0585		128388.4025	504512.399	154996.9874	97263.2444	374227.8131	109580.7961		98098.3312
MetabT_364	0	LC	X-3605	406256.7655	357828.8546	378260.4674	378641.0572	327486.3943	394508.1357	295934.4715	353949.2002	263633.0002	355353.0341																														41078.6459
MetabT_365	0	LC	X-3622																									152510.5584												183063.0666				109288.506
MetabT_366	0	LC	X-3653 - possible stachydrine	11730873.03	10210077.41	9088848.896	9479833.973	8796596.282	9497739.095	8713167.272	9143708.477	8690665.892	9193974.755	183939.635			1537211.751		2728993	419855.3982	3546960.783	1516699.409		374847.4473	1311528.883	1146401.919				368498	540591.8471			429179.6524	1097855.227			434665.0804				282619.0429	643816.8877		112378.9504	366453.9694	788063.7298		881178.6303
MetabT_367	0	LC	X-3655																	245975.8727												81544.6477				159384.3313	70177.7118			106479.1877			109778.5751				103650.5647
MetabT_368	0	LC	X-3656			67138.834		56510.9042			60188.5754				669543.8382	555590.2382	69004.101	242164.6646	109147.7092								279221.522		69848.5557		57061.7609	101354.5767		44887.2144	58195.4126			434291.9709				43044.6071		72007.6387
MetabT_369	0	LC	X-3661																													1428114.811												2006967.399
MetabT_370	0	LC	X-3668	157719.4117	94867.7177	109778.6291	85492.3746	81178.9831	93750.4634	38343.6975	31958.7468			63048.1116	132609.2354	170063.5472	69203.691		35948.8081		124348.5653	86088.8902	35096.3108	134170.9741	132834.2799	99856.4533				59174.3617	61772.8424	70855.4314	59912.4761			41753.7582		48584.2459	29456.1681			79199.9169	145442.1371	254000.5597		97647.3418	52182.5889		91771.4152
MetabT_371	0	LC	X-3669																													98277.7954												98811.3601
MetabT_372	1	LC	X-3671	449343.5795	378218.5881	368035.8618	325392.5605	309073.2948	401683.8669	381829.4108	338214.7236	314523.935	377669.6318
MetabT_373	0	LC	X-3694									22171.896	45196.9511							248583.9954	123525.2953	59671.1892						132495.8984	55048.8433	86614.2307	41514.6601		51325.3766	44359.3288	84760.8776	114677.2646			85243.2703	51527.8208			33134.6168		65094.2475	99695.582	79524.9399	30788.2364
MetabT_374	0	LC	X-3697														70993.3806			62955.0025	80247.126	74701.5787		55711.5898
MetabT_375	0	LC	X-3698											120325.4787		57392.5318	123866.4217			57337.6528								81059.8404	97667.2567		94228.9411			109991.3475		109565.7743		100421.3773	98203.8149		72342.512	72291.5842		119621.1917		144233.1824	152727.9974
MetabT_376	0	LC	X-3708	1112799.279	1495741.836	1192059.784	1053198.411	1075291.64	1064843.326	1076282.135	954692.156	1010579.482	327545.7172	225945.0121	372092.3254	944468.1841	337883.2308	1141960.804	543419.3186	398589.9118	288062.5482	538270.0962	346493.1535	552958.7941	461143.2444	561182.5308	295733.9204	378753.6333	258690.8387	510918.2685	477159.7364	321859.361	388697.1224	226201.7015	233031.7128	293192.5885	284513.3802	273281.7177	240979.4729	316107.6531	511668.3353	367394.2126	572925.7696	237425.0069	322120.5859	246031.2873	358050.0183	327422.6246	208067.1606
MetabT_377	1	LC	X-3711	228269.6255	175571.308	173737.5406	172657.0863	93976.8743	216218.7027	107079.4364	191908.5705	181111.8394	207363.2195
MetabT_378	0	LC	X-3752											106651.3724	538688.6776		64695	715183	1197957.983		26753.3795	29226	518887		268492	254417.1062	39504		315874.5086			353205.4957	153498.2452				363065.6113	36760	369673.489	36214.9196				130000		66649.1393
MetabT_379	0	LC	X-3755		28039.9243	46077.8988		43736.2758			54361.4549			101921.2895	105366.1843	156721.7832	213735.2042	90600.0331	60279.792	61219.3912	125180.849	101630.6552	61628.0262	99133.0621	100580.1098	93196.8775	162481.7404	145931.1173	126018.3275	63729.8613	70808.9474	105815.7021	118531.4372	92982.6029	84487.4429	142532.9793	77059.1511		110691.5367	87423.2537	60470.4999		155449.5437	106141.2348	88309.7612		61345.0291	106007.2319	78053.4879
MetabT_380	0	LC	X-3756																	117613.0729		868281.2317	116646.9392	1204202.315	55998.6086	76007.1803	82448.7328					113814.5898
MetabT_381	1	LC	X-3759	41575.87	57595.7438	42625.2934	45211	63864.4532	55410.8366	77811	66167.5468	74283	79979.2457
MetabT_382	1	LC	X-3760	76805.9649	75452.1231	59274.5705	60089.7644	73496.0484		57240.7875		63523.5481	83917.154
MetabT_383	0	LC	X-3771			19206.4739	13256.842	17917.3035	19563.298			14759.2428		1042504.473	646234.9322	120815.1391	660833.0292	1044518.896	585364.9492	1234643.973	1170735.258	1269555.169	531419.1359		871646.3493	799758.5341	919383.4515	1272994.37	644085.6382	1047538.295	1163183.282	528586.9577	435455.4117	1278316.254	1838403.911	882661.9564	1251837.296	1330549.683	1092119.192	1356828.339	709632.1699	1523596.005	983700.8343	1226297.822	400056.1492	1392335.644	1844969.684	1278946.626	1377612.631
MetabT_384	0	LC	X-3772	181123.5861	138262.3848	111929.6709	80677.1417	94991.3162	87624.7096	65520.7682	94538.3215	123384.967	122013.7093	251528.5198	354103.4432	315452.3719	325983.1502	298867.9079	449446.8303	416121.2541	483185.5099	433595.9565	459726.6778	335782.0083	598806.3771	678177.7648	310863.1649	177658.8344	151450.7673	181784.4727	201458.2115	162105.3978	169225.4333	243315.7015	347873.1802	108421.1308	385768.7506	324993.5136	293605.6901	289100.0902	95860.1634	262075.137	199521.5962	398697.9716	143871.5199	291511.4914	321326.7847	189569.6751	281685.8811
MetabT_385	0	LC	X-3776											372077					178460		139678.5069	117562												241320.5695	241879.2182		102209.8143	96470.2524	224523			455491		498136		471921	238389		286827.6768
MetabT_386	0	LC	X-3778												10895441.59			3306323.554	173769.6628	20989218.81	21337887.08	14473071.96		20057461.97	1347916.788	407812.2127				11027251.28	14415588.71			19861229.85	6075845.535		10724001.39	15775053.82	17411112.64	16888820.55	22215701.62	11847647.28	2905833.61	20485612.15	22449974.85	26277116.73	17322441.08	24046594.47	21519458.97
MetabT_387	0	LC	X-3782											113724		48128.3451		48286.6592	47845.1597					283263	105189	54562	108318	44975.9655	25224.948							79010.8219					44711.1153	35464.2326	67773.4625		24483.4023
MetabT_388	0	LC	X-3783	1119125.875	860158.3244	895963.3431	986692.9397	803847.876	803119.5351	841966.5029	793121.9034	747995.1348	864368.9953							62216.181		100990.3986					105137.728				60634.607	81142.6874			73011.5552		44314.4158				94111.8675		76137.136	145379.9317		64840.1179	45627.0519		80851.8158
MetabT_389	0	LC	X-3786	94575	108536	204396.4476		131861.865	200351.2894	150551.8397		180830.8768	120178.0146	555392.2691	264678.2863		46930	396403.1764	142251.4719			127663.1213	121837.2442	60038.2578					79863.4714			85366					100674.3274		147438.8121	147246		55593	85253	91309		129361			110074
MetabT_390	0	LC	X-3806																			263708.8084
MetabT_391	0	LC	X-3807					199347.9914	145026.8515	149213.4683	189073.0415	135504.0005	160941.2662	284981.3598		738864.7184	844603.9534		581956.1118	195954.5672	314899.2552	519083.8809	396126.6115	930565.7239	348515.0639	389747.6025													194453.3065				148122.1397	144086.8671
MetabT_392	0	LC	X-3808											253024.6214	48959.8385	29009	72312	75820.3673	64529	60929	76877.9512	65370.9182	498592.0573	47598	75047	47020		453831.1154	324861.6935	391463.8362	525339.7549		378847.7389	437345.355	415819.1574	335312.9169	457367.9446	198549.767	579329.1044	733678.5534	308645.238	351393.179	425983.8523	641176.3906	296572.3629	623674.4254	389480.891	413774.5504	543501.2003
MetabT_393	0	LC	X-3810	79461.1386	73342.2128	79108.5888	79403.3537	79605.5095	76720.0853	81125.9159	91057.3838	86155.9816	90775.1548				140348	57674	35223	88220	221264	70942	37469	107836	71735			77977	125500	56210	81278		129017	77454	152232.0461	74672	100573.3005	88416	113934	187661	143907	104632	39746	166309	188611	156146	92334	330648.7036	199908
MetabT_394	0	LC	X-3813		118390.9874	107760.0936	125044.3782	222080.5728	190565.4772	201717.7371		146531.6584		151349.9596	392048.3533	172896.616	338337.6951	1247152.916	292781	264163.8239	188457.8226	127846.8045	146688.9903	143675.4244	165702		110883.6451	142420.6134	203926.9521		119521.2924	1299109.013	183829.1544	174316.3728			147706.1308	210010.1906		135473.0289		108010.8365	126892.5651			176684.1514	101945.8556	201808.9313
MetabT_395	0	LC	X-3816	340025.0353	235718.3983	221231.4518	197397.1651	228127.2918	228242.1765	213103.1165	219798.3743	185493.7295	208747.9941	600424.0538									1425459.213					1191053.661	475465.5601	2145364.615	4377837.013	1815987.669	862280.0095	5683001.077	6213828.501	852877.0499	1551877.793		1778790.913	7520637.064	655185.142	722838.2881	915111.0452	6639876.17	413609.5837	10204587.37	3782633.899	1404151.995	7854477.5
MetabT_396	0	LC	X-3824																			89893.9434						87173.5206
MetabT_397	0	LC	X-3832 - possible phenol sulfate	2331377.665	2135088.907	1805715.006	1946032.752	1858424.335	1897115.23	1959452.102	1767848.841	1589255.348	1732216.772	125735.4436	514329.7456	214110.8296		90623.4234	296769.7564	77536.3835	99497.5763	1844653.777	108216.8152	176142.7556	145818.6192	146154.3848	68050.3663	32260.1874		74097.9073	27092.8342	107699.8335	36144.8193	92086.7288	102384.901	42113.6238	122737.9115	58224.6725	85592.4252	124870.9073		32664.0048	214723.8625	124293.5201	29514.7914	146606.205	119980.427	116140.4683	41167.4721
MetabT_398	0	LC	X-3833	24868.0488	49858.8523	77971.354	80638.3824	71061.003	75480.7686	76798.0109	91475.0568	80376.0636	74474.1236	21095.1254	50696.3087	80636.6089	24433.3568	43082.6884	52968.3368	36418.95		124508.0149	37046.3902	50500.6816	42648.2775	29881.571	27064.2471		22793.1346		16990.3095			21911.7404	21371.8876			19989.0634	30254.4769			19317.7207		20233.6528			18471.2367		33553.551
MetabT_399	0	LC	X-3834 - Peptide	1397683.233	1176442.363	1344088.925	1482383.896	1332716.19	1399517.756	1233884.396	595024.3697	1328704.713	647391.8388									213047.3637
MetabT_400	0	LC	X-3848											80075.0313	162917.6359	113718.863		191164.0584									192630.1328				123819.2158	159845.0216		89721.6972	148152.6194	93772.8234	100937.3542	169615.4269	159473.2673					98849.8052
MetabT_401	0	LC	X-3855											78813.5054				25229.8662					28716.5551	92550.6729					55701.9993								27139.0487	32044.8274	39151.9278				29866.6402
MetabT_402	1	LC	X-3879	85750.1808	69312.8642	64700.8014	56735.7318	53312.6595	46872.8279	43071.0593	54762.7557	48578.206	26766.5029
MetabT_403	1	LC	X-3882	28473	41277	49742	50192	57654	20262	40179.0939	39180	43864	32042.2573
MetabT_404	0	LC	X-3893	114862.9729	110787.1719	196758.4894	110245.3317	138471.718	81053.2016	126691.6246	150108.2086	141939.167	151699.3561	622170.6052									989209.6266					879003.8227	460568.0492	1280240.509	1499408.188		791805.3993	1904701.82	2103294.735	1132792.465	1367464.137		1474242.466	1794604.762	789142.6225	966798.1922	870406.919		611336.6311	883186.9975	1487000.766	1393401.489	1180228.473
MetabT_405	0	LC	X-3896														900856.998			390866.8606	301008.7797				769881.5213	902135.3462	135466.1055	186365.5558					116332.5891					309675.1423
MetabT_406	0	LC	X-3911													396377.6126								248170					351039
MetabT_407	0	LC	X-3951	128500.4851	159892.2657	109092.259	107174.991	129114.2675	152827.4588	105115.3226	104138.9681	113887.4089	129328.14	532679.7666	418356.4095	395481.0869	1320536.015	1612631.882	436692.4805	637165.8943	407438.2781	459421.6828	629388.436	413353.8693	440951.346	455905.2189	313955.0591	441724.8881	254840.312	257661.644	347572.3402	640056.7604	270489.6521	337893.8406	518603.7044	498210.1675	537983.4646	438350.5603	442485.8383	403376.475	223425.5057	287464.6847	247167.2592	350434.6614	253321.4871	522499.2502	322588.3245	403548.6477	389481.9008
MetabT_408	0	LC	X-3952	114055.9173	153575.8085	120542.4136	93031.2838	92958.8007	85982.5306	77418.1768	92255.5752	106901.5361					85518.575	42151.3943	93453.2477	50646.9426	79911.399	124213.6852		80600.2029	84045.6501	300278.6481		121128.71		123726.4783	94940.5778		119433.9859	51272.8543	128490.8983	183337.3894	115365.3358	74774.1269	83821.5887		108411.2968	107446.3105	91810.9474	101463.7746	137063.018	88549.1864	105155.0561	95915.5838	56194.7915
MetabT_409	0	LC	X-3955											42663	47664		26031	22804	33418	38983	49582	31330	46381	14605	55107	47317	29409	35173	39588	44304	49338	30046	56903	54678	54856	48409	52519	43392	49584	36143	52365	50917	42057	44722	49240	48403	59360	46368	58670
MetabT_410	0	LC	X-3957													47187	50266		53248			69827.6916			52967	56915.0999	45650			43461	45827	60200	51084					60749				53579
MetabT_411	0	LC	X-3960											68958.2865	72242.9734		80879.4848	82943.3705	116852.1269	72100.0816	112371.014		121092.8211	42286.0155	198700.0075	361119.7002	69747.9326	129273.0023	102525.5796	110694.5929	165465.8405	107721.5823	119667.0687	135591.2485	144187.7711	132364.2448	199487.4773	176235.0728	172573.8907	111372.3412	100347.3848	188188.0593	92417.3223	115257.6254	126301.1236	110940.9392	128006.9992	148746.935	144288.3093
MetabT_412	0	LC	X-3966											858208.6211	1452363.759	1544681.162	1347782.914	487926.213	1024988.86	481955.6499		263566.3293	476065.476	1403043.882	981397.1082	368628.3886	1279761.953	338535.7997	136278.5606	55691.3335		302790.4745	769349.9051	1080610.775		519192.6112		193406.1753		152359.2323	55173.892		730738.3424	480788.4556	228849.5152			473456.78	104353.6104
MetabT_413	0	LC	X-3967																	158618.4481							176991.5783							50683.2702									58497.4824
MetabT_414	0	LC	X-3974							19781.3626			17854.878	64555.5124	121766.4441	53984.7909	181414.2089	36151.6137	161070.3683	209028.9064	31480.6555	47098.0081	156342.4512	103670.3056	179933.1523	167110.9911	145492.9564	115535.8156	47216.7218	53130.4923	36483.3153		110570.7564	23720.8146	117036.9016	182398.0691	71118.9567	54487.0495	122003.3603	48053.2709	83548.4516	19958.4246	74455.4924	40356.1381	87157.4611	27966.1804		85480.5506
MetabT_415	0	LC	X-3976									48667.1528				606424.8922		637545.5047					964361.1749		1514508.814			1694978.733			446680.5559			1108886.754	1085704.106		332892.9525	141223.6038					795682.6972		615357.1244	309191.2506
MetabT_416	0	LC	X-3980														58337.5244	49327.7364										41068.2781		74431.3938			73165.953		100048.2619		71242.0562	66517.6916		69821.0327	36202.1529			47555.6609		49485.2653
MetabT_417	0	LC	X-3984													1853066.177	494940.3727		4716070.302	2730606.578		1807068.112	1834912.413	3715926.127	4037788.985	1403838.044	5615867.333	802582		409596	471546			1798672.073							315196	243353.5835
MetabT_418	0	LC	X-3992 - possible Cl adduct of Formate dimer	2118886.22	2085595.591	2851345.39	2594188.605	2541712.953	1807639.225	2577761	2648503.045	2190043.443	1635488.512	983163.6288	747396.3704	1161817.829	535698.1797	1066235.875	722576.2876	728242.7655		735648.5819		541820.8657	763290.2649	850360.9625	531140.8381	1285914.406	1148389.634	1189303.087	1047723.149	1398041.525	1375067.288	785726.3827	717436.9458	998763.525	1038291.008	625060.1402	962818.2552	959910.9337	1292417.564	864077.7651	1470140.491	879662.3812	1505322.889	686277.6374	978413.1049	994489.2342	661756.0196
MetabT_419	0	LC	X-3994											46710	498963.4235			1043368.21	280644	628291.5966	1325748.825	279315.8835	137574	415777.3977	761744.3053	154682.4188	73943	236066.5282	42119.9634	1097890.392	327995.1217	50280		268763.2609	1247273.829	137892.2761	774044.5625	745416.1441	1141834.434	1006424.562	311373.2726	507688.0758	666496.8911	965248.7944	264928.4319	251640.5577	661766.9223	47201.9268	269622.7714
MetabT_420	0	LC	X-3995													34344.2536			86463.4849		87575.3225				66048.5411	41465.725
MetabT_421	0	GC	X-3996											68287	124407.1739	272707	433514.6683	285418.0264	209731	155259.1331	411407.17	85369	215328.2449	215538.0761	422112.4823	280767	260207.3954	180446.4164	168380.5812	43608	102841	160712	83671.138	44256.5941	70284.9221	88534.9294	157668.6633	106848	189034	284088.8265	190604.8826	54407	74305.9464	172124.2159	114854.6046	284910		52792.0812	173055
MetabT_422	0	LC	X-3997												264971.8351			20252.7227		145176.6571	103195.1032	124574.082	189148.0621	171842.6368	298574.7125		569594.5491											69922.9343
MetabT_423	0	GC	X-3998											657243.4034	588340.2787	443730.2667	787348.4147	611659.2127	705313.5108	498361.4895	666282.4918	489316.5513	714340.8788	661226.6633	920411.6002	782357.9335	410052.4242	445690.8543	514883.7771	155490.5995	399101.113	612125.6119	403882.5677	702828.1704	576458.0239	359978.5465	276701.322	673545.8635	374407.4362	314408.9122	116990.301	258289.7968	166524.8589	506924.2694	175452.8757	460906.9936	358495.0847	233262.826	474533.269
MetabT_424	0	GC	X-4002											15031264.17	15357947.67	19317426	33374200.48	20371271.93	31031010.03	14372149.86	6453287.354	10502526.06	28083408.93	29886951.09	13428277.5	16890956.07	8312113.373	14302299.22	14078716.49	6920455.673	27796521.11	28282314.62	6998134.256	20038755.73	26792424.84	4549022.05	19184220.3	18302584.57	18689931.78	30405658.84	2932715.098	15687245.39	8920357.8	27550551.84	4081492.774	33805564.19	31255481.31	8254728.8	31992009.44
MetabT_425	0	LC	X-4003	315076.8383	173915.5775	144836.8967	173928.0126	387582.5824	113137.7983	378261.8482	325571.5614	288339.7635	286543.2357	131823.8382	82698.0837	136413.8452	241931.8146		178446.1464		187452.3237	446502.7588	98307.6824	258770.9043	558053.2389	201533.0392	507310.0133	119912.4821	78921.1809	304686.7142	209230.0815	183227.4228	169848.8034	291204.1207	412162.468	257348.7752	383226.3578	455086.2558	451570.6096	304414.3848	79482.9001	331247.4162	197622.9534	241485.9266	125598.2246	430314.0087	198417.7742	285252.5387	451994.2683
MetabT_426	0	GC	X-4005		139964.1737	197629	161208		105878	172312	250707	306459.3521	233443		172005.3563	110051.7744			419085		316043.0729				390576	115237								122210
MetabT_427	0	LC	X-4013												51226.2268	36873.539	71500.3641	48475.6245	61228.3683	88551.2317	33608.4887	50549.7775	54612.0373	37984.619	98360.1558	69304.807	28871.8459					38545.1966												15786.6417		17790.2928
MetabT_428	0	GC	X-4014											47658	443380.3971	84047	348089.4667	132782	496786.341	437785.079	996931.3735	744788.5668	462936.4163	407689.5428	956330.1574	1364874.993	207434	163135	253945.2481	165834.6242	247407.9227	161116	168048	359434.9534	408391.8759	110924	298759.4235	371379.6007		304056.9477	171628.5472	210683.2104	50091	242989.0694	221926.5062	362706.4536	252261.0785	451524.2199	382707.3405
MetabT_429	0	GC	X-4015											1296126.333	734463.7872	899575.7294	1620212.958	1726564.713	1400140.096	5114258.933	918759.8183	501285.4158	1146705.742	717198.5006	759513.081	537920.1509	1834219	1018911.143	950900.4952	193047	434531.8188	1431333.458	704569.7424	323988.5633	639396.1803	355467.4582	583045	1114414.307	894071	610589.7175	132542	412502.4992	355392.4778	586052	187881	627297.1275	176185	293393.847	238054
MetabT_430	0	GC	X-4017		70365	87231	108092	125384	131528	145568	151590	163676	207704	3394425	1894043	742232	3288887	2538876	3015413	1136841	1411155	1299957	3467821	2978139	1875262	2053669	1206041	3935166	4415036	1062052.581	2255356	2752642	2991996	1703454	2416662	1349503.938	3225630	4030333	2077476	3721485.113	446566	1117315	924706	1767017.239	748579	5218549.231	906804.7322	1231966	2154765.404
MetabT_431	0	LC	X-4018	11877.5121	40137.7887	28092.8777	22013.6819	39688.2869		27916.3431	36495.9282		31700.3552						113155.6899	33774.5476	299286.9279	44910.5942		534177.9114	305525.7763	243087.2671	899464.3325											137036.9516
MetabT_432	0	GC	X-4020	220923	447109.4078	520090.6841	483772.332	453035.7757	408770.6911	395354.9559	408291	418607.137	445695	2243047.1	1303823.706	465329.5183	2797769.438	4072477.723	5241073.542	1316626.351	4513932.388	3936343.613	8390057.632	2736539.186	4363860.749	3054600.398	1475936.807	3007382.636	1404978.656	2219781.91	3085503.994	1253768.086	1919103.647	3993300.234	6787695.302	1445700.453	4927600.609	2352661.138	6493388.342	5308619.338	615076.4147	2147004.705	1278772.816	4794535.221	703242.382	5297356.318	3229895.601	1505990.133	4246997.237
MetabT_433	0	GC	X-4027											200089.7946	289867.0683	809604.7414	1108066.665	99401	264539.3563	248929.2768	264841.4125	237784.1265	382436.221	746879.1236	196741	634711.2153	338067.912	95673.822	368499.6225	78864.5515	58737.9776	142699.3254	66918	38310	309083.6834	273493.4356	281902.3012	184255.7088	261144	70199	34532	47448	53023	102387.1881	24186	76669	32743		71015
MetabT_434	0	LC	X-4029 - possible harman																			203316.9093		272714.368
MetabT_435	0	LC	X-4030 - possible glutethimide or securinine											81957.5595	155926.5304		108817.6552	515104.5086	197855.9963		264873.7703	171713.8037	242889.2122	241117.8494	195009.6724	126984.6006	221357.9264	195368.3985	238732.4306		183549.5151	396597.5229	71103.9277	164835.5622	228317.5182	138924.6235	348638.0916	329284.3675	503437.4326	223836.0979		94193.1499		125621.7687		152800.0974	99618.0824	47468.818	134427.0747
MetabT_436	0	GC	X-4051											307906.2809	118978	253172.1698	259042.2453	437029.7349	732268.5667	264139.022	284549.2334	175798.9486	398964.4686	1081094.06	249417.3204	872469.8185	119130	96699.4216	105507.7816		39761	78309	76840	67237	221638.0997	72395	142682	166002.6707	150534.7045	35282		57674	31211.6289	81400.553	27561.0821	105014	56313	60496	71239
MetabT_437	0	GC	X-4053		539284	639726		209090	258599	305249	308380	277967	253668	140566	851990.7556		76605	493400	211322	121299	257690	189010	606272.3662	265427.578	478171.2884	514609.1058	203928	206198	194694	108113	292346	399712	196667	385719	246950	174107	332770	488004.0824	134809	240636	93621	90293	137645	219985	135844	276401	159880	182947	345227
MetabT_438	0	GC	X-4075											440249.0713	500860.0553	421370.7633	771977.8078	1233678.857	1640180.911	937278.8421	365561		463356.2478	436064.3471	722183.9234	827389.107	266893		90555			228079	125178					121941						139367		168912
MetabT_439	0	GC	X-4077	452798	500991	344737			349635	392317	231486	224041	181683.2606					704127	48657		41373.9238					80859		92920		79165	96429					41574				36517	353043					33836	77549.1602
MetabT_440	0	GC	X-4080	239819	835632	901299	678288	698691.6086	704529.4796	622060.4085	416916	571721	712502.0652	111837.815	100682		265960	325202	142814		70853	102060.9976	185851	145643		94169	102713	66823	81890	46361	264457	779570.6181	113542	281016.0428	153324	90504	89060	83885	227500	187904	68352	115606	47312	201131	52356	288565		79881.2965	185065
MetabT_441	0	GC	X-4084											369384.0972	384071.7619	255998	364453.6055	319207	383787.7112	463755.5391	539258.6277	462843.1201	527561.2684	389142	447645.2182	189087	357872	380441.4774	343509.9447	218037	397002.5873	343475	413419.283	350063	480518.159	276070.2415	478037.5679	410114	355044	389244.1862	268948.5584	448853	468178.6368	374103	311581.4113	326847.4482	371259	388175.592	398461.4475
MetabT_442	0	LC	X-4096 - possible gamma-glu-gly-leu	287200.3655	129598.8247	223367.2096	211752.8602	177924.4408	281414.0573	155488.5665	241604.925	201014.1146	199446.601	334229.5508	180155.9795	253066.2783	137162.4948	310305.1372	238577.3476	257001.4516	234283.7813	165677.2552	221420.8151	184378.511	309195.7556	319311.3907	170704.5206	281007.2334	202694.4572	232579.3838	335286.3883	154274.9416	297432.1377	242515.9908	219580.3576	312348.7249	237032.2707	143604.9737	192403.9048	245706.035	149291.6364	178646.9951	287745.5617	248373.2443	146883.8205	263820.4353	142054.7605	207745.8625	215288.4286
MetabT_443	0	LC	X-4116											114767.0062	130135.1534	122447.9059	145971.229	139315.3159	189681.8753	89102.2326	147409.9634	76053.227	243593.9188	269601.0667	265926.6318	278105.6823	247150.2646	172679.2406	121290.0154	124463.8519	180139.3484	125795.614	197995.999	342916.4185	275454.6109	141879.8826	186833.4048	244156.0156	255699.4396	185704.2698	60520.1765	148966.5363	73576.2682	153625.3249	75718.8106	194257.1417	91128.8365	140690.8059	150996.4728
MetabT_444	0	LC	X-4117 - possible propranolol or 2-heptyl-3-hydroxy-quinolone											208420	305609	370778	244317	989591	570512	88180	695806	337473	1206427	1609852	1321046	1127564	988637	314540	409654.8103	59192	213338	651620	102111	546805	702412	680809	467278.6127	556131	815769	150759		134571	78642	206539.9238	78955	193430	120827	228711	113406
MetabT_445	0	GC	X-4133	217584	1519854.445	1302050.66	1282063.344	1033162	561133	726505	292263	422640	217225	3260512	3906673	2506186	1098626	2660769	1571352	2185681	110624	75869	144665	100601	77618	309063	807425	1586814	1398575	701134	2719359	999874	111150	88682	100435	154821	95633	315481	127604	1444185	118375	1471710	2717132.924	1201006	197982	2127410	809137	72097	108012
MetabT_446	0	LC	X-4161	225807.5597	231853.6343	194472.0301	202531.8183		89977.5218	71537.9239	243334.7359	50699.8492	92233.6354			85609.6966			73539.5515	68141.7073			70387.5392					803390.6779				92597.4363	95065.0919						53922.759		55655.3897		86270.9214
MetabT_447	0	LC	X-4166																													1565590.783
MetabT_448	0	LC	X-4167	1116994	1097885	906537	1007211	1059992.128	920337.1146	902779	1002197	844360	954709.5534			121870		338393				133007																86692.1752
MetabT_449	0	LC	X-4168											4096131	9427294.17	3725235	4444852	1449131	7738880.189	3483826	4630002	3106969	4886441	4126897	4732882	5354989	6018474	4169917	1434164	1948099	2962507	4255870.73	3625774.302	4530521	4091790	5695395.652	2669334.584	1170887	1300207	1482997	2220200	101011	4054006	4493642	2940543	1521614	4018838	4382605.27	2511437
MetabT_450	0	LC	X-4235	63846	79465.1094		19440	136058.3058	70691	32654.7168	180727.6349	118746	55795.6671	2572479.512	2492330.6	1851469.427	3415936.781	731925.3317	3442208.452	5873243.004	1882278.275	633176.1725	773059.9103	1817041.741	2852251.514	3009613.659	4011295.351	2234705.675	387506.5886	573544.6554	598259.419	1099350.354	2131551.329	2069522.366	1156723.356	1177542.105	606722.2185	171124	180029.8912	191407.3513	488816.2283	198536.4978	939153.8118	1138323.142	759559.4175	416202.0342	719299.6406	1546008.716	471897.3324
MetabT_451	0	LC	X-4238											6875318.504	1006365.304	1125112.586	789273.1205	1614223.511	1180027.967	2067768.178	3354984.007	9162219.855	1315405.512	3151475.47	564375.7077	992811.1599	62214.301	1672005.999	4176884.862	1989107.378	961767.5365	1335581.128	3455769.941	1804008.173	2602763.403	2353025.256	2698801.306	277967.2357	2852504.757	627798.1866	3047269.044	52406.412	2013795.131	866784.9176	3496069.579	2589461.18	1468590.23	2646648.207	1223034.394
MetabT_452	0	GC	X-4251															92875.5675				78076.3612			73171.4316												121023.0258	144891.687	109130.2291	88200.3934		119638		71792			77884.8589	120906.0867	88331.4024
MetabT_453	0	GC	X-4271	6289	53467.5366	56562.6057	35622.1333	51372.163	41127.9397	41307.5121	38282	34743.9327	60844.0539	184567.5804	165831.632		22953.5921	101983.6852	90557.7525			27348.3489	182990.4642	65486.2036	44289.33		11487	152906.8047	22433.3814	11652	10512				29128.4079	219232.2539	7409	116664.8732	33816.2828		13078.8193	814745.0017	26419.8602	13109				13097
MetabT_454	1	GC	X-4274	128988.3357	223593.8815	312087.9515	344974.876	374074.2444	332534.6574	228704.7923	242129.0222	282510.367	202614.379
MetabT_455	0	GC	X-4276	146231	113362.8414	152824		148877		118963	103061	118637	124736.059	376467		65425.1148		212723.2392	99003	35628							56077		116953.2348	83289				125560	46747.0373	103492			142722.4952	46823	79578	39906.3952			92860	127094.0293		55275	56498
MetabT_456	0	LC	X-4331											5938074.048	5927396.249	3557010.196	3575309.948	1118022.054	3976861.392	4270482.71	4715599.933	1564981.525	2955344.54	3709987.698	5642629.263	6182725.697	5150506.94	4483488.535	1538188.35	1044046.801	1186957.256	2748582.756	3557918.218	5904210.165	3631308.409	3562611.476	1325288.7	464607.3463	1323554.043	850833.1249	951900.5794		2763282.485	4588411.369	1511680.091	1174202.069	1469202.403	4099671.135	1281897.412
MetabT_457	0	GC	X-4354	199444	153195	559439.249	1109458.391	180746		66764	105520	145459	170842	335902.6575	330759	143599	171487	118277	106413	233050	62052	159611	340618.7927	165061	55921	88569	66104	166843	249362.6369		176192	379193.485	134423	145668	114741	106219	314440	115150	99359	202923		227872		368816.0472	87467	164871	336378	96286	284092.9422
MetabT_458	1	GC	X-4355		101942.3321	45162	57932	111780.4065	83374.3368	97436.2654	92930.6382	129446.737	69605
MetabT_459	1	GC	X-4361	26727.4781	182184.1908	238434.9458	178513.9653	152353.1755	253453.9832	264397.7267	184066.7905	154703.7587	145210.53
MetabT_460	0	GC	X-4362	529000.8794	1517019.76	1352159	1073479	1815301.464	2749360.538	1785747.561	2409757.458	2174188.356	2615679.383		64353	20348	18631	62434		37934	51213	99137.8688	79812		51771	80673	62956	53967	18777		113510.5737	68045	18856	72343.1511	83739	33625	92303	56346		146897.3996	36069.9198	26767.8395	43379	59022.6078	17641	236538.6979	109956.2209	78801	175145.7134
MetabT_461	0	GC	X-4365	419894.9889	789050.3867	464135.2154	577790.9469	973534.6773		720513.8702	731441		806595.9432	219365	123645	337091	353399	2036192	1168631	1879295	1972780	4977107	1159825	2496139	1339574	1324778	1743213	1194602	1363983	1876746	3993619	1933724	727180	2593881	10612423	813621	3664686	11119260	1178251	1920990	556920	3894508	2010926	1602927	680506	3510158	8866263	4271569	4212018
MetabT_462	0	LC	X-4407														172699.2512							84494.4249		82778.572				126318.0513				79146.5442			77245.4839			256335.6549
MetabT_463	0	LC	X-4427																			266309.1441	99320.8166	310944.7225
MetabT_464	0	LC	X-4428	173668.3962			152635.1487	372835.4168		97132.4938	53570.4383	40570.4952	222988.1343	44715.0573	200710.174	188361.7691	240566.8273	442335.4489	411607.3571	132653.5782	75017.6662	267617.9071	219734.4836	203077.7248	146936.0692	171671.8925		63803.4286			99703.7025	123652.8423		55215.6492	52492.6124	71151.6287	75655.0299	79966.283	112715.684	52581.439			97735.9384						48479.4224
MetabT_465	1	LC	X-4473	226456.7987	124457.2076	125850	97800.5741	112273	98701.1952	93871	116032	100651.4593	128244
MetabT_466	0	GC	X-4497											2186174	2040744	4778648.109	3091064	4192407	5614027	1679658	1747420	448432	1602073	3197367	2452595	2575584	1624322	4105922	1279349	4592793	6881041.243	3279533	2534411	1925143	5752347	1265336	1545993	1543216	2096728	7012813.575	1635744	5258350	3595038	4238881	1606979	11880239.94	8403954	1653102	4914036
MetabT_467	0	GC	X-4503	91335.6107	139026.3359	150375	267227.2628	266873.4388	459905.846	323500.1574	253765.1842	198975.0117	331319.988	190379.8916	193085.512		435504.7938	815724.4927	240950	395373.1669	163003.0607	96274.629	320895.4453	4606510.998	154534.7698	115854.5555	189166.9033	114972.5443	139101.3527		110714	60595	189178.5048	241934.766	140173.3064		94910	107943	210597.6315	68337			69953.154	86250.2334	122436.2836	359434.5776	41748	62750.9364	121001
MetabT_468	0	GC	X-4510											43044	24876	30384.8438	52837	45245	154664.6418		74108		104380	52806	100596	108666		73340	61302	25872	89571		63135	61118	70253			80958	38159.1747	70293	50718	27408.311	33519	64701		71739	64730	92547	95727
MetabT_469	1	GC	X-4511	103778	120604.8358	107886.4287	138071.6852	253679	217149	169065	220632	223618
MetabT_470	0	GC	X-4512	67586	137611.082	181042.9355	186697	147534.4209	175851	172544	163638	170066	135893		18038		23993	56675			73882	45378		19216				47392.5386		16955	102101.4337		121971.5981		28395.2873	34422	126948.7418		40642	61192.2146			89254.7559	31099	72833.7508	30639	18264	17284
MetabT_471	0	GC	X-4514	21924	47307	31620	50052			63895		47798	50387	128139			116476	122893	183920	144073	78711	107022	388203	186389.2533	62143	199473	120386	71202	93572	46955	121158	37147	78513	113968	172590	75341	171904	232478	129431	165642	72483	83846	81167	149390	81602.7426	119196	109558	218731	196120
MetabT_472	0	GC	X-4523	22421	32130	51658	64798	65209	44227	44765	45936	41511	38846	1325307.761	963885	450453.0739	905028	781752.0629	2223051.913	792811	524628	996124	1392053.425	1295378	765718	982612	243868	1206598	1169090	350245	480057	1533272.882	1034623	836981	668012	724456	623835	700268	1203059	1219349	709386	356227.9631	275143.6551	2419266.759	402596	1260042	353291.2044	576776	1083545
MetabT_473	1	LC	X-4530	73350.6003	59366.7781	50334.5011	56675.9491	42759.7893	54463.7295	51965.4154	54241.1531	49932.4246	54546.5059
MetabT_474	1	LC	X-4548	271614.5282	218922.3259	186631.8277	153331.4669	147986.4309	164851.9727	130603.2987	147716.9655	122671.1634	110357.9428
MetabT_475	0	LC	X-4550											1591126	2937357	1619453	1799752.797		2969505	1859378.212	2243606	1870070	2980093	2963243	1554972	1460164.528	3270999	1501455	1769702	1317131			1413941	2383310	1065288	2221388		651723					5524084	2118861	1081403	1184339
MetabT_476	0	LC	X-4551											86776.1318					13434.7683	40783.7471	45723.8223							46957		49469.4453					61498.6235	206116.2245					32312.3963		34666.6762	41403.5601	25617.9952
MetabT_477	0	LC	X-4567											123130.4093	188274.4367	947152.6503	734904.4624		519693.0895	88289.1694				3179978.114	636897.5156	449403.0699																						106800.3667	289203.9153
MetabT_478	0	GC	X-4593	9224218.931	26674674.44	25179868.91	23508350.04	29507910.13	24301987.95	22145635.85	23969503.69	24049991.8	26242728.68	9161162.018	14553443.03	21396265.63	20005643.98	38555661.87	34726084.29	29877228.24	11979433.87	24586262.89	25449695.6	44159190.26	21450008.98	24296411.53	9628853.608	15143927.24	11762219.76	7799850.215	12390932.85	10722022.82	9606117.067	9894132.655	9988433.204	10468776.96	33759599.94	14657423.13	29479444.63	11283722.26	7173789.73	8237557.651	15786216.62	12184812.7	7690711.215	9044221.106	7924291.507	10038294.23	11432032.82
MetabT_479	0	GC	X-4599									50952	71218	221642.8974	168645.8421	102000.0373	132504.2045	164269.7197	283599.8581	229304.6381	133505	54535	393588.7415	328227.6629	249472.6844	259843.8331	226691.0918	179946.764			48768	150534		53482			166561.3774	220447.8663	155954.5523	57611	87641		136880	223699.144		171932.5333		119299
MetabT_480	1	LC	X-4600	46591.4958	55756.3398	45335.847	52225.8362	43329.1167	66496.1927	45144.2365	64998.5378	30741.8247	64701.7268
MetabT_481	1	LC	X-4610	32003.3409	32230.8089	46602	41328	26931	34456.389	24096.7695	41480	26121.167
MetabT_482	0	GC	X-4611	125163	306357.5079	377724.9438	426777.326	344324.276	345541.152	299650.1097	372857.8562	328269.3368	347683.6072	118441	464965.7761	514798.7771	555737.6238	449050.4658	726946.2665	188641	650978.6162	704020.1719	413798.5709	934274.0931	375820.3563	393839.5927	139401	106102	107161	43267	96336	75609	71343	76520	84458	76243	138779	118485	118668	141988	58196	98833	162110	121651	63909	142477	66329	55715	130486
MetabT_483	0	LC	X-4615	106138.3228	132402.2074									172966.6633	128082.3332	383166.5521	136528.3896		103051.2519		162687.5063	195096.7387	118023.2423		135469.9168	145307.942																				102628.3241
MetabT_484	0	LC	X-4616	40975.7018	39901.5998	42418.1945	34460.8199	36954.7206	36180.2715	29427.4643	23136.4356	40946.7919	27009.0007			149401.089		93707.8366	279625.6413				96855.3998	33443.4704	159684.1534			127549.9031		36779.6817	148493.2478	52819.0249		73957.5905	135074.6016	96496.2807	56536.5137	31772.4383	111682.9377	41044.7891			33699.8567			34240.9907			29650.8669
MetabT_485	0	LC	X-4617	130439.5235	82880.5413	117003.9672	142909.473		156890.4542	86332.9446	125383.5113	106596.4875	131830.2264	130495.9389	271060.3339	283832.4803	601403.297	319594.0997	522779.1169	413941.6592	262426.6338	430114.5502	308197.2669	746832.2235	399082.645	416806.6429	118061.3864	148750.9031	109725.8268	70534.0442	149153.1228	230709.9872	145552.2186	190108.6002	253794.6681		195268.5083	271296.0465	305425.5012	121002.8876		79560.6018	121574.3844	148552.5117	83964.0458	162228.124	101747.7574	98151.1438	143839.934
MetabT_486	0	LC	X-4620											144690.9964	154828.6598	205750.6011	389889.1812	102778.8987	358276.4213	202483.4757	227209.6044	431106.0032	202675.1621	657398.4924	183512.0554	199066.036	53910.0494
MetabT_487	1	LC	X-4622	342550	1411613.766	192102	275989.4519	261987.5339	302342	238196.4171	168164.1489	232026.0532	228228.8612
MetabT_488	0	GC	X-4624		24600			29661	63814		29035	33823		267050.9392	225882.211	109414.6546	414327.3869	281387.6064	618300.367	396032.2468	335494.4252	274371	630976.7941	359111.7197	482461.1688	530926.0324	255127.5253	347079.884	201336.4711	111577.7277	209773	113848.4311	261931.5476	328423.9692	288209.2131	158045.4222	318838	587121.4575	255456.0698	381324	144600.4332	174714	290564	285705	179312.8282	307522.9326	276017.8005	607921.0947	373880.4264
MetabT_489	0	LC	X-4626	30096.6156					23817.0838		31180.3778				36503.0979		46407.0271										35639.1372			37657.4057				31287.4461					57745.8412	106957.507	42749.5567						68321.7321
MetabT_490	0	LC	X-4642	143102.8889	55367.6997	66227.8203	141219.4784	93399.4224	113241.4561	135786.9227	76387.9686	119903.62	81236.4674													68676.4155
MetabT_491	0	LC	X-4649										109607.5695		191339.4437	298797.0533	185557.5189		187593.6148	95189.0608	146271.8696	228752.9675		190888.1642	233690.1895	189323.7604
MetabT_492	0	LC	X-4667											1167672.142	2619422.182	798159.8662	4019996.839	1385121.814	1989227.011	1716185.177	6839351.092	6904804.533	448778.378	1809082.074	4501298.845	1988989.231	139410.5809	3339518.393	4407014.218	3104065.97	3004649.801	44818.0297	2827662.535	4194222.041	4539303.264	2345185.083	3433841.182	4144924.04	4606265.388	3495603.51	2047364.764	2515471.033	748133.6983	2930850.233	1834021.815	4950175.509	2828676.833	2586996.128	2904945.661
MetabT_493	0	LC	X-4686	160453.4934	258888.318	216400.9274		208534.8406	151106.5445	155724.0654	404445.7302	27029.2453	149176.8907	127877.7509						51954.7838					151276.8657	118094.5435		101724.068	60641.322					202420.5884			276647.4186	122734.4901	69072.392	103709.8169			120502.0928	43633.6851			44715.6196	43072.9097	131377.1415
MetabT_494	0	LC	X-4706	183339.3969	111822.41	98682.1216	112466.5751	100556.593	112724.2785	104035.2602	106186.1919	101957.1189		65069.5996	107384.669	63777.7402		43194.4437	104894.5055			93109.8016	45793.9981	129440.6338	15418.0332	28226.1825					31032.3185	74306.6647						32823.0422				47876.8846	38921.5063
MetabT_495	1	LC	X-4726	192198.246	93072.6128	74848.2447	65095.9218	96892.956	48454.1633	24304.6545	22764.5473	19180.1712	24002.7293
MetabT_496	0	LC	X-4734														120068.0547					114895.8311		172227.6324		140138.5138
MetabT_497	0	LC	X-4746											144496.9614								103322.0674				46386.4683
MetabT_498	1	LC	X-4749	84868.4831	114528.437	48597.0712	45054.9005	120528.4287	75773.3787	65674.2473	53284.2786	42825.1589
MetabT_499	1	GC	X-4767	147569	523917.6389	724648.6935	1347625.927	174288.4433	140213.4233	226921.9908	145030.6037
MetabT_500	1	GC	X-4769	419145.8128	890275.1249	1084322.817	1235605.172	693084	549096.5854	639277.0469	582193.4449	728793.626	858074.4943
MetabT_501	0	LC	X-4787																										405051.2409		730215.0784						98397.7814	1548159.391			212791.8962		669444.3064					471710.3523
MetabT_502	0	GC	X-4796	293735	482354	637842	603810	487990	318380	284891	295148	360046	262197	253606	282875	484866	340630	256147	271436	197880	175444	355669		504020	624964	1918403.134	1487150.173	314392	322569	165057	259444	234238	215329	463818		653669	727608.2241	593762	589626	269861		162084	745497.8081	243887	151233	496159	182337	561400	3278144.779
MetabT_503	0	GC	X-4806	1131607.317	1406865.957	1607827.773	1421344.912	1603283.203	3769679.357	3085003.407	3154908.891	2926176.444	2922052.269	1721070.037	570657.2146	714288.1222	1362461.573	342637	1154124.041	1726060.301	3546964.534	2741459.944	2823807.954	2954723.483	4865492.368	4849126.627	1832745.245	1638022.713	328873	979470.6163	1149454.332	485237.0651	1743297.721	2807261.51	2340237.964	3116884.377	1858913.564	2425071.859	2647959.825	1216021.783	925742.4918	1275673.917	1087406.373	1373720.187	1324577.275	1134717.417	1508269.6	1656220.62	2373335.458
MetabT_504	0	LC	X-4811	204552.3507	143130.0358	488356.918	163344.5103	190787.7615	227645.4033	224647.2983	404920.7316	295859.6912	154184.8454	74234.6323																													89178.2046
MetabT_505	0	LC	X-4827																												6269233					4776034.489								3050287		5012331	4501542
MetabT_506	0	LC	X-4866																										108457.3682	44430.697	185435.9386	71524.1912			38005.3345		184080.5172		170379	66945.4113	158920.4417	34417.9215			80250.5721		29513.5913
MetabT_507	0	LC	X-4867							74074.975		34570.2242									54397.6085																	26160.2211				40607.9236		72534.9214	17368.7377			27663.2138	27487.7054
MetabT_508	0	LC	X-4869	27313.9915			25763.3414		29887.4173		35843.8414			52327.0494	166847.8913	111860.8551	197774.2221	68822.3665	283064.8482	263523.4835	79985.2918	144185.8596	60114.617	189668.1244	439858.1612	377395.4364	193880.3247	58523.0512		37117.2702	31584.0793	61350.8685	33017.1908	54964.5533	28414.3523	53998.8625	48974.4587		51738.3789		28840.457		28086.5728	78993.3696			48994.1354	132680.9118	46629.9994
MetabT_509	0	LC	X-4873	284352.2276	209794.1495	192713.6552	242877.0576	198103.9989	256812.8671	259055.902	254315.6847	275701.6348	299243.4571					96135.9784												64789.3956	163265.6838	126202.1083					74581.7266	46065.5358			84857.8992		181926.1879		86084.4799
MetabT_510	0	LC	X-4886	42794.5835	44339.78	21874.2446	38771.3176	25448.9652	32517.8519	14384.9782	46702.3439	24443.0752	36635.752					41315.8699										150897.4367	54525.6028		58237.6921						110237.7208
MetabT_511	0	LC	X-4906																												71984.301			61077.9649						79048.4776				78879.2539					68818.5589
MetabT_512	0	LC	X-4931	283287.212	158627.6953	77762.3853		66449	432638.544	359887.8668	106697.7395	61720	60032	44456	80609	275260.9613	98476	227755	247469		166575	172286	55521	96900.238	117834.7777	258750	91364	166276	146534	141065	130034	139932.899	55228	99819	140185.299	150643		94734	184362.2951	80588.9866		129222	108199.888	112484	53794.9004	119786	117259.4734	139557.1892	110261
MetabT_513	1	GC	X-4966	44861	2205739	155811	575126	2679246.681	1159860	1294628	767542	877356	1275934
MetabT_514	0	LC	X-5086	1176614.854	934586.7684	1041154.186	955763.2906	980304.0772	2080111.58	1825875.116	1615571.225	1656473.114	1595736.727	2997450.46	3451708.379	3182623.432	4108212.829	1432219.306	4884151.163	5450267.177	2912964.226	1807756.789	2042783.408	3165645.167	4191251.034	4429540.679	5558536.136	3095973.35	1170648.506	1803186.285	1606665.288	2686643.76	2903389.867	3342585.843	2463288.277	3373978.892	1967427.09	1587287.945	2188018.578	1430449.928	1592648.776	1119016.488	1736823.755	2247572.877	1898839.121	1203628.025	2012005.829	3238920.473	2596257.65
MetabT_515	0	LC	X-5087	334877.6182	280315.7833	531322.3896	282889.6542	390817.7205	772819.2066	681907.4516	698891.4042	674362.4362	616850.316	2574627.645	2912253.813	2910138.792	4649180.045	975783.0325	3921643.006	6103873.066	2120320.418	1497665.993	1467288.33	2963160.2	4209253.764	3575350.548	4626319.717	2685714.642	758030.4392	1124822.899	806490.5004	1955490.606	2375857.507	2430041.259	1791836.841	2374698.966	855638.0567	670388.154	961105.618	787559.8768	1052990.281	560480.7749	1289793.388	1695912.36	1123213.934	409385.5877	1086624.503	2182215.299	1148160.84
MetabT_516	0	LC	X-5089		230496.258	225272.6613	234339.1236	256877.2941	342387.7578		348327.2498	267551.7765	298911.1544	2669834.203	2952916.789	2667059.689	4039572.591	1119327.882	4799372.089	7203733.059	1667355.298	1184267.983	1199285.916	2420737.279	3525196.167	3604493.033	4424913.438	2989308.745	560222.1136	877676.7278	608290.4456	1497829.879	2054379.658	2383400.071	1550669.111	2093189.097	727749.8868	390248.2158	495994.6952	581103.3116	701385.9548	269200.1441	1039523.372	1771560.664	824585.572	593034.7836	1091877.824	1655835.945	890917.0544
MetabT_517	0	LC	X-5107		33156.4352		85145.0759	81730.8621		97995.6867		68649.3206		89933809.32	103998831	122578091.7	78372939.29	11236452.8	70144352.1	100308468.1	32721547.17	12208537.8	28571080.02	57681759.51	93187573.08	74965373.66	60609969.91	58814969.15	13356504.65	26215617.46	6513642.612	13255221.49	55633865.22	67048384.51	22177759.56	22647936.85	7082754.876	1664809.058	3076550.796	6892238.24	4562691.085	257007.4886	27290527.08	30753785.27	7514600.111	6965244.167	12699809.24	23902108.02	8381577.125
MetabT_518	0	LC	X-5108				86543.6338			121255.8239		65152.9361		137006593.7	130873312.7	229748538.6	113751334.9	34768324.7	83060049.74	148629318.3	57714330.34	23770400.11	46035536.06	92261554.97	145394079.4	103125700.7	82747209.01	173842041.9	15536773.5	20180943.42	25104805.15	51152688.4	88816674.18	104289306.6	48037122.13	43826435.64	10354294.24	3066429.417	8717376.448	7084574.382	8020172.17	468607.2737	36871459	96064208.14	16210087.51	13711555.25	10143239.77	42952060.96	23510734.19
MetabT_519	0	LC	X-5109				139512.5274	443081.4788		270148.3752				199889495	171428383.8	517227597.3	164772566.5	23881777	246965254.4	455663617.5	92309502.19	20577598.77	78444739.65	119516523.7	209101767.1	174808759.5	149051850.3	143977170.9	20637793.93	36238631.37	22575463.5	49327617.04	152002591	287140277.9	56659047.19	59159773.13	18200018.22	5927304.053	16215376.97	10536844.08	8259591.329	792397.8823	68862734.38	88061838.6	31423582.4	12781227.95	34575006.28	50822481.73	14683231.81
MetabT_520	0	LC	X-5110			109848.5485	194704.9628	449843.7432		194443.9091	79273.64	71089.3969	44135.4716	235767214.4	245556019.7	309465947.2	185881864.7	20967121.81	150164331	273174534.1	107664673.4	36363593.85	97590611.19	194249128	249765819.4	420298939.8	119390426	194561870.2	27398876.46	43704055.9	29029950.46	50953720.79	182132295	203644685.2	79038368.59	80576717.72	27115739.9	13505242.2	10635117.34	17778946.99	17448941.12	1440548.866	76644331.36	124379693.2	35572657.34	20505254.42	26880854.13	67880574.59	16605639.36
MetabT_521	0	LC	X-5126																											2415272.305		3277490.423		2703107.32	2541521.716				2106635.463			2153617.755		4242447.42		3404884.581	2364317.708
MetabT_522	0	LC	X-5127																													3767885.102												5294124.645
MetabT_523	0	LC	X-5128																						139164.2487	88224.0531				309619.118	691273.3681			682605.4222						179769.3089		328187.3481		1071193.496		1423504.521	1846401.129	2296421.81	3750183.691
MetabT_524	0	LC	X-5147	70866.7261	83288.8843	55290.552	59778.25	50340.4246	52814.401	55884.9065	48767.28	66019.2728	54265.2336	142637.5171	180421.104	108640.0816	353999.4044	255930.0239	23708772.85	283369.311	87830.0574	208741.3275	372541.1875	816021.9285	358792.3012	128764.1159	80835.6797	589388.143	10664547.34	134244.6953	749281.9898	9127623.06	382774.2582	143946.4303	876216.2921	1590318.998	380742.6081	48059.2499	170529.201	297338.9328	426796.8852	49040.5279	46436.9491	975046.1382	1196125.13	124250.136	481196.7358	132709.0552	449449.1845
MetabT_525	0	LC	X-5166		52804.3409	90337.033	386615.903	256702.7425		363161.6559	114423.6114	110749.6632	107255.8182	438782656.8	469542192	512047722.5	348059514.3	76840844.9	310163549.7	400518987.1	239553289.6	95943051.49	224744906	372160609.2	433284668.6	420905349.9	289684332.7	396127596.5	82015561.46	109159297.2	95951207.93	131494361	407100084.8	421517858.4	232442088.4	231491035.7	95048569.95	21235886.38	40968542.22	45154807.73	48496443.23	2350462.55	230708985.5	278496818.2	97880210.08	57883885.32	68432864.02	243064371.2	73315773.04
MetabT_526	0	LC	X-5167		60653.2467	169389.0657	693988.0918	599463.7091	33091.9905	766581.1011	171609.2143	315250.8253	135502.7935	515645628	494419957	541852881.5	350745453.4	72619185.89	302219299	438373987.1	341147349.4	98687385.25	246131818.7	395261959.1	482663439.6	431514132.5	325789992.7	416542560.9	93727362.85	112678216.3	108479620.9	146923083.8	433257952.6	465885258.8	241087869.7	255623158.3	98144485.79	21926889.73	42820170.61	50775549.7	48988754.07	3027852.782	244443842.1	323970144.5	111922763.8	70664565.49	75873708.19	307897746.9	76040993.94
MetabT_527	0	LC	X-5168													35980.8939	1346261.221	276286.7472	8940319.73		768836.9633
MetabT_528	0	LC	X-5169														1904655.834	2862924.248	7892839.405		450933.5558		6845144.761		22544							29728					77090.3103	3731909.719		90092.0867				73193.6197		26899
MetabT_529	0	LC	X-5170																									2357380.691						200632.5606	343311.8237	8953549.578				778158.2665				1130950.342	125505.1995	630294.6928			197555.0542
MetabT_530	0	LC	X-5187											634579.642	3045520.391	368229.3717	3335973.899		4995989.076	3693784.97	5509314.43	4885204.035	3902135.546	1881967.825	8866102.838	11134722.66	1910293.808	601102.0405	585135.7354	961895.4319	707752.7091		588792.9245	2026050.702	2011058.094	492669.1395	994777.8662	1574994.64		383512.0255	164244.7668	1223622.821		1457925.808	264000.8629	1474452.764	1319888.35	588013.6978	1369661.529
MetabT_531	0	LC	X-5188																															5957374.433												12902451.48
MetabT_532	0	LC	X-5189	34983		169772.4194	40714	101143	81500	102261	45512	79273	56661.0464	234494	174791	193514	1515898.719	1945725.739	350618.2438	1057531.62	107739.2387	1809102.142	1783873.078	571553.6651	688838.5666	681770.7012	346087.9573	340317.8632	1339349.937	26083	391752.4934	6585200.872	77234	592237.1508	592437.0503	743678.114	1538336.266	1674102.696	919416.8156	654139.1822	74683	732358.2417	127817.3345	636039.5483	196888.3659	404118.6934	430702.5633	120846.4331	225878.0336
MetabT_533	0	GC	X-5206											267614.7114					152174															151604.0272								187637.4538		331914.3406		258100.4418	144095.5278		175359.3739
MetabT_534	0	GC	X-5207											1763721.254	1188798.673	651783.3485	1583988.636	882264.8884	3042907.9	1343286.441	1360911.136	1057932.156	865685.0473	1511426.292	1919616.641	1825405.186	1312555.663	1920797.706	2471307.182	999489.0923	2742932.775	2319016.369	2113365.585	2659689.027	2289404.993	1226544.44	1862517.626	2360780.249	2603035.278	2276774.611	1144579.012	1321697.115	1343807.787	2829401.604	1497543.538	3270136.134	2094502.871	1703747.326	2758279.925
MetabT_535	0	GC	X-5208			340615.1892		189602.0467			216639.2038	435558.5316	222298.8701	4015948.639	4098102.64	94656	1370934.32	1455071.147	2917867.401	4156064.674	6652478.822	1564165	1288163.008	950606.9812	1375251.091	879617.9509	718583.3487	6294948.034	2955119.603	874727.8659	6078001.278	2583252.561	6242461.846	5421092.719	2128582.527	1122292.669	1432818.729	6580463.585	1508569.129	7463400.956	1577458.381	5002192.121	1937552.361	4047733.352	4280599.271	8296310.759	5920002.568	8134120.81	7522916.68
MetabT_536	0	GC	X-5209															222190						257891				223849	295967	163429	541526.6923	224014.6416	339293	160758	170165	121515	340605.1138	107785.2738	227520	738919.2742	104293		188749	285514	141647	521938.3836	274600	185775	326266
MetabT_537	0	GC	X-5210			440343.337	258295	344385.0729		199859.0977	475574.182	658589.3668	407352.9393	749357.6449	570199.1758	59940	437935	354181.5883	221995	776138.0141	1919280.449	491470.3541	609629	226967	387338.547	388062.3278	445784.8226	1083293.677	957299.3294	437573.2536	1351780.515	553283.3783	1000189.721	1330271.733	844071.3022	622539.9797	764608.0313	1403785.222	664943.7873	1391363.151	778490.4911	1053794.995	831068.3093	869165.3371	1128316.031	1829073.955	1429550.752	2072097.496	1746696.088
MetabT_538	0	GC	X-5211											191223	236105			1945776.808	451600	161349	1468064.026							1874695.229	782638	64937	2511219.794	105483	1605541.316	29272		44445		1579321.446	66300	2150176.124	877853.4958	1224536.254	597194.4575		1586962.049	2231328.862	2316502.118	1075000.676	211372
MetabT_539	0	GC	X-5212											60503	61009		42122	215060.115	58014									176570.0369	317479.3953	94344	446629.2515	142392	275350.0071	170192.853	233757	83758.361	222434.857		159848.5691	494494.3787	82237.1749	39177	158803.4481	156513.0036	110465.7918	334894.9879	249115.262	133840.3495	169329.3107
MetabT_540	0	GC	X-5213											173115.4456	77542	125221.6702	167777.6227	164190.0634	187026.8356	145588.0798	75896.0949	108239.9158	76929	195548.6466	141587.5898	372640.0885	356718.5805	271515.4121	356349.2766	199239.7354	113073.1246	280413.5523	147286.4674		68773	338230.9428	124071.5604	163881.9601	146768.7698	163575.6802	312051.7282	340886.6912	442428.9031	198309.1965	282581.0841	228753.4874	196546.2486	129999.1618	131647.7595
MetabT_541	0	GC	X-5214																				347576.9795						229521.5842	293053.8833	664062.1831	657974.3256	245528	800928.4269	679561.4521		402236.585		320903.4057			434743.6865	172994.6886	973780.3568		946409.0623	616677.3982	438820.3989	979168.8186
MetabT_542	0	GC	X-5215											220498	162928.4982	141614	270739	349346.827	363092	267913.6188	133168	151566.0761	141900	397993.4989	255235.6309	413320.2121	394520.9435	371811.0726	327100.8557	279441.949	282063.7912	329841.8723	167862	159077	154311	457227.5972	278601.5276	316719	328351.1166	313056.8168	471588.1624	727583.3575	592712.2011	341362.6566	519312.4681	483565.9093	365034.2529	296727.6135	290219.4004
MetabT_543	0	GC	X-5226											3204004.134	3302536.038	8646017.139	10047952.84	18246127.03	34070731.2	3040978.471	2421184.647	2697784.659	7479251.52	17724553.25	8751933.424	8517905.447	5888062.985	4621715.789	2756542	1418915	7552304.693	10670902.89	2122511	7180803.749	11249159.14	1870556	3673719.573	5482732.353	15298317	8594365.854	387372	4694681.838	889560	6756327.012	522432	17967242.48	6921734.931	1202662	9855237.58
MetabT_544	0	GC	X-5227												163585	103329	176704	91143			5825555.909					81774	140008		115587			137372
MetabT_545	0	GC	X-5228											328158.8918	319452.4744	219469.6379	275196.3226	210675.1787	143839.1829	232929.3112	458774.1125	162543.2312	317168.5456	252863.4177	457613.5338	438993.5506	222620.2775	193863.7647	267148.6379	62446	200661.5731	392816.5741	222720.7625	341907.269	263196.9923	120777.9878	129296.098	302939.1753	134310.9567	179810.0643	41254	115335	57365	214232.0305	101406	211945	185541.7068	166985.2047	260816.3451
MetabT_546	0	GC	X-5229											154223	211474.1113	151172.5918	207958.0128	144321		295389.5146	577802.1844	367174.2083	81438	311735.7454	150183.7032	162307.2793	90173	307681.0367	243113.0171	174016.4627	270677.9763	130694	245338.3762	282950.7985	248027.6936	305640.3745	257093.316	412480.7369	360241.9024	224380.1053	385460.675	334400.0482	135094.1998	227008	337372.0293	122160	236617.899	546911.5537	57789
MetabT_547	0	GC	X-5232											5112143.579	3723538.382	6289791.624	1922047.639	354807.3552	2278063.314	3265168.401	1610567.12	218395.4949	1029071.717	2339006.613	4173160.636	2874478.998	1194661.872	3104571.641	332865.657	325161.939	217020.1229	593897.4295	2653391.353	2623887.66	863315.2986	922499.2601	93526		116423	85044	120888		728985.8353	1489063.77	307485.7924	231170	318799	964432.0112	186575
MetabT_709	0	LC	xanthine					49600.6342						3988446.841	4049507.176	8067830.34	1167449.815	2589929.46	5671696.032	1950018.608	6370947.004	5698062.363	2861085.992	6840437.437	3882777.893	4084967.075	8103807.924	331477.1299	686658.5359	356155.9562	167780.963	2522882.121	1890228.687	118296.1514	1551483.828	285790.2792	1342009.087	2288434.123	708276.1271	478011.2206	116587.6206	640216.6063	626641.6451	1033325.314	91011.0761	575179.1283	251729.648	114200.7908	326204.5412
MetabT_710	0	LC	xanthosine											236935	240346	424900	307873.8018	144939	221807.3134	453310.1787	300289.804	115382.8584	151527	509682.0646	133741	52872	419454	185724				711462.418		342665	318132				144382
MetabT_711	0	GC	xylitol	81473	207194	261333	320644	230633	196582	200875	235267	206889	187998	679440.7728	917605.5695	602480.9493	1690174.499	2363455.297	4296455.041	313216.0301	343962.8704	284973	876072	1174723.225	1509915.878	3444092.679	1006843.891	1404995.485	981932.5938	456208.6415	1324399.686	956823.4606	629043.8264	627394.529	414456	766716.29	838588.098	3019045.913	475915	1183857.891	377592.7643	519140.3053	670925.6861	665254.5629	521181.5068	624289.8782	538677.0654	527132.2531	600653.9972
[truncated: 6 more columns]
