# Supplementary material for: Inhibition of the hexosamine biosynthetic pathway promotes castration-resistant prostate cancer
Source: Nat Commun. 2016 May 19;7:11612. doi: 10.1038/ncomms11612 (PMC4874037; doi:10.1038/ncomms11612)
Supplement: Supplementary Software — R software code used for integrative analysis [file ncomms11612-s3.zip › integHBP/KEGGdata_v50/HSApath.csv]

hsa00010	Glycolysis / Gluconeogenesis
hsa00020	Citrate cycle (TCA cycle)
hsa00030	Pentose phosphate pathway
hsa00040	Pentose and glucuronate interconversions
hsa00051	Fructose and mannose metabolism
hsa00052	Galactose metabolism
hsa00053	Ascorbate and aldarate metabolism
hsa00061	Fatty acid biosynthesis
hsa00062	Fatty acid elongation in mitochondria
hsa00071	Fatty acid metabolism
hsa00072	Synthesis and degradation of ketone bodies
hsa00100	Biosynthesis of steroids
hsa00120	Bile acid biosynthesis
hsa00130	Ubiquinone and menaquinone biosynthesis
hsa00140	C21-Steroid hormone metabolism
hsa00150	Androgen and estrogen metabolism
hsa00190	Oxidative phosphorylation
hsa00220	Urea cycle and metabolism of amino groups
hsa00230	Purine metabolism
hsa00232	Caffeine metabolism
hsa00240	Pyrimidine metabolism
hsa00251	Glutamate metabolism
hsa00252	Alanine and aspartate metabolism
hsa00260	Glycine, serine and threonine metabolism
hsa00271	Methionine metabolism
hsa00272	Cysteine metabolism
hsa00280	Valine, leucine and isoleucine degradation
hsa00281	Geraniol degradation
hsa00290	Valine, leucine and isoleucine biosynthesis
hsa00300	Lysine biosynthesis
hsa00310	Lysine degradation
hsa00330	Arginine and proline metabolism
hsa00340	Histidine metabolism
hsa00350	Tyrosine metabolism
hsa00360	Phenylalanine metabolism
hsa00361	gamma-Hexachlorocyclohexane degradation
hsa00363	Bisphenol A degradation
hsa00364	Fluorobenzoate degradation
hsa00380	Tryptophan metabolism
hsa00400	Phenylalanine, tyrosine and tryptophan biosynthesis
hsa00410	beta-Alanine metabolism
hsa00430	Taurine and hypotaurine metabolism
hsa00440	Aminophosphonate metabolism
hsa00450	Selenoamino acid metabolism
hsa00460	Cyanoamino acid metabolism
hsa00471	D-Glutamine and D-glutamate metabolism
hsa00472	D-Arginine and D-ornithine metabolism
hsa00480	Glutathione metabolism
hsa00500	Starch and sucrose metabolism
hsa00510	N-Glycan biosynthesis
hsa00511	Other glycan degradation
hsa00512	O-Glycan biosynthesis
hsa00514	O-Mannosyl glycan biosynthesis
hsa00520	Nucleotide sugars metabolism
hsa00530	Aminosugars metabolism
hsa00531	Glycosaminoglycan degradation
hsa00532	Chondroitin sulfate biosynthesis
hsa00533	Keratan sulfate biosynthesis
hsa00534	Heparan sulfate biosynthesis
hsa00550	Peptidoglycan biosynthesis
hsa00561	Glycerolipid metabolism
hsa00562	Inositol phosphate metabolism
hsa00563	Glycosylphosphatidylinositol(GPI)-anchor biosynthesis
hsa00564	Glycerophospholipid metabolism
hsa00565	Ether lipid metabolism
hsa00590	Arachidonic acid metabolism
hsa00591	Linoleic acid metabolism
hsa00592	alpha-Linolenic acid metabolism
hsa00600	Sphingolipid metabolism
hsa00601	Glycosphingolipid biosynthesis - lacto and neolacto series
hsa00603	Glycosphingolipid biosynthesis - globo series
hsa00604	Glycosphingolipid biosynthesis - ganglio series
hsa00620	Pyruvate metabolism
hsa00624	1- and 2-Methylnaphthalene degradation
hsa00625	Tetrachloroethene degradation
hsa00627	1,4-Dichlorobenzene degradation
hsa00630	Glyoxylate and dicarboxylate metabolism
hsa00632	Benzoate degradation via CoA ligation
hsa00640	Propanoate metabolism
hsa00641	3-Chloroacrylic acid degradation
hsa00643	Styrene degradation
hsa00650	Butanoate metabolism
hsa00670	One carbon pool by folate
hsa00680	Methane metabolism
hsa00720	Reductive carboxylate cycle (CO2 fixation)
hsa00730	Thiamine metabolism
hsa00740	Riboflavin metabolism
hsa00750	Vitamin B6 metabolism
hsa00760	Nicotinate and nicotinamide metabolism
hsa00770	Pantothenate and CoA biosynthesis
hsa00780	Biotin metabolism
hsa00785	Lipoic acid metabolism
hsa00790	Folate biosynthesis
hsa00791	Atrazine degradation
hsa00830	Retinol metabolism
hsa00860	Porphyrin and chlorophyll metabolism
hsa00900	Terpenoid biosynthesis
hsa00902	Monoterpenoid biosynthesis
hsa00903	Limonene and pinene degradation
hsa00910	Nitrogen metabolism
hsa00920	Sulfur metabolism
hsa00930	Caprolactam degradation
hsa00950	Alkaloid biosynthesis I
hsa00960	Alkaloid biosynthesis II
hsa00970	Aminoacyl-tRNA biosynthesis
hsa00980	Metabolism of xenobiotics by cytochrome P450
hsa00982	Drug metabolism - cytochrome P450
hsa00983	Drug metabolism - other enzymes
hsa01040	Biosynthesis of unsaturated fatty acids
hsa02010	ABC transporters
hsa03010	Ribosome
hsa03020	RNA polymerase
hsa03022	Basal transcription factors
hsa03030	DNA replication
hsa03050	Proteasome
hsa03060	Protein export
hsa03320	PPAR signaling pathway
hsa03410	Base excision repair
hsa03420	Nucleotide excision repair
hsa03430	Mismatch repair
hsa03440	Homologous recombination
hsa03450	Non-homologous end-joining
hsa04010	MAPK signaling pathway
hsa04012	ErbB signaling pathway
hsa04020	Calcium signaling pathway
hsa04060	Cytokine-cytokine receptor interaction
hsa04070	Phosphatidylinositol signaling system
hsa04080	Neuroactive ligand-receptor interaction
hsa04110	Cell cycle
hsa04115	p53 signaling pathway
hsa04120	Ubiquitin mediated proteolysis
hsa04130	SNARE interactions in vesicular transport
hsa04140	Regulation of autophagy
hsa04150	mTOR signaling pathway
hsa04210	Apoptosis
hsa04310	Wnt signaling pathway
hsa04330	Notch signaling pathway
hsa04340	Hedgehog signaling pathway
hsa04350	TGF-beta signaling pathway
hsa04360	Axon guidance
hsa04370	VEGF signaling pathway
hsa04510	Focal adhesion
hsa04512	ECM-receptor interaction
hsa04514	Cell adhesion molecules (CAMs)
hsa04520	Adherens junction
hsa04530	Tight junction
hsa04540	Gap junction
hsa04610	Complement and coagulation cascades
hsa04612	Antigen processing and presentation
hsa04614	Renin-angiotensin system
hsa04620	Toll-like receptor signaling pathway
hsa04630	Jak-STAT signaling pathway
hsa04640	Hematopoietic cell lineage
hsa04650	Natural killer cell mediated cytotoxicity
hsa04660	T cell receptor signaling pathway
hsa04662	B cell receptor signaling pathway
hsa04664	Fc epsilon RI signaling pathway
hsa04670	Leukocyte transendothelial migration
hsa04710	Circadian rhythm
hsa04720	Long-term potentiation
hsa04730	Long-term depression
hsa04740	Olfactory transduction
hsa04742	Taste transduction
hsa04810	Regulation of actin cytoskeleton
hsa04910	Insulin signaling pathway
hsa04912	GnRH signaling pathway
hsa04916	Melanogenesis
hsa04920	Adipocytokine signaling pathway
hsa04930	Type II diabetes mellitus
hsa04940	Type I diabetes mellitus
hsa04950	Maturity onset diabetes of the young
hsa05010	Alzheimer's disease
hsa05012	Parkinson's disease
hsa05014	Amyotrophic lateral sclerosis (ALS)
hsa05016	Huntington's disease
hsa05110	Vibrio cholerae infection
hsa05120	Epithelial cell signaling in Helicobacter pylori infection
hsa05130	Pathogenic Escherichia coli infection - EHEC
hsa05131	Pathogenic Escherichia coli infection - EPEC
hsa05200	Pathways in cancer
hsa05210	Colorectal cancer
hsa05211	Renal cell carcinoma
hsa05212	Pancreatic cancer
hsa05213	Endometrial cancer
hsa05214	Glioma
hsa05215	Prostate cancer
hsa05216	Thyroid cancer
hsa05217	Basal cell carcinoma
hsa05218	Melanoma
hsa05219	Bladder cancer
hsa05220	Chronic myeloid leukemia
hsa05221	Acute myeloid leukemia
hsa05222	Small cell lung cancer
hsa05223	Non-small cell lung cancer
hsa05310	Asthma
hsa05320	Autoimmune thyroid disease
hsa05322	Systemic lupus erythematosus
hsa05330	Allograft rejection
hsa05332	Graft-versus-host disease
hsa05340	Primary immunodeficiency
