# Supplementary material for: Inhibition of the hexosamine biosynthetic pathway promotes castration-resistant prostate cancer
Source: Nat Commun. 2016 May 19;7:11612. doi: 10.1038/ncomms11612 (PMC4874037; doi:10.1038/ncomms11612)
Supplement: Supplementary Software — R software code used for integrative analysis [file ncomms11612-s3.zip › integHBP/KEGGdata_v50/HSApath_cpd.csv]

path:hsa00010	cpd:C00022
path:hsa00010	cpd:C00024
path:hsa00010	cpd:C00031
path:hsa00010	cpd:C00033
path:hsa00010	cpd:C00036
path:hsa00010	cpd:C00068
path:hsa00010	cpd:C00074
path:hsa00010	cpd:C00084
path:hsa00010	cpd:C00103
path:hsa00010	cpd:C00111
path:hsa00010	cpd:C00118
path:hsa00010	cpd:C00186
path:hsa00010	cpd:C00197
path:hsa00010	cpd:C00221
path:hsa00010	cpd:C00236
path:hsa00010	cpd:C00267
path:hsa00010	cpd:C00469
path:hsa00010	cpd:C00631
path:hsa00010	cpd:C00668
path:hsa00010	cpd:C01159
path:hsa00010	cpd:C01172
path:hsa00010	cpd:C01451
path:hsa00010	cpd:C05125
path:hsa00010	cpd:C05345
path:hsa00010	cpd:C05378
path:hsa00010	cpd:C06186
path:hsa00010	cpd:C06187
path:hsa00010	cpd:C06188
path:hsa00010	cpd:C15972
path:hsa00010	cpd:C15973
path:hsa00010	cpd:C16255
path:hsa00020	cpd:C00022
path:hsa00020	cpd:C00024
path:hsa00020	cpd:C00026
path:hsa00020	cpd:C00036
path:hsa00020	cpd:C00042
path:hsa00020	cpd:C00068
path:hsa00020	cpd:C00074
path:hsa00020	cpd:C00091
path:hsa00020	cpd:C00122
path:hsa00020	cpd:C00149
path:hsa00020	cpd:C00158
path:hsa00020	cpd:C00311
path:hsa00020	cpd:C00417
path:hsa00020	cpd:C05125
path:hsa00020	cpd:C05379
path:hsa00020	cpd:C05381
path:hsa00020	cpd:C15972
path:hsa00020	cpd:C15973
path:hsa00020	cpd:C16254
path:hsa00020	cpd:C16255
path:hsa00030	cpd:C00022
path:hsa00030	cpd:C00031
path:hsa00030	cpd:C00117
path:hsa00030	cpd:C00118
path:hsa00030	cpd:C00119
path:hsa00030	cpd:C00121
path:hsa00030	cpd:C00198
path:hsa00030	cpd:C00199
path:hsa00030	cpd:C00204
path:hsa00030	cpd:C00221
path:hsa00030	cpd:C00231
path:hsa00030	cpd:C00257
path:hsa00030	cpd:C00258
path:hsa00030	cpd:C00279
path:hsa00030	cpd:C00345
path:hsa00030	cpd:C00577
path:hsa00030	cpd:C00620
path:hsa00030	cpd:C00629
path:hsa00030	cpd:C00631
path:hsa00030	cpd:C00668
path:hsa00030	cpd:C00672
path:hsa00030	cpd:C00673
path:hsa00030	cpd:C01151
path:hsa00030	cpd:C01172
path:hsa00030	cpd:C01218
path:hsa00030	cpd:C01236
path:hsa00030	cpd:C01801
path:hsa00030	cpd:C03752
path:hsa00030	cpd:C04442
path:hsa00030	cpd:C05345
path:hsa00030	cpd:C05378
path:hsa00030	cpd:C05382
path:hsa00040	cpd:C00022
path:hsa00040	cpd:C00029
path:hsa00040	cpd:C00085
path:hsa00040	cpd:C00103
path:hsa00040	cpd:C00111
path:hsa00040	cpd:C00118
path:hsa00040	cpd:C00167
path:hsa00040	cpd:C00181
path:hsa00040	cpd:C00191
path:hsa00040	cpd:C00199
path:hsa00040	cpd:C00204
path:hsa00040	cpd:C00231
path:hsa00040	cpd:C00259
path:hsa00040	cpd:C00266
path:hsa00040	cpd:C00309
path:hsa00040	cpd:C00310
path:hsa00040	cpd:C00312
path:hsa00040	cpd:C00333
path:hsa00040	cpd:C00379
path:hsa00040	cpd:C00470
path:hsa00040	cpd:C00474
path:hsa00040	cpd:C00476
path:hsa00040	cpd:C00502
path:hsa00040	cpd:C00508
path:hsa00040	cpd:C00514
path:hsa00040	cpd:C00532
path:hsa00040	cpd:C00558
path:hsa00040	cpd:C00618
path:hsa00040	cpd:C00714
path:hsa00040	cpd:C00789
path:hsa00040	cpd:C00800
path:hsa00040	cpd:C00817
path:hsa00040	cpd:C00905
path:hsa00040	cpd:C01068
path:hsa00040	cpd:C01101
path:hsa00040	cpd:C01508
path:hsa00040	cpd:C01904
path:hsa00040	cpd:C02266
path:hsa00040	cpd:C02273
path:hsa00040	cpd:C03033
path:hsa00040	cpd:C03291
path:hsa00040	cpd:C03826
path:hsa00040	cpd:C04053
path:hsa00040	cpd:C04349
path:hsa00040	cpd:C04442
path:hsa00040	cpd:C04575
path:hsa00040	cpd:C05385
path:hsa00040	cpd:C05411
path:hsa00040	cpd:C05412
path:hsa00040	cpd:C06019
path:hsa00040	cpd:C06118
path:hsa00040	cpd:C06441
path:hsa00040	cpd:C14899
path:hsa00051	cpd:C00095
path:hsa00051	cpd:C00096
path:hsa00051	cpd:C00111
path:hsa00051	cpd:C00118
path:hsa00051	cpd:C00159
path:hsa00051	cpd:C00247
path:hsa00051	cpd:C00267
path:hsa00051	cpd:C00275
path:hsa00051	cpd:C00325
path:hsa00051	cpd:C00392
path:hsa00051	cpd:C00424
path:hsa00051	cpd:C00464
path:hsa00051	cpd:C00507
path:hsa00051	cpd:C00577
path:hsa00051	cpd:C00636
path:hsa00051	cpd:C00644
path:hsa00051	cpd:C00665
path:hsa00051	cpd:C00794
path:hsa00051	cpd:C00861
path:hsa00051	cpd:C00937
path:hsa00051	cpd:C00976
path:hsa00051	cpd:C01019
path:hsa00051	cpd:C01094
path:hsa00051	cpd:C01096
path:hsa00051	cpd:C01099
path:hsa00051	cpd:C01131
path:hsa00051	cpd:C01222
path:hsa00051	cpd:C01355
path:hsa00051	cpd:C01680
path:hsa00051	cpd:C01721
path:hsa00051	cpd:C01768
path:hsa00051	cpd:C01934
path:hsa00051	cpd:C02431
path:hsa00051	cpd:C02492
path:hsa00051	cpd:C02888
path:hsa00051	cpd:C02977
path:hsa00051	cpd:C02985
path:hsa00051	cpd:C02991
path:hsa00051	cpd:C03117
path:hsa00051	cpd:C03267
path:hsa00051	cpd:C03979
path:hsa00051	cpd:C05345
path:hsa00051	cpd:C05378
path:hsa00051	cpd:C05392
path:hsa00051	cpd:C06159
path:hsa00051	cpd:C06192
path:hsa00051	cpd:C11516
path:hsa00051	cpd:C11544
path:hsa00052	cpd:C00029
path:hsa00052	cpd:C00031
path:hsa00052	cpd:C00052
path:hsa00052	cpd:C00089
path:hsa00052	cpd:C00095
path:hsa00052	cpd:C00103
path:hsa00052	cpd:C00111
path:hsa00052	cpd:C00116
path:hsa00052	cpd:C00118
path:hsa00052	cpd:C00124
path:hsa00052	cpd:C00137
path:hsa00052	cpd:C00159
path:hsa00052	cpd:C00243
path:hsa00052	cpd:C00267
path:hsa00052	cpd:C00446
path:hsa00052	cpd:C00492
path:hsa00052	cpd:C00668
path:hsa00052	cpd:C00794
path:hsa00052	cpd:C00795
path:hsa00052	cpd:C00880
path:hsa00052	cpd:C01097
path:hsa00052	cpd:C01113
path:hsa00052	cpd:C01132
path:hsa00052	cpd:C01216
path:hsa00052	cpd:C01235
path:hsa00052	cpd:C01286
path:hsa00052	cpd:C01613
path:hsa00052	cpd:C01697
path:hsa00052	cpd:C02262
path:hsa00052	cpd:C03383
path:hsa00052	cpd:C03785
path:hsa00052	cpd:C05396
path:hsa00052	cpd:C05399
path:hsa00052	cpd:C05400
path:hsa00052	cpd:C05401
path:hsa00052	cpd:C05402
path:hsa00052	cpd:C05404
path:hsa00052	cpd:C05796
path:hsa00052	cpd:C06311
path:hsa00052	cpd:C06376
path:hsa00052	cpd:C06377
path:hsa00053	cpd:C00022
path:hsa00053	cpd:C00026
path:hsa00053	cpd:C00029
path:hsa00053	cpd:C00072
path:hsa00053	cpd:C00096
path:hsa00053	cpd:C00137
path:hsa00053	cpd:C00167
path:hsa00053	cpd:C00191
path:hsa00053	cpd:C00231
path:hsa00053	cpd:C00259
path:hsa00053	cpd:C00333
path:hsa00053	cpd:C00433
path:hsa00053	cpd:C00545
path:hsa00053	cpd:C00618
path:hsa00053	cpd:C00679
path:hsa00053	cpd:C00684
path:hsa00053	cpd:C00800
path:hsa00053	cpd:C00818
path:hsa00053	cpd:C00879
path:hsa00053	cpd:C01040
path:hsa00053	cpd:C01041
path:hsa00053	cpd:C01101
path:hsa00053	cpd:C01114
path:hsa00053	cpd:C01115
path:hsa00053	cpd:C01146
path:hsa00053	cpd:C01620
path:hsa00053	cpd:C01825
path:hsa00053	cpd:C02280
path:hsa00053	cpd:C02670
path:hsa00053	cpd:C03064
path:hsa00053	cpd:C03289
path:hsa00053	cpd:C03291
path:hsa00053	cpd:C03826
path:hsa00053	cpd:C03921
path:hsa00053	cpd:C04575
path:hsa00053	cpd:C05385
path:hsa00053	cpd:C05406
path:hsa00053	cpd:C05411
path:hsa00053	cpd:C05412
path:hsa00053	cpd:C05422
path:hsa00053	cpd:C14899
path:hsa00053	cpd:C15923
path:hsa00053	cpd:C15924
path:hsa00053	cpd:C15925
path:hsa00053	cpd:C15926
path:hsa00053	cpd:C15930
path:hsa00053	cpd:C16186
path:hsa00061	cpd:C00024
path:hsa00061	cpd:C00083
path:hsa00061	cpd:C00229
path:hsa00061	cpd:C00249
path:hsa00061	cpd:C00712
path:hsa00061	cpd:C01203
path:hsa00061	cpd:C01209
path:hsa00061	cpd:C01530
path:hsa00061	cpd:C01571
path:hsa00061	cpd:C02679
path:hsa00061	cpd:C03939
path:hsa00061	cpd:C04088
path:hsa00061	cpd:C04246
path:hsa00061	cpd:C04419
path:hsa00061	cpd:C04618
path:hsa00061	cpd:C04619
path:hsa00061	cpd:C04620
path:hsa00061	cpd:C04633
path:hsa00061	cpd:C04688
path:hsa00061	cpd:C05223
path:hsa00061	cpd:C05744
path:hsa00061	cpd:C05745
path:hsa00061	cpd:C05746
path:hsa00061	cpd:C05747
path:hsa00061	cpd:C05748
path:hsa00061	cpd:C05749
path:hsa00061	cpd:C05750
path:hsa00061	cpd:C05751
path:hsa00061	cpd:C05752
path:hsa00061	cpd:C05753
path:hsa00061	cpd:C05754
path:hsa00061	cpd:C05755
path:hsa00061	cpd:C05756
path:hsa00061	cpd:C05757
path:hsa00061	cpd:C05758
path:hsa00061	cpd:C05759
path:hsa00061	cpd:C05760
path:hsa00061	cpd:C05761
path:hsa00061	cpd:C05762
path:hsa00061	cpd:C05763
path:hsa00061	cpd:C05764
path:hsa00061	cpd:C06250
path:hsa00061	cpd:C06423
path:hsa00061	cpd:C06424
path:hsa00061	cpd:C08362
path:hsa00061	cpd:C16219
path:hsa00061	cpd:C16220
path:hsa00061	cpd:C16221
path:hsa00061	cpd:C16520
path:hsa00062	cpd:C00024
path:hsa00062	cpd:C00136
path:hsa00062	cpd:C00154
path:hsa00062	cpd:C00249
path:hsa00062	cpd:C01832
path:hsa00062	cpd:C01944
path:hsa00062	cpd:C02593
path:hsa00062	cpd:C03221
path:hsa00062	cpd:C05258
path:hsa00062	cpd:C05259
path:hsa00062	cpd:C05260
path:hsa00062	cpd:C05261
path:hsa00062	cpd:C05262
path:hsa00062	cpd:C05263
path:hsa00062	cpd:C05264
path:hsa00062	cpd:C05265
path:hsa00062	cpd:C05266
path:hsa00062	cpd:C05267
path:hsa00062	cpd:C05268
path:hsa00062	cpd:C05269
path:hsa00062	cpd:C05270
path:hsa00062	cpd:C05271
path:hsa00062	cpd:C05272
path:hsa00062	cpd:C05273
path:hsa00062	cpd:C05274
path:hsa00062	cpd:C05275
path:hsa00062	cpd:C05276
path:hsa00071	cpd:C00010
path:hsa00071	cpd:C00024
path:hsa00071	cpd:C00071
path:hsa00071	cpd:C00136
path:hsa00071	cpd:C00154
path:hsa00071	cpd:C00162
path:hsa00071	cpd:C00173
path:hsa00071	cpd:C00226
path:hsa00071	cpd:C00229
path:hsa00071	cpd:C00249
path:hsa00071	cpd:C00332
path:hsa00071	cpd:C00340
path:hsa00071	cpd:C00435
path:hsa00071	cpd:C00489
path:hsa00071	cpd:C00517
path:hsa00071	cpd:C00527
path:hsa00071	cpd:C00638
path:hsa00071	cpd:C00823
path:hsa00071	cpd:C00877
path:hsa00071	cpd:C01144
path:hsa00071	cpd:C01371
path:hsa00071	cpd:C01832
path:hsa00071	cpd:C01944
path:hsa00071	cpd:C02593
path:hsa00071	cpd:C02990
path:hsa00071	cpd:C03221
path:hsa00071	cpd:C03547
path:hsa00071	cpd:C03561
path:hsa00071	cpd:C05102
path:hsa00071	cpd:C05258
path:hsa00071	cpd:C05259
path:hsa00071	cpd:C05260
path:hsa00071	cpd:C05261
path:hsa00071	cpd:C05262
path:hsa00071	cpd:C05263
path:hsa00071	cpd:C05264
path:hsa00071	cpd:C05265
path:hsa00071	cpd:C05266
path:hsa00071	cpd:C05267
path:hsa00071	cpd:C05268
path:hsa00071	cpd:C05269
path:hsa00071	cpd:C05270
path:hsa00071	cpd:C05271
path:hsa00071	cpd:C05272
path:hsa00071	cpd:C05273
path:hsa00071	cpd:C05274
path:hsa00071	cpd:C05275
path:hsa00071	cpd:C05276
path:hsa00071	cpd:C05279
path:hsa00071	cpd:C05280
path:hsa00072	cpd:C00024
path:hsa00072	cpd:C00164
path:hsa00072	cpd:C00207
path:hsa00072	cpd:C00332
path:hsa00072	cpd:C00356
path:hsa00072	cpd:C01089
path:hsa00100	cpd:C00022
path:hsa00100	cpd:C00118
path:hsa00100	cpd:C00129
path:hsa00100	cpd:C00187
path:hsa00100	cpd:C00235
path:hsa00100	cpd:C00341
path:hsa00100	cpd:C00353
path:hsa00100	cpd:C00356
path:hsa00100	cpd:C00399
path:hsa00100	cpd:C00418
path:hsa00100	cpd:C00448
path:hsa00100	cpd:C00751
path:hsa00100	cpd:C01054
path:hsa00100	cpd:C01107
path:hsa00100	cpd:C01143
path:hsa00100	cpd:C01164
path:hsa00100	cpd:C01189
path:hsa00100	cpd:C01230
path:hsa00100	cpd:C01561
path:hsa00100	cpd:C01628
path:hsa00100	cpd:C01673
path:hsa00100	cpd:C01694
path:hsa00100	cpd:C01724
path:hsa00100	cpd:C01753
path:hsa00100	cpd:C01789
path:hsa00100	cpd:C01802
path:hsa00100	cpd:C01902
path:hsa00100	cpd:C01943
path:hsa00100	cpd:C02141
path:hsa00100	cpd:C02321
path:hsa00100	cpd:C02477
path:hsa00100	cpd:C02483
path:hsa00100	cpd:C03428
path:hsa00100	cpd:C03845
path:hsa00100	cpd:C04145
path:hsa00100	cpd:C04146
path:hsa00100	cpd:C04216
path:hsa00100	cpd:C04217
path:hsa00100	cpd:C04525
path:hsa00100	cpd:C05103
path:hsa00100	cpd:C05107
path:hsa00100	cpd:C05108
path:hsa00100	cpd:C05109
path:hsa00100	cpd:C05427
path:hsa00100	cpd:C05437
path:hsa00100	cpd:C05439
path:hsa00100	cpd:C05440
path:hsa00100	cpd:C05441
path:hsa00100	cpd:C05442
path:hsa00100	cpd:C05443
path:hsa00100	cpd:C05849
path:hsa00100	cpd:C05850
path:hsa00100	cpd:C08821
path:hsa00100	cpd:C08830
path:hsa00100	cpd:C11434
path:hsa00100	cpd:C11435
path:hsa00100	cpd:C11436
path:hsa00100	cpd:C11437
path:hsa00100	cpd:C11453
path:hsa00100	cpd:C11455
path:hsa00100	cpd:C11508
path:hsa00100	cpd:C11522
path:hsa00100	cpd:C11523
path:hsa00100	cpd:C11811
path:hsa00100	cpd:C14151
path:hsa00100	cpd:C14152
path:hsa00100	cpd:C15776
path:hsa00100	cpd:C15777
path:hsa00100	cpd:C15778
path:hsa00100	cpd:C15780
path:hsa00100	cpd:C15781
path:hsa00100	cpd:C15782
path:hsa00100	cpd:C15783
path:hsa00100	cpd:C15808
path:hsa00100	cpd:C15816
path:hsa00100	cpd:C15882
path:hsa00100	cpd:C15883
path:hsa00100	cpd:C15915
path:hsa00120	cpd:C00037
path:hsa00120	cpd:C00187
path:hsa00120	cpd:C00245
path:hsa00120	cpd:C00599
path:hsa00120	cpd:C00695
path:hsa00120	cpd:C01301
path:hsa00120	cpd:C01794
path:hsa00120	cpd:C01921
path:hsa00120	cpd:C02528
path:hsa00120	cpd:C02530
path:hsa00120	cpd:C03594
path:hsa00120	cpd:C03990
path:hsa00120	cpd:C04483
path:hsa00120	cpd:C04554
path:hsa00120	cpd:C04644
path:hsa00120	cpd:C04722
path:hsa00120	cpd:C04760
path:hsa00120	cpd:C05122
path:hsa00120	cpd:C05337
path:hsa00120	cpd:C05444
path:hsa00120	cpd:C05445
path:hsa00120	cpd:C05446
path:hsa00120	cpd:C05447
path:hsa00120	cpd:C05448
path:hsa00120	cpd:C05449
path:hsa00120	cpd:C05450
path:hsa00120	cpd:C05451
path:hsa00120	cpd:C05452
path:hsa00120	cpd:C05453
path:hsa00120	cpd:C05454
path:hsa00120	cpd:C05455
path:hsa00120	cpd:C05457
path:hsa00120	cpd:C05458
path:hsa00120	cpd:C05460
path:hsa00120	cpd:C05461
path:hsa00120	cpd:C05462
path:hsa00120	cpd:C05463
path:hsa00120	cpd:C05464
path:hsa00120	cpd:C05465
path:hsa00120	cpd:C05466
path:hsa00120	cpd:C05467
path:hsa00120	cpd:C05468
path:hsa00130	cpd:C00156
path:hsa00130	cpd:C00251
path:hsa00130	cpd:C00399
path:hsa00130	cpd:C00828
path:hsa00130	cpd:C00885
path:hsa00130	cpd:C01230
path:hsa00130	cpd:C02059
path:hsa00130	cpd:C02730
path:hsa00130	cpd:C03160
path:hsa00130	cpd:C03657
path:hsa00130	cpd:C04146
path:hsa00130	cpd:C05200
path:hsa00130	cpd:C05313
path:hsa00130	cpd:C05802
path:hsa00130	cpd:C05803
path:hsa00130	cpd:C05804
path:hsa00130	cpd:C05805
path:hsa00130	cpd:C05809
path:hsa00130	cpd:C05810
path:hsa00130	cpd:C05811
path:hsa00130	cpd:C05812
path:hsa00130	cpd:C05813
path:hsa00130	cpd:C05814
path:hsa00130	cpd:C05815
path:hsa00130	cpd:C05817
path:hsa00130	cpd:C05818
path:hsa00130	cpd:C06986
path:hsa00130	cpd:C13309
path:hsa00130	cpd:C13425
path:hsa00130	cpd:C15547
path:hsa00130	cpd:C16519
path:hsa00130	cpd:C16999
path:hsa00130	cpd:C17010
path:hsa00130	cpd:C17017
path:hsa00130	cpd:C17018
path:hsa00140	cpd:C00187
path:hsa00140	cpd:C00410
path:hsa00140	cpd:C00735
path:hsa00140	cpd:C00762
path:hsa00140	cpd:C01124
path:hsa00140	cpd:C01176
path:hsa00140	cpd:C01780
path:hsa00140	cpd:C01953
path:hsa00140	cpd:C02140
path:hsa00140	cpd:C02373
path:hsa00140	cpd:C03205
path:hsa00140	cpd:C03681
path:hsa00140	cpd:C03747
path:hsa00140	cpd:C04042
path:hsa00140	cpd:C04518
path:hsa00140	cpd:C05138
path:hsa00140	cpd:C05469
path:hsa00140	cpd:C05470
path:hsa00140	cpd:C05471
path:hsa00140	cpd:C05472
path:hsa00140	cpd:C05473
path:hsa00140	cpd:C05474
path:hsa00140	cpd:C05475
path:hsa00140	cpd:C05476
path:hsa00140	cpd:C05477
path:hsa00140	cpd:C05478
path:hsa00140	cpd:C05479
path:hsa00140	cpd:C05480
path:hsa00140	cpd:C05481
path:hsa00140	cpd:C05482
path:hsa00140	cpd:C05483
path:hsa00140	cpd:C05484
path:hsa00140	cpd:C05485
path:hsa00140	cpd:C05487
path:hsa00140	cpd:C05488
path:hsa00140	cpd:C05489
path:hsa00140	cpd:C05490
path:hsa00140	cpd:C05497
path:hsa00140	cpd:C05498
path:hsa00140	cpd:C05499
path:hsa00140	cpd:C05500
path:hsa00140	cpd:C05501
path:hsa00140	cpd:C05502
path:hsa00150	cpd:C00280
path:hsa00150	cpd:C00468
path:hsa00150	cpd:C00523
path:hsa00150	cpd:C00535
path:hsa00150	cpd:C00674
path:hsa00150	cpd:C00951
path:hsa00150	cpd:C01176
path:hsa00150	cpd:C01227
path:hsa00150	cpd:C02537
path:hsa00150	cpd:C02538
path:hsa00150	cpd:C03772
path:hsa00150	cpd:C03917
path:hsa00150	cpd:C03935
path:hsa00150	cpd:C04295
path:hsa00150	cpd:C04373
path:hsa00150	cpd:C04555
path:hsa00150	cpd:C04676
path:hsa00150	cpd:C05138
path:hsa00150	cpd:C05139
path:hsa00150	cpd:C05140
path:hsa00150	cpd:C05141
path:hsa00150	cpd:C05284
path:hsa00150	cpd:C05285
path:hsa00150	cpd:C05290
path:hsa00150	cpd:C05291
path:hsa00150	cpd:C05293
path:hsa00150	cpd:C05294
path:hsa00150	cpd:C05295
path:hsa00150	cpd:C05296
path:hsa00150	cpd:C05297
path:hsa00150	cpd:C05298
path:hsa00150	cpd:C05299
path:hsa00150	cpd:C05300
path:hsa00150	cpd:C05301
path:hsa00150	cpd:C05302
path:hsa00150	cpd:C05503
path:hsa00150	cpd:C05504
path:hsa00150	cpd:C08357
path:hsa00150	cpd:C08358
path:hsa00150	cpd:C08359
path:hsa00150	cpd:C11131
path:hsa00150	cpd:C11132
path:hsa00150	cpd:C11133
path:hsa00150	cpd:C11134
path:hsa00150	cpd:C11135
path:hsa00150	cpd:C11136
path:hsa00190	cpd:C00001
path:hsa00190	cpd:C00002
path:hsa00190	cpd:C00003
path:hsa00190	cpd:C00004
path:hsa00190	cpd:C00007
path:hsa00190	cpd:C00008
path:hsa00190	cpd:C00009
path:hsa00190	cpd:C00013
path:hsa00190	cpd:C00042
path:hsa00190	cpd:C00061
path:hsa00190	cpd:C00080
path:hsa00190	cpd:C00122
path:hsa00190	cpd:C00390
path:hsa00190	cpd:C00399
path:hsa00190	cpd:C00524
path:hsa00190	cpd:C00536
path:hsa00220	cpd:C00011
path:hsa00220	cpd:C00014
path:hsa00220	cpd:C00019
path:hsa00220	cpd:C00025
path:hsa00220	cpd:C00049
path:hsa00220	cpd:C00062
path:hsa00220	cpd:C00077
path:hsa00220	cpd:C00086
path:hsa00220	cpd:C00122
path:hsa00220	cpd:C00134
path:hsa00220	cpd:C00147
path:hsa00220	cpd:C00169
path:hsa00220	cpd:C00170
path:hsa00220	cpd:C00179
path:hsa00220	cpd:C00315
path:hsa00220	cpd:C00327
path:hsa00220	cpd:C00334
path:hsa00220	cpd:C00436
path:hsa00220	cpd:C00437
path:hsa00220	cpd:C00555
path:hsa00220	cpd:C00624
path:hsa00220	cpd:C00750
path:hsa00220	cpd:C00884
path:hsa00220	cpd:C00986
path:hsa00220	cpd:C01010
path:hsa00220	cpd:C01035
path:hsa00220	cpd:C01137
path:hsa00220	cpd:C01165
path:hsa00220	cpd:C01250
path:hsa00220	cpd:C02647
path:hsa00220	cpd:C02714
path:hsa00220	cpd:C02946
path:hsa00220	cpd:C03078
path:hsa00220	cpd:C03287
path:hsa00220	cpd:C03406
path:hsa00220	cpd:C04133
path:hsa00220	cpd:C05935
path:hsa00220	cpd:C05936
path:hsa00220	cpd:C15668
path:hsa00220	cpd:C15699
path:hsa00220	cpd:C15700
path:hsa00220	cpd:C15767
path:hsa00230	cpd:C00002
path:hsa00230	cpd:C00008
path:hsa00230	cpd:C00011
path:hsa00230	cpd:C00014
path:hsa00230	cpd:C00020
path:hsa00230	cpd:C00035
path:hsa00230	cpd:C00037
path:hsa00230	cpd:C00039
path:hsa00230	cpd:C00044
path:hsa00230	cpd:C00046
path:hsa00230	cpd:C00048
path:hsa00230	cpd:C00053
path:hsa00230	cpd:C00054
path:hsa00230	cpd:C00059
path:hsa00230	cpd:C00064
path:hsa00230	cpd:C00081
path:hsa00230	cpd:C00086
path:hsa00230	cpd:C00104
path:hsa00230	cpd:C00117
path:hsa00230	cpd:C00119
path:hsa00230	cpd:C00130
path:hsa00230	cpd:C00131
path:hsa00230	cpd:C00144
path:hsa00230	cpd:C00147
path:hsa00230	cpd:C00169
path:hsa00230	cpd:C00206
path:hsa00230	cpd:C00212
path:hsa00230	cpd:C00224
path:hsa00230	cpd:C00242
path:hsa00230	cpd:C00262
path:hsa00230	cpd:C00286
path:hsa00230	cpd:C00294
path:hsa00230	cpd:C00301
path:hsa00230	cpd:C00330
path:hsa00230	cpd:C00360
path:hsa00230	cpd:C00361
path:hsa00230	cpd:C00362
path:hsa00230	cpd:C00366
path:hsa00230	cpd:C00385
path:hsa00230	cpd:C00387
path:hsa00230	cpd:C00499
path:hsa00230	cpd:C00559
path:hsa00230	cpd:C00575
path:hsa00230	cpd:C00603
path:hsa00230	cpd:C00620
path:hsa00230	cpd:C00655
path:hsa00230	cpd:C00700
path:hsa00230	cpd:C00802
path:hsa00230	cpd:C00942
path:hsa00230	cpd:C01228
path:hsa00230	cpd:C01260
path:hsa00230	cpd:C01261
path:hsa00230	cpd:C01344
path:hsa00230	cpd:C01345
path:hsa00230	cpd:C01367
path:hsa00230	cpd:C01762
path:hsa00230	cpd:C02091
path:hsa00230	cpd:C02348
path:hsa00230	cpd:C02350
path:hsa00230	cpd:C02353
path:hsa00230	cpd:C02718
path:hsa00230	cpd:C03090
path:hsa00230	cpd:C03373
path:hsa00230	cpd:C03483
path:hsa00230	cpd:C03614
path:hsa00230	cpd:C03794
path:hsa00230	cpd:C03838
path:hsa00230	cpd:C04051
path:hsa00230	cpd:C04376
path:hsa00230	cpd:C04392
path:hsa00230	cpd:C04494
path:hsa00230	cpd:C04640
path:hsa00230	cpd:C04677
path:hsa00230	cpd:C04734
path:hsa00230	cpd:C04751
path:hsa00230	cpd:C04823
path:hsa00230	cpd:C05239
path:hsa00230	cpd:C05512
path:hsa00230	cpd:C05513
path:hsa00230	cpd:C05515
path:hsa00230	cpd:C05516
path:hsa00230	cpd:C05993
path:hsa00230	cpd:C06193
path:hsa00230	cpd:C06194
path:hsa00230	cpd:C06195
path:hsa00230	cpd:C06196
path:hsa00230	cpd:C06197
path:hsa00230	cpd:C06433
path:hsa00230	cpd:C06435
path:hsa00230	cpd:C11821
path:hsa00230	cpd:C12248
path:hsa00232	cpd:C00048
path:hsa00232	cpd:C00385
path:hsa00232	cpd:C01762
path:hsa00232	cpd:C07130
path:hsa00232	cpd:C07480
path:hsa00232	cpd:C07481
path:hsa00232	cpd:C13747
path:hsa00232	cpd:C16352
path:hsa00232	cpd:C16353
path:hsa00232	cpd:C16355
path:hsa00232	cpd:C16356
path:hsa00232	cpd:C16357
path:hsa00232	cpd:C16358
path:hsa00232	cpd:C16359
path:hsa00232	cpd:C16360
path:hsa00232	cpd:C16361
path:hsa00232	cpd:C16362
path:hsa00232	cpd:C16363
path:hsa00232	cpd:C16364
path:hsa00232	cpd:C16365
path:hsa00232	cpd:C16366
path:hsa00240	cpd:C00015
path:hsa00240	cpd:C00029
path:hsa00240	cpd:C00039
path:hsa00240	cpd:C00046
path:hsa00240	cpd:C00055
path:hsa00240	cpd:C00063
path:hsa00240	cpd:C00064
path:hsa00240	cpd:C00075
path:hsa00240	cpd:C00086
path:hsa00240	cpd:C00099
path:hsa00240	cpd:C00105
path:hsa00240	cpd:C00106
path:hsa00240	cpd:C00112
path:hsa00240	cpd:C00119
path:hsa00240	cpd:C00169
path:hsa00240	cpd:C00178
path:hsa00240	cpd:C00214
path:hsa00240	cpd:C00239
path:hsa00240	cpd:C00295
path:hsa00240	cpd:C00299
path:hsa00240	cpd:C00337
path:hsa00240	cpd:C00342
path:hsa00240	cpd:C00343
path:hsa00240	cpd:C00363
path:hsa00240	cpd:C00364
path:hsa00240	cpd:C00365
path:hsa00240	cpd:C00380
path:hsa00240	cpd:C00383
path:hsa00240	cpd:C00429
path:hsa00240	cpd:C00438
path:hsa00240	cpd:C00458
path:hsa00240	cpd:C00459
path:hsa00240	cpd:C00460
path:hsa00240	cpd:C00475
path:hsa00240	cpd:C00526
path:hsa00240	cpd:C00672
path:hsa00240	cpd:C00705
path:hsa00240	cpd:C00813
path:hsa00240	cpd:C00881
path:hsa00240	cpd:C00906
path:hsa00240	cpd:C01103
path:hsa00240	cpd:C01168
path:hsa00240	cpd:C01346
path:hsa00240	cpd:C01368
path:hsa00240	cpd:C02067
path:hsa00240	cpd:C02170
path:hsa00240	cpd:C02354
path:hsa00240	cpd:C02355
path:hsa00240	cpd:C02376
path:hsa00240	cpd:C02466
path:hsa00240	cpd:C02642
path:hsa00240	cpd:C03997
path:hsa00240	cpd:C05100
path:hsa00240	cpd:C05145
path:hsa00240	cpd:C05281
path:hsa00240	cpd:C05822
path:hsa00240	cpd:C06198
path:hsa00240	cpd:C11038
path:hsa00240	cpd:C11039
path:hsa00240	cpd:C15607
path:hsa00251	cpd:C00003
path:hsa00251	cpd:C00011
path:hsa00251	cpd:C00014
path:hsa00251	cpd:C00017
path:hsa00251	cpd:C00025
path:hsa00251	cpd:C00026
path:hsa00251	cpd:C00036
path:hsa00251	cpd:C00042
path:hsa00251	cpd:C00064
path:hsa00251	cpd:C00122
path:hsa00251	cpd:C00144
path:hsa00251	cpd:C00149
path:hsa00251	cpd:C00158
path:hsa00251	cpd:C00169
path:hsa00251	cpd:C00217
path:hsa00251	cpd:C00232
path:hsa00251	cpd:C00334
path:hsa00251	cpd:C00352
path:hsa00251	cpd:C00940
path:hsa00251	cpd:C02282
path:hsa00251	cpd:C02987
path:hsa00251	cpd:C03090
path:hsa00251	cpd:C03912
path:hsa00251	cpd:C06112
path:hsa00252	cpd:C00017
path:hsa00252	cpd:C00022
path:hsa00252	cpd:C00024
path:hsa00252	cpd:C00026
path:hsa00252	cpd:C00036
path:hsa00252	cpd:C00041
path:hsa00252	cpd:C00042
path:hsa00252	cpd:C00049
path:hsa00252	cpd:C00099
path:hsa00252	cpd:C00122
path:hsa00252	cpd:C00133
path:hsa00252	cpd:C00149
path:hsa00252	cpd:C00152
path:hsa00252	cpd:C00158
path:hsa00252	cpd:C00222
path:hsa00252	cpd:C00386
path:hsa00252	cpd:C00402
path:hsa00252	cpd:C00438
path:hsa00252	cpd:C00886
path:hsa00252	cpd:C01042
path:hsa00252	cpd:C02362
path:hsa00252	cpd:C02571
path:hsa00252	cpd:C02984
path:hsa00252	cpd:C03402
path:hsa00252	cpd:C03406
path:hsa00252	cpd:C03794
path:hsa00252	cpd:C06113
path:hsa00260	cpd:C00011
path:hsa00260	cpd:C00014
path:hsa00260	cpd:C00022
path:hsa00260	cpd:C00037
path:hsa00260	cpd:C00048
path:hsa00260	cpd:C00049
path:hsa00260	cpd:C00065
path:hsa00260	cpd:C00097
path:hsa00260	cpd:C00101
path:hsa00260	cpd:C00109
path:hsa00260	cpd:C00114
path:hsa00260	cpd:C00143
path:hsa00260	cpd:C00157
path:hsa00260	cpd:C00168
path:hsa00260	cpd:C00188
path:hsa00260	cpd:C00197
path:hsa00260	cpd:C00213
path:hsa00260	cpd:C00258
path:hsa00260	cpd:C00263
path:hsa00260	cpd:C00300
path:hsa00260	cpd:C00346
path:hsa00260	cpd:C00350
path:hsa00260	cpd:C00430
path:hsa00260	cpd:C00441
path:hsa00260	cpd:C00546
path:hsa00260	cpd:C00576
path:hsa00260	cpd:C00581
path:hsa00260	cpd:C00588
path:hsa00260	cpd:C00641
path:hsa00260	cpd:C00719
path:hsa00260	cpd:C00740
path:hsa00260	cpd:C01005
path:hsa00260	cpd:C01026
path:hsa00260	cpd:C01102
path:hsa00260	cpd:C01241
path:hsa00260	cpd:C01242
path:hsa00260	cpd:C01726
path:hsa00260	cpd:C01888
path:hsa00260	cpd:C02051
path:hsa00260	cpd:C02291
path:hsa00260	cpd:C02412
path:hsa00260	cpd:C02553
path:hsa00260	cpd:C02737
path:hsa00260	cpd:C02855
path:hsa00260	cpd:C02972
path:hsa00260	cpd:C02992
path:hsa00260	cpd:C03082
path:hsa00260	cpd:C03194
path:hsa00260	cpd:C03232
path:hsa00260	cpd:C03283
path:hsa00260	cpd:C03508
path:hsa00260	cpd:C04308
path:hsa00260	cpd:C05235
path:hsa00260	cpd:C05519
path:hsa00260	cpd:C06231
path:hsa00260	cpd:C06442
path:hsa00260	cpd:C16432
path:hsa00271	cpd:C00019
path:hsa00271	cpd:C00021
path:hsa00271	cpd:C00065
path:hsa00271	cpd:C00073
path:hsa00271	cpd:C00097
path:hsa00271	cpd:C00109
path:hsa00271	cpd:C00155
path:hsa00271	cpd:C00170
path:hsa00271	cpd:C00263
path:hsa00271	cpd:C00409
path:hsa00271	cpd:C01077
path:hsa00271	cpd:C01118
path:hsa00271	cpd:C01137
path:hsa00271	cpd:C01180
path:hsa00271	cpd:C01234
path:hsa00271	cpd:C01817
path:hsa00271	cpd:C02291
path:hsa00271	cpd:C02430
path:hsa00271	cpd:C02989
path:hsa00271	cpd:C03089
path:hsa00271	cpd:C03145
path:hsa00271	cpd:C03294
path:hsa00271	cpd:C03539
path:hsa00271	cpd:C04188
path:hsa00271	cpd:C04582
path:hsa00271	cpd:C05524
path:hsa00271	cpd:C06547
path:hsa00271	cpd:C08276
path:hsa00271	cpd:C15606
path:hsa00271	cpd:C15650
path:hsa00271	cpd:C15651
path:hsa00272	cpd:C00022
path:hsa00272	cpd:C00041
path:hsa00272	cpd:C00051
path:hsa00272	cpd:C00059
path:hsa00272	cpd:C00065
path:hsa00272	cpd:C00097
path:hsa00272	cpd:C00283
path:hsa00272	cpd:C00320
path:hsa00272	cpd:C00491
path:hsa00272	cpd:C00506
path:hsa00272	cpd:C00606
path:hsa00272	cpd:C00793
path:hsa00272	cpd:C00957
path:hsa00272	cpd:C00979
path:hsa00272	cpd:C01005
path:hsa00272	cpd:C01962
path:hsa00272	cpd:C02218
path:hsa00272	cpd:C03125
path:hsa00272	cpd:C05526
path:hsa00272	cpd:C05527
path:hsa00272	cpd:C05528
path:hsa00272	cpd:C05823
path:hsa00272	cpd:C05824
path:hsa00272	cpd:C09306
path:hsa00272	cpd:C11481
path:hsa00272	cpd:C16069
path:hsa00280	cpd:C00024
path:hsa00280	cpd:C00068
path:hsa00280	cpd:C00091
path:hsa00280	cpd:C00100
path:hsa00280	cpd:C00123
path:hsa00280	cpd:C00141
path:hsa00280	cpd:C00164
path:hsa00280	cpd:C00183
path:hsa00280	cpd:C00233
path:hsa00280	cpd:C00332
path:hsa00280	cpd:C00356
path:hsa00280	cpd:C00407
path:hsa00280	cpd:C00630
path:hsa00280	cpd:C00671
path:hsa00280	cpd:C00683
path:hsa00280	cpd:C01213
path:hsa00280	cpd:C02170
path:hsa00280	cpd:C02486
path:hsa00280	cpd:C02939
path:hsa00280	cpd:C03069
path:hsa00280	cpd:C03231
path:hsa00280	cpd:C03284
path:hsa00280	cpd:C03344
path:hsa00280	cpd:C03345
path:hsa00280	cpd:C03460
path:hsa00280	cpd:C03467
path:hsa00280	cpd:C04405
path:hsa00280	cpd:C05996
path:hsa00280	cpd:C05998
path:hsa00280	cpd:C06000
path:hsa00280	cpd:C06001
path:hsa00280	cpd:C06002
path:hsa00280	cpd:C15972
path:hsa00280	cpd:C15973
path:hsa00280	cpd:C15974
path:hsa00280	cpd:C15975
path:hsa00280	cpd:C15976
path:hsa00280	cpd:C15977
path:hsa00280	cpd:C15978
path:hsa00280	cpd:C15979
path:hsa00280	cpd:C15980
path:hsa00281	cpd:C01291
path:hsa00281	cpd:C01499
path:hsa00281	cpd:C01500
path:hsa00281	cpd:C01920
path:hsa00281	cpd:C03069
path:hsa00281	cpd:C04675
path:hsa00281	cpd:C09847
path:hsa00281	cpd:C09848
path:hsa00281	cpd:C09849
path:hsa00281	cpd:C09871
path:hsa00281	cpd:C11384
path:hsa00281	cpd:C11386
path:hsa00281	cpd:C16461
path:hsa00281	cpd:C16462
path:hsa00281	cpd:C16464
path:hsa00281	cpd:C16465
path:hsa00281	cpd:C16466
path:hsa00281	cpd:C16468
path:hsa00281	cpd:C16469
path:hsa00281	cpd:C16470
path:hsa00281	cpd:C16471
path:hsa00290	cpd:C00017
path:hsa00290	cpd:C00022
path:hsa00290	cpd:C00024
path:hsa00290	cpd:C00109
path:hsa00290	cpd:C00123
path:hsa00290	cpd:C00141
path:hsa00290	cpd:C00183
path:hsa00290	cpd:C00188
path:hsa00290	cpd:C00233
path:hsa00290	cpd:C00407
path:hsa00290	cpd:C00671
path:hsa00290	cpd:C02047
path:hsa00290	cpd:C02226
path:hsa00290	cpd:C02504
path:hsa00290	cpd:C02554
path:hsa00290	cpd:C02612
path:hsa00290	cpd:C02631
path:hsa00290	cpd:C03127
path:hsa00290	cpd:C04181
path:hsa00290	cpd:C04236
path:hsa00290	cpd:C04272
path:hsa00290	cpd:C04411
path:hsa00290	cpd:C05125
path:hsa00290	cpd:C06006
path:hsa00290	cpd:C06007
path:hsa00290	cpd:C06010
path:hsa00290	cpd:C06032
path:hsa00290	cpd:C14463
path:hsa00300	cpd:C00024
path:hsa00300	cpd:C00026
path:hsa00300	cpd:C00047
path:hsa00300	cpd:C00049
path:hsa00300	cpd:C00263
path:hsa00300	cpd:C00322
path:hsa00300	cpd:C00441
path:hsa00300	cpd:C00449
path:hsa00300	cpd:C00666
path:hsa00300	cpd:C00680
path:hsa00300	cpd:C00956
path:hsa00300	cpd:C01251
path:hsa00300	cpd:C01931
path:hsa00300	cpd:C03082
path:hsa00300	cpd:C03340
path:hsa00300	cpd:C03871
path:hsa00300	cpd:C03972
path:hsa00300	cpd:C04002
path:hsa00300	cpd:C04076
path:hsa00300	cpd:C04390
path:hsa00300	cpd:C04421
path:hsa00300	cpd:C04462
path:hsa00300	cpd:C04877
path:hsa00300	cpd:C04882
path:hsa00300	cpd:C05533
path:hsa00300	cpd:C05535
path:hsa00300	cpd:C05539
path:hsa00300	cpd:C05560
path:hsa00300	cpd:C05662
path:hsa00300	cpd:C12986
path:hsa00300	cpd:C12987
path:hsa00300	cpd:C12988
path:hsa00300	cpd:C12989
path:hsa00310	cpd:C00024
path:hsa00310	cpd:C00037
path:hsa00310	cpd:C00047
path:hsa00310	cpd:C00322
path:hsa00310	cpd:C00332
path:hsa00310	cpd:C00408
path:hsa00310	cpd:C00431
path:hsa00310	cpd:C00449
path:hsa00310	cpd:C00450
path:hsa00310	cpd:C00487
path:hsa00310	cpd:C00489
path:hsa00310	cpd:C00527
path:hsa00310	cpd:C00739
path:hsa00310	cpd:C00877
path:hsa00310	cpd:C00956
path:hsa00310	cpd:C00990
path:hsa00310	cpd:C01028
path:hsa00310	cpd:C01142
path:hsa00310	cpd:C01144
path:hsa00310	cpd:C01149
path:hsa00310	cpd:C01181
path:hsa00310	cpd:C01186
path:hsa00310	cpd:C01211
path:hsa00310	cpd:C01259
path:hsa00310	cpd:C01672
path:hsa00310	cpd:C02188
path:hsa00310	cpd:C02727
path:hsa00310	cpd:C03087
path:hsa00310	cpd:C03239
path:hsa00310	cpd:C03273
path:hsa00310	cpd:C03366
path:hsa00310	cpd:C03656
path:hsa00310	cpd:C03793
path:hsa00310	cpd:C03955
path:hsa00310	cpd:C04020
path:hsa00310	cpd:C04076
path:hsa00310	cpd:C04092
path:hsa00310	cpd:C04487
path:hsa00310	cpd:C05161
path:hsa00310	cpd:C05544
path:hsa00310	cpd:C05545
path:hsa00310	cpd:C05546
path:hsa00310	cpd:C05548
path:hsa00310	cpd:C05554
path:hsa00310	cpd:C05825
path:hsa00310	cpd:C06157
path:hsa00310	cpd:C06181
path:hsa00330	cpd:C00011
path:hsa00330	cpd:C00012
path:hsa00330	cpd:C00014
path:hsa00330	cpd:C00017
path:hsa00330	cpd:C00022
path:hsa00330	cpd:C00025
path:hsa00330	cpd:C00048
path:hsa00330	cpd:C00049
path:hsa00330	cpd:C00062
path:hsa00330	cpd:C00077
path:hsa00330	cpd:C00086
path:hsa00330	cpd:C00122
path:hsa00330	cpd:C00148
path:hsa00330	cpd:C00169
path:hsa00330	cpd:C00213
path:hsa00330	cpd:C00300
path:hsa00330	cpd:C00327
path:hsa00330	cpd:C00431
path:hsa00330	cpd:C00433
path:hsa00330	cpd:C00533
path:hsa00330	cpd:C00581
path:hsa00330	cpd:C00763
path:hsa00330	cpd:C00791
path:hsa00330	cpd:C01043
path:hsa00330	cpd:C01110
path:hsa00330	cpd:C01157
path:hsa00330	cpd:C01165
path:hsa00330	cpd:C01682
path:hsa00330	cpd:C01877
path:hsa00330	cpd:C02163
path:hsa00330	cpd:C02305
path:hsa00330	cpd:C02565
path:hsa00330	cpd:C02702
path:hsa00330	cpd:C03166
path:hsa00330	cpd:C03296
path:hsa00330	cpd:C03406
path:hsa00330	cpd:C03415
path:hsa00330	cpd:C03440
path:hsa00330	cpd:C03564
path:hsa00330	cpd:C03912
path:hsa00330	cpd:C04137
path:hsa00330	cpd:C04281
path:hsa00330	cpd:C04282
path:hsa00330	cpd:C05931
path:hsa00330	cpd:C05932
path:hsa00330	cpd:C05933
path:hsa00330	cpd:C05938
path:hsa00330	cpd:C05939
path:hsa00330	cpd:C05941
path:hsa00330	cpd:C05942
path:hsa00330	cpd:C05945
path:hsa00330	cpd:C05946
path:hsa00330	cpd:C05947
path:hsa00340	cpd:C00025
path:hsa00340	cpd:C00026
path:hsa00340	cpd:C00049
path:hsa00340	cpd:C00119
path:hsa00340	cpd:C00135
path:hsa00340	cpd:C00386
path:hsa00340	cpd:C00388
path:hsa00340	cpd:C00439
path:hsa00340	cpd:C00785
path:hsa00340	cpd:C00860
path:hsa00340	cpd:C01044
path:hsa00340	cpd:C01045
path:hsa00340	cpd:C01100
path:hsa00340	cpd:C01152
path:hsa00340	cpd:C01262
path:hsa00340	cpd:C01267
path:hsa00340	cpd:C01929
path:hsa00340	cpd:C02739
path:hsa00340	cpd:C02741
path:hsa00340	cpd:C02835
path:hsa00340	cpd:C02988
path:hsa00340	cpd:C03277
path:hsa00340	cpd:C03409
path:hsa00340	cpd:C03680
path:hsa00340	cpd:C04437
path:hsa00340	cpd:C04666
path:hsa00340	cpd:C04677
path:hsa00340	cpd:C04896
path:hsa00340	cpd:C04916
path:hsa00340	cpd:C05127
path:hsa00340	cpd:C05130
path:hsa00340	cpd:C05131
path:hsa00340	cpd:C05133
path:hsa00340	cpd:C05135
path:hsa00340	cpd:C05565
path:hsa00340	cpd:C05568
path:hsa00340	cpd:C05570
path:hsa00340	cpd:C05571
path:hsa00340	cpd:C05572
path:hsa00340	cpd:C05575
path:hsa00340	cpd:C05827
path:hsa00340	cpd:C05828
path:hsa00340	cpd:C05829
path:hsa00340	cpd:C16673
path:hsa00340	cpd:C16674
path:hsa00350	cpd:C00022
path:hsa00350	cpd:C00042
path:hsa00350	cpd:C00082
path:hsa00350	cpd:C00122
path:hsa00350	cpd:C00146
path:hsa00350	cpd:C00164
path:hsa00350	cpd:C00232
path:hsa00350	cpd:C00355
path:hsa00350	cpd:C00483
path:hsa00350	cpd:C00530
path:hsa00350	cpd:C00544
path:hsa00350	cpd:C00547
path:hsa00350	cpd:C00628
path:hsa00350	cpd:C00642
path:hsa00350	cpd:C00650
path:hsa00350	cpd:C00788
path:hsa00350	cpd:C00811
path:hsa00350	cpd:C00822
path:hsa00350	cpd:C01036
path:hsa00350	cpd:C01060
path:hsa00350	cpd:C01061
path:hsa00350	cpd:C01161
path:hsa00350	cpd:C01179
path:hsa00350	cpd:C01207
path:hsa00350	cpd:C01693
path:hsa00350	cpd:C01829
path:hsa00350	cpd:C01850
path:hsa00350	cpd:C01855
path:hsa00350	cpd:C02167
path:hsa00350	cpd:C02442
path:hsa00350	cpd:C02465
path:hsa00350	cpd:C02514
path:hsa00350	cpd:C02515
path:hsa00350	cpd:C03004
path:hsa00350	cpd:C03063
path:hsa00350	cpd:C03077
path:hsa00350	cpd:C03672
path:hsa00350	cpd:C03742
path:hsa00350	cpd:C03758
path:hsa00350	cpd:C03765
path:hsa00350	cpd:C04043
path:hsa00350	cpd:C04045
path:hsa00350	cpd:C04052
path:hsa00350	cpd:C04185
path:hsa00350	cpd:C04186
path:hsa00350	cpd:C04353
path:hsa00350	cpd:C04368
path:hsa00350	cpd:C04642
path:hsa00350	cpd:C04796
path:hsa00350	cpd:C04797
path:hsa00350	cpd:C05143
path:hsa00350	cpd:C05338
path:hsa00350	cpd:C05350
path:hsa00350	cpd:C05576
path:hsa00350	cpd:C05577
path:hsa00350	cpd:C05578
path:hsa00350	cpd:C05579
path:hsa00350	cpd:C05580
path:hsa00350	cpd:C05581
path:hsa00350	cpd:C05582
path:hsa00350	cpd:C05583
path:hsa00350	cpd:C05584
path:hsa00350	cpd:C05585
path:hsa00350	cpd:C05587
path:hsa00350	cpd:C05588
path:hsa00350	cpd:C05589
path:hsa00350	cpd:C05593
path:hsa00350	cpd:C05594
path:hsa00350	cpd:C05595
path:hsa00350	cpd:C05596
path:hsa00350	cpd:C05600
path:hsa00350	cpd:C05601
path:hsa00350	cpd:C05604
path:hsa00350	cpd:C05606
path:hsa00350	cpd:C06044
path:hsa00350	cpd:C06045
path:hsa00350	cpd:C06046
path:hsa00350	cpd:C06047
path:hsa00350	cpd:C06048
path:hsa00350	cpd:C06199
path:hsa00350	cpd:C06201
path:hsa00350	cpd:C15503
path:hsa00360	cpd:C00022
path:hsa00360	cpd:C00042
path:hsa00360	cpd:C00079
path:hsa00360	cpd:C00084
path:hsa00360	cpd:C00122
path:hsa00360	cpd:C00156
path:hsa00360	cpd:C00166
path:hsa00360	cpd:C00180
path:hsa00360	cpd:C00423
path:hsa00360	cpd:C00512
path:hsa00360	cpd:C00582
path:hsa00360	cpd:C00596
path:hsa00360	cpd:C00601
path:hsa00360	cpd:C00642
path:hsa00360	cpd:C00811
path:hsa00360	cpd:C01198
path:hsa00360	cpd:C01586
path:hsa00360	cpd:C01772
path:hsa00360	cpd:C02265
path:hsa00360	cpd:C02505
path:hsa00360	cpd:C02763
path:hsa00360	cpd:C03519
path:hsa00360	cpd:C03589
path:hsa00360	cpd:C04044
path:hsa00360	cpd:C04148
path:hsa00360	cpd:C04479
path:hsa00360	cpd:C05332
path:hsa00360	cpd:C05593
path:hsa00360	cpd:C05598
path:hsa00360	cpd:C05607
path:hsa00360	cpd:C05620
path:hsa00360	cpd:C05629
path:hsa00360	cpd:C05852
path:hsa00360	cpd:C05853
path:hsa00360	cpd:C06207
path:hsa00360	cpd:C07086
path:hsa00360	cpd:C11457
path:hsa00360	cpd:C11588
path:hsa00360	cpd:C12621
path:hsa00360	cpd:C12622
path:hsa00360	cpd:C12623
path:hsa00360	cpd:C12624
path:hsa00361	cpd:C00042
path:hsa00361	cpd:C00160
path:hsa00361	cpd:C00472
path:hsa00361	cpd:C00530
path:hsa00361	cpd:C00870
path:hsa00361	cpd:C01751
path:hsa00361	cpd:C02222
path:hsa00361	cpd:C02235
path:hsa00361	cpd:C02372
path:hsa00361	cpd:C02814
path:hsa00361	cpd:C03360
path:hsa00361	cpd:C03572
path:hsa00361	cpd:C05618
path:hsa00361	cpd:C06594
path:hsa00361	cpd:C06595
path:hsa00361	cpd:C06596
path:hsa00361	cpd:C06597
path:hsa00361	cpd:C06598
path:hsa00361	cpd:C06599
path:hsa00361	cpd:C06600
path:hsa00361	cpd:C06601
path:hsa00361	cpd:C06602
path:hsa00361	cpd:C06603
path:hsa00361	cpd:C06604
path:hsa00361	cpd:C06605
path:hsa00361	cpd:C06606
path:hsa00361	cpd:C06607
path:hsa00361	cpd:C06608
path:hsa00361	cpd:C06755
path:hsa00361	cpd:C06990
path:hsa00361	cpd:C07092
path:hsa00361	cpd:C07103
path:hsa00361	cpd:C12831
path:hsa00361	cpd:C12832
path:hsa00361	cpd:C12833
path:hsa00361	cpd:C12834
path:hsa00361	cpd:C12835
path:hsa00361	cpd:C12836
path:hsa00361	cpd:C12837
path:hsa00361	cpd:C12838
path:hsa00361	cpd:C16266
path:hsa00363	cpd:C00156
path:hsa00363	cpd:C00530
path:hsa00363	cpd:C00633
path:hsa00363	cpd:C10700
path:hsa00363	cpd:C13620
path:hsa00363	cpd:C13621
path:hsa00363	cpd:C13622
path:hsa00363	cpd:C13623
path:hsa00363	cpd:C13624
path:hsa00363	cpd:C13625
path:hsa00363	cpd:C13626
path:hsa00363	cpd:C13628
path:hsa00363	cpd:C13629
path:hsa00363	cpd:C13631
path:hsa00363	cpd:C13632
path:hsa00363	cpd:C13633
path:hsa00363	cpd:C13634
path:hsa00363	cpd:C13635
path:hsa00363	cpd:C13636
path:hsa00363	cpd:C13637
path:hsa00363	cpd:C13638
path:hsa00364	cpd:C00090
path:hsa00364	cpd:C02222
path:hsa00364	cpd:C02359
path:hsa00364	cpd:C02364
path:hsa00364	cpd:C02371
path:hsa00364	cpd:C02802
path:hsa00364	cpd:C02949
path:hsa00364	cpd:C11272
path:hsa00364	cpd:C16472
path:hsa00364	cpd:C16473
path:hsa00364	cpd:C16474
path:hsa00364	cpd:C16475
path:hsa00364	cpd:C16476
path:hsa00364	cpd:C16477
path:hsa00364	cpd:C16478
path:hsa00364	cpd:C16479
path:hsa00364	cpd:C16480
path:hsa00364	cpd:C16481
path:hsa00364	cpd:C16482
path:hsa00364	cpd:C16483
path:hsa00364	cpd:C16484
path:hsa00380	cpd:C00024
path:hsa00380	cpd:C00078
path:hsa00380	cpd:C00108
path:hsa00380	cpd:C00322
path:hsa00380	cpd:C00328
path:hsa00380	cpd:C00331
path:hsa00380	cpd:C00332
path:hsa00380	cpd:C00398
path:hsa00380	cpd:C00463
path:hsa00380	cpd:C00527
path:hsa00380	cpd:C00632
path:hsa00380	cpd:C00637
path:hsa00380	cpd:C00643
path:hsa00380	cpd:C00780
path:hsa00380	cpd:C00877
path:hsa00380	cpd:C00954
path:hsa00380	cpd:C00955
path:hsa00380	cpd:C00978
path:hsa00380	cpd:C01111
path:hsa00380	cpd:C01144
path:hsa00380	cpd:C01249
path:hsa00380	cpd:C01252
path:hsa00380	cpd:C01598
path:hsa00380	cpd:C01717
path:hsa00380	cpd:C01987
path:hsa00380	cpd:C02043
path:hsa00380	cpd:C02161
path:hsa00380	cpd:C02172
path:hsa00380	cpd:C02220
path:hsa00380	cpd:C02298
path:hsa00380	cpd:C02470
path:hsa00380	cpd:C02693
path:hsa00380	cpd:C02700
path:hsa00380	cpd:C02775
path:hsa00380	cpd:C02937
path:hsa00380	cpd:C02938
path:hsa00380	cpd:C03227
path:hsa00380	cpd:C03230
path:hsa00380	cpd:C03453
path:hsa00380	cpd:C03512
path:hsa00380	cpd:C03574
path:hsa00380	cpd:C03722
path:hsa00380	cpd:C03824
path:hsa00380	cpd:C04409
path:hsa00380	cpd:C05634
path:hsa00380	cpd:C05635
path:hsa00380	cpd:C05636
path:hsa00380	cpd:C05637
path:hsa00380	cpd:C05638
path:hsa00380	cpd:C05639
path:hsa00380	cpd:C05640
path:hsa00380	cpd:C05641
path:hsa00380	cpd:C05642
path:hsa00380	cpd:C05643
path:hsa00380	cpd:C05644
path:hsa00380	cpd:C05645
path:hsa00380	cpd:C05646
path:hsa00380	cpd:C05647
path:hsa00380	cpd:C05648
path:hsa00380	cpd:C05651
path:hsa00380	cpd:C05652
path:hsa00380	cpd:C05653
path:hsa00380	cpd:C05654
path:hsa00380	cpd:C05655
path:hsa00380	cpd:C05656
path:hsa00380	cpd:C05658
path:hsa00380	cpd:C05659
path:hsa00380	cpd:C05660
path:hsa00380	cpd:C05663
path:hsa00380	cpd:C05830
path:hsa00380	cpd:C05831
path:hsa00380	cpd:C05832
path:hsa00380	cpd:C05834
path:hsa00380	cpd:C05835
path:hsa00380	cpd:C05837
path:hsa00380	cpd:C06212
path:hsa00380	cpd:C06213
path:hsa00380	cpd:C16516
path:hsa00380	cpd:C16517
path:hsa00380	cpd:C16518
path:hsa00380	cpd:C17203
path:hsa00400	cpd:C00074
path:hsa00400	cpd:C00078
path:hsa00400	cpd:C00079
path:hsa00400	cpd:C00082
path:hsa00400	cpd:C00108
path:hsa00400	cpd:C00119
path:hsa00400	cpd:C00166
path:hsa00400	cpd:C00230
path:hsa00400	cpd:C00251
path:hsa00400	cpd:C00254
path:hsa00400	cpd:C00279
path:hsa00400	cpd:C00296
path:hsa00400	cpd:C00441
path:hsa00400	cpd:C00463
path:hsa00400	cpd:C00493
path:hsa00400	cpd:C00826
path:hsa00400	cpd:C00944
path:hsa00400	cpd:C01179
path:hsa00400	cpd:C01269
path:hsa00400	cpd:C01302
path:hsa00400	cpd:C02637
path:hsa00400	cpd:C02839
path:hsa00400	cpd:C03175
path:hsa00400	cpd:C03506
path:hsa00400	cpd:C03511
path:hsa00400	cpd:C04302
path:hsa00400	cpd:C04691
path:hsa00400	cpd:C16848
path:hsa00400	cpd:C16850
path:hsa00410	cpd:C00024
path:hsa00410	cpd:C00049
path:hsa00410	cpd:C00083
path:hsa00410	cpd:C00099
path:hsa00410	cpd:C00100
path:hsa00410	cpd:C00106
path:hsa00410	cpd:C00135
path:hsa00410	cpd:C00222
path:hsa00410	cpd:C00315
path:hsa00410	cpd:C00334
path:hsa00410	cpd:C00383
path:hsa00410	cpd:C00386
path:hsa00410	cpd:C00429
path:hsa00410	cpd:C00555
path:hsa00410	cpd:C00750
path:hsa00410	cpd:C00804
path:hsa00410	cpd:C00864
path:hsa00410	cpd:C00894
path:hsa00410	cpd:C00986
path:hsa00410	cpd:C01013
path:hsa00410	cpd:C01073
path:hsa00410	cpd:C01262
path:hsa00410	cpd:C02335
path:hsa00410	cpd:C02642
path:hsa00410	cpd:C03722
path:hsa00410	cpd:C05340
path:hsa00410	cpd:C05341
path:hsa00410	cpd:C05665
path:hsa00410	cpd:C05668
path:hsa00410	cpd:C05669
path:hsa00410	cpd:C05670
path:hsa00430	cpd:C00022
path:hsa00430	cpd:C00024
path:hsa00430	cpd:C00033
path:hsa00430	cpd:C00041
path:hsa00430	cpd:C00094
path:hsa00430	cpd:C00097
path:hsa00430	cpd:C00227
path:hsa00430	cpd:C00245
path:hsa00430	cpd:C00506
path:hsa00430	cpd:C00519
path:hsa00430	cpd:C00593
path:hsa00430	cpd:C00606
path:hsa00430	cpd:C01678
path:hsa00430	cpd:C01959
path:hsa00430	cpd:C03149
path:hsa00430	cpd:C05122
path:hsa00430	cpd:C05123
path:hsa00430	cpd:C05844
path:hsa00430	cpd:C06735
path:hsa00430	cpd:C14179
path:hsa00440	cpd:C00033
path:hsa00440	cpd:C00074
path:hsa00440	cpd:C00084
path:hsa00440	cpd:C00189
path:hsa00440	cpd:C02798
path:hsa00440	cpd:C03167
path:hsa00440	cpd:C03557
path:hsa00440	cpd:C05672
path:hsa00440	cpd:C05673
path:hsa00440	cpd:C05674
path:hsa00440	cpd:C05675
path:hsa00440	cpd:C05676
path:hsa00440	cpd:C05677
path:hsa00440	cpd:C05678
path:hsa00440	cpd:C05679
path:hsa00440	cpd:C05680
path:hsa00440	cpd:C05681
path:hsa00440	cpd:C05682
path:hsa00440	cpd:C05683
path:hsa00440	cpd:C06451
path:hsa00440	cpd:C06452
path:hsa00440	cpd:C06454
path:hsa00440	cpd:C06455
path:hsa00440	cpd:C06456
path:hsa00440	cpd:C06457
path:hsa00440	cpd:C06459
path:hsa00450	cpd:C00017
path:hsa00450	cpd:C00033
path:hsa00450	cpd:C00041
path:hsa00450	cpd:C00979
path:hsa00450	cpd:C01528
path:hsa00450	cpd:C01529
path:hsa00450	cpd:C05172
path:hsa00450	cpd:C05335
path:hsa00450	cpd:C05336
path:hsa00450	cpd:C05684
path:hsa00450	cpd:C05686
path:hsa00450	cpd:C05688
path:hsa00450	cpd:C05689
path:hsa00450	cpd:C05690
path:hsa00450	cpd:C05691
path:hsa00450	cpd:C05692
path:hsa00450	cpd:C05695
path:hsa00450	cpd:C05696
path:hsa00450	cpd:C05697
path:hsa00450	cpd:C05698
path:hsa00450	cpd:C05699
path:hsa00450	cpd:C05703
path:hsa00450	cpd:C05704
path:hsa00450	cpd:C05705
path:hsa00450	cpd:C05706
path:hsa00450	cpd:C05707
path:hsa00450	cpd:C05708
path:hsa00450	cpd:C06481
path:hsa00450	cpd:C06482
path:hsa00450	cpd:C16824
path:hsa00460	cpd:C00011
path:hsa00460	cpd:C00014
path:hsa00460	cpd:C00037
path:hsa00460	cpd:C00049
path:hsa00460	cpd:C00060
path:hsa00460	cpd:C00065
path:hsa00460	cpd:C00151
path:hsa00460	cpd:C00152
path:hsa00460	cpd:C00177
path:hsa00460	cpd:C00302
path:hsa00460	cpd:C00488
path:hsa00460	cpd:C00726
path:hsa00460	cpd:C00736
path:hsa00460	cpd:C01401
path:hsa00460	cpd:C02512
path:hsa00460	cpd:C02658
path:hsa00460	cpd:C03620
path:hsa00460	cpd:C05670
path:hsa00460	cpd:C05710
path:hsa00460	cpd:C05711
path:hsa00460	cpd:C05712
path:hsa00460	cpd:C05713
path:hsa00460	cpd:C05714
path:hsa00460	cpd:C05715
path:hsa00460	cpd:C05718
path:hsa00460	cpd:C06114
path:hsa00471	cpd:C00025
path:hsa00471	cpd:C00026
path:hsa00471	cpd:C00064
path:hsa00471	cpd:C00217
path:hsa00471	cpd:C00692
path:hsa00471	cpd:C00819
path:hsa00471	cpd:C01050
path:hsa00471	cpd:C01212
path:hsa00471	cpd:C02237
path:hsa00471	cpd:C02671
path:hsa00471	cpd:C03933
path:hsa00471	cpd:C05723
path:hsa00472	cpd:C00062
path:hsa00472	cpd:C00077
path:hsa00472	cpd:C00515
path:hsa00472	cpd:C00792
path:hsa00472	cpd:C01110
path:hsa00472	cpd:C01667
path:hsa00472	cpd:C03341
path:hsa00472	cpd:C03564
path:hsa00472	cpd:C03771
path:hsa00472	cpd:C03943
path:hsa00480	cpd:C00005
path:hsa00480	cpd:C00006
path:hsa00480	cpd:C00024
path:hsa00480	cpd:C00025
path:hsa00480	cpd:C00037
path:hsa00480	cpd:C00051
path:hsa00480	cpd:C00072
path:hsa00480	cpd:C00077
path:hsa00480	cpd:C00097
path:hsa00480	cpd:C00127
path:hsa00480	cpd:C00134
path:hsa00480	cpd:C00151
path:hsa00480	cpd:C00315
path:hsa00480	cpd:C00669
path:hsa00480	cpd:C00750
path:hsa00480	cpd:C01322
path:hsa00480	cpd:C01419
path:hsa00480	cpd:C01672
path:hsa00480	cpd:C01879
path:hsa00480	cpd:C02090
path:hsa00480	cpd:C02320
path:hsa00480	cpd:C03170
path:hsa00480	cpd:C03646
path:hsa00480	cpd:C03740
path:hsa00480	cpd:C05422
path:hsa00480	cpd:C05726
path:hsa00480	cpd:C05727
path:hsa00480	cpd:C05729
path:hsa00480	cpd:C05730
path:hsa00480	cpd:C16562
path:hsa00480	cpd:C16563
path:hsa00480	cpd:C16564
path:hsa00480	cpd:C16565
path:hsa00480	cpd:C16566
path:hsa00480	cpd:C16567
path:hsa00480	cpd:C16568
path:hsa00480	cpd:C16663
path:hsa00480	cpd:C16664
path:hsa00500	cpd:C00029
path:hsa00500	cpd:C00031
path:hsa00500	cpd:C00089
path:hsa00500	cpd:C00092
path:hsa00500	cpd:C00095
path:hsa00500	cpd:C00103
path:hsa00500	cpd:C00167
path:hsa00500	cpd:C00181
path:hsa00500	cpd:C00185
path:hsa00500	cpd:C00190
path:hsa00500	cpd:C00191
path:hsa00500	cpd:C00208
path:hsa00500	cpd:C00221
path:hsa00500	cpd:C00252
path:hsa00500	cpd:C00267
path:hsa00500	cpd:C00333
path:hsa00500	cpd:C00369
path:hsa00500	cpd:C00394
path:hsa00500	cpd:C00470
path:hsa00500	cpd:C00498
path:hsa00500	cpd:C00501
path:hsa00500	cpd:C00617
path:hsa00500	cpd:C00663
path:hsa00500	cpd:C00668
path:hsa00500	cpd:C00689
path:hsa00500	cpd:C00714
path:hsa00500	cpd:C00718
path:hsa00500	cpd:C00721
path:hsa00500	cpd:C00760
path:hsa00500	cpd:C00965
path:hsa00500	cpd:C00973
path:hsa00500	cpd:C01083
path:hsa00500	cpd:C01172
path:hsa00500	cpd:C01219
path:hsa00500	cpd:C01231
path:hsa00500	cpd:C01798
path:hsa00500	cpd:C01935
path:hsa00500	cpd:C02013
path:hsa00500	cpd:C02336
path:hsa00500	cpd:C02352
path:hsa00500	cpd:C02591
path:hsa00500	cpd:C02995
path:hsa00500	cpd:C03033
path:hsa00500	cpd:C03598
path:hsa00500	cpd:C03599
path:hsa00500	cpd:C04297
path:hsa00500	cpd:C05345
path:hsa00500	cpd:C05731
path:hsa00500	cpd:C06215
path:hsa00500	cpd:C06216
path:hsa00500	cpd:C06217
path:hsa00500	cpd:C06218
path:hsa00500	cpd:C06219
path:hsa00500	cpd:C16688
path:hsa00510	cpd:C00096
path:hsa00510	cpd:C00110
path:hsa00510	cpd:C00381
path:hsa00510	cpd:C00621
path:hsa00510	cpd:C01246
path:hsa00510	cpd:C03021
path:hsa00510	cpd:C03862
path:hsa00510	cpd:C04500
path:hsa00510	cpd:C04537
path:hsa00510	cpd:C05860
path:hsa00510	cpd:C05861
path:hsa00510	cpd:C05864
path:hsa00510	cpd:C05868
path:hsa00512	cpd:C00203
path:hsa00512	cpd:C01306
path:hsa00512	cpd:C02189
path:hsa00512	cpd:C04750
path:hsa00512	cpd:C04776
path:hsa00512	cpd:C04901
path:hsa00512	cpd:C04902
path:hsa00512	cpd:C04917
path:hsa00520	cpd:C00029
path:hsa00520	cpd:C00052
path:hsa00520	cpd:C00103
path:hsa00520	cpd:C00167
path:hsa00520	cpd:C00181
path:hsa00520	cpd:C00190
path:hsa00520	cpd:C00259
path:hsa00520	cpd:C00333
path:hsa00520	cpd:C00446
path:hsa00520	cpd:C00617
path:hsa00520	cpd:C00688
path:hsa00520	cpd:C00714
path:hsa00520	cpd:C00842
path:hsa00520	cpd:C00935
path:hsa00520	cpd:C01623
path:hsa00520	cpd:C02097
path:hsa00520	cpd:C02199
path:hsa00520	cpd:C02330
path:hsa00520	cpd:C02352
path:hsa00520	cpd:C02474
path:hsa00520	cpd:C03034
path:hsa00520	cpd:C03187
path:hsa00520	cpd:C03319
path:hsa00520	cpd:C03737
path:hsa00520	cpd:C03906
path:hsa00520	cpd:C04037
path:hsa00520	cpd:C04089
path:hsa00520	cpd:C05344
path:hsa00520	cpd:C05386
path:hsa00520	cpd:C06016
path:hsa00520	cpd:C06017
path:hsa00520	cpd:C06018
path:hsa00520	cpd:C11521
path:hsa00520	cpd:C11907
path:hsa00520	cpd:C16153
path:hsa00520	cpd:C16154
path:hsa00520	cpd:C16155
path:hsa00520	cpd:C16156
path:hsa00530	cpd:C00043
path:hsa00530	cpd:C00085
path:hsa00530	cpd:C00128
path:hsa00530	cpd:C00140
path:hsa00530	cpd:C00203
path:hsa00530	cpd:C00270
path:hsa00530	cpd:C00326
path:hsa00530	cpd:C00329
path:hsa00530	cpd:C00352
path:hsa00530	cpd:C00357
path:hsa00530	cpd:C00461
path:hsa00530	cpd:C00645
path:hsa00530	cpd:C00734
path:hsa00530	cpd:C00996
path:hsa00530	cpd:C00999
path:hsa00530	cpd:C01050
path:hsa00530	cpd:C01170
path:hsa00530	cpd:C01674
path:hsa00530	cpd:C02713
path:hsa00530	cpd:C03410
path:hsa00530	cpd:C03412
path:hsa00530	cpd:C03691
path:hsa00530	cpd:C03752
path:hsa00530	cpd:C04257
path:hsa00530	cpd:C04501
path:hsa00530	cpd:C04573
path:hsa00530	cpd:C04631
path:hsa00530	cpd:C04799
path:hsa00530	cpd:C05005
path:hsa00530	cpd:C05114
path:hsa00530	cpd:C06023
path:hsa00530	cpd:C06156
path:hsa00530	cpd:C06240
path:hsa00530	cpd:C06241
path:hsa00530	cpd:C13952
path:hsa00530	cpd:C16698
path:hsa00531	cpd:C00426
path:hsa00531	cpd:C00573
path:hsa00531	cpd:C00634
path:hsa00531	cpd:C00925
path:hsa00532	cpd:C00401
path:hsa00532	cpd:C02189
path:hsa00532	cpd:C02399
path:hsa00532	cpd:C04825
path:hsa00532	cpd:C04903
path:hsa00534	cpd:C00033
path:hsa00534	cpd:C00053
path:hsa00534	cpd:C00054
path:hsa00534	cpd:C04903
path:hsa00534	cpd:C15656
path:hsa00550	cpd:C00009
path:hsa00550	cpd:C00015
path:hsa00550	cpd:C00043
path:hsa00550	cpd:C00105
path:hsa00550	cpd:C00133
path:hsa00550	cpd:C00348
path:hsa00550	cpd:C00692
path:hsa00550	cpd:C00889
path:hsa00550	cpd:C00993
path:hsa00550	cpd:C01050
path:hsa00550	cpd:C01212
path:hsa00550	cpd:C01642
path:hsa00550	cpd:C01968
path:hsa00550	cpd:C02412
path:hsa00550	cpd:C02999
path:hsa00550	cpd:C04574
[truncated: 2,271 more rows]
