# Supplementary material for: Inhibition of the hexosamine biosynthetic pathway promotes castration-resistant prostate cancer
Source: Nat Commun. 2016 May 19;7:11612. doi: 10.1038/ncomms11612 (PMC4874037; doi:10.1038/ncomms11612)
Supplement: Supplementary Software — R software code used for integrative analysis [file ncomms11612-s3.zip › integHBP/KEGGdata_v50/HSApath_cpdName_long.csv]

cpdID	cpdName
cpd:C00001	H2O;
cpd:C00001	Water
cpd:C00002	ATP;
cpd:C00002	Adenosine 5'-triphosphate
cpd:C00003	NAD+;
cpd:C00003	NAD;
cpd:C00003	Nicotinamide adenine dinucleotide;
cpd:C00003	DPN;
cpd:C00003	Diphosphopyridine nucleotide;
cpd:C00003	Nadide
cpd:C00004	NADH;
cpd:C00004	DPNH
cpd:C00005	NADPH;
cpd:C00005	TPNH
cpd:C00006	NADP+;
cpd:C00006	NADP;
cpd:C00006	Nicotinamide adenine dinucleotide phosphate;
cpd:C00006	beta-Nicotinamide adenine dinucleotide phosphate;
cpd:C00006	TPN;
cpd:C00006	Triphosphopyridine nucleotide
cpd:C00007	Oxygen;
cpd:C00007	O2
cpd:C00008	ADP;
cpd:C00008	Adenosine 5'-diphosphate
cpd:C00009	Orthophosphate;
cpd:C00009	Phosphate;
cpd:C00009	Phosphoric acid;
cpd:C00009	Orthophosphoric acid
cpd:C00010	CoA;
cpd:C00010	Coenzyme A;
cpd:C00010	CoA-SH
cpd:C00011	CO2;
cpd:C00011	Carbon dioxide
cpd:C00012	Peptide
cpd:C00013	Diphosphate;
cpd:C00013	Pyrophosphate;
cpd:C00013	Pyrophosphoric acid;
cpd:C00013	PPi
cpd:C00014	NH3;
cpd:C00014	Ammonia
cpd:C00015	UDP;
cpd:C00015	Uridine 5'-diphosphate
cpd:C00016	FAD;
cpd:C00016	Flavin adenine dinucleotide
cpd:C00017	Protein
cpd:C00018	Pyridoxal phosphate;
cpd:C00018	Pyridoxal 5-phosphate;
cpd:C00018	Pyridoxal 5'-phosphate
cpd:C00019	S-Adenosyl-L-methionine;
cpd:C00019	S-Adenosylmethionine;
cpd:C00019	AdoMet;
cpd:C00019	SAM
cpd:C00020	AMP;
cpd:C00020	Adenosine 5'-monophosphate;
cpd:C00020	Adenylic acid;
cpd:C00020	Adenylate;
cpd:C00020	5'-AMP;
cpd:C00020	5'-Adenylic acid;
cpd:C00020	5'-Adenosine monophosphate;
cpd:C00020	Adenosine 5'-phosphate
cpd:C00021	S-Adenosyl-L-homocysteine;
cpd:C00021	S-Adenosylhomocysteine
cpd:C00022	Pyruvate;
cpd:C00022	Pyruvic acid;
cpd:C00022	2-Oxopropanoate;
cpd:C00022	2-Oxopropanoic acid;
cpd:C00022	Pyroracemic acid
cpd:C00024	Acetyl-CoA;
cpd:C00024	Acetyl coenzyme A
cpd:C00025	L-Glutamate;
cpd:C00025	L-Glutamic acid;
cpd:C00025	L-Glutaminic acid;
cpd:C00025	Glutamate
cpd:C00026	2-Oxoglutarate;
cpd:C00026	Oxoglutaric acid;
cpd:C00026	2-Ketoglutaric acid;
cpd:C00026	alpha-Ketoglutaric acid
cpd:C00027	H2O2;
cpd:C00027	Hydrogen peroxide;
cpd:C00027	Oxydol
cpd:C00029	UDP-glucose;
cpd:C00029	UDPglucose;
cpd:C00029	UDP-D-glucose;
cpd:C00029	Uridine diphosphate glucose;
cpd:C00029	UDP-alpha-D-glucose
cpd:C00031	D-Glucose;
cpd:C00031	Grape sugar;
cpd:C00031	Dextrose
cpd:C00032	Heme;
cpd:C00032	Haem;
cpd:C00032	Protoheme;
cpd:C00032	Heme B;
cpd:C00032	Protoheme IX
cpd:C00033	Acetate;
cpd:C00033	Acetic acid;
cpd:C00033	Ethanoic acid;
cpd:C00033	Glacial acetic acid
cpd:C00034	Manganese;
cpd:C00034	Mn2+;
cpd:C00034	Mn(II);
cpd:C00034	Mn(III)
cpd:C00035	GDP;
cpd:C00035	Guanosine 5'-diphosphate;
cpd:C00035	Guanosine diphosphate
cpd:C00036	Oxaloacetate;
cpd:C00036	Oxalacetic acid;
cpd:C00036	Oxaloacetic acid;
cpd:C00036	2-Oxobutanedioic acid;
cpd:C00036	Oxosuccinic acid;
cpd:C00036	keto-Oxaloacetate
cpd:C00037	Glycine;
cpd:C00037	Aminoacetic acid;
cpd:C00037	Gly
cpd:C00038	Zinc;
cpd:C00038	Zn2+;
cpd:C00038	Zn(II)
cpd:C00039	DNA;
cpd:C00039	DNAn;
cpd:C00039	DNAn+1;
cpd:C00039	(Deoxyribonucleotide)n;
cpd:C00039	(Deoxyribonucleotide)m;
cpd:C00039	(Deoxyribonucleotide)n+m;
cpd:C00039	Deoxyribonucleic acid
cpd:C00040	Acyl-CoA;
cpd:C00040	Acyl coenzyme A
cpd:C00041	L-Alanine;
cpd:C00041	L-2-Aminopropionic acid;
cpd:C00041	L-alpha-Alanine
cpd:C00042	Succinate;
cpd:C00042	Succinic acid;
cpd:C00042	Butanedionic acid;
cpd:C00042	Ethylenesuccinic acid
cpd:C00043	UDP-N-acetyl-D-glucosamine;
cpd:C00043	UDP-N-acetylglucosamine
cpd:C00044	GTP;
cpd:C00044	Guanosine 5'-triphosphate
cpd:C00046	RNA;
cpd:C00046	RNAn;
cpd:C00046	RNAn+1;
cpd:C00046	RNA(linear);
cpd:C00046	(Ribonucleotide)n;
cpd:C00046	(Ribonucleotide)m;
cpd:C00046	(Ribonucleotide)n+m;
cpd:C00046	Ribonucleic acid
cpd:C00047	L-Lysine;
cpd:C00047	Lysine acid;
cpd:C00047	2,6-Diaminohexanoic acid
cpd:C00048	Glyoxylate;
cpd:C00048	Glyoxalate;
cpd:C00048	Glyoxylic acid
cpd:C00049	L-Aspartate;
cpd:C00049	L-Aspartic acid;
cpd:C00049	2-Aminosuccinic acid
cpd:C00051	Glutathione;
cpd:C00051	5-L-Glutamyl-L-cysteinylglycine;
cpd:C00051	N-(N-gamma-L-Glutamyl-L-cysteinyl)glycine;
cpd:C00051	gamma-L-Glutamyl-L-cysteinyl-glycine;
cpd:C00051	GSH;
cpd:C00051	Reduced glutathione
cpd:C00052	UDP-D-galactose;
cpd:C00052	UDP-galactose;
cpd:C00052	UDP-D-galactopyranose
cpd:C00053	3'-Phosphoadenylyl sulfate;
cpd:C00053	3'-Phosphoadenosine 5'-phosphosulfate;
cpd:C00053	3'-Phospho-5'-adenylyl sulfate;
cpd:C00053	PAPS
cpd:C00054	Adenosine 3',5'-bisphosphate;
cpd:C00054	PAP;
cpd:C00054	3'-Phosphoadenylate;
cpd:C00054	Phosphoadenosine phosphate
cpd:C00055	CMP;
cpd:C00055	Cytidine-5'-monophosphate;
cpd:C00055	Cytidylic acid
cpd:C00058	Formate;
cpd:C00058	Methanoic acid;
cpd:C00058	Formic acid
cpd:C00059	Sulfate;
cpd:C00059	Sulfuric acid
cpd:C00060	Carboxylate;
cpd:C00060	R-COOH;
cpd:C00060	Monocarboxylate;
cpd:C00060	Carboxylic acid
cpd:C00061	FMN;
cpd:C00061	Riboflavin-5-phosphate;
cpd:C00061	Flavin mononucleotide
cpd:C00062	L-Arginine;
cpd:C00062	(S)-2-Amino-5-guanidinovaleric acid
cpd:C00063	CTP;
cpd:C00063	Cytidine 5'-triphosphate;
cpd:C00063	Cytidine triphosphate
cpd:C00064	L-Glutamine;
cpd:C00064	L-2-Aminoglutaramic acid
cpd:C00065	L-Serine;
cpd:C00065	L-2-Amino-3-hydroxypropionic acid;
cpd:C00065	L-3-Hydroxy-alanine;
cpd:C00065	Serine
cpd:C00067	Formaldehyde;
cpd:C00067	Methanal;
cpd:C00067	Oxomethane;
cpd:C00067	Oxomethylene;
cpd:C00067	Methylene oxide;
cpd:C00067	Formalin
cpd:C00068	Thiamin diphosphate;
cpd:C00068	Thiamine diphosphate;
cpd:C00068	Thiamin pyrophosphate;
cpd:C00068	TPP;
cpd:C00068	ThPP
cpd:C00070	Copper;
cpd:C00070	Cu+;
cpd:C00070	Cu2+;
cpd:C00070	Cu(II)
cpd:C00071	Aldehyde;
cpd:C00071	RCHO
cpd:C00072	Ascorbate;
cpd:C00072	Ascorbic acid;
cpd:C00072	L-Ascorbate;
cpd:C00072	L-Ascorbic acid;
cpd:C00072	Vitamin C
cpd:C00073	L-Methionine;
cpd:C00073	Methionine;
cpd:C00073	L-2-Amino-4methylthiobutyric acid
cpd:C00074	Phosphoenolpyruvate;
cpd:C00074	Phosphoenolpyruvic acid;
cpd:C00074	PEP
cpd:C00075	UTP;
cpd:C00075	Uridine 5'-triphosphate;
cpd:C00075	Uridine triphosphate
cpd:C00076	Calcium;
cpd:C00076	Ca2+
cpd:C00077	L-Ornithine;
cpd:C00077	(S)-2,5-Diaminovaleric acid;
cpd:C00077	(S)-2,5-Diaminopentanoic acid;
cpd:C00077	(S)-2,5-Diaminopentanoate
cpd:C00078	L-Tryptophan;
cpd:C00078	Tryptophan;
cpd:C00078	(S)-alpha-Amino-beta-(3-indolyl)-propionic acid
cpd:C00079	L-Phenylalanine;
cpd:C00079	(S)-alpha-Amino-beta-phenylpropionic acid
cpd:C00080	H+
cpd:C00081	ITP;
cpd:C00081	Inosine 5'-triphosphate;
cpd:C00081	Inosine triphosphate;
cpd:C00081	Inosine tripolyphosphate
cpd:C00082	L-Tyrosine;
cpd:C00082	(S)-3-(p-Hydroxyphenyl)alanine;
cpd:C00082	(S)-2-Amino-3-(p-hydroxyphenyl)propionic acid;
cpd:C00082	Tyrosine
cpd:C00083	Malonyl-CoA;
cpd:C00083	Malonyl coenzyme A
cpd:C00084	Acetaldehyde;
cpd:C00084	Ethanal
cpd:C00085	D-Fructose 6-phosphate;
cpd:C00085	D-Fructose 6-phosphoric acid;
cpd:C00085	Neuberg ester
cpd:C00086	Urea;
cpd:C00086	Carbamide
cpd:C00087	Sulfur;
cpd:C00087	S;
cpd:C00087	Sulfur, precipitated
cpd:C00088	Nitrite
cpd:C00089	Sucrose;
cpd:C00089	Cane sugar;
cpd:C00089	Saccharose;
cpd:C00089	1-alpha-D-Glucopyranosyl-2-beta-D-fructofuranoside
cpd:C00090	Catechol;
cpd:C00090	1,2-Benzenediol;
cpd:C00090	o-Benzenediol;
cpd:C00090	1,2-Dihydroxybenzene;
cpd:C00090	Brenzcatechin;
cpd:C00090	Pyrocatechol
cpd:C00091	Succinyl-CoA;
cpd:C00091	Succinyl coenzyme A
cpd:C00092	D-Glucose 6-phosphate;
cpd:C00092	Glucose 6-phosphate;
cpd:C00092	Robison ester
cpd:C00093	sn-Glycerol 3-phosphate;
cpd:C00093	Glycerophosphoric acid;
cpd:C00093	D-Glycerol 1-phosphate;
cpd:C00093	Glycerol-3-phosphate
cpd:C00094	Sulfite
cpd:C00095	D-Fructose;
cpd:C00095	Levulose;
cpd:C00095	Fruit sugar;
cpd:C00095	D-arabino-Hexulose
cpd:C00096	GDP-mannose;
cpd:C00096	GDP-D-mannose
cpd:C00097	L-Cysteine;
cpd:C00097	L-2-Amino-3-mercaptopropionic acid
cpd:C00099	beta-Alanine;
cpd:C00099	3-Aminopropionic acid;
cpd:C00099	3-Aminopropanoate
cpd:C00100	Propanoyl-CoA;
cpd:C00100	Propionyl-CoA;
cpd:C00100	Propionyl coenzyme A
cpd:C00101	Tetrahydrofolate;
cpd:C00101	5,6,7,8-Tetrahydrofolate;
cpd:C00101	Tetrahydrofolic acid;
cpd:C00101	THF;
cpd:C00101	(6S)-Tetrahydrofolate;
cpd:C00101	(6S)-Tetrahydrofolic acid;
cpd:C00101	(6S)-THFA
cpd:C00103	D-Glucose 1-phosphate;
cpd:C00103	alpha-D-Glucose 1-phosphate;
cpd:C00103	Cori ester;
cpd:C00103	D-Glucose alpha-1-phosphate
cpd:C00104	IDP;
cpd:C00104	Inosine 5'-diphosphate;
cpd:C00104	Inosine diphosphate
cpd:C00105	UMP;
cpd:C00105	Uridylic acid;
cpd:C00105	Uridine monophosphate;
cpd:C00105	Uridine 5'-monophosphate;
cpd:C00105	5'Uridylic acid
cpd:C00106	Uracil
cpd:C00108	Anthranilate;
cpd:C00108	Anthranilic acid;
cpd:C00108	o-Aminobenzoic acid;
cpd:C00108	Vitamin L1;
cpd:C00108	2-Aminobenzoate
cpd:C00109	2-Oxobutanoate;
cpd:C00109	2-Ketobutyric acid;
cpd:C00109	2-Oxobutyric acid;
cpd:C00109	2-Oxobutyrate;
cpd:C00109	2-Oxobutanoic acid;
cpd:C00109	alpha-Ketobutyric acid;
cpd:C00109	alpha-Ketobutyrate
cpd:C00110	Dolichyl phosphate;
cpd:C00110	Dolichol phosphate
cpd:C00111	Glycerone phosphate;
cpd:C00111	Dihydroxyacetone phosphate
cpd:C00112	CDP;
cpd:C00112	Cytidine 5'-diphosphate;
cpd:C00112	Cytidine diphosphate
cpd:C00114	Choline;
cpd:C00114	Bilineurine
cpd:C00115	Chloride;
cpd:C00115	Chloride ion
cpd:C00116	Glycerol;
cpd:C00116	Glycerin;
cpd:C00116	1,2,3-Trihydroxypropane;
cpd:C00116	1,2,3-Propanetriol
cpd:C00117	D-Ribose 5-phosphate;
cpd:C00117	Ribose 5-phosphate
cpd:C00118	D-Glyceraldehyde 3-phosphate;
cpd:C00118	(2R)-2-Hydroxy-3-(phosphonooxy)-propanal;
cpd:C00118	Glyceraldehyde 3-phosphate
cpd:C00119	5-Phospho-alpha-D-ribose 1-diphosphate;
cpd:C00119	5-Phosphoribosyl diphosphate;
cpd:C00119	5-Phosphoribosyl 1-pyrophosphate;
cpd:C00119	PRPP
cpd:C00120	Biotin;
cpd:C00120	D-Biotin;
cpd:C00120	Vitamin H;
cpd:C00120	Coenzyme R
cpd:C00121	D-Ribose
cpd:C00122	Fumarate;
cpd:C00122	Fumaric acid;
cpd:C00122	trans-Butenedioic acid
cpd:C00123	L-Leucine;
cpd:C00123	2-Amino-4-methylvaleric acid;
cpd:C00123	(2S)-alpha-2-Amino-4-methylvaleric acid;
cpd:C00123	(2S)-alpha-Leucine
cpd:C00124	D-Galactose
cpd:C00127	Glutathione disulfide;
cpd:C00127	GSSG;
cpd:C00127	Oxiglutatione;
cpd:C00127	Oxidized glutathione
cpd:C00128	CMP-N-acetylneuraminate
cpd:C00129	Isopentenyl diphosphate;
cpd:C00129	delta3-Isopentenyl diphosphate;
cpd:C00129	delta3-Methyl-3-butenyl diphosphate
cpd:C00130	IMP;
cpd:C00130	Inosinic acid;
cpd:C00130	Inosine monophosphate;
cpd:C00130	Inosine 5'-monophosphate;
cpd:C00130	Inosine 5'-phosphate;
cpd:C00130	5'-Inosinate;
cpd:C00130	5'-Inosinic acid;
cpd:C00130	5'-Inosine monophosphate;
cpd:C00130	5'-IMP
cpd:C00131	dATP;
cpd:C00131	2'-Deoxyadenosine 5'-triphosphate;
cpd:C00131	Deoxyadenosine 5'-triphosphate;
cpd:C00131	Deoxyadenosine triphosphate
cpd:C00132	Methanol;
cpd:C00132	Methyl alcohol
cpd:C00133	D-Alanine;
cpd:C00133	D-2-Aminopropionic acid;
cpd:C00133	D-Ala
cpd:C00134	Putrescine;
cpd:C00134	1,4-Butanediamine;
cpd:C00134	1,4-Diaminobutane;
cpd:C00134	Tetramethylenediamine;
cpd:C00134	Butane-1,4-diamine
cpd:C00135	L-Histidine;
cpd:C00135	(S)-alpha-Amino-1H-imidazole-4-propionic acid
cpd:C00136	Butanoyl-CoA;
cpd:C00136	Butyryl-CoA
cpd:C00137	myo-Inositol;
cpd:C00137	D-myo-Inositol;
cpd:C00137	1D-myo-Inositol;
cpd:C00137	L-myo-Inositol;
cpd:C00137	1L-myo-Inositol;
cpd:C00137	meso-Inositol;
cpd:C00137	Inositol;
cpd:C00137	Dambose;
cpd:C00137	Cyclohexitol;
cpd:C00137	Meat sugar;
cpd:C00137	Bios I
cpd:C00138	Reduced ferredoxin
cpd:C00140	N-Acetyl-D-glucosamine;
cpd:C00140	N-Acetylchitosamine;
cpd:C00140	2-Acetamido-2-deoxy-D-glucose;
cpd:C00140	GlcNAc
cpd:C00141	3-Methyl-2-oxobutanoic acid;
cpd:C00141	3-Methyl-2-oxobutyric acid;
cpd:C00141	3-Methyl-2-oxobutanoate;
cpd:C00141	2-Oxo-3-methylbutanoate;
cpd:C00141	2-Oxoisovalerate;
cpd:C00141	2-Oxoisopentanoate;
cpd:C00141	alpha-Ketovaline;
cpd:C00141	2-Ketovaline;
cpd:C00141	2-Keto-3-methylbutyric acid
cpd:C00143	5,10-Methylenetetrahydrofolate;
cpd:C00143	(6R)-5,10-Methylenetetrahydrofolate;
cpd:C00143	5,10-Methylene-THF
cpd:C00144	GMP;
cpd:C00144	Guanosine 5'-phosphate;
cpd:C00144	Guanosine monophosphate;
cpd:C00144	Guanosine 5'-monophosphate;
cpd:C00144	Guanylic acid
cpd:C00146	Phenol;
cpd:C00146	Benzenol;
cpd:C00146	Hydroxybenzene;
cpd:C00146	Phenic acid;
cpd:C00146	Phenylic acid
cpd:C00147	Adenine;
cpd:C00147	6-Aminopurine
cpd:C00148	L-Proline;
cpd:C00148	2-Pyrrolidinecarboxylic acid
cpd:C00149	(S)-Malate;
cpd:C00149	L-Malate;
cpd:C00149	L-Apple acid;
cpd:C00149	L-Malic acid;
cpd:C00149	L-2-Hydroxybutanedioic acid;
cpd:C00149	Malate;
cpd:C00149	Malic acid
cpd:C00151	L-Amino acid;
cpd:C00151	L-2-Amino acid
cpd:C00152	L-Asparagine;
cpd:C00152	2-Aminosuccinamic acid
cpd:C00153	Nicotinamide;
cpd:C00153	Nicotinic acid amide;
cpd:C00153	Niacinamide;
cpd:C00153	Vitamin PP
cpd:C00154	Palmitoyl-CoA;
cpd:C00154	Hexadecanoyl-CoA
cpd:C00155	L-Homocysteine;
cpd:C00155	L-2-Amino-4-mercaptobutyric acid
cpd:C00156	4-Hydroxybenzoate;
cpd:C00156	Hydroxybenzoic acid;
cpd:C00156	4-Hydroxybenzoic acid;
cpd:C00156	Hydroxybenzenecarboxylic acid
cpd:C00157	Phosphatidylcholine;
cpd:C00157	Lecithin;
cpd:C00157	Phosphatidyl-N-trimethylethanolamine;
cpd:C00157	1,2-Diacyl-sn-glycero-3-phosphocholine;
cpd:C00157	Choline phosphatide;
cpd:C00157	3-sn-Phosphatidylcholine
cpd:C00158	Citrate;
cpd:C00158	Citric acid;
cpd:C00158	2-Hydroxy-1,2,3-propanetricarboxylic acid;
cpd:C00158	2-Hydroxytricarballylic acid
cpd:C00159	D-Mannose;
cpd:C00159	Mannose;
cpd:C00159	Seminose;
cpd:C00159	Carubinose
cpd:C00160	Glycolate;
cpd:C00160	Glycolic acid;
cpd:C00160	Hydroxyacetic acid
cpd:C00162	Fatty acid
cpd:C00163	Propanoate;
cpd:C00163	Propionate;
cpd:C00163	Propanoic acid;
cpd:C00163	Propionic acid
cpd:C00164	Acetoacetate;
cpd:C00164	3-Oxobutanoic acid;
cpd:C00164	beta-Ketobutyric acid;
cpd:C00164	Acetoacetic acid
cpd:C00165	Diacylglycerol;
cpd:C00165	Diglyceride
cpd:C00166	Phenylpyruvate;
cpd:C00166	Phenylpyruvic acid;
cpd:C00166	alpha-Ketohydrocinnamic acid;
cpd:C00166	keto-Phenylpyruvate;
cpd:C00166	3-Phenyl-2-oxopropanoate
cpd:C00167	UDP-glucuronate;
cpd:C00167	UDPglucuronate;
cpd:C00167	UDP-D-glucuronate;
cpd:C00167	UDP-alpha-D-glucuronate
cpd:C00168	Hydroxypyruvate;
cpd:C00168	Hydroxypyruvic acid;
cpd:C00168	3-Hydroxypyruvate;
cpd:C00168	3-Hydroxypyruvic acid
cpd:C00169	Carbamoyl phosphate
cpd:C00170	5'-Methylthioadenosine;
cpd:C00170	Methylthioadenosine;
cpd:C00170	S-Methyl-5'-thioadenosine;
cpd:C00170	5-Methylthioadenosine;
cpd:C00170	5'-Deoxy-5'-(methylthio)adenosine;
cpd:C00170	Thiomethyladenosine;
cpd:C00170	MTA
cpd:C00173	Acyl-[acyl-carrier protein];
cpd:C00173	Long-chain-acyl-[acyl-carrier protein]
cpd:C00175	Cobalt;
cpd:C00175	Co2+
cpd:C00177	Cyanide;
cpd:C00177	Prussiate;
cpd:C00177	CN-;
cpd:C00177	Cyano
cpd:C00178	Thymine;
cpd:C00178	5-Methyluracil
cpd:C00179	Agmatine;
cpd:C00179	(4-Aminobutyl) guanidine
cpd:C00180	Benzoate;
cpd:C00180	Benzoic acid;
cpd:C00180	Benzenecarboxylic acid;
cpd:C00180	Phenylformic acid;
cpd:C00180	Dracylic acid
cpd:C00181	D-Xylose;
cpd:C00181	Wood sugar
cpd:C00183	L-Valine;
cpd:C00183	2-Amino-3-methylbutyric acid
cpd:C00184	Glycerone;
cpd:C00184	Dihydroxyacetone;
cpd:C00184	1,3-Dihydroxyacetone;
cpd:C00184	1,3-Dihydroxy-2-propanone;
cpd:C00184	1,3-Dihydroxypropan-2-one
cpd:C00185	Cellobiose;
cpd:C00185	1-beta-D-Glucopyranosyl-4-D-glucopyranose
cpd:C00186	(S)-Lactate;
cpd:C00186	L-Lactate;
cpd:C00186	L-Lactic acid
cpd:C00187	Cholesterol;
cpd:C00187	Cholest-5-en-3beta-ol
cpd:C00188	L-Threonine;
cpd:C00188	2-Amino-3-hydroxybutyric acid
cpd:C00189	Ethanolamine;
cpd:C00189	Aminoethanol;
cpd:C00189	2-Hydroxyethylamine
cpd:C00190	UDP-D-xylose;
cpd:C00190	UDP-xylose;
cpd:C00190	UDP-alpha-D-xylose
cpd:C00191	D-Glucuronate;
cpd:C00191	Glucuronic acid;
cpd:C00191	Glucuronate
cpd:C00192	Hydroxylamine
cpd:C00194	Cobamide coenzyme;
cpd:C00194	Adenosylcobalamin;
cpd:C00194	Adenosylcob(III)alamin;
cpd:C00194	Deoxyadenosylcobalamin;
cpd:C00194	Cobamamide;
cpd:C00194	Vitamin B12 coenzyme;
cpd:C00194	5,6-Dimethylbenzimidazolyl-5-deoxyadenosyl-cobamide;
cpd:C00194	(5'-Deoxy-5'-adenosyl)cobamide coenzyme;
cpd:C00194	(5,6-Dimethylbenzimidazolyl)cobamide coenzyme;
cpd:C00194	alpha-(5,6-Dimethylbenzimidazolyl)cobamide coenzyme;
cpd:C00194	5'-Deoxy-5'-adenosylcobalamin;
cpd:C00194	5'-Deoxy-5'-adenosyl vitamin B12;
cpd:C00194	5'-Deoxy-5'-adenosyl-5,6-dimethylbenzimidazolylcobamide;
cpd:C00194	5,6-Dimethylbenzimidazolyl-Co-5'-deoxy-5'-adenosylcobamide;
cpd:C00194	Calomide;
cpd:C00194	Cobalamin coenzyme;
cpd:C00194	Coenzyme B12;
cpd:C00194	DMBC coenzyme;
cpd:C00194	Dibencozide;
cpd:C00194	Funacomide
cpd:C00195	N-Acylsphingosine;
cpd:C00195	Ceramide
cpd:C00197	3-Phospho-D-glycerate;
cpd:C00197	D-Glycerate 3-phosphate;
cpd:C00197	3-Phospho-(R)-glycerate;
cpd:C00197	3-Phosphoglycerate
cpd:C00198	D-Glucono-1,5-lactone;
cpd:C00198	Gluconic lactone;
cpd:C00198	Gluconic acid lactone;
cpd:C00198	1,5-Gluconolactone;
cpd:C00198	delta-Gluconolactone;
cpd:C00198	D-Gluconolactone;
cpd:C00198	Gluconolactone
cpd:C00199	D-Ribulose 5-phosphate
cpd:C00203	UDP-N-acetyl-D-galactosamine
cpd:C00204	2-Dehydro-3-deoxy-D-gluconate;
cpd:C00204	2-Keto-3-deoxy-D-gluconate
cpd:C00206	dADP;
cpd:C00206	2'-Deoxyadenosine 5'-diphosphate
cpd:C00207	Acetone;
cpd:C00207	Dimethyl ketone;
cpd:C00207	2-Propanone
cpd:C00208	Maltose;
cpd:C00208	Malt sugar;
cpd:C00208	alpha-D-Glucopyranosyl-(1->4)-D-glucopyranose
cpd:C00209	Oxalate;
cpd:C00209	Oxalic acid;
cpd:C00209	Ethanedioic acid
cpd:C00212	Adenosine
cpd:C00213	Sarcosine;
cpd:C00213	N-Methylglycine
cpd:C00214	Thymidine;
cpd:C00214	Deoxythymidine
cpd:C00217	D-Glutamate;
cpd:C00217	D-Glutamic acid;
cpd:C00217	D-Glutaminic acid;
cpd:C00217	D-2-Aminoglutaric acid
cpd:C00218	Methylamine;
cpd:C00218	Methanamine
cpd:C00219	(5Z,8Z,11Z,14Z)-Icosatetraenoic acid;
cpd:C00219	Arachidonate;
cpd:C00219	Arachidonic acid;
cpd:C00219	cis-5,8,11,14-Eicosatetraenoic acid
cpd:C00221	beta-D-Glucose
cpd:C00222	3-Oxopropanoate;
cpd:C00222	Malonate semialdehyde
cpd:C00224	Adenylyl sulfate;
cpd:C00224	Adenosine 5'-phosphosulfate;
cpd:C00224	APS;
cpd:C00224	5'-Adenylyl sulfate
cpd:C00226	Primary alcohol;
cpd:C00226	1-Alcohol
cpd:C00227	Acetyl phosphate
cpd:C00229	Acyl-carrier protein;
cpd:C00229	ACP;
cpd:C00229	[Acyl-carrier protein];
cpd:C00229	Holo-[acyl-carrie protein]
cpd:C00230	3,4-Dihydroxybenzoate;
cpd:C00230	3,4-Dihydroxybenzoic acid;
cpd:C00230	Protocatechuate;
cpd:C00230	Protocatechuic acid
cpd:C00231	D-Xylulose 5-phosphate
cpd:C00232	Succinate semialdehyde;
cpd:C00232	Succinic semialdehyde;
cpd:C00232	4-Oxobutanoate
cpd:C00233	4-Methyl-2-oxopentanoate;
cpd:C00233	2-Oxoisocaproate
cpd:C00234	10-Formyltetrahydrofolate;
cpd:C00234	10-Formyl-THF
cpd:C00235	Dimethylallyl diphosphate;
cpd:C00235	Prenyl diphosphate;
cpd:C00235	2-Isopentenyl diphosphate;
cpd:C00235	delta2-Isopentenyl diphosphate;
cpd:C00235	delta-Prenyl diphosphate;
cpd:C00235	DMAPP
cpd:C00236	3-Phospho-D-glyceroyl phosphate;
cpd:C00236	1,3-Bisphospho-D-glycerate;
cpd:C00236	(R)-2-Hydroxy-3-(phosphonooxy)-1-monoanhydride with phosphoric
cpd:C00236	propanoic acid
cpd:C00237	CO;
cpd:C00237	Carbon monoxide
cpd:C00238	Potassium;
cpd:C00238	K+
cpd:C00239	dCMP;
cpd:C00239	Deoxycytidylic acid;
cpd:C00239	Deoxycytidine monophosphate;
cpd:C00239	Deoxycytidylate;
cpd:C00239	2'-Deoxycytidine 5'-monophosphate
cpd:C00241	Amide
cpd:C00242	Guanine;
cpd:C00242	2-Amino-6-hydroxypurine
cpd:C00243	Lactose;
cpd:C00243	1-beta-D-Galactopyranosyl-4-alpha-D-glucopyranose;
cpd:C00243	Milk sugar;
cpd:C00243	alpha-Lactose;
cpd:C00243	Anhydrous lactose
cpd:C00244	Nitrate;
cpd:C00244	Nitric acid
cpd:C00245	Taurine;
cpd:C00245	2-Aminoethanesulfonic acid;
cpd:C00245	Aminoethylsulfonic acid
cpd:C00246	Butanoic acid;
cpd:C00246	Butanoate;
cpd:C00246	Butyrate;
cpd:C00246	Butyric acid
cpd:C00247	L-Sorbose;
cpd:C00247	L-xylo-Hexulose
cpd:C00249	Hexadecanoic acid;
cpd:C00249	Hexadecanoate;
cpd:C00249	Hexadecylic acid;
cpd:C00249	Palmitic acid;
cpd:C00249	Palmitate;
cpd:C00249	Cetylic acid
cpd:C00250	Pyridoxal
cpd:C00251	Chorismate;
cpd:C00251	Chorismic acid
cpd:C00252	Isomaltose;
cpd:C00252	Brachiose
cpd:C00253	Nicotinate;
cpd:C00253	Nicotinic acid;
cpd:C00253	Niacin;
cpd:C00253	3-Pyridinecarboxylic acid
cpd:C00254	Prephenate;
cpd:C00254	Prephenic acid
cpd:C00255	Riboflavin;
cpd:C00255	Lactoflavin;
cpd:C00255	7,8-Dimethyl-10-ribitylisoalloxazine;
cpd:C00255	Vitamin B2
cpd:C00256	(R)-Lactate;
cpd:C00256	D-Lactate;
cpd:C00256	D-Lactic acid;
cpd:C00256	D-2-Hydroxypropanoic acid;
cpd:C00256	D-2-Hydroxypropionic acid
cpd:C00257	D-Gluconic acid;
cpd:C00257	D-Gluconate;
cpd:C00257	D-gluco-Hexonic acid
cpd:C00258	D-Glycerate;
cpd:C00258	Glycerate;
cpd:C00258	(R)-Glycerate;
cpd:C00258	Glyceric acid
cpd:C00259	L-Arabinose;
cpd:C00259	L-Arabinopyranose
cpd:C00262	Hypoxanthine;
cpd:C00262	Purine-6-ol
cpd:C00263	L-Homoserine;
cpd:C00263	2-Amino-4-hydroxybutyric acid
cpd:C00266	Glycolaldehyde;
cpd:C00266	Hydroxyacetaldehyde
cpd:C00267	alpha-D-Glucose
cpd:C00268	Dihydrobiopterin;
cpd:C00268	6,7-Dihydrobiopterin;
cpd:C00268	Quinoid-dihydrobiopterin;
cpd:C00268	(6R)-6-(L-erythro-1,2-Dihydroxypropyl)-7,8-dihydro-6H-pterin
cpd:C00269	CDP-diacylglycerol;
cpd:C00269	CDP-1,2-diacylglycerol;
cpd:C00269	1,2-Diacyl-sn-glycero-3-cytidine-5'-diphosphate
cpd:C00270	N-Acetylneuraminate;
cpd:C00270	N-Acetylneuraminic acid;
cpd:C00270	5-Acetamido-3,5-dideoxy-D-glycero-D-galacto-2-nonulosonic acid;
cpd:C00270	Neu5Ac
cpd:C00272	Tetrahydrobiopterin;
cpd:C00272	5,6,7,8-Tetrahydrobiopterin;
cpd:C00272	2-Amino-6-(1,2-dihydroxypropyl)-5,6,7,8-tetrahydoro-4(1H)-
cpd:C00272	pteridinone
cpd:C00275	D-Mannose 6-phosphate
cpd:C00279	D-Erythrose 4-phosphate
cpd:C00280	Androst-4-ene-3,17-dione;
cpd:C00280	Androstenedione;
cpd:C00280	4-Androstene-3,17-dione
cpd:C00282	Hydrogen;
cpd:C00282	H2
cpd:C00283	Hydrogen sulfide;
cpd:C00283	Hydrogen-sulfide;
cpd:C00283	H2S;
cpd:C00283	Sulfide
cpd:C00286	dGTP;
cpd:C00286	2'-Deoxyguanosine 5'-triphosphate;
cpd:C00286	Deoxyguanosine 5'-triphosphate;
cpd:C00286	Deoxyguanosine triphosphate
cpd:C00288	HCO3-;
cpd:C00288	Bicarbonate;
cpd:C00288	Hydrogencarbonate;
cpd:C00288	Acid carbonate
cpd:C00290	Fibrin
cpd:C00291	Nickel;
cpd:C00291	Ni2+
cpd:C00294	Inosine
cpd:C00295	Orotate;
cpd:C00295	Orotic acid;
cpd:C00295	Uracil-6-carboxylic acid
cpd:C00296	Quinate;
cpd:C00296	Quinic acid;
cpd:C00296	Kinic acid;
cpd:C00296	Chinic acid;
cpd:C00296	L-Quinic acid;
cpd:C00296	L-Quinate;
cpd:C00296	(-)-Quinic acid
cpd:C00299	Uridine
cpd:C00300	Creatine;
cpd:C00300	alpha-Methylguanidino acetic acid;
cpd:C00300	Methylglycocyamine
cpd:C00301	ADP-ribose
cpd:C00302	DL-Glutamate;
cpd:C00302	DL-Glutaminic acid;
cpd:C00302	2-Aminoglutaric acid;
cpd:C00302	Glutamate
cpd:C00305	Magnesium;
cpd:C00305	Mg2+
cpd:C00306	Bradykinin
cpd:C00307	CDP-choline;
cpd:C00307	Cytidine 5'-diphosphocholine;
cpd:C00307	Citicoline
cpd:C00309	D-Ribulose;
cpd:C00309	D-erythro-2-Pentulose;
cpd:C00309	D-Arabinoketose;
cpd:C00309	D-Arabinulose;
cpd:C00309	D-Riboketose
cpd:C00310	D-Xylulose;
cpd:C00310	D-threo-Pentulose;
cpd:C00310	D-Lyxulose
cpd:C00311	Isocitrate;
cpd:C00311	Isocitric acid;
cpd:C00311	1-Hydroxytricarballylic acid;
cpd:C00311	1-Hydroxypropane-1,2,3-tricarboxylic acid
cpd:C00312	L-Xylulose;
cpd:C00312	L-threo-Pentulose;
cpd:C00312	L-Lyxulose
cpd:C00313	Oxalyl-CoA
cpd:C00314	Pyridoxine;
cpd:C00314	Pyridoxol
cpd:C00315	Spermidine;
cpd:C00315	N-(3-Aminopropyl)-1,4-butane-diamine
cpd:C00319	Sphingosine;
cpd:C00319	Sphingenine;
cpd:C00319	Sphingoid;
cpd:C00319	Sphing-4-enine
cpd:C00320	Thiosulfate;
cpd:C00320	Hyposulfite
cpd:C00322	2-Oxoadipate;
cpd:C00322	2-Oxoadipic acid
cpd:C00325	GDP-L-fucose;
cpd:C00325	GDP-beta-L-fucose
cpd:C00326	Glycoprotein
cpd:C00327	L-Citrulline;
cpd:C00327	2-Amino-5-ureidovaleric acid;
cpd:C00327	Citrulline
cpd:C00328	L-Kynurenine;
cpd:C00328	3-Anthraniloyl-L-alanine
cpd:C00329	D-Glucosamine;
cpd:C00329	Chitosamine;
cpd:C00329	2-Amino-2-deoxy-D-glucose
cpd:C00330	Deoxyguanosine;
cpd:C00330	2'-Deoxyguanosine
cpd:C00331	Indolepyruvate;
cpd:C00331	Indolepyruvic acid;
cpd:C00331	(Indol-3-yl)pyruvate;
cpd:C00331	Indole-3-pyruvate;
cpd:C00331	3-(Indol-3-yl)pyruvate
cpd:C00332	Acetoacetyl-CoA;
cpd:C00332	Acetoacetyl coenzyme A;
cpd:C00332	3-Acetoacetyl-CoA
cpd:C00333	D-Galacturonate;
cpd:C00333	D-Galacturonic acid
cpd:C00334	4-Aminobutanoate;
cpd:C00334	4-Aminobutanoic acid;
cpd:C00334	4-Aminobutyrate;
cpd:C00334	4-Aminobutyric acid;
cpd:C00334	gamma-Aminobutyric acid
cpd:C00337	(S)-Dihydroorotate;
cpd:C00337	(S)-4,5-Dihydroorotate;
cpd:C00337	L-Dihydroorotate;
cpd:C00337	L-Dihydroorotic acid;
cpd:C00337	Dihydro-L-orotic acid
cpd:C00338	Lipopolysaccharide;
cpd:C00338	LPS
cpd:C00340	Reduced rubredoxin
cpd:C00341	Geranyl diphosphate
cpd:C00342	Thioredoxin;
cpd:C00342	Reduced thioredoxin
cpd:C00343	Thioredoxin disulfide;
cpd:C00343	Oxidized thioredoxin;
cpd:C00343	Thioredoxin sulfide
cpd:C00344	Phosphatidylglycerol;
cpd:C00344	3-(3-sn-Phosphatidyl)glycerol;
cpd:C00344	3(3-Phosphatidyl-)glycerol;
cpd:C00344	PtdGro
cpd:C00345	6-Phospho-D-gluconate
cpd:C00346	Ethanolamine phosphate;
cpd:C00346	O-Phosphorylethanolamine;
cpd:C00346	Phosphoethanolamine;
cpd:C00346	O-Phosphoethanolamine
cpd:C00348	Undecaprenyl phosphate
cpd:C00350	Phosphatidylethanolamine;
cpd:C00350	(3-Phosphatidyl)ethanolamine;
cpd:C00350	(3-Phosphatidyl)-ethanolamine;
cpd:C00350	Cephalin;
cpd:C00350	O-(1-beta-Acyl-2-acyl-sn-glycero-3-phospho)ethanolamine;
cpd:C00350	1-Acyl-2-acyl-sn-glycero-3-phosphoethanolamine
cpd:C00352	D-Glucosamine 6-phosphate;
cpd:C00352	D-Glucosamine phosphate
cpd:C00353	Geranylgeranyl diphosphate;
cpd:C00353	Geranylgeranyl pyrophosphate;
cpd:C00353	all-trans-Geranylgeranyl diphosphate;
cpd:C00353	all-trans-Geranylgeranyl pyrophosphate
cpd:C00355	3,4-Dihydroxy-L-phenylalanine;
cpd:C00355	L-Dopa;
cpd:C00355	3-Hydroxy-L-tyrosine;
cpd:C00355	L-beta-(3,4-Dihydroxyphenyl)alanine;
cpd:C00355	Levodopa;
cpd:C00355	Dihydroxy-L-phenylalanine
cpd:C00356	(S)-3-Hydroxy-3-methylglutaryl-CoA;
cpd:C00356	Hydroxymethylglutaryl-CoA;
cpd:C00356	Hydroxymethylglutaroyl coenzyme A;
cpd:C00356	HMG-CoA;
cpd:C00356	3-Hydroxy-3-methylglutaryl-CoA
cpd:C00357	N-Acetyl-D-glucosamine 6-phosphate
cpd:C00360	dAMP;
cpd:C00360	2'-Deoxyadenosine 5'-phosphate;
cpd:C00360	2'-Deoxyadenosine 5'-monophosphate;
cpd:C00360	Deoxyadenylic acid;
cpd:C00360	Deoxyadenosine monophosphate
cpd:C00361	dGDP;
cpd:C00361	2'-Deoxyguanosine 5'-diphosphate
cpd:C00362	dGMP;
cpd:C00362	2'-Deoxyguanosine 5'-monophosphate;
cpd:C00362	2'-Deoxyguanosine 5'-phosphate;
cpd:C00362	Deoxyguanylic acid;
cpd:C00362	Deoxyguanosine monophosphate
cpd:C00363	dTDP;
cpd:C00363	Deoxythymidine 5'-diphosphate
cpd:C00364	dTMP;
cpd:C00364	Thymidine 5'-phosphate;
cpd:C00364	Deoxythymidine 5'-phosphate;
cpd:C00364	Thymidylic acid;
cpd:C00364	5'-Thymidylic acid;
cpd:C00364	Thymidine monophosphate;
cpd:C00364	Deoxythymidylic acid;
cpd:C00364	Thymidylate
cpd:C00365	dUMP;
cpd:C00365	Deoxyuridylic acid;
cpd:C00365	Deoxyuridine monophosphate;
cpd:C00365	Deoxyuridine 5'-phosphate;
cpd:C00365	2'-Deoxyuridine 5'-phosphate
cpd:C00366	Urate;
cpd:C00366	Uric acid
cpd:C00369	Starch
cpd:C00374	Heparin;
cpd:C00374	Enoxaparin;
cpd:C00374	Bemiparin
cpd:C00376	Retinal;
cpd:C00376	Vitamin A aldehyde;
cpd:C00376	Retinene;
cpd:C00376	all-trans-Retinal;
cpd:C00376	all-trans-Vitamin A aldehyde;
cpd:C00376	all-trans-Retinene
cpd:C00378	Thiamin;
cpd:C00378	Thiamine;
cpd:C00378	Vitamin B1;
cpd:C00378	Aneurin;
cpd:C00378	Antiberiberi factor
cpd:C00379	Xylitol
cpd:C00380	Cytosine
cpd:C00381	Dolichol
cpd:C00383	Malonate;
cpd:C00383	Malonic acid;
cpd:C00383	Propanedioic acid
cpd:C00385	Xanthine
cpd:C00386	Carnosine;
cpd:C00386	Nalpha-(beta-alanyl)-L-histidine
cpd:C00387	Guanosine
cpd:C00388	1H-Imidazole-4-ethanamine;
cpd:C00388	Histamine;
cpd:C00388	2-(4-Imidazolyl)ethylamine
cpd:C00390	Ubiquinol;
cpd:C00390	QH2;
cpd:C00390	CoQH2
cpd:C00392	Mannitol;
cpd:C00392	D-Mannitol
cpd:C00394	GDP-glucose;
cpd:C00394	GDP-D-glucose;
cpd:C00394	GDP-alpha-D-glucose
cpd:C00398	Tryptamine;
cpd:C00398	3-(2-Aminoethyl)indole
cpd:C00399	Ubiquinone;
cpd:C00399	Coenzyme Q;
cpd:C00399	CoQ;
cpd:C00399	Q
cpd:C00400	(-)-Menthol;
cpd:C00400	L-Menthol
cpd:C00401	Chondroitin;
cpd:C00401	Chondroitin-D-glucuronate
cpd:C00402	D-Aspartate;
cpd:C00402	D-Aspartic acid
cpd:C00407	L-Isoleucine;
cpd:C00407	2-Amino-3-methylvaleric acid
cpd:C00408	L-Pipecolate;
cpd:C00408	Pipecolinic acid;
cpd:C00408	Pipecolic acid;
cpd:C00408	2-Piperidinecarboxylic acid
cpd:C00409	Methanethiol;
cpd:C00409	Methylmercaptan
cpd:C00410	Progesterone;
cpd:C00410	4-Pregnene-3,20-dione
cpd:C00412	Stearoyl-CoA;
cpd:C00412	Stearyl-CoA;
cpd:C00412	Stearyl coenzyme A
cpd:C00414	Cyclohexanone
cpd:C00415	Dihydrofolate;
cpd:C00415	Dihydrofolic acid;
cpd:C00415	7,8-Dihydrofolate;
cpd:C00415	7,8-Dihydrofolic acid;
cpd:C00415	7,8-Dihydropteroylglutamate
cpd:C00416	Phosphatidate;
cpd:C00416	Phosphatidic acid;
cpd:C00416	1,2-Diacyl-sn-glycerol 3-phosphate;
cpd:C00416	3-sn-Phosphatidate
cpd:C00417	cis-Aconitate;
cpd:C00417	cis-Aconitic acid
cpd:C00418	(R)-Mevalonate;
cpd:C00418	Mevalonic acid;
cpd:C00418	3,5-Dihydroxy-3-methylvaleric acid
cpd:C00422	Triacylglycerol;
cpd:C00422	Triglyceride
cpd:C00423	trans-Cinnamate;
cpd:C00423	trans-Cinnamic acid;
cpd:C00423	(E)-Cinnamate
cpd:C00424	(S)-Lactaldehyde;
cpd:C00424	L-Lactaldehyde;
cpd:C00424	L-2-Hydroxypropionaldehyde
cpd:C00426	Dermatan sulfate;
cpd:C00426	Chondroitin sulfate B;
cpd:C00426	beta-Heparin
cpd:C00427	Prostaglandin H2;
cpd:C00427	(5Z,13E)-(15S)-9alpha,11alpha-Epidioxy-15-hydroxyprosta-5,13-
cpd:C00427	dienoate;
cpd:C00427	(5Z,13E,15S)-9alpha,11alpha-Epidioxy-15-hydroxyprosta-5,13-dienoate
cpd:C00429	5,6-Dihydrouracil;
cpd:C00429	2,4(1H,3H)-Pyrimidinedione, dihydro-;
cpd:C00429	Dihydrouracile;
cpd:C00429	Dihydrouracil;
cpd:C00429	5,6-Dihydro-2,4-dihydroxypyrimidine;
cpd:C00429	Hydrouracil
cpd:C00430	5-Aminolevulinate;
cpd:C00430	5-Amino-4-oxopentanoate;
cpd:C00430	5-Amino-4-oxovaleric acid
cpd:C00431	5-Aminopentanoate;
cpd:C00431	5-Aminopentanoic acid;
cpd:C00431	5-Aminovaleric acid
cpd:C00433	2,5-Dioxopentanoate;
cpd:C00433	2-Oxoglutarate semialdehyde
cpd:C00434	Double-stranded DNA
cpd:C00435	Oxidized rubredoxin
cpd:C00436	N-Carbamoylputrescine
cpd:C00437	N-Acetylornithine;
cpd:C00437	N2-Acetyl-L-ornithine
cpd:C00438	N-Carbamoyl-L-aspartate
cpd:C00439	N-Formimino-L-glutamate;
cpd:C00439	N-Formimidoyl-L-glutamate
cpd:C00440	5-Methyltetrahydrofolate
cpd:C00441	L-Aspartate 4-semialdehyde;
cpd:C00441	Aspartate beta-semialdehyde;
cpd:C00441	L-Aspartic 4-semialdehyde
cpd:C00445	5,10-Methenyltetrahydrofolate
cpd:C00446	alpha-D-Galactose 1-phosphate;
cpd:C00446	alpha-D-Galactopyranose 1-phosphate
cpd:C00448	trans,trans-Farnesyl diphosphate;
cpd:C00448	Farnesyl diphosphate;
cpd:C00448	Farnesyl pyrophosphate;
cpd:C00448	2-trans,6-trans-Farnesyl diphosphate
cpd:C00449	N6-(L-1,3-Dicarboxypropyl)-L-lysine;
cpd:C00449	Saccharopine;
cpd:C00449	L-Saccharopine;
cpd:C00449	N-[(S)-5-Amino-5-carboxypentyl]-L-glutamic acid
cpd:C00450	2,3,4,5-Tetrahydropyridine-2-carboxylate;
cpd:C00450	delta1-Piperideine-6-L-carboxylate
cpd:C00455	Nicotinamide D-ribonucleotide;
cpd:C00455	NMN;
cpd:C00455	Nicotinamide mononucleotide;
cpd:C00455	Nicotinamide ribonucleotide;
cpd:C00455	Nicotinamide nucleotide;
cpd:C00455	beta-Nicotinamide D-ribonucleotide;
cpd:C00455	beta-Nicotinamide ribonucleotide;
cpd:C00455	beta-Nicotinamide mononucleotide
cpd:C00458	dCTP;
cpd:C00458	Deoxycytidine 5'-triphosphate;
cpd:C00458	Deoxycytidine triphosphate;
cpd:C00458	2'-Deoxycytidine 5'-triphosphate
cpd:C00459	dTTP;
cpd:C00459	Deoxythymidine triphosphate;
cpd:C00459	Deoxythymidine 5'-triphosphate;
cpd:C00459	TTP
cpd:C00460	dUTP;
cpd:C00460	2'-Deoxyuridine 5'-triphosphate
cpd:C00461	Chitin;
cpd:C00461	beta-1,4-Poly-N-acetyl-D-glucosamine;
cpd:C00461	[1,4-(N-Acetyl-beta-D-glucosaminyl)]n;
cpd:C00461	[1,4-(N-Acetyl-beta-D-glucosaminyl)]n+1
cpd:C00463	Indole;
cpd:C00463	2,3-Benzopyrrole
cpd:C00464	Mannan;
cpd:C00464	Mannoglycan
cpd:C00468	Estrone;
cpd:C00468	3-Hydroxy-1,3,5(10)-estratrien-17-one
cpd:C00469	Ethanol;
cpd:C00469	Ethyl alcohol;
cpd:C00469	Methylcarbinol;
cpd:C00469	Dehydrated ethanol
cpd:C00470	Pectate;
cpd:C00470	Pectic acid;
cpd:C00470	alpha-D-Polygalacturonic acid;
cpd:C00470	Poly(1,4-alpha-D-galacturonate);
cpd:C00470	Poly(1,4-alpha-D-galacturonate)(n);
cpd:C00470	(1,4-alpha-D-Galacturonide)n;
cpd:C00470	(1,4-alpha-D-Galacturonosyl)n
cpd:C00472	p-Benzoquinone;
cpd:C00472	Quinone;
cpd:C00472	Chinone;
cpd:C00472	2,5-Cyclohexadiene-1,4-dione;
cpd:C00472	1,4-Benzoquinone
cpd:C00473	Retinol;
cpd:C00473	all-trans-Retinol;
cpd:C00473	Vitamin A;
cpd:C00473	Vitamin A1
cpd:C00474	Ribitol;
cpd:C00474	Adonitol
cpd:C00475	Cytidine
cpd:C00476	D-Lyxose
cpd:C00479	Propanal;
cpd:C00479	Propionaldehyde
cpd:C00483	Tyramine;
cpd:C00483	2-(p-Hydroxyphenyl)ethylamine
cpd:C00486	Bilirubin
cpd:C00487	Carnitine;
cpd:C00487	gamma-Trimethyl-hydroxybutyrobetaine;
cpd:C00487	3-Hydroxy-4-trimethylammoniobutanoate
cpd:C00488	Formamide;
cpd:C00488	Methanamide
cpd:C00489	Glutarate;
cpd:C00489	Glutaric acid;
cpd:C00489	Pentanedioic acid;
cpd:C00489	1,3-Propanedicarboxylic acid
cpd:C00491	L-Cystine;
cpd:C00491	L-Dicysteine;
cpd:C00491	L-alpha-Diamino-beta-dithiolactic acid
cpd:C00492	Raffinose;
cpd:C00492	Melitose;
cpd:C00492	Melitriose;
cpd:C00492	Gossypose;
cpd:C00492	6G-alpha-D-galactosylsucrose
cpd:C00493	Shikimate;
cpd:C00493	Shikimic acid;
cpd:C00493	3,4,5-Trihydroxy-1-cyclohexenecarboxylic acid
cpd:C00497	(R)-Malate;
cpd:C00497	D-Malate;
cpd:C00497	D-Malic acid
cpd:C00498	ADP-glucose;
cpd:C00498	Adenosine diphosphoglucose
cpd:C00499	Allantoate;
cpd:C00499	Allantoic acid
cpd:C00500	Biliverdin;
cpd:C00500	Biliverdin IXalpha
cpd:C00501	CDP-glucose;
cpd:C00501	CDP-D-Glucose
cpd:C00502	D-Xylonate
cpd:C00504	Folate;
cpd:C00504	Pteroylglutamic acid;
cpd:C00504	Folic acid
cpd:C00506	L-Cysteate;
cpd:C00506	L-Cysteic acid;
cpd:C00506	3-Sulfoalanine;
cpd:C00506	2-Amino-3-sulfopropionic acid
cpd:C00507	L-Rhamnose;
cpd:C00507	6-Deoxy-L-mannose;
cpd:C00507	L-Mannomethylose
cpd:C00508	L-Ribulose;
cpd:C00508	L-erythro-Pentulose;
cpd:C00508	L-Arabinoketose;
cpd:C00508	L-Arabinulose;
cpd:C00508	L-Riboketose
cpd:C00510	Oleoyl-CoA;
cpd:C00510	(9Z)-Octadecenoyl-CoA
cpd:C00511	Propenoate;
cpd:C00511	Acrylic acid;
cpd:C00511	Acrylate;
cpd:C00511	2-Propenoic acid;
cpd:C00511	Vinylformic acid
cpd:C00512	S-Benzoate coenzyme A;
cpd:C00512	Benzoyl-CoA
cpd:C00513	CDP-glycerol
cpd:C00514	D-Mannonate
cpd:C00515	D-Ornithine
cpd:C00517	Hexadecanal;
cpd:C00517	Palmitaldehyde
cpd:C00519	Hypotaurine;
cpd:C00519	2-Aminoethanesulfinic acid
cpd:C00521	(-)-Limonene;
cpd:C00521	(-)-(S)-Limonene;
cpd:C00521	(-)-(4S)-Limonene
cpd:C00522	(R)-Pantoate;
cpd:C00522	Pantoate;
cpd:C00522	Pantoic acid
cpd:C00523	Androsterone;
cpd:C00523	3alpha-Hydroxy-5alpha-androstan-17-one
cpd:C00524	Cytochrome c;
cpd:C00524	Holocytochrome c
cpd:C00526	Deoxyuridine;
cpd:C00526	2-Deoxyuridine;
cpd:C00526	2'-Deoxyuridine
cpd:C00527	Glutaryl-CoA
cpd:C00530	p-Benzenediol;
cpd:C00530	Hydroquinone;
cpd:C00530	1,4-Benzenediol;
cpd:C00530	1,4-Dihydroxybenzene;
cpd:C00530	Benzene-1,4-diol;
cpd:C00530	Quinol;
cpd:C00530	4-Hydroxyphenol
cpd:C00532	L-Arabitol;
cpd:C00532	L-Arabinol;
cpd:C00532	L-Arabinitol;
cpd:C00532	L-Lyxitol
cpd:C00533	Nitric oxide;
cpd:C00533	NO;
cpd:C00533	Nitrogen monoxide
cpd:C00534	Pyridoxamine;
cpd:C00534	PM
cpd:C00535	Testosterone;
cpd:C00535	17beta-Hydroxy-4-androsten-3-one
cpd:C00536	Triphosphate;
cpd:C00536	Tripolyphosphate;
cpd:C00536	Inorganic triphosphate
cpd:C00541	Cob(II)alamin;
cpd:C00541	Vitamin B12r
cpd:C00542	Cystathionine
cpd:C00543	Dimethylamine;
cpd:C00543	(CH3)2NH
cpd:C00544	Homogentisate;
cpd:C00544	Homogentisic acid;
cpd:C00544	2,5-Dihydroxyphenylacetic acid;
cpd:C00544	2,5-Dihydroxyphenylacetate
cpd:C00545	L-Arabinonate
cpd:C00546	Methylglyoxal;
cpd:C00546	Pyruvaldehyde;
cpd:C00546	Pyruvic aldehyde;
cpd:C00546	2-Ketopropionaldehyde;
cpd:C00546	2-Oxopropanal
cpd:C00547	L-Noradrenaline;
cpd:C00547	Noradrenaline;
cpd:C00547	Norepinephrine;
cpd:C00547	Arterenol;
cpd:C00547	4-[(1R)-2-Amino-1-hydroxyethyl]-1,2-benzenediol
cpd:C00550	Sphingomyelin
cpd:C00552	meso-Tartaric acid;
cpd:C00552	meso-Tartrate
cpd:C00553	(+)-Neomenthol
cpd:C00555	4-Aminobutanal;
cpd:C00555	4-Aminobutyraldehyde;
cpd:C00555	Butyraldehyde, 4-amino-
cpd:C00558	D-Tagaturonate;
cpd:C00558	D-Tagaturonic acid
cpd:C00559	Deoxyadenosine;
cpd:C00559	2'-Deoxyadenosine
cpd:C00565	Trimethylamine;
cpd:C00565	(CH3)3N;
cpd:C00565	N,N-Dimethylmethanamine
cpd:C00568	4-Aminobenzoate;
cpd:C00568	ABEE;
cpd:C00568	4-Aminobenzoic acid;
cpd:C00568	p-Aminobenzoate
cpd:C00570	CDP-ethanolamine
cpd:C00571	Cyclohexylamine;
cpd:C00571	Cyclohexanamine
cpd:C00573	Keratan sulfate;
cpd:C00573	Kerato sulfate;
cpd:C00573	Keratan 6'-sulfate;
cpd:C00573	Keratan;
cpd:C00573	Kerato 6'-sulfate
cpd:C00575	3',5'-Cyclic AMP;
cpd:C00575	Cyclic adenylic acid;
cpd:C00575	Cyclic AMP;
cpd:C00575	Adenosine 3',5'-phosphate;
cpd:C00575	cAMP
cpd:C00576	Betaine aldehyde
cpd:C00577	D-Glyceraldehyde
cpd:C00581	Guanidinoacetate;
cpd:C00581	Guanidinoacetic acid;
cpd:C00581	Glycocyamine;
cpd:C00581	N-Amidinoglycine;
cpd:C00581	Guanidoacetic acid
cpd:C00582	Phenylacetyl-CoA
cpd:C00583	Propane-1,2-diol;
cpd:C00583	1,2-Propanediol;
cpd:C00583	Propylene glycol
cpd:C00584	Prostaglandin E2;
cpd:C00584	(5Z,13E)-(15S)-11alpha,15-Dihydroxy-9-oxoprosta-5,13-dienoate;
cpd:C00584	(5Z,13E)-(15S)-11alpha,15-Dihydroxy-9-oxoprost-13-enoate;
cpd:C00584	Dinoprostone
cpd:C00588	Choline phosphate;
cpd:C00588	Phosphorylcholine;
cpd:C00588	Phosphocholine;
cpd:C00588	O-Phosphocholine
cpd:C00593	Sulfoacetaldehyde;
cpd:C00593	2-Sulfoacetaldehyde
cpd:C00596	2-Hydroxy-2,4-pentadienoate;
cpd:C00596	cis-2-Hydroxypenta-2,4-dienoate;
cpd:C00596	Oxopent-4-enoate;
cpd:C00596	2-Oxopent-4-enoate;
cpd:C00596	2-Hydroxypenta-2,4-dienoate
cpd:C00599	Cholest-4-en-3-one;
cpd:C00599	Cholestenone;
cpd:C00599	4-Cholesten-3-one
cpd:C00601	Phenylacetaldehyde;
cpd:C00601	alpha-Tolualdehyde
cpd:C00603	(-)-Ureidoglycolate;
cpd:C00603	(S)-Ureidoglycolate
cpd:C00606	3-Sulfino-L-alanine;
cpd:C00606	L-Cysteinesulfinic acid;
cpd:C00606	3-Sulphino-L-alanine;
cpd:C00606	3-Sulfinoalanine
cpd:C00617	UDP-D-galacturonate;
cpd:C00617	UDPgalacturonate
cpd:C00618	3-Dehydro-L-gulonate
cpd:C00620	alpha-D-Ribose 1-phosphate;
cpd:C00620	Ribose 1-phosphate;
cpd:C00620	D-Ribose 1-phosphate
cpd:C00621	Dolichyl diphosphate;
cpd:C00621	Dolichol diphosphate
cpd:C00624	N-Acetyl-L-glutamate;
cpd:C00624	N-Acetyl-L-glutamic acid
cpd:C00627	Pyridoxine phosphate;
cpd:C00627	Pyridoxine 5-phosphate;
cpd:C00627	Pyridoxine 5'-phosphate
cpd:C00628	2,5-Dihydroxybenzoate;
cpd:C00628	Gentisic acid;
cpd:C00628	Hydroquinonecarboxylic acid;
cpd:C00628	Gentisate
cpd:C00629	2-Dehydro-D-gluconate
cpd:C00630	2-Methylpropanoyl-CoA;
cpd:C00630	2-Methylpropionyl-CoA;
cpd:C00630	Isobutyryl-CoA
cpd:C00631	2-Phospho-D-glycerate;
cpd:C00631	D-Glycerate 2-phosphate
cpd:C00632	3-Hydroxyanthranilate;
cpd:C00632	3-Hydroxyanthranilic acid
cpd:C00633	4-Hydroxybenzaldehyde;
cpd:C00633	p-Hydroxybenzaldehyde
cpd:C00634	Chondroitin 4-sulfate;
cpd:C00634	Chondroitin sulfate A;
cpd:C00634	Chondroitin 4'-sulfate
cpd:C00636	D-Mannose 1-phosphate;
cpd:C00636	alpha-D-Mannose 1-phosphate
cpd:C00637	Indole-3-acetaldehyde;
cpd:C00637	2-(Indol-3-yl)acetaldehyde;
cpd:C00637	Indoleacetaldehyde
cpd:C00638	Long-chain fatty acid;
cpd:C00638	Higher fatty acid
cpd:C00639	Prostaglandin F2alpha;
cpd:C00639	(5Z,13E)-(15S)-9alpha,11alpha,15-Trihydroxyprosta-5,13-dienoate;
cpd:C00639	(+)-Prostaglandin F2a;
cpd:C00639	7-[3,5-Dihydroxy-2-(3-hydroxy-1-octenyl)cyclopentyl]-5-heptenoic
cpd:C00639	acid;
cpd:C00639	9a,11a-PGF2;
cpd:C00639	Amoglandin;
cpd:C00639	Cyclosin;
cpd:C00639	Dinoprost;
cpd:C00639	Enzaprost;
cpd:C00639	Enzaprost F;
cpd:C00639	Panacelan;
cpd:C00639	PGF2a;
cpd:C00639	9,11,15-Trihydroxy-(5Z,9a,11a,13E,15S)-prosta-5,13-dien-1-oic acid;
cpd:C00639	Prostaglandin F2a;
cpd:C00639	Prostin F 2 alpha;
cpd:C00639	Protamodin;
cpd:C00639	U 14583
cpd:C00641	1,2-Diacyl-sn-glycerol;
cpd:C00641	1,2-Diacylglycerol;
cpd:C00641	L-1,2-Diacylglycerol
cpd:C00642	4-Hydroxyphenylacetate;
cpd:C00642	4-Hydroxyphenylacetic acid
cpd:C00643	5-Hydroxy-L-tryptophan
cpd:C00644	D-Mannitol 1-phosphate
cpd:C00645	N-Acetyl-D-mannosamine;
cpd:C00645	2-Acetamido-2-deoxy-D-mannose
cpd:C00647	Pyridoxamine phosphate;
cpd:C00647	Pyridoxamine 5-phosphate;
cpd:C00647	Pyridoxamine 5'-phosphate
cpd:C00650	4-Hydroxymandelonitrile
cpd:C00655	Xanthosine 5'-phosphate;
cpd:C00655	Xanthylic acid;
cpd:C00655	XMP;
cpd:C00655	(9-D-Ribosylxanthine)-5'-phosphate
cpd:C00663	beta-D-Glucose 1-phosphate
cpd:C00664	5-Formiminotetrahydrofolate;
cpd:C00664	5-Formimidoyltetrahydrofolate
cpd:C00665	beta-D-Fructose 2,6-bisphosphate;
cpd:C00665	D-Fructose 2,6-bisphosphate
cpd:C00666	LL-2,6-Diaminoheptanedioate;
cpd:C00666	LL-2,6-Diaminopimelate;
cpd:C00666	LL-2,6-Diaminopimelic acid
cpd:C00668	alpha-D-Glucose 6-phosphate
cpd:C00669	gamma-L-Glutamyl-L-cysteine;
cpd:C00669	L-gamma-Glutamylcysteine;
cpd:C00669	5-L-Glutamyl-L-cysteine;
cpd:C00669	gamma-Glutamylcysteine
cpd:C00670	sn-glycero-3-Phosphocholine;
cpd:C00670	Glycerophosphocholine
cpd:C00671	(S)-3-Methyl-2-oxopentanoic acid;
cpd:C00671	(S)-3-Methyl-2-oxopentanoate;
cpd:C00671	(3S)-3-Methyl-2-oxopentanoic acid;
cpd:C00671	(3S)-3-Methyl-2-oxopentanoate
cpd:C00672	2-Deoxy-D-ribose 1-phosphate;
cpd:C00672	2-Deoxy-alpha-D-ribose 1-phosphate
cpd:C00673	2-Deoxy-D-ribose 5-phosphate
cpd:C00674	5alpha-Androstane-3,17-dione;
cpd:C00674	Androstanedione
cpd:C00679	5-Dehydro-4-deoxy-D-glucarate
cpd:C00680	meso-2,6-Diaminoheptanedioate;
cpd:C00680	meso-2,6-Diaminopimelate;
cpd:C00680	meso-2,6-Diaminopimelic acid;
cpd:C00680	meso-Diaminoheptanedioate
cpd:C00681	1-Acyl-sn-glycerol 3-phosphate
cpd:C00682	2-Hydroxymuconate semialdehyde;
cpd:C00682	2-Hydroxymuconic semialdehyde
cpd:C00683	(S)-Methylmalonyl-CoA;
cpd:C00683	(S)-Methylmalonyl-coenzyme A;
cpd:C00683	(2S)-Methylmalonyl-CoA;
cpd:C00683	D-Methylmalonyl-CoA
cpd:C00684	2-Dehydro-3-deoxy-L-arabinonate;
cpd:C00684	2-Dehydro-3-deoxy-L-pentonate
cpd:C00688	dTDP-4-dehydro-6-deoxy-L-mannose;
cpd:C00688	dTDP-4-oxo-6-deoxy-L-mannose;
cpd:C00688	dTDP-4-oxo-L-rhamnose
cpd:C00689	alpha,alpha'-Trehalose 6-phosphate;
cpd:C00689	Trehalose 6-phosphate
cpd:C00691	2,4,6/3,5-Pentahydroxycyclohexanone;
cpd:C00691	scyllo-Inosose;
cpd:C00691	2-Inosose
cpd:C00692	UDP-N-acetylmuramoyl-L-alanyl-D-glutamate
cpd:C00695	3alpha,7alpha,12alpha-Trihydroxy-5beta-cholanate;
cpd:C00695	Cholate;
cpd:C00695	3alpha,7alpha,12alpha-Trihydroxy-5beta-cholanic acid;
cpd:C00695	Cholic acid
cpd:C00696	(5Z,13E)-(15S)-9alpha,15-Dihydroxy-11-oxoprosta-5,13-dienoate;
cpd:C00696	Prostaglandin D2;
cpd:C00696	(5Z,13E,15S)-9alpha,15-Dihydroxy-11-oxoprosta-5,13-dienoate
cpd:C00697	Nitrogen;
cpd:C00697	N2
cpd:C00698	Cl-
cpd:C00700	XTP
cpd:C00704	O2.-;
cpd:C00704	Superoxide anion;
cpd:C00704	O2-
cpd:C00705	dCDP;
cpd:C00705	2'-Deoxycytidine diphosphate;
cpd:C00705	2'-Deoxycytidine 5'-diphosphate
cpd:C00706	Amine
cpd:C00712	(9Z)-Octadecenoic acid;
cpd:C00712	(Z)-Octadec-9-enoic acid;
cpd:C00712	Oleate;
cpd:C00712	Oleic acid
cpd:C00714	Pectin;
cpd:C00714	Poly(1,4-alpha-D-galacturonide)
cpd:C00718	Amylose;
cpd:C00718	Amylose chain;
cpd:C00718	(1,4-alpha-D-Glucosyl)n;
cpd:C00718	(1,4-alpha-D-Glucosyl)n+1;
cpd:C00718	(1,4-alpha-D-Glucosyl)n-1;
cpd:C00718	4-{(1,4)-alpha-D-Glucosyl}(n-1)-D-glucose;
cpd:C00718	1,4-alpha-D-Glucan
cpd:C00719	Betaine;
cpd:C00719	Trimethylaminoacetate;
cpd:C00719	Glycine betaine;
cpd:C00719	N,N,N-Trimethylglycine;
cpd:C00719	Trimethylammonioacetate
cpd:C00721	Dextrin
cpd:C00725	Lipoate;
cpd:C00725	Lipoic acid;
cpd:C00725	alpha-Lipoic acid;
cpd:C00725	Thioctic acid
cpd:C00726	Nitrile;
cpd:C00726	R-CN
cpd:C00729	Tropine;
cpd:C00729	3alpha-Tropanol
cpd:C00734	Chitosan;
cpd:C00734	beta-1,4-Poly-D-glucosamine
cpd:C00735	Cortisol;
cpd:C00735	Hydrocortisone;
cpd:C00735	11beta,17alpha,21-Trihydroxy-4-pregnene-3,20-dione;
cpd:C00735	Kendall's compound F;
cpd:C00735	Reichstein's substance M
cpd:C00736	Cysteine;
cpd:C00736	2-Amino-3-mercaptopropionic acid
cpd:C00739	D-Lysine;
cpd:C00739	D-2,6-Diaminohexanoic acid
cpd:C00740	D-Serine
cpd:C00741	Diacetyl;
cpd:C00741	Biacetyl;
cpd:C00741	Dimethylglyoxal;
cpd:C00741	2,3-Butanedione
cpd:C00745	Nicotine;
cpd:C00745	(S)-3-(1-methylpyrrolidin-2-yl)pyridine;
cpd:C00745	(S)-Nicotine
cpd:C00746	Oxytocin;
cpd:C00746	Ocytocin;
cpd:C00746	OT;
cpd:C00746	OXT
cpd:C00748	Siroheme
cpd:C00750	Spermine;
cpd:C00750	N,N'-Bis(3-aminopropyl)-1,4-butanediamine
cpd:C00751	Squalene;
cpd:C00751	Spinacene;
cpd:C00751	Supraene
cpd:C00753	Tungsten
cpd:C00757	Berberine;
cpd:C00757	Umbellatine
cpd:C00760	Cellulose;
cpd:C00760	(1,4-beta-D-Glucosyl)n;
cpd:C00760	(1,4-beta-D-Glucosyl)n+1;
cpd:C00760	(1,4-beta-D-Glucosyl)n-1;
cpd:C00760	1,4-beta-D-Glucan;
cpd:C00760	Microcrystalline cellulose
cpd:C00762	Cortisone;
cpd:C00762	17alpha,21-Dihydroxy-4-pregnene-3,11,20-trione;
cpd:C00762	Kendall's compound E;
cpd:C00762	Reichstein's substance Fa
cpd:C00763	D-Proline
cpd:C00777	Retinoate;
cpd:C00777	Retinoic acid;
cpd:C00777	Vitamin A acid;
cpd:C00777	all-trans-Retinoate;
cpd:C00777	Acide retinoique (French) (DSL);
cpd:C00777	Tretinoine (French) (EINECS);
cpd:C00777	3,7-Dimethyl-9-(2,6,6-trimethyl-1-cyclohexene-1-yl)-2,4,6,8-
cpd:C00777	nonatetraenoic acid (ECL);
cpd:C00777	(all-E)-3,7-Dimethyl-9-(2,6,6-trimethyl-1-cyclohexen-1-yl)-2,4,6,8-
cpd:C00777	nonatetraenoic acid;
cpd:C00777	beta-Retinoic acid;
cpd:C00777	AGN 100335;
cpd:C00777	all-(E)-Retinoic acid;
cpd:C00777	all-trans-beta-Retinoic acid;
cpd:C00777	all-trans-Retinoic acid;
cpd:C00777	all-trans-Tretinoin;
cpd:C00777	all-trans-Vitamin A acid;
cpd:C00777	Ro 1-5488;
cpd:C00777	trans-Retinoic acid;
cpd:C00777	Tretin M;
cpd:C00777	all-trans-Vitamin A1 acid
cpd:C00778	Rhodopsin;
cpd:C00778	Visual purple
cpd:C00780	3-(2-Aminoethyl)-1H-indol-5-ol;
cpd:C00780	Serotonin;
cpd:C00780	5-Hydroxytryptamine;
cpd:C00780	Enteramine
cpd:C00783	Tropinone;
cpd:C00783	3-Tropanone
cpd:C00785	Urocanate;
cpd:C00785	Urocanic acid
cpd:C00787	tRNA(Tyr)
cpd:C00788	L-Adrenaline;
cpd:C00788	(R)-(-)-Adrenaline;
cpd:C00788	(R)-(-)-Epinephrine;
cpd:C00788	(R)-(-)-Epirenamine;
cpd:C00788	(R)-(-)-Adnephrine;
cpd:C00788	4-[(1R)-1-Hydroxy-2-(methylamino)ethyl]-1,2-benzenediol
cpd:C00789	CDP-ribitol;
cpd:C00789	CDP 5-ester with D-ribitol
cpd:C00791	Creatinine;
cpd:C00791	1-Methylglycocyamidine
cpd:C00792	D-Arginine;
cpd:C00792	D-2-Amino-5-guanidinovaleric acid
cpd:C00793	D-Cysteine;
cpd:C00793	D-Amino-3-mercaptopropionic acid
cpd:C00794	D-Sorbitol;
cpd:C00794	D-Glucitol;
cpd:C00794	L-Gulitol;
cpd:C00794	Sorbitol
cpd:C00795	D-Tagatose;
cpd:C00795	lyxo-Hexulose
cpd:C00798	Formyl-CoA
cpd:C00800	L-Gulonate;
cpd:C00800	L-Gulonic acid;
cpd:C00800	Gulonate;
cpd:C00800	Gulonic acid
cpd:C00802	Oxalureate;
cpd:C00802	Oxaluric acid;
cpd:C00802	Monooxalylurea;
cpd:C00802	Oxalurate
cpd:C00804	Propynoate;
cpd:C00804	Propiolic acid;
cpd:C00804	Acetylenecarboxylic acid;
cpd:C00804	Acetylenemonocarboxylate
cpd:C00805	Salicylate;
cpd:C00805	o-Hydroxybenzoic acid;
cpd:C00805	Salicylic acid
cpd:C00806	Tryptophan;
cpd:C00806	alpha-Amino-beta-(3-indolyl)-propionic acid
cpd:C00810	(R)-Acetoin;
cpd:C00810	(R)-2-Acetoin;
cpd:C00810	(R)-3-Hydroxy-2-butanone;
cpd:C00810	(R)-Dimethylketol;
cpd:C00810	(R)-3-Hydroxybutan-2-one
cpd:C00811	4-Coumarate;
cpd:C00811	p-Coumaric acid;
cpd:C00811	trans-4-Hydroxycinnamate;
cpd:C00811	trans-p-Hydroxycinnamate;
cpd:C00811	4-Hydroxycinnamic acid;
cpd:C00811	4-Hydroxycinnamate
cpd:C00813	Barbiturate;
cpd:C00813	Barbituric acid;
cpd:C00813	Malonylurea
cpd:C00817	D-Altronate
cpd:C00818	D-Glucarate;
cpd:C00818	D-Glucaric acid;
cpd:C00818	L-Gularic acid;
cpd:C00818	d-Saccharic acid;
cpd:C00818	D-Glucosaccharic acid
cpd:C00819	D-Glutamine;
cpd:C00819	D-2-Aminoglutaramic acid
cpd:C00822	Dopaquinone
cpd:C00823	1-Hexadecanol;
cpd:C00823	Hexadecanol;
cpd:C00823	Cetyl alcohol;
cpd:C00823	Palmityl alcohol;
cpd:C00823	16-Hexadecanol
cpd:C00826	L-Arogenate;
cpd:C00826	L-Arogenic acid;
cpd:C00826	Pretyrosine
cpd:C00827	Lactoyl-CoA
cpd:C00828	Menaquinone;
cpd:C00828	Menatetrenone
cpd:C00829	Naphthalene
cpd:C00831	Pantetheine;
cpd:C00831	(R)-Pantetheine
cpd:C00836	Sphinganine;
cpd:C00836	Dihydrosphingosine;
cpd:C00836	2-Amino-1,3-dihydroxyoctadecane
cpd:C00842	dTDP-glucose;
cpd:C00842	dTDP-D-glucose;
cpd:C00842	dTDP-alpha-D-glucose
cpd:C00843	(-)-Menthone;
cpd:C00843	l-Menthone;
cpd:C00843	p-Menthan-3-one
cpd:C00847	4-Pyridoxate;
cpd:C00847	4-Pyridoxic acid
cpd:C00848	6-Oxocineole;
cpd:C00848	(1R,4S)-1,3,3-Trimethyl-2-oxabicyclo[2.2.2]octan-6-one
cpd:C00853	Cob(I)alamin;
cpd:C00853	Cbl;
cpd:C00853	Vitamin B12s
cpd:C00854	Cyclohexanol;
cpd:C00854	Hexalin;
cpd:C00854	Hexahydrophenol;
cpd:C00854	Cyclohexan-1-ol
cpd:C00855	D-Methionine;
cpd:C00855	D-2-Amino-4-(methylthio)butyric acid
cpd:C00857	Deamino-NAD+;
cpd:C00857	Deamido-NAD+;
cpd:C00857	Deamido-NAD
cpd:C00860	L-Histidinol
cpd:C00861	L-Rhamnulose
cpd:C00862	Methanofuran
cpd:C00864	Pantothenate;
cpd:C00864	Pantothenic acid;
cpd:C00864	(R)-Pantothenate
cpd:C00870	4-Nitrophenol;
cpd:C00870	p-Nitrophenol;
cpd:C00870	PNP;
cpd:C00870	Niphen;
cpd:C00870	4-Hydroxynitrobenzene
cpd:C00873	Angiotensin I
cpd:C00876	Coenzyme F420
cpd:C00877	Crotonoyl-CoA;
cpd:C00877	Crotonyl-CoA;
cpd:C00877	2-Butenoyl-CoA;
cpd:C00877	trans-But-2-enoyl-CoA;
cpd:C00877	But-2-enoyl-CoA
cpd:C00879	D-Galactarate;
cpd:C00879	D-Mucic acid;
cpd:C00879	D-Galactaric acid
cpd:C00880	D-Galactonate;
cpd:C00880	D-Galactonic acid
cpd:C00881	Deoxycytidine;
cpd:C00881	2'-Deoxycytidine
cpd:C00882	Dephospho-CoA
cpd:C00884	Homocarnosine;
cpd:C00884	L-Homocarnosine;
cpd:C00884	gamma-Aminobutyryl histidine;
cpd:C00884	N-(4-Amino-1-oxobutyryl)histidine
cpd:C00885	Isochorismate;
cpd:C00885	Isochorismic acid
cpd:C00886	L-Alanyl-tRNA;
cpd:C00886	L-Alanyl-tRNA(Ala)
cpd:C00887	Nitrous oxide;
cpd:C00887	Dinitrogen monoxide;
cpd:C00887	Dinitrogen oxide
cpd:C00888	Pentanoyl-CoA
cpd:C00889	Peptidoglycan;
cpd:C00889	Peptideglycan;
cpd:C00889	Murein;
cpd:C00889	Mucopeptide
cpd:C00894	Propenoyl-CoA;
cpd:C00894	Acryloyl-CoA;
cpd:C00894	Acrylyl-CoA
cpd:C00898	(R,R)-Tartaric acid;
cpd:C00898	(R,R)-Tartrate;
cpd:C00898	L-Tartaric acid;
cpd:C00898	Tartaric acid;
cpd:C00898	Tartrate;
cpd:C00898	2,3-Dihydroxybutanedioic acid;
cpd:C00898	(2R,3R)-Tartaric acid;
cpd:C00898	(+)-Tartaric acid
cpd:C00899	11-cis-Retinol
cpd:C00900	2-Acetolactate
cpd:C00905	D-Fructuronate;
cpd:C00905	D-Fructuronic acid
cpd:C00906	5,6-Dihydrothymine;
cpd:C00906	Dihydrothymine;
cpd:C00906	5,6-Dihydro-5-methyluracil
cpd:C00909	Leukotriene A4;
cpd:C00909	LTA4;
cpd:C00909	(7E,9E,11Z,14Z)-(5S,6S)-5,6-Epoxyeicosa-7,9,11,14-tetraenoic acid;
cpd:C00909	(7E,9E,11Z,14Z)-(5S,6S)-5,6-Epoxyeicosa-7,9,11,14-tetraenoate;
cpd:C00909	(7E,9E,11Z,14Z)-(5S,6S)-5,6-Epoxyicosa-7,9,11,14-tetraenoate;
cpd:C00909	(5S,6S,7E,9E,11Z,14Z)-5,6-epoxyicosa-7,9,11,14-tetraenoate
cpd:C00913	3-Methyladenine
cpd:C00919	Choline sulfate
cpd:C00921	Dihydropteroate;
cpd:C00921	7,8-Dihydropteroate
cpd:C00922	2,3-Dimethylmaleate;
cpd:C00922	Dimethylmaleic acid
cpd:C00925	Heparan sulfate;
cpd:C00925	Heparitin sulfate;
cpd:C00925	Heparin sulfate;
cpd:C00925	Heparin monosulfate
cpd:C00931	Porphobilinogen
cpd:C00935	UDP-L-arabinose
cpd:C00937	(R)-Lactaldehyde;
cpd:C00937	D-Lactaldehyde;
cpd:C00937	D-2-Hydroxypropionaldehyde
cpd:C00940	2-Oxoglutaramate;
cpd:C00940	2-Oxoglutaramic acid
cpd:C00942	3',5'-Cyclic GMP;
cpd:C00942	Guanosine 3',5'-cyclic monophosphate;
cpd:C00942	Guanosine 3',5'-cyclic phosphate;
cpd:C00942	Cyclic GMP;
cpd:C00942	cGMP
cpd:C00944	3-Dehydroquinate;
cpd:C00944	3-Dehydroquinic acid;
cpd:C00944	5-Dehydroquinate;
cpd:C00944	5-Dehydroquinic acid
cpd:C00951	Estradiol-17beta;
cpd:C00951	beta-Estradiol;
cpd:C00951	Estradiol
cpd:C00954	Indole-3-acetate;
cpd:C00954	Indole-3-acetic acid;
cpd:C00954	(Indol-3-yl)acetate;
cpd:C00954	Indoleacetate;
cpd:C00954	Indoleacetic acid
cpd:C00955	Indole-3-ethanol;
cpd:C00955	Tryptophol
cpd:C00956	L-2-Aminoadipate;
cpd:C00956	L-alpha-Aminoadipate;
cpd:C00956	L-alpha-Aminoadipic acid;
cpd:C00956	L-2-Aminoadipic acid;
cpd:C00956	L-2-Aminohexanedioate
cpd:C00957	Mercaptopyruvate;
cpd:C00957	3-Mercaptopyruvate
cpd:C00958	Plasmenylcholine;
cpd:C00958	Choline plasmalogen;
cpd:C00958	1-Alkenyl-2-acylglycerophosphocholine;
cpd:C00958	2-Acyl-1-(1-alkenyl)-sn-glycero-3-phosphocholine
cpd:C00964	(-)-trans-Carveol
cpd:C00965	1,3-beta-D-Glucan;
cpd:C00965	1,3-beta-Glucan;
cpd:C00965	(1,3-beta-D-Glucosyl)n;
cpd:C00965	(1,3-beta-D-Glucosyl)n+1;
cpd:C00965	(1,3-beta-D-Glucosyl)n-1
cpd:C00966	2-Dehydropantoate
cpd:C00969	3-Hydroxypropanal
cpd:C00971	4-Pyridoxolactone
cpd:C00973	Cyclomaltodextrin
cpd:C00975	Dihydroxyfumarate;
cpd:C00975	Dihydroxyfumaric acid
cpd:C00976	GDP-D-mannuronate;
cpd:C00976	GDP-D-mannuronic acid
cpd:C00978	N-Acetylserotonin;
cpd:C00978	N-Acetyl-5-hydroxytryptamine
cpd:C00979	O-Acetyl-L-serine;
cpd:C00979	O3-Acetyl-L-serine
cpd:C00986	1,3-Diaminopropane;
cpd:C00986	Trimethylenediamine;
cpd:C00986	1,3-Propanediamine;
cpd:C00986	Propane-1,3-diamine
cpd:C00988	2-Phosphoglycolate;
cpd:C00988	Phosphoglycolic acid
cpd:C00989	4-Hydroxybutanoic acid;
cpd:C00989	4-Hydroxybutanoate;
cpd:C00989	4-Hydroxybutyric acid
cpd:C00990	5-Aminopentanamide
cpd:C00992	Aquacob(III)alamin;
cpd:C00992	Aquacobalamin
cpd:C00993	D-Alanyl-D-alanine;
cpd:C00993	D-Ala-D-Ala
cpd:C00996	Ferricytochrome b5
cpd:C00999	Ferrocytochrome b5
cpd:C01001	Formylmethanofuran
cpd:C01004	N-Methylnicotinate;
cpd:C01004	Trigonelline;
cpd:C01004	Trigenelline;
cpd:C01004	1-Methylpyridinio-3-carboxylate;
cpd:C01004	Betaine nicotinate;
cpd:C01004	Caffearin;
cpd:C01004	Gynesine
cpd:C01005	O-Phospho-L-serine;
cpd:C01005	L-O-Phosphoserine;
cpd:C01005	3-Phosphoserine;
cpd:C01005	Dexfosfoserine
cpd:C01010	Urea-1-carboxylate;
cpd:C01010	Allophanate;
cpd:C01010	Allophanic acid
cpd:C01011	(3S)-Citramalyl-CoA;
cpd:C01011	L-Citramalyl-CoA
cpd:C01013	3-Hydroxypropanoate;
cpd:C01013	3-Hydroxypropanoic acid;
cpd:C01013	3-Hydroxypropionate;
cpd:C01013	3-Hydroxypropionic acid;
cpd:C01013	Hydracrylic acid
cpd:C01019	6-Deoxy-L-galactose;
cpd:C01019	L-Fucose
cpd:C01020	6-Hydroxynicotinate;
cpd:C01020	6-Hydroxynicotinic acid
cpd:C01024	Hydroxymethylbilane
cpd:C01026	N,N-Dimethylglycine;
cpd:C01026	Dimethylglycine
cpd:C01028	N6-Hydroxy-L-lysine
cpd:C01031	S-Formylglutathione
cpd:C01035	4-Guanidinobutanoate;
cpd:C01035	4-Guanidinobutyric acid
cpd:C01036	4-Maleylacetoacetate;
cpd:C01036	4-Maleylacetoacetic acid
cpd:C01037	7,8-Diaminononanoate
cpd:C01040	L-Gulono-1,4-lactone;
cpd:C01040	L-Gulono-gamma-lactone;
cpd:C01040	gamma-Gulonolactone;
cpd:C01040	L-Gulonic acid gamma-lactone;
cpd:C01040	L-Gulonolactone
cpd:C01041	Monodehydroascorbate;
cpd:C01041	Monodehydroascorbate radical;
cpd:C01041	Ascorbate radical
cpd:C01042	N-Acetyl-L-aspartate
cpd:C01043	N-Carbamoylsarcosine
cpd:C01044	N-Formyl-L-aspartate
cpd:C01045	N-Formyl-L-glutamate
cpd:C01046	N-Methyl-L-glutamate;
cpd:C01046	N-Methyl-L-glutamic acid
cpd:C01050	UDP-N-acetylmuramate;
cpd:C01050	UDP-N-acetylmuramic acid;
cpd:C01050	UDP-MurNAc
cpd:C01051	Uroporphyrinogen III
cpd:C01053	(R)-4-Dehydropantoate
cpd:C01054	(S)-2,3-Epoxysqualene;
cpd:C01054	Squalene 2,3-epoxide;
cpd:C01054	Squalene 2,3-oxide;
cpd:C01054	(S)-Squalene-2,3-epoxide
cpd:C01056	(S)-6-Hydroxynicotine
cpd:C01059	2,5-Dihydroxypyridine
cpd:C01060	3,5-Diiodo-L-tyrosine;
cpd:C01060	3,5-Diiodotyrosine;
cpd:C01060	L-Diiodotyrosine
cpd:C01061	4-Fumarylacetoacetate;
cpd:C01061	4-Fumarylacetoacetic acid;
cpd:C01061	Fumarylacetoacetate
cpd:C01063	6-Carboxyhexanoyl-CoA;
cpd:C01063	Pimeloyl-CoA
cpd:C01068	D-Ribitol 5-phosphate;
cpd:C01068	Ribitol 5-phosphate;
cpd:C01068	L-Ribitol 1-phosphate
cpd:C01073	N-Acetyl-beta-alanine
cpd:C01077	O-Acetyl-L-homoserine
cpd:C01079	Protoporphyrinogen IX
cpd:C01080	Reduced coenzyme F420
cpd:C01081	Thiamin monophosphate;
cpd:C01081	Thiamine monophosphate;
cpd:C01081	Thiamin phosphate;
cpd:C01081	Thiamine phosphate;
cpd:C01081	TMP
cpd:C01083	alpha,alpha-Trehalose;
cpd:C01083	alpha,alpha'-Trehalose;
cpd:C01083	Trehalose
cpd:C01088	(R)-3,3-Dimethylmalate
cpd:C01089	(R)-3-Hydroxybutanoate;
cpd:C01089	(R)-3-Hydroxybutanoic acid;
cpd:C01089	(R)-3-Hydroxybutyric acid
cpd:C01092	8-Amino-7-oxononanoate;
cpd:C01092	8-Amino-7-oxononanoic acid
cpd:C01094	D-Fructose 1-phosphate
cpd:C01096	Sorbitol 6-phosphate;
cpd:C01096	D-Sorbitol 6-phosphate;
cpd:C01096	D-Glucitol 6-phosphate
cpd:C01097	D-Tagatose 6-phosphate
cpd:C01099	L-Fuculose 1-phosphate
cpd:C01100	L-Histidinol phosphate
cpd:C01101	L-Ribulose 5-phosphate
cpd:C01102	O-Phospho-L-homoserine
cpd:C01103	Orotidine 5'-phosphate;
cpd:C01103	Orotidylic acid
cpd:C01104	Trimethylamine N-oxide;
cpd:C01104	(CH3)3NO
cpd:C01107	(R)-5-Phosphomevalonate;
cpd:C01107	(R)-5-Phosphomevaloonic acid;
cpd:C01107	(R)-Mevalonic acid 5-phosphate
cpd:C01108	1,2,3-Trihydroxybenzene;
cpd:C01108	Pyrogallol;
cpd:C01108	Pyrogallic acid;
cpd:C01108	1,2,3-Benzenetriol
cpd:C01110	5-Amino-2-oxopentanoic acid;
cpd:C01110	5-Amino-2-oxopentanoate;
cpd:C01110	2-Oxo-5-amino-pentanoate;
cpd:C01110	2-Oxo-5-aminopentanoate;
cpd:C01110	alpha-Keto-delta-aminopentanoate;
cpd:C01110	2-Oxo-5-aminovalerate
cpd:C01111	7,8-Dihydroxykynurenate
cpd:C01113	D-Galactose 6-phosphate;
cpd:C01113	6-Phospho-D-galactose
cpd:C01114	L-Arabinono-1,4-lactone
cpd:C01115	L-Galactono-1,4-lactone
cpd:C01118	O-Succinyl-L-homoserine
cpd:C01120	Sphinganine 1-phosphate;
cpd:C01120	Dihydrosphingosine 1-phosphate
cpd:C01123	(-)-trans-Isopiperitenol
cpd:C01124	18-Hydroxycorticosterone
cpd:C01127	4-Hydroxy-2-oxoglutarate;
cpd:C01127	4-Hydroxy-2-oxoglutaric acid
cpd:C01131	L-Rhamnulose 1-phosphate
cpd:C01132	N-Acetyl-D-galactosamine;
cpd:C01132	N-Acetyl-D-chondrosamine;
cpd:C01132	2-Acetamido-2-deoxy-D-galactose
cpd:C01134	Pantetheine 4'-phosphate;
cpd:C01134	4'-Phosphopantetheine;
cpd:C01134	Phosphopantetheine;
cpd:C01134	D-Pantetheine 4'-phosphate
cpd:C01137	S-Adenosylmethioninamine;
cpd:C01137	(5-Deoxy-5-adenosyl)(3-aminopropyl)methylsulfonium salt;
cpd:C01137	S-Adenosyl-(5')-3-methylthiopropylamine
cpd:C01142	(3S)-3,6-Diaminohexanoate;
cpd:C01142	L-beta-Lysine
cpd:C01143	(R)-5-Diphosphomevalonate
cpd:C01144	(S)-3-Hydroxybutanoyl-CoA;
cpd:C01144	(S)-3-Hydroxybutyryl-CoA
cpd:C01146	2-Hydroxy-3-oxopropanoate;
cpd:C01146	Tartronate semialdehyde
cpd:C01147	2-Hydroxycyclohexan-1-one
cpd:C01149	4-Trimethylammoniobutanal
cpd:C01151	D-Ribose 1,5-bisphosphate;
cpd:C01151	Ribose 1,5-bisphosphate
cpd:C01152	N(pi)-Methyl-L-histidine;
cpd:C01152	1-Methylhistidine;
cpd:C01152	N-pros-Methyl-L-histidine
cpd:C01157	trans-4-Hydroxy-L-proline
cpd:C01159	2,3-Bisphospho-D-glycerate;
cpd:C01159	2,3-Disphospho-D-glycerate;
cpd:C01159	D-Greenwald ester;
cpd:C01159	DPG
cpd:C01161	3,4-Dihydroxyphenylacetate;
cpd:C01161	3,4-Dihydroxyphenylacetic acid;
cpd:C01161	3,4-Dihydroxyphenyl acetate;
cpd:C01161	3,4-Dihydroxyphenyl acetic acid;
cpd:C01161	Homoprotocatechuate
cpd:C01164	Cholesta-5,7-dien-3beta-ol;
cpd:C01164	7-Dehydrocholesterol;
cpd:C01164	Provitamin D3
cpd:C01165	L-Glutamate 5-semialdehyde;
cpd:C01165	L-Glutamate gamma-semialdehyde
cpd:C01168	Pseudouridine 5'-phosphate
cpd:C01170	UDP-N-acetyl-D-mannosamine
cpd:C01172	beta-D-Glucose 6-phosphate
cpd:C01176	17alpha-Hydroxyprogesterone;
cpd:C01176	17alpha-Hydroxy-4-pregnene-3,20-dione;
cpd:C01176	Pregn-4-ene-3,20-dione-17-ol;
cpd:C01176	17alpha-Hydroxy-progesterone
cpd:C01177	Inositol 1-phosphate;
cpd:C01177	myo-Inositol 1-phosphate;
cpd:C01177	1D-myo-Inositol 1-phosphate;
cpd:C01177	D-myo-Inositol 1-phosphate;
cpd:C01177	1D-myo-Inositol 1-monophosphate
cpd:C01179	3-(4-Hydroxyphenyl)pyruvate;
cpd:C01179	4-Hydroxyphenylpyruvate;
cpd:C01179	p-Hydroxyphenylpyruvic acid
cpd:C01180	4-Methylthio-2-oxobutanoic acid;
cpd:C01180	4-Methylthio-2-oxobutanoate;
cpd:C01180	2-Keto-4-methylthiobutyric acid;
cpd:C01180	2-Oxo-4-methylthiobutanoate
cpd:C01181	4-Trimethylammoniobutanoate
cpd:C01182	D-Ribulose 1,5-bisphosphate
cpd:C01185	Nicotinate D-ribonucleotide;
cpd:C01185	beta-Nicotinate D-ribonucleotide;
cpd:C01185	Nicotinate ribonucleotide;
cpd:C01185	Nicotinic acid ribonucleotide
cpd:C01186	(3S,5S)-3,5-Diaminohexanoate;
cpd:C01186	L-erythro-3,5-Diaminohexanoate;
cpd:C01186	(3S,5S)-3,5-Diaminocaproate;
cpd:C01186	L-erythro-3,5-Diaminocaproate
cpd:C01189	5alpha-Cholest-7-en-3beta-ol;
cpd:C01189	Lathosterol
cpd:C01190	Glucosylceramide;
cpd:C01190	Glucocerebroside;
cpd:C01190	D-Glucosyl-N-acylsphingosine
cpd:C01194	1-Phosphatidyl-D-myo-inositol;
cpd:C01194	1-Phosphatidyl-1D-myo-inositol;
cpd:C01194	1-Phosphatidyl-myo-inositol;
cpd:C01194	Phosphatidyl-1D-myo-inositol;
cpd:C01194	(3-Phosphatidyl)-1-D-inositol;
cpd:C01194	1,2-Diacyl-sn-glycero-3-phosphoinositol
cpd:C01198	3-(2-Hydroxyphenyl)propanoate;
cpd:C01198	2-Hydroxyphenylpropanoate;
cpd:C01198	3-(2-Hydroxyphenyl)propionic acid;
cpd:C01198	Melilotate;
cpd:C01198	3-(2-Hydroxyphenyl)propionate
cpd:C01203	Oleoyl-[acyl-carrier protein];
cpd:C01203	Octadecenoyl-[acyl-carrier protein];
cpd:C01203	Octadecenoyl-[acp]
cpd:C01204	myo-Inositol hexakisphosphate;
cpd:C01204	Phytic acid;
[truncated: 4,786 more rows]
