# Supplementary material for: Inhibition of the hexosamine biosynthetic pathway promotes castration-resistant prostate cancer
Source: Nat Commun. 2016 May 19;7:11612. doi: 10.1038/ncomms11612 (PMC4874037; doi:10.1038/ncomms11612)
Supplement: Supplementary Software — R software code used for integrative analysis [file ncomms11612-s3.zip › integHBP/KEGGdata_v50/HSApath_geneName_long.csv]

geneID	geneName
hsa:10	NAT2
hsa:100	ADA
hsa:1000	CDH2
hsa:10000	AKT3
hsa:10007	GNPDA1
hsa:1001	CDH3
hsa:1002	CDH4
hsa:10020	GNE
hsa:10023	FRAT1
hsa:10026	PIGK
hsa:1003	CDH5
hsa:10038	PARP2
hsa:10039	PARP3
hsa:10054	UBA2
hsa:10055	SAE1
hsa:10056	FARSB
hsa:10057	ABCC5
hsa:10058	ABCB6
hsa:10060	ABCC9
hsa:10062	NR1H3
hsa:10063	COX17
hsa:10075	HUWE1
hsa:10090	UST
hsa:10092	ARPC5
hsa:10093	ARPC4
hsa:10094	ARPC3
hsa:10095	ARPC1B
hsa:10109	ARPC2
hsa:10111	RAD50
hsa:10125	RASGRP1
hsa:10126	DNAL4
hsa:1013	CDH15
hsa:10135	NAMPT
hsa:10152	ABI2
hsa:10154	PLXNC1
hsa:10157	AASS
hsa:10161	P2RY5
hsa:10163	WASF2
hsa:10164	CHST4
hsa:1017	CDK2
hsa:10170	DHRS9
hsa:1019	CDK4
hsa:10195	ALG3
hsa:10197	PSME3
hsa:102	ADAM10
hsa:1020	CDK5
hsa:10201	NME6
hsa:10203	CALCRL
hsa:10207	INADL
hsa:1021	CDK6
hsa:10211	FLOT1
hsa:10213	PSMD14
hsa:1022	CDK7
hsa:10228	STX6
hsa:10229	COQ7
hsa:10235	RASGRP2
hsa:10251	SPRY3
hsa:10252	SPRY1
hsa:10253	SPRY2
hsa:10254	STAM2
hsa:10257	ABCC4
hsa:1026	CDKN1A
hsa:1027	CDKN1B
hsa:10273	STUB1
hsa:10277	UBE4B
hsa:1028	CDKN1C
hsa:10282	BET1
hsa:1029	CDKN2A
hsa:10297	APC2
hsa:10298	PAK4
hsa:103	ADAR
hsa:1030	CDKN2B
hsa:1031	CDKN2C
hsa:10312	TCIRG1
hsa:10316	NMUR1
hsa:10317	B3GALT5
hsa:10319	LAMC3
hsa:1032	CDKN2D
hsa:10327	AKR1A1
hsa:10331	B3GNT3
hsa:10333	TLR6
hsa:10342	TFG
hsa:10344	CCL26
hsa:10347	ABCA7
hsa:10349	ABCA10
hsa:10350	ABCA9
hsa:10351	ABCA8
hsa:10352	WARS2
hsa:10357	HMGB1L1
hsa:1036	CDO1
hsa:10368	CACNG3
hsa:10369	CACNG2
hsa:10371	SEMA3A
hsa:10376	TUBA1B
hsa:10379	IRF9
hsa:10380	BPNT1
hsa:10381	TUBB3
hsa:10382	TUBB4
hsa:10383	TUBB2C
hsa:103910	MYL12B, MRLC2
hsa:10392	NOD1
hsa:10393	ANAPC10
hsa:10398	MYL9
hsa:1040	CDS1
hsa:10400	PEMT
hsa:10401	PIAS3
hsa:10402	ST3GAL6
hsa:10411	RAPGEF3
hsa:10423	CDIPT
hsa:10434	LYPLA1
hsa:10437	IFI30
hsa:10449	ACAA2
hsa:10451	VAV3
hsa:10452	TOMM40
hsa:10454	MAP3K7IP1
hsa:10455	PECI
hsa:10458	BAIAP2
hsa:10459	MAD2L2
hsa:10468	FST
hsa:10476	ATP5H
hsa:10477	UBE2E3
hsa:10488	CREB3
hsa:10490	VTI1B
hsa:1050	CEBPA
hsa:10500	SEMA6C
hsa:10501	SEMA6B
hsa:10505	SEMA4F
hsa:10507	SEMA4D
hsa:10509	SEMA4B
hsa:10512	SEMA3C
hsa:10533	ATG7
hsa:10535	RNASEH2A
hsa:10540	DCTN2
hsa:10552	ARPC1A
hsa:10554	AGPAT1
hsa:10555	AGPAT2
hsa:10558	SPTLC1
hsa:1056	CEL
hsa:10563	CXCL13
hsa:10580	SORBS1
hsa:10585	POMT1
hsa:10587	TXNRD2
hsa:10588	MTHFS
hsa:10603	SH2B2
hsa:10606	PAICS
hsa:10622	POLR3G
hsa:10627	MYL12A, MRLC3
hsa:10629	TAF6L
hsa:10632	ATP5L
hsa:10637	LEFTY1
hsa:10645	CAMKK2
hsa:10652	YKT6
hsa:10654	PMVK
hsa:1066	CES1
hsa:10663	CXCR6
hsa:10666	CD226
hsa:10667	FARS2
hsa:10672	GNA13
hsa:10673	TNFSF13B
hsa:10678	B3GNT2
hsa:10682	EBP
hsa:10683	DLL3
hsa:10686	CLDN16
hsa:1069	CETN2
hsa:10690	FUT9
hsa:107	ADCY1
hsa:10714	POLD3
hsa:10718	NRG3
hsa:1072	CFL1
hsa:10720	UGT2B11
hsa:10725	NFAT5
hsa:1073	CFL2
hsa:10744	PTTG2
hsa:10746	MAP3K2
hsa:10747	MASP2
hsa:10768	AHCYL1
hsa:10787	NCKAP1
hsa:10788	IQGAP2
hsa:10791	VAMP5
hsa:10797	MTHFD2
hsa:10798	OR5I1
hsa:108	ADCY2
hsa:1080	CFTR
hsa:10800	CYSLTR1
hsa:10803	CCR9
hsa:1081	CGA
hsa:10810	WASF3
hsa:10825	NEU3
hsa:10840	ALDH1L1
hsa:10841	FTCD
hsa:10842	C7orf16
hsa:10846	PDE10A
hsa:10850	CCL27
hsa:10855	HPSE
hsa:10870	HCST
hsa:10873	ME3
hsa:10886	NPFFR2
hsa:10888	GPR83
hsa:10891	PPARGC1A
hsa:10892	MALT1
hsa:109	ADCY3
hsa:10901	DHRS4
hsa:10905	MAN1A2
hsa:10912	GADD45G
hsa:10913	EDAR
hsa:10919	EHMT2
hsa:10926	DBF4
hsa:10928	RALBP1
hsa:10930	APOBEC2
hsa:10941	UGT2A1
hsa:10945	KDELR1
hsa:10952	SEC61B
hsa:10965	ACOT2
hsa:10971	YWHAQ
hsa:10973	ASCC3
hsa:10975	UQCR
hsa:10993	SDS
hsa:10998	SLC27A5
hsa:10999	SLC27A4
hsa:11001	SLC27A2
hsa:11009	IL24
hsa:1101	CHAD
hsa:11014	KDELR2
hsa:11015	KDELR3
hsa:11019	LIAS
hsa:11025	LILRB3
hsa:1103	CHAT
hsa:11036	GTF2A1L
hsa:11037	STON1
hsa:11040	PIM2
hsa:11041	B3GNT1
hsa:11056	DDX52
hsa:11059	WWP1
hsa:11060	WWP2
hsa:11065	UBE2C
hsa:11069	RAPGEF4
hsa:11072	DUSP14
hsa:1109	AKR1C4
hsa:111	ADCY5
hsa:1111	CHEK1
hsa:11112	HIBADH
hsa:11128	POLR3A
hsa:11164	NUDT5
hsa:1118	CHIT1
hsa:11181	TREH
hsa:11184	MAP4K1
hsa:11185	INMT
hsa:11186	RASSF1
hsa:1119	CHKA
hsa:11194	ABCB8
hsa:11197	WIF1
hsa:112	ADCY6
hsa:1120	CHKB
hsa:11200	CHEK2
hsa:11211	FZD10
hsa:11213	IRAK3
hsa:11221	DUSP10
hsa:11224	RPL35
hsa:11226	GALNT6
hsa:11227	GALNT5
hsa:11238	CA5B
hsa:112399	EGLN3
hsa:112483	SAT2
hsa:11253	MAN1B1
hsa:11255	HRH3
hsa:11261	CHP
hsa:112714	TUBA3E
hsa:112755	STX1B
hsa:1128	CHRM1
hsa:11282	MGAT4B
hsa:11285	B4GALT7
hsa:1129	CHRM2
hsa:113	ADCY7
hsa:113026	PLCD3
hsa:1131	CHRM3
hsa:11313	LYPLA2
hsa:11315	PARK7
hsa:11317	RBPJL
hsa:113189	CHST14
hsa:1132	CHRM4
hsa:11320	MGAT4A
hsa:1133	CHRM5
hsa:11332	ACOT7
hsa:11336	EXOC3
hsa:11337	GABARAP
hsa:11343	MGLL
hsa:11345	GABARAPL2
hsa:113451	ADC
hsa:113457	TUBA3D
hsa:113612	CYP2U1
hsa:113878	DTX2
hsa:1139	CHRNA7
hsa:114	ADCY8
hsa:114049	WBSCR22
hsa:114609	TIRAP
hsa:1147	CHUK
hsa:114770	PGLYRP2
hsa:114771	PGLYRP3
hsa:114805	GALNT13
hsa:115	ADCY9
hsa:1152	CKB
hsa:115201	ATG4A
hsa:1154	CISH
hsa:115650	TNFRSF13C
hsa:115653	KIR3DL3
hsa:115727	RASGRP4
hsa:1158	CKM
hsa:1159	CKMT1B
hsa:1160	CKMT2
hsa:1161	ERCC8
hsa:116285	ACSM1
hsa:1163	CKS1B
hsa:116379	IL22RA2
hsa:116443	GRIN3A
hsa:116444	GRIN3B
hsa:116519	APOA5
hsa:116841	SNAP47
hsa:117	ADCYAP1R1
hsa:117157	SH2D1B
hsa:117178	SSX2IP
hsa:117248	GALNTL2
hsa:1173	AP2M1
hsa:1175	AP2S1
hsa:1179	CLCA1
hsa:118424	UBE2J2
hsa:118672	PSTK
hsa:119391	GSTO2
hsa:119678	OR52E2
hsa:119679	OR52J3
hsa:119682	OR51L1
hsa:119687	OR51A7
hsa:119692	OR51S1
hsa:119694	OR51F2
hsa:119695	OR52R1
hsa:119749	OR4C46
hsa:119764	OR4X2
hsa:119765	OR4B1
hsa:119772	OR52M1
hsa:119774	OR52K2
hsa:120065	OR5P2
hsa:120066	OR5P3
hsa:120586	OR8I2
hsa:120775	OR2D3
hsa:120776	OR2D2
hsa:120787	OR52W1
hsa:120793	OR56A4
hsa:120796	OR56A1
hsa:120892	LRRK2
hsa:1211	CLTA
hsa:121130	OR10P1
hsa:1212	CLTB
hsa:121275	OR10AD1
hsa:121278	TPH2
hsa:1213	CLTC
hsa:121364	OR10A7
hsa:1215	CMA1
hsa:121504	HIST4H4
hsa:122011	CSNK1A1L
hsa:122042	RXFP2
hsa:122481	AK7
hsa:122622	ADSSL1
hsa:122706	PSMB11
hsa:122740	OR4K14
hsa:122742	OR4L1
hsa:122748	OR11H6
hsa:122809	SOCS4
hsa:122970	ACOT4
hsa:1230	CCR1
hsa:123099	DEGS2
hsa:1231	CCR2
hsa:1232	CCR3
hsa:123263	MTFMT
hsa:123283	TARSL2
hsa:1233	CCR4
hsa:1234	CCR5
hsa:1235	CCR6
hsa:1236	CCR7
hsa:1237	CCR8
hsa:123876	ACSM2A
hsa:124	ADH1A
hsa:1241	LTB4R
hsa:1244	ABCC2
hsa:124454	EARS2
hsa:124538	OR4D2
hsa:124583	CANT1
hsa:124975	GGT6
hsa:125	ADH1B
hsa:125061	AFMID
hsa:1258	CNGB1
hsa:125958	OR7D4
hsa:125962	OR7G1
hsa:125963	OR1M1
hsa:125965	COX6B2
hsa:126	ADH1C
hsa:1261	CNGA3
hsa:126129	CPT1C
hsa:1262	CNGA4
hsa:126328	NDUFA11
hsa:126370	OR1I1
hsa:126541	OR10H4
hsa:126792	B3GALT6
hsa:1268	CNR1
hsa:1269	CNR2
hsa:126961	HIST2H3C
hsa:127	ADH4
hsa:1270	CNTF
hsa:127059	OR2M5
hsa:127062	OR2M3
hsa:127064	OR2T12
hsa:127066	OR14C36
hsa:127068	OR2T34
hsa:127069	OR2T10
hsa:127074	OR2T4
hsa:127077	OR2T11
hsa:1271	CNTFR
hsa:127124	ATP6V1G3
hsa:1272	CNTN1
hsa:127385	OR10J5
hsa:127623	OR2B11
hsa:1277	COL1A1
hsa:1278	COL1A2
hsa:128	ADH5
hsa:1280	COL2A1
hsa:1281	COL3A1
hsa:1282	COL4A1
hsa:128239	IQGAP3
hsa:128312	HIST3H2BB
hsa:128360	OR10T2
hsa:128367	OR10X1
hsa:128368	OR10Z1
hsa:128371	OR6K6
hsa:128372	OR6N1
hsa:1284	COL4A2
hsa:1286	COL4A4
hsa:1288	COL4A6
hsa:128869	PIGU
hsa:1289	COL5A1
hsa:1290	COL5A2
hsa:1291	COL6A1
hsa:1292	COL6A2
hsa:1293	COL6A3
hsa:129607	CMPK2
hsa:129807	NEU4
hsa:13	AADAC
hsa:130	ADH6
hsa:130013	ACMSD
hsa:130075	OR9A4
hsa:1301	COL11A1
hsa:1302	COL11A2
hsa:130367	SGPP2
hsa:130399	ACVR1C
hsa:130589	GALM
hsa:131	ADH7
hsa:1311	COMP
hsa:1312	COMT
hsa:131669	UROC1
hsa:131873	COL6A6
hsa:131965	METTL6
hsa:132	ADK
hsa:132158	GLYCTK
hsa:1326	MAP3K8
hsa:1327	COX4I1
hsa:132789	GNPDA2
hsa:1329	COX5B
hsa:132949	AASDH
hsa:133121	ENPP6
hsa:1337	COX6A1
hsa:1339	COX6A2
hsa:134	ADORA1
hsa:1340	COX6B1
hsa:134083	OR2Y1
hsa:134147	CMBL
hsa:1345	COX6C
hsa:134526	ACOT12
hsa:1346	COX7A1
hsa:1347	COX7A2
hsa:134860	TAAR9
hsa:134864	TAAR1
hsa:1349	COX7B
hsa:135	ADORA2A
hsa:1350	COX7C
hsa:1351	COX8A
hsa:135152	B3GAT2
hsa:1352	COX10
hsa:1353	COX11
hsa:1355	COX15
hsa:1356	CP
hsa:1359	CPA3
hsa:135924	OR9A2
hsa:135941	OR2A14
hsa:135946	OR6B1
hsa:135948	OR2F2
hsa:136	ADORA2B
hsa:1361	CPB2
hsa:1363	CPE
hsa:1364	CLDN4
hsa:1365	CLDN3
hsa:1366	CLDN7
hsa:137075	CLDN23
hsa:1371	CPOX
hsa:1373	CPS1
hsa:1374	CPT1A
hsa:1375	CPT1B
hsa:1376	CPT2
hsa:1378	CR1
hsa:137964	AGPAT6
hsa:137970	UNC5D
hsa:1380	CR2
hsa:138050	HGSNAT
hsa:1384	CRAT
hsa:138474	TAF1L
hsa:1385	CREB1
hsa:1386	ATF2
hsa:1387	CREBBP
hsa:138799	OR13C5
hsa:138802	OR13C8
hsa:138803	OR13C3
hsa:138804	OR13C4
hsa:138805	OR13F1
hsa:138881	OR1L8
hsa:138882	OR1N2
hsa:138883	OR1N1
hsa:1392	CRH
hsa:1394	CRHR1
hsa:1395	CRHR2
hsa:139596	UPRT
hsa:1398	CRK
hsa:1399	CRKL
hsa:140	ADORA3
hsa:1407	CRY1
hsa:140739	UBE2F
hsa:1408	CRY2
hsa:140801	RPL10L
hsa:140838	NANP
hsa:142	PARP1
hsa:143	PARP4
hsa:1431	CS
hsa:143187	VTI1A
hsa:1432	MAPK14
hsa:143471	PSMA8
hsa:143496	OR52B4
hsa:1435	CSF1
hsa:143502	OR52I2
hsa:143503	OR51E1
hsa:1436	CSF1R
hsa:143686	SESN3
hsa:1437	CSF2
hsa:1438	CSF2RA
hsa:1439	CSF2RB
hsa:1440	CSF3
hsa:1441	CSF3R
hsa:144124	OR10A5
hsa:144125	OR2AG1
hsa:144165	PRICKLE1
hsa:144193	AMDHD1
hsa:1442	CSH1
hsa:144245	ALG10B
hsa:1445	CSK
hsa:1452	CSNK1A1
hsa:145226	RDH12
hsa:1453	CSNK1D
hsa:1454	CSNK1E
hsa:1455	CSNK1G2
hsa:1456	CSNK1G3
hsa:1457	CSNK2A1
hsa:1459	CSNK2A2
hsa:145957	NRG4
hsa:146	ADRA1D
hsa:1460	CSNK2B
hsa:1462	VCAN
hsa:146664	MGAT5B
hsa:146754	DNAH2
hsa:146956	EME1
hsa:147	ADRA1B
hsa:148	ADRA1A
hsa:148022	TICAM1
hsa:148327	CREB3L4
hsa:148581	UBE2U
hsa:1486	CTBS
hsa:1487	CTBP1
hsa:1488	CTBP2
hsa:1489	CTF1
hsa:1491	CTH
hsa:149233	IL23R
hsa:1493	CTLA4
hsa:149461	CLDN19
hsa:1495	CTNNA1
hsa:1496	CTNNA2
hsa:1499	CTNNB1
hsa:15	AANAT
hsa:150	ADRA2A
hsa:1500	CTNND1
hsa:150084	IGSF5
hsa:1503	CTPS
hsa:150681	OR6B3
hsa:1508	CTSB
hsa:151	ADRA2B
hsa:1511	CTSG
hsa:1514	CTSL1
hsa:151449	GDF7
hsa:151531	UPP2
hsa:151636	DTX3L
hsa:152	ADRA2C
hsa:1520	CTSS
hsa:1524	CX3CR1
hsa:153	ADRB1
hsa:1535	CYBA
hsa:1536	CYBB
hsa:1537	CYC1
hsa:154	ADRB2
hsa:1543	CYP1A1
hsa:1544	CYP1A2
hsa:1545	CYP1B1
hsa:154664	ABCA13
hsa:1548	CYP2A6
hsa:154810	AMOTL1
hsa:1549	CYP2A7
hsa:155	ADRB3
hsa:155066	ATP6V0E2
hsa:1551	CYP3A7
hsa:1553	CYP2A13
hsa:1555	CYP2B6
hsa:1557	CYP2C19
hsa:1558	CYP2C8
hsa:1559	CYP2C9
hsa:1562	CYP2C18
hsa:1565	CYP2D6
hsa:157	ADRBK2
hsa:1571	CYP2E1
hsa:1572	CYP2F1
hsa:1573	CYP2J2
hsa:157506	RDH10
hsa:1576	CYP3A4
hsa:1577	CYP3A5
hsa:157708	SEC11B
hsa:1579	CYP4A11
hsa:158	ADSL
hsa:1581	CYP7A1
hsa:158131	OR1Q1
hsa:1582	CYP8B1
hsa:1583	CYP11A1
hsa:1584	CYP11B1
hsa:1585	CYP11B2
hsa:1586	CYP17A1
hsa:1588	CYP19A1
hsa:158835	AWAT2
hsa:1589	CYP21A2
hsa:158983	H2BFWT
hsa:159	ADSS
hsa:1592	CYP26A1
hsa:1593	CYP27A1
hsa:1594	CYP27B1
hsa:1595	CYP51A1
hsa:16	AARS
hsa:160	AP2A1
hsa:160287	LDHAL6A
hsa:1603	DAD1
hsa:1604	CD55
hsa:1605	DAG1
hsa:1606	DGKA
hsa:1607	DGKB
hsa:1608	DGKG
hsa:160851	DGKH
hsa:1609	DGKQ
hsa:161	AP2A2
hsa:1610	DAO
hsa:1612	DAPK1
hsa:1613	DAPK3
hsa:1615	DARS
hsa:1616	DAXX
hsa:161742	SPRED1
hsa:1621	DBH
hsa:1622	DBI
hsa:162417	NAGS
hsa:162466	PHOSPHO1
hsa:1629	DBT
hsa:162998	OR7D2
hsa:163	AP2B1
hsa:1630	DCC
hsa:1632	DCI
hsa:1633	DCK
hsa:1634	DCN
hsa:1635	DCTD
hsa:1636	ACE
hsa:163688	CALML6
hsa:163702	IL28RA
hsa:1638	DCT
hsa:1639	DCTN1
hsa:1642	DDB1
hsa:1643	DDB2
hsa:1644	DDC
hsa:1645	AKR1C1
hsa:1646	AKR1C2
hsa:1647	GADD45A
hsa:1649	DDIT3
hsa:1650	DDOST
hsa:165829	GPR156
hsa:166012	CHST13
hsa:166336	PRICKLE2
hsa:166929	SGMS2
hsa:1675	CFD
hsa:1676	DFFA
hsa:1677	DFFB
hsa:168391	GALNTL5
hsa:168620	BHLHA15
hsa:169355	IDO2
hsa:170712	COX7B2
hsa:171558	PTCRA
hsa:171568	POLR3H
hsa:1716	DGUOK
hsa:1717	DHCR7
hsa:1718	DHCR24
hsa:1719	DHFR
hsa:1723	DHODH
hsa:1727	CYB5R3
hsa:1728	NQO1
hsa:1729	DIAPH1
hsa:1730	DIAPH2
hsa:1737	DLAT
hsa:1738	DLD
hsa:1742	DLG4
hsa:1743	DLST
hsa:175	AGA
hsa:1757	SARDH
hsa:1763	DNA2
hsa:178	AGL
hsa:1786	DNMT1
hsa:1787	TRDMT1
hsa:1788	DNMT3A
hsa:1789	DNMT3B
hsa:1791	DNTT
hsa:1793	DOCK1
hsa:1798	DPAGT1
hsa:18	ABAT
hsa:1806	DPYD
hsa:1807	DPYS
hsa:1808	DPYSL2
hsa:181	AGRP
hsa:1812	DRD1
hsa:1813	DRD2
hsa:1814	DRD3
hsa:1815	DRD4
hsa:1816	DRD5
hsa:182	JAG1
hsa:183	AGT
hsa:1839	HBEGF
hsa:1840	DTX1
hsa:1841	DTYMK
hsa:1843	DUSP1
hsa:1844	DUSP2
hsa:1845	DUSP3
hsa:1846	DUSP4
hsa:1847	DUSP5
hsa:1848	DUSP6
hsa:1849	DUSP7
hsa:185	AGTR1
hsa:1850	DUSP8
hsa:1852	DUSP9
hsa:1854	DUT
hsa:1855	DVL1
hsa:1856	DVL2
hsa:1857	DVL3
hsa:186	AGTR2
hsa:1869	E2F1
hsa:187	APLNR
hsa:1870	E2F2
hsa:1871	E2F3
hsa:1874	E2F4
hsa:1875	E2F5
hsa:189	AGXT
hsa:1890	TYMP
hsa:1891	ECH1
hsa:1892	ECHS1
hsa:1896	EDA
hsa:19	ABCA1
hsa:1901	S1PR1
hsa:1902	LPAR1
hsa:1903	S1PR3
hsa:1906	EDN1
hsa:1909	EDNRA
hsa:191	AHCY
hsa:1910	EDNRB
hsa:192134	B3GNT6
hsa:1942	EFNA1
hsa:1943	EFNA2
hsa:1944	EFNA3
hsa:1945	EFNA4
hsa:1946	EFNA5
hsa:1947	EFNB1
hsa:1948	EFNB2
hsa:1949	EFNB3
hsa:1950	EGF
hsa:1956	EGFR
hsa:1962	EHHADH
hsa:196335	OR56B4
hsa:196403	DTX3
hsa:196883	ADCY4
hsa:1969	EPHA2
hsa:197257	LDHD
hsa:197258	FUK
hsa:1975	EIF4B
hsa:1977	EIF4E
hsa:1978	EIF4EBP1
hsa:1991	ELA2
hsa:199857	ALG14
hsa:2	A2M
hsa:20	ABCA2
hsa:2002	ELK1
hsa:200315	APOBEC3A
hsa:200316	APOBEC3F
hsa:2005	ELK4
hsa:200576	PIP5K3
hsa:200734	SPRED2
hsa:200916	RPL22L1
hsa:201163	FLCN
hsa:201562	PTPLB
hsa:201595	STT3B
hsa:2017	CTTN
hsa:2021	ENDOG
hsa:2023	ENO1
hsa:2026	ENO2
hsa:2027	ENO3
hsa:2028	ENPEP
hsa:203	AK1
hsa:203062	TSNARE1
hsa:203068	TUBB
hsa:2033	EP300
hsa:2034	EPAS1
hsa:2035	EPB41
hsa:2036	EPB41L1
hsa:2037	EPB41L2
hsa:204	AK2
hsa:2041	EPHA1
hsa:2042	EPHA3
hsa:2043	EPHA4
hsa:2044	EPHA5
hsa:2045	EPHA7
hsa:2046	EPHA8
hsa:2047	EPHB1
hsa:2048	EPHB2
hsa:2049	EPHB3
hsa:205	AK3L1
hsa:2050	EPHB4
hsa:2051	EPHB6
hsa:2052	EPHX1
hsa:2053	EPHX2
hsa:2054	STX2
hsa:2056	EPO
hsa:2057	EPOR
hsa:2058	EPRS
hsa:2064	ERBB2
hsa:2065	ERBB3
hsa:2066	ERBB4
hsa:2067	ERCC1
hsa:2068	ERCC2
hsa:2069	EREG
hsa:207	AKT1
hsa:2071	ERCC3
hsa:2072	ERCC4
hsa:2073	ERCC5
hsa:2074	ERCC6
hsa:208	AKT2
hsa:2081	ERN1
hsa:21	ABCA3
hsa:210	ALAD
hsa:211	ALAS1
hsa:2113	ETS1
hsa:212	ALAS2
hsa:2122	EVI1
hsa:2131	EXT1
hsa:2132	EXT2
hsa:2134	EXTL1
hsa:2135	EXTL2
hsa:2137	EXTL3
hsa:214	ALCAM
hsa:2147	F2
hsa:2149	F2R
hsa:215	ABCD1
hsa:2150	F2RL1
hsa:2151	F2RL2
hsa:2152	F3
hsa:2153	F5
hsa:2155	F7
hsa:2157	F8
hsa:2158	F9
hsa:2159	F10
hsa:216	ALDH1A1
hsa:2160	F11
hsa:2161	F12
hsa:2162	F13A1
hsa:2165	F13B
hsa:2167	FABP4
hsa:2168	FABP1
hsa:2169	FABP2
hsa:217	ALDH2
hsa:2170	FABP3
hsa:2171	FABP5
hsa:2172	FABP6
hsa:2173	FABP7
hsa:218	ALDH3A1
hsa:2180	ACSL1
hsa:2181	ACSL3
hsa:2182	ACSL4
hsa:2184	FAH
hsa:2185	PTK2B
hsa:219	ALDH1B1
hsa:2193	FARSA
hsa:2194	FASN
hsa:219417	OR8U1
hsa:219428	OR4C16
hsa:219429	OR4C11
hsa:219431	OR4S2
hsa:219432	OR4C6
hsa:219436	OR5D14
hsa:219437	OR5L1
hsa:219438	OR5D18
hsa:219447	OR5AS1
hsa:219453	OR8K5
hsa:219464	OR5T2
hsa:219469	OR8H1
hsa:219473	OR8K3
hsa:219477	OR8J1
hsa:219479	OR5R1
hsa:219482	OR5M3
hsa:219484	OR5M8
hsa:219487	OR5M11
hsa:219493	OR5AR1
hsa:219699	UNC5B
hsa:2197	FAU
hsa:219858	OR8B12
hsa:219865	OR8G5
hsa:219869	OR10G8
hsa:219870	OR10G9
hsa:219873	OR10S1
hsa:219874	OR6T1
hsa:219875	OR4D5
hsa:219952	OR6Q1
hsa:219954	OR9I1
hsa:219956	OR9Q1
hsa:219957	OR9Q2
hsa:219958	OR1S2
hsa:219959	OR1S1
hsa:219960	OR10Q1
hsa:219965	OR5B17
hsa:219968	OR5B21
hsa:219981	OR5A2
hsa:219982	OR5A1
hsa:219983	OR4D6
hsa:219986	OR4D11
hsa:22	ABCB7
hsa:220	ALDH1A3
hsa:2203	FBP1
hsa:2205	FCER1A
hsa:2206	MS4A2
hsa:2207	FCER1G
hsa:2208	FCER2
hsa:2209	FCGR1A
hsa:221	ALDH3B1
hsa:2212	FCGR2A
hsa:221223	CES7
hsa:2213	FCGR2B
hsa:221357	GSTA5
hsa:2214	FCGR3A
hsa:2215	FCGR3B
hsa:221613	HIST1H2AA
hsa:221823	PRPS1L1
hsa:222	ALDH3B2
hsa:2222	FDFT1
hsa:2224	FDPS
hsa:222537	HS3ST5
hsa:223	ALDH9A1
hsa:223117	SEMA3D
hsa:2235	FECH
hsa:2237	FEN1
hsa:224	ALDH3A2
hsa:2241	FER
hsa:2242	FES
hsa:2243	FGA
hsa:2244	FGB
hsa:2245	FGD1
hsa:2246	FGF1
hsa:2247	FGF2
hsa:2248	FGF3
hsa:2249	FGF4
hsa:225	ABCD2
hsa:2250	FGF5
hsa:2251	FGF6
hsa:2252	FGF7
hsa:2253	FGF8
hsa:2254	FGF9
hsa:2255	FGF10
hsa:2256	FGF11
hsa:2257	FGF12
hsa:2258	FGF13
hsa:2259	FGF14
hsa:226	ALDOA
hsa:2260	FGFR1
hsa:2261	FGFR3
hsa:2263	FGFR2
hsa:2264	FGFR4
hsa:2266	FGG
hsa:2271	FH
hsa:2272	FHIT
hsa:2277	FIGF
hsa:22798	LAMB4
hsa:22800	RRAS2
hsa:22801	ITGA11
hsa:22802	CLCA4
hsa:22808	MRAS
hsa:22854	NTNG1
hsa:22856	CHSY1
hsa:22871	NLGN1
hsa:22885	ABLIM3
hsa:22888	UBOX5
hsa:229	ALDOB
hsa:22914	KLRK1
hsa:22926	ATF6
hsa:22928	SEPHS2
hsa:22929	SEPHS1
hsa:22934	RPIA
hsa:22938	SNW1
hsa:22943	DKK1
hsa:22953	P2RX2
hsa:22954	TRIM32
hsa:22978	NT5C2
hsa:22987	SV2C
hsa:22989	MYH15
hsa:230	ALDOC
hsa:23002	DAAM1
hsa:23020	SNRNP200
hsa:23052	ENDOD1
hsa:23057	NMNAT2
hsa:23067	SETD1B
hsa:2308	FOXO1
hsa:2309	FOXO3
hsa:231	AKR1B1
hsa:23114	NFASC
hsa:23118	MAP3K7IP2
hsa:23136	EPB41L3
hsa:2316	FLNA
hsa:23162	MAPK8IP3
hsa:2317	FLNB
hsa:23171	GPD1L
hsa:2318	FLNC
hsa:23186	RCOR1
hsa:2319	FLOT2
hsa:23191	CYFIP1
hsa:23192	ATG4B
hsa:23193	GANAB
hsa:23198	PSME4
hsa:2321	FLT1
hsa:2322	FLT3
hsa:23220	DTX4
hsa:23221	RHOBTB2
hsa:2323	FLT3LG
hsa:23236	PLCB1
hsa:2324	FLT4
hsa:2326	FMO1
hsa:23265	EXOC7
hsa:2327	FMO2
hsa:2328	FMO3
hsa:2329	FMO4
hsa:23291	FBXW11
hsa:23295	MGRN1
hsa:2330	FMO5
hsa:23305	ACSL6
hsa:23308	ICOSLG
hsa:23324	MAN2B2
hsa:23327	NEDD4L
hsa:2335	FN1
hsa:23365	ARHGEF12
hsa:23380	SRGAP2
hsa:23382	AHCYL2
hsa:23385	NCSTN
hsa:23395	LARS2
hsa:23396	PIP5K1C
hsa:23400	ATP13A2
hsa:23401	FRAT2
hsa:23417	MLYCD
hsa:23433	RHOQ
hsa:23438	HARS2
hsa:23456	ABCB10
hsa:23457	ABCB9
hsa:23460	ABCA6
hsa:23461	ABCA5
hsa:23464	GCAT
hsa:23475	QPRT
hsa:23478	SEC11A
hsa:23480	SEC61G
hsa:23483	TGDS
hsa:23495	TNFRSF13B
hsa:23498	HAAO
hsa:23500	DAAM2
hsa:23517	SKIV2L2
hsa:23521	RPL13A
hsa:23529	CLCF1
hsa:2353	FOS
hsa:23530	NNT
hsa:23533	PIK3R5
hsa:23538	OR52A1
hsa:23542	MAPK8IP2
hsa:23545	ATP6V0A2
hsa:23556	PIGN
hsa:2356	FPGS
hsa:23562	CLDN14
hsa:23566	LPAR3
hsa:2357	FPR1
hsa:2358	FPR2
hsa:23583	SMUG1
hsa:2359	FPR3
hsa:23594	ORC6L
hsa:23595	ORC3L
hsa:23604	DAPK2
hsa:23620	NTSR2
hsa:23621	BACE1
hsa:23624	CBLC
hsa:23632	CA14
hsa:23643	LY96
hsa:23649	POLA2
hsa:23654	PLXNB2
hsa:23659	PLA2G15
hsa:23673	STX12
hsa:23705	CADM1
hsa:23710	GABARAPL1
hsa:23759	PPIL2
hsa:23761	PISD
hsa:23765	IL17RA
hsa:239	ALOX12
hsa:24	ABCA4
hsa:240	ALOX5
hsa:24142	NAT6
hsa:24146	CLDN15
hsa:242	ALOX12B
hsa:245972	ATP6V0D2
hsa:245973	ATP6V1C2
hsa:246	ALOX15
hsa:246184	CDC26
hsa:246243	RNASEH1
hsa:246721	POLR2J2
hsa:247	ALOX15B
hsa:2475	FRAP1
hsa:248	ALPI
hsa:2488	FSHB
hsa:249	ALPL
hsa:2492	FSHR
hsa:2494	NR5A2
hsa:2495	FTH1
hsa:25	ABL1
hsa:250	ALPP
hsa:251	ALPPL2
hsa:2517	FUCA1
hsa:2519	FUCA2
hsa:2523	FUT1
hsa:2524	FUT2
hsa:2525	FUT3
hsa:2526	FUT4
hsa:2527	FUT5
hsa:2528	FUT6
hsa:2529	FUT7
hsa:252969	NEIL2
hsa:2530	FUT8
hsa:2531	KDSR
hsa:253260	RICTOR
hsa:253314	EIF4E1B
hsa:2534	FYN
hsa:253430	IPMK
hsa:2535	FZD2
hsa:253558	LCLAT1
hsa:2538	G6PC
hsa:2539	G6PD
hsa:254552	NUDT8
hsa:2547	XRCC6
hsa:254783	OR6C74
hsa:254786	OR6C3
hsa:2548	GAA
hsa:254879	OR2T6
hsa:2549	GAB1
hsa:254973	OR1L4
hsa:2550	GABBR1
hsa:2554	GABRA1
hsa:2555	GABRA2
hsa:2556	GABRA3
hsa:255626	HIST1H2BA
hsa:2557	GABRA4
hsa:255725	OR52B2
hsa:2558	GABRA5
hsa:2559	GABRA6
hsa:2560	GABRB1
hsa:2561	GABRB2
hsa:256144	OR4C3
hsa:256148	OR4S1
hsa:2562	GABRB3
hsa:2563	GABRD
hsa:2564	GABRE
hsa:256435	ST6GALNAC3
hsa:2565	GABRG1
hsa:2566	GABRG2
hsa:2567	GABRG3
hsa:2568	GABRP
hsa:256892	OR51F1
hsa:2569	GABRR1
hsa:2570	GABRR2
hsa:2571	GAD1
hsa:257194	NEGR1
hsa:2572	GAD2
hsa:257202	GPX6
hsa:25759	SHC2
hsa:25780	RASGRP3
hsa:25788	RAD54B
hsa:25791	NGEF
hsa:25796	PGLS
hsa:2581	GALC
hsa:2582	GALE
hsa:25825	BACE2
hsa:2583	B4GALNT1
hsa:2584	GALK1
hsa:2585	GALK2
hsa:2587	GALR1
hsa:2588	GALNS
hsa:25885	POLR1A
hsa:2589	GALNT1
hsa:25898	RCHY1
hsa:2590	GALNT2
hsa:25902	MTHFD1L
hsa:2591	GALNT3
hsa:259197	NCR3
hsa:2592	GALT
hsa:259230	SGMS1
hsa:259285	TAS2R39
hsa:259286	TAS2R40
hsa:259287	TAS2R41
hsa:259289	TAS2R43
hsa:259290	TAS2R44
hsa:259291	TAS2R45
hsa:259292	TAS2R46
hsa:259294	TAS2R48
hsa:259295	TAS2R49
hsa:259296	TAS2R50
hsa:2593	GAMT
hsa:25942	SIN3A
hsa:25945	PVRL3
hsa:2595	GANC
hsa:2597	GAPDH
hsa:25973	PARS2
hsa:25981	DNAH1
hsa:25989	ULK3
hsa:26	ABP1
hsa:26007	DAK
hsa:26027	ACOT11
hsa:26035	GLCE
hsa:260425	MAGI3
hsa:26047	CNTNAP2
hsa:26060	APPL1
hsa:26091	HERC4
hsa:26154	ABCA12
hsa:2617	GARS
hsa:2618	GART
hsa:26188	OR1C1
hsa:26189	OR1A2
hsa:2619	GAS1
hsa:262	AMD1
hsa:26211	OR2F1
hsa:26212	OR2B6
hsa:26219	OR1J4
hsa:26227	PHGDH
hsa:26229	B3GAT3
hsa:26230	TIAM2
hsa:26232	FBXO2
hsa:26245	OR2M4
hsa:26246	OR2L2
hsa:26248	OR2K2
hsa:26259	FBXW8
hsa:26272	FBXO4
hsa:26275	HIBCH
hsa:26279	PLA2G2D
hsa:2628	GATM
hsa:26281	FGF20
hsa:26285	CLDN17
hsa:26289	AK5
hsa:2629	GBA
hsa:26290	GALNT8
hsa:26291	FGF21
hsa:26301	GBGT1
hsa:2632	GBE1
hsa:26333	OR7A17
hsa:26338	OR5L2
hsa:26339	OR5K1
hsa:2639	GCDH
hsa:2642	GCGR
hsa:2643	GCH1
hsa:2645	GCK
hsa:26476	OR10J1
hsa:2648	KAT2A
hsa:26492	OR8G2
hsa:26493	OR8B8
hsa:26494	OR8G1
hsa:26496	OR10A3
hsa:2650	GCNT1
hsa:2651	GCNT2
hsa:26529	OR12D2
hsa:26531	OR11A1
hsa:26532	OR10H3
hsa:26533	OR10G3
hsa:26534	OR10G2
hsa:26538	OR10H2
hsa:26539	OR10H1
hsa:26658	OR7C2
hsa:26659	OR7A5
hsa:26664	OR7C1
hsa:266722	HS6ST3
hsa:26682	OR4F4
hsa:26683	OR4F3
hsa:26686	OR4E2
hsa:26689	OR4D1
hsa:26692	OR2W1
hsa:26696	OR2T1
hsa:26707	OR2J2
hsa:26716	OR2H1
hsa:2673	GFPT1
hsa:26735	OR1L3
hsa:26737	OR1L1
hsa:26740	OR1J2
hsa:2677	GGCX
hsa:2678	GGT1
hsa:268	AMH
hsa:2683	B4GALT1
hsa:2686	GGT7
hsa:2687	GGT5
hsa:26873	OPLAH
hsa:2688	GH1
hsa:2689	GH2
hsa:269	AMHR2
hsa:2690	GHR
hsa:2692	GHRHR
hsa:2693	GHSR
hsa:2696	GIPR
hsa:2697	GJA1
hsa:26999	CYFIP2
hsa:27	ABL2
hsa:270	AMPD1
hsa:27006	FGF22
hsa:27010	TPK1
hsa:27019	DNAI1
hsa:27030	MLH3
hsa:27034	ACAD8
hsa:27035	NOX1
hsa:27040	LAT
hsa:27068	PPA2
hsa:27087	B3GAT1
hsa:27089	UQCRQ
hsa:27090	ST6GALNAC4
hsa:27091	CACNG5
hsa:27092	CACNG4
hsa:27097	TAF5L
hsa:271	AMPD2
hsa:2710	GK
hsa:27101	CACYBP
hsa:27113	BBC3
hsa:27115	PDE7B
hsa:2712	GK2
hsa:27121	DKK4
hsa:27123	DKK2
hsa:27124	INPP5J
hsa:27127	SMC1B
hsa:27134	TJP3
hsa:27148	STK36
hsa:27159	CHIA
hsa:27165	GLS2
hsa:2717	GLA
hsa:27190	IL17B
hsa:272	AMPD3
hsa:2720	GLB1
hsa:27232	GNMT
hsa:27235	COQ2
hsa:27242	TNFRSF21
hsa:27244	SESN1
hsa:27289	RND1
hsa:2729	GCLC
hsa:27294	DHDH
hsa:2730	GCLM
hsa:27301	APEX2
hsa:27306	PGDS
hsa:2731	GLDC
hsa:27330	RPS6KA6
hsa:27334	P2RY10
hsa:27338	UBE2S
hsa:27339	PRPF19
hsa:2734	GLG1
hsa:27343	POLL
hsa:27349	MCAT
hsa:2735	GLI1
hsa:27350	APOBEC3C
hsa:2736	GLI2
hsa:2737	GLI3
hsa:2739	GLO1
hsa:2740	GLP1R
hsa:2741	GLRA1
hsa:2742	GLRA2
hsa:27429	HTRA2
hsa:2743	GLRB
hsa:27430	MAT2B
hsa:27434	POLM
hsa:2744	GLS
hsa:2746	GLUD1
hsa:2747	GLUD2
hsa:275	AMT
hsa:2752	GLUL
hsa:276	AMY1A
hsa:2762	GMDS
hsa:2766	GMPR
hsa:2767	GNA11
hsa:2768	GNA12
hsa:2769	GNA15
hsa:277	AMY1B
hsa:2770	GNAI1
hsa:2771	GNAI2
hsa:2773	GNAI3
hsa:2774	GNAL
hsa:2775	GNAO1
hsa:2776	GNAQ
hsa:2778	GNAS
hsa:278	AMY1C
hsa:2781	GNAZ
hsa:2782	GNB1
hsa:2784	GNB3
hsa:2785	GNG3
hsa:279	AMY2A
hsa:2796	GNRH1
hsa:2797	GNRH2
hsa:2798	GNRHR
hsa:2799	GNS
hsa:28	ABO
hsa:280	AMY2B
hsa:2805	GOT1
hsa:2806	GOT2
hsa:2810	SFN
hsa:2811	GP1BA
hsa:2812	GP1BB
hsa:2814	GP5
hsa:2815	GP9
hsa:2819	GPD1
hsa:2820	GPD2
hsa:2821	GPI
hsa:2822	GPLD1
hsa:2826	CCR10
hsa:282616	IL28A
hsa:282617	IL28B
hsa:282618	IL29
hsa:282763	OR51B5
hsa:282770	OR10AG1
hsa:282775	OR5J2
hsa:2829	XCR1
hsa:283092	OR4C13
hsa:283093	OR4C12
hsa:2831	NPBWR1
hsa:283111	OR51V1
hsa:283159	OR8D1
hsa:283160	OR8D2
hsa:283162	OR8B4
hsa:283189	OR9G4
hsa:2832	NPBWR2
hsa:283208	P4HA3
hsa:283209	PGM2L1
hsa:283297	OR10A4
hsa:2833	CXCR3
hsa:283365	OR6C6
hsa:2834	PRLHR
hsa:283412	RPL29P12
hsa:283694	OR4N4
hsa:2837	UTS2R
hsa:283871	PGP
hsa:284064	RPL29P31
hsa:284098	PIGW
hsa:284217	LAMA1
hsa:284230	RPL36AP49
hsa:284383	OR2Z1
hsa:284393	RPL10P16
hsa:284433	OR10H5
hsa:284521	OR2L13
hsa:284532	OR14A16
hsa:284541	CYP4A22
hsa:2846	LPAR4
hsa:2847	MCHR1
hsa:285053	RPL18AP6
hsa:28514	DLL1
hsa:285220	EPHA6
hsa:285659	OR2V2
hsa:2859	GPR35
hsa:2861	GPR37
hsa:2862	MLNR
hsa:286362	OR13C9
hsa:286365	OR13D1
hsa:286436	H2BFM
hsa:286530	P2RY8
hsa:2872	MKNK2
hsa:2875	GPT
hsa:2876	GPX1
hsa:2877	GPX2
hsa:2878	GPX3
hsa:2879	GPX4
hsa:2880	GPX5
hsa:2882	GPX7
hsa:2885	GRB2
hsa:2889	RAPGEF1
hsa:2890	GRIA1
hsa:2891	GRIA2
hsa:2892	GRIA3
hsa:2893	GRIA4
hsa:2894	GRID1
hsa:2895	GRID2
hsa:28964	GIT1
hsa:28965	SLC27A6
hsa:2897	GRIK1
hsa:28972	SPCS1
hsa:28976	ACAD9
hsa:2898	GRIK2
hsa:2899	GRIK3
hsa:28998	MRPL13
hsa:290	ANPEP
hsa:2900	GRIK4
hsa:2901	GRIK5
hsa:2902	GRIN1
hsa:2903	GRIN2A
hsa:2904	GRIN2B
hsa:2905	GRIN2C
hsa:2906	GRIN2D
hsa:29071	C1GALT1C1
hsa:29072	SETD2
hsa:2908	NR3C1
hsa:29085	PHPT1
hsa:2909	GRLF1
hsa:291	SLC25A4
hsa:2911	GRM1
hsa:29110	TBK1
hsa:29119	CTNNA3
hsa:2912	GRM2
hsa:29126	CD274
hsa:2913	GRM3
hsa:2914	GRM4
hsa:2915	GRM5
hsa:2916	GRM6
hsa:2917	GRM7
hsa:2918	GRM8
hsa:2919	CXCL1
hsa:292	SLC25A5
hsa:2920	CXCL2
hsa:2921	CXCL3
hsa:2923	PDIA3
hsa:2925	GRPR
hsa:293	SLC25A6
hsa:2932	GSK3B
hsa:2934	GSN
hsa:2936	GSR
hsa:2937	GSS
hsa:2938	GSTA1
hsa:2939	GSTA2
hsa:2940	GSTA3
hsa:2941	GSTA4
hsa:2944	GSTM1
hsa:2946	GSTM2
hsa:2947	GSTM3
hsa:2948	GSTM4
hsa:2949	GSTM5
hsa:2950	GSTP1
hsa:2952	GSTT1
hsa:2953	GSTT2
hsa:2954	GSTZ1
hsa:2956	MSH6
hsa:2957	GTF2A1
hsa:2958	GTF2A2
hsa:2959	GTF2B
hsa:2960	GTF2E1
hsa:2961	GTF2E2
hsa:2962	GTF2F1
hsa:2963	GTF2F2
hsa:2965	GTF2H1
hsa:2966	GTF2H2
hsa:2967	GTF2H3
hsa:2968	GTF2H4
hsa:2969	GTF2I
hsa:29760	BLNK
hsa:2977	GUCY1A2
hsa:2978	GUCA1A
hsa:29780	PARVB
hsa:29785	CYP2S1
hsa:2979	GUCA1B
hsa:29796	UCRC
hsa:2982	GUCY1A3
hsa:2983	GUCY1B3
hsa:2984	GUCY2C
hsa:29850	TRPM5
hsa:29851	ICOS
hsa:2986	GUCY2F
hsa:2987	GUK1
hsa:29880	ALG5
hsa:29882	ANAPC2
hsa:29895	MYLPF
hsa:2990	GUSB
hsa:29906	ST8SIA5
hsa:29920	PYCR2
hsa:29922	NME7
hsa:29925	GMPPB
hsa:29926	GMPPA
hsa:29927	SEC61A1
hsa:29929	ALG6
hsa:2993	GYPA
hsa:29935	RPA4
hsa:29940	DSE
hsa:29945	ANAPC4
hsa:29947	DNMT3L
hsa:29949	IL19
hsa:29954	POMT2
hsa:29958	DMGDH
hsa:29968	PSAT1
hsa:2997	GYS1
hsa:2998	GYS2
hsa:29984	RHOD
hsa:30	ACAA1
hsa:3000	GUCY2D
hsa:30001	ERO1L
hsa:3001	GZMA
hsa:3002	GZMB
hsa:3012	HIST1H2AE
hsa:3013	HIST1H2AD
hsa:3014	H2AFX
hsa:3015	H2AFZ
hsa:3017	HIST1H2BD
hsa:3018	HIST1H2BB
hsa:3020	H3F3A
hsa:3021	H3F3B
hsa:3028	HSD17B10
hsa:3029	HAGH
hsa:3030	HADHA
hsa:3032	HADHB
hsa:3033	HADH
hsa:3034	HAL
hsa:3035	HARS
hsa:3052	HCCS
hsa:3053	SERPIND1
hsa:3059	HCLS1
hsa:3061	HCRTR1
hsa:3062	HCRTR2
hsa:3064	HTT
hsa:3065	HDAC1
hsa:3066	HDAC2
hsa:3067	HDC
hsa:3071	NCKAP1L
hsa:3073	HEXA
hsa:3074	HEXB
hsa:3075	CFH
hsa:3081	HGD
hsa:30814	PLA2G2E
hsa:30815	ST6GALNAC6
hsa:3082	HGF
hsa:30833	NT5C
hsa:30834	ZNRD1
hsa:30837	SOCS7
hsa:3084	NRG1
hsa:30849	PIK3R4
hsa:3087	HHEX
hsa:3091	HIF1A
hsa:3092	HIP1
hsa:3093	UBE2K
hsa:3098	HK1
hsa:3099	HK2
hsa:31	ACACA
hsa:3101	HK3
hsa:3105	HLA-A
hsa:3106	HLA-B
hsa:3107	HLA-C
hsa:3108	HLA-DMA
hsa:3109	HLA-DMB
hsa:3110	MNX1
hsa:3111	HLA-DOA
hsa:3112	HLA-DOB
hsa:3113	HLA-DPA1
hsa:3115	HLA-DPB1
hsa:3117	HLA-DQA1
hsa:3118	HLA-DQA2
hsa:3119	HLA-DQB1
hsa:3122	HLA-DRA
hsa:3123	HLA-DRB1
hsa:3125	HLA-DRB3
hsa:3126	HLA-DRB4
hsa:3127	HLA-DRB5
hsa:3133	HLA-E
hsa:3134	HLA-F
hsa:3135	HLA-G
hsa:314	AOC2
hsa:3141	HLCS
hsa:3145	HMBS
hsa:3146	HMGB1
hsa:3155	HMGCL
hsa:3156	HMGCR
hsa:3157	HMGCS1
hsa:3158	HMGCS2
hsa:316	AOX1
hsa:3161	HMMR
hsa:3162	HMOX1
hsa:3163	HMOX2
hsa:3164	NR4A1
hsa:317	APAF1
hsa:3170	FOXA2
hsa:3171	FOXA3
hsa:3172	HNF4A
hsa:3174	HNF4G
hsa:3175	ONECUT1
hsa:3176	HNMT
hsa:317749	DHRS4L2
hsa:317772	HIST2H2AB
hsa:317781	DDX51
hsa:318	NUDT2
hsa:319100	TAAR6
hsa:32	ACACB
hsa:322	APBB1
hsa:324	APC
hsa:3242	HPD
hsa:3251	HPRT1
hsa:326	AIRE
hsa:3265	HRAS
hsa:326625	MMAB
hsa:3269	HRH1
hsa:3274	HRH2
hsa:328	APEX1
hsa:3280	HES1
hsa:3283	HSD3B1
hsa:3284	HSD3B2
hsa:329	BIRC2
hsa:3290	HSD11B1
hsa:3291	HSD11B2
hsa:3292	HSD17B1
hsa:3293	HSD17B3
hsa:3294	HSD17B2
hsa:3295	HSD17B4
hsa:33	ACADL
hsa:330	BIRC3
hsa:3303	HSPA1A
hsa:3304	HSPA1B
hsa:3305	HSPA1L
hsa:3306	HSPA2
hsa:3308	HSPA4
hsa:3309	HSPA5
hsa:331	XIAP
hsa:3310	HSPA6
hsa:3312	HSPA8
hsa:3315	HSPB1
hsa:332	BIRC5
hsa:3320	HSP90AA1
hsa:3326	HSP90AB1
hsa:3329	HSPD1
hsa:3339	HSPG2
hsa:333932	HIST2H3A
hsa:3340	NDST1
hsa:335	APOA1
hsa:3350	HTR1A
hsa:3351	HTR1B
hsa:3352	HTR1D
hsa:3354	HTR1E
hsa:3355	HTR1F
hsa:3356	HTR2A
hsa:3357	HTR2B
hsa:3358	HTR2C
hsa:336	APOA2
hsa:3360	HTR4
hsa:3361	HTR5A
hsa:3362	HTR6
hsa:3363	HTR7
hsa:3371	TNC
hsa:3373	HYAL1
hsa:3375	IAPP
hsa:3376	IARS
hsa:337876	CHSY3
hsa:3381	IBSP
hsa:3382	ICA1
hsa:3383	ICAM1
hsa:338376	IFNE
hsa:338398	TAS2R60
hsa:3384	ICAM2
hsa:3385	ICAM3
hsa:338662	OR8D4
hsa:338674	OR5F1
hsa:338675	OR5AP2
hsa:338751	OR52L1
hsa:338755	OR2AG2
hsa:339	APOBEC1
hsa:339221	ENPP7
hsa:3397	ID1
hsa:3398	ID2
hsa:3399	ID3
hsa:34	ACADM
hsa:3400	ID4
hsa:340273	ABCB5
hsa:340485	ACER2
hsa:340665	CYP26C1
hsa:340980	OR52B6
hsa:341152	OR2AT4
hsa:341276	OR10A2
hsa:341392	ACSM4
hsa:341416	OR6C2
hsa:341418	OR6C4
hsa:341568	OR8S1
hsa:3416	IDE
hsa:3417	IDH1
hsa:341799	OR6S1
hsa:3418	IDH2
hsa:3419	IDH3A
hsa:341947	COX8C
hsa:3420	IDH3B
hsa:3421	IDH3G
hsa:3422	IDI1
hsa:3423	IDS
hsa:3425	IDUA
hsa:3426	CFI
hsa:343169	OR6F1
hsa:343171	OR2W3
hsa:343172	OR2T8
hsa:343173	OR2T3
hsa:343406	OR10R2
hsa:343563	OR2T29
hsa:3439	IFNA1
hsa:3440	IFNA2
hsa:3441	IFNA4
hsa:3442	IFNA5
hsa:3443	IFNA6
hsa:3444	IFNA7
hsa:3445	IFNA8
hsa:3446	IFNA10
hsa:3447	IFNA13
hsa:3448	IFNA14
hsa:3449	IFNA16
hsa:345	APOC3
hsa:3451	IFNA17
hsa:3452	IFNA21
hsa:3454	IFNAR1
hsa:345456	PFN3
hsa:3455	IFNAR2
hsa:3456	IFNB1
hsa:3458	IFNG
hsa:3459	IFNGR1
hsa:3460	IFNGR2
hsa:346517	OR6V1
hsa:346525	OR2A12
hsa:346528	OR2A1
hsa:346562	GNAT3
hsa:3467	IFNW1
hsa:347168	OR1J1
hsa:347169	OR1B1
hsa:347292	RPL36P14
hsa:347468	OR13H1
hsa:347688	RP11-631M21.2, TUBB8
hsa:347733	TUBB2B
hsa:3479	IGF1
hsa:348	APOE
hsa:3480	IGF1R
hsa:3486	IGFBP3
hsa:349565	NMNAT3
hsa:35	ACADS
hsa:351	APP
hsa:3516	RBPJ
hsa:353	APRT
hsa:353164	TAS2R42
hsa:353376	TICAM2
hsa:353500	BMP8A
hsa:354	KLK3
hsa:3543	IGLL1
hsa:3549	IHH
hsa:355	FAS
hsa:3551	IKBKB
hsa:3552	IL1A
hsa:3553	IL1B
hsa:3554	IL1R1
hsa:3556	IL1RAP
hsa:3558	IL2
hsa:3559	IL2RA
hsa:356	FASLG
hsa:3560	IL2RB
hsa:3561	IL2RG
hsa:3562	IL3
hsa:3563	IL3RA
hsa:3565	IL4
hsa:3566	IL4R
hsa:3567	IL5
hsa:3568	IL5RA
hsa:3569	IL6
hsa:3570	IL6R
hsa:3572	IL6ST
hsa:3574	IL7
hsa:3575	IL7R
hsa:3576	IL8
hsa:3577	IL8RA
hsa:3578	IL9
hsa:3579	IL8RB
hsa:3581	IL9R
hsa:3586	IL10
hsa:3587	IL10RA
hsa:3588	IL10RB
hsa:3589	IL11
hsa:3590	IL11RA
hsa:3592	IL12A
hsa:3593	IL12B
hsa:3594	IL12RB1
hsa:3595	IL12RB2
hsa:3596	IL13
hsa:3597	IL13RA1
hsa:3598	IL13RA2
hsa:36	ACADSB
hsa:3600	IL15
hsa:3601	IL15RA
hsa:3604	TNFRSF9
hsa:3605	IL17A
hsa:3606	IL18
hsa:3611	ILK
hsa:3612	IMPA1
hsa:3613	IMPA2
hsa:3614	IMPDH1
hsa:3615	IMPDH2
hsa:3620	IDO1
hsa:3624	INHBA
hsa:3625	INHBB
hsa:3626	INHBC
hsa:3627	CXCL10
hsa:3628	INPP1
hsa:3630	INS
hsa:3631	INPP4A
hsa:3632	INPP5A
hsa:3633	INPP5B
hsa:3635	INPP5D
hsa:3636	INPPL1
hsa:364	AQP7
hsa:3643	INSR
hsa:3645	INSRR
hsa:3651	PDX1
hsa:3654	IRAK1
hsa:3655	ITGA6
hsa:3656	IRAK2
hsa:3661	IRF3
hsa:3663	IRF5
hsa:3665	IRF7
hsa:3667	IRS1
hsa:367	AR
hsa:3672	ITGA1
hsa:3673	ITGA2
hsa:3674	ITGA2B
hsa:3675	ITGA3
hsa:3676	ITGA4
hsa:3678	ITGA5
hsa:3679	ITGA7
hsa:368	ABCC6
hsa:3680	ITGA9
hsa:3681	ITGAD
hsa:3682	ITGAE
hsa:3683	ITGAL
hsa:3684	ITGAM
hsa:3685	ITGAV
hsa:3687	ITGAX
hsa:3688	ITGB1
hsa:3689	ITGB2
hsa:369	ARAF
hsa:3690	ITGB3
hsa:3691	ITGB4
hsa:3693	ITGB5
hsa:3694	ITGB6
hsa:3695	ITGB7
hsa:3696	ITGB8
hsa:37	ACADVL
hsa:3702	ITK
hsa:3704	ITPA
hsa:3705	ITPK1
hsa:3706	ITPKA
hsa:3707	ITPKB
hsa:3708	ITPR1
hsa:3709	ITPR2
hsa:3710	ITPR3
hsa:3712	IVD
hsa:3714	JAG2
hsa:3716	JAK1
hsa:3717	JAK2
hsa:3718	JAK3
hsa:3725	JUN
hsa:3727	JUND
hsa:3728	JUP
hsa:373156	GSTK1
hsa:3732	CD82
hsa:3735	KARS
hsa:374	AREG
hsa:374291	NDUFS7
hsa:374378	GALNTL4
hsa:3745	KCNB1
hsa:375	ARF1
hsa:375189	PFN4
hsa:375790	AGRN
hsa:376497	SLC27A1
hsa:3767	KCNJ11
hsa:377677	CA13
hsa:377841	ENTPD8
hsa:3784	KCNQ1
hsa:378884	NHLRC1
hsa:3791	KDR
hsa:3795	KHK
[truncated: 2,687 more rows]
