# Supplementary material for: Inhibition of the hexosamine biosynthetic pathway promotes castration-resistant prostate cancer
Source: Nat Commun. 2016 May 19;7:11612. doi: 10.1038/ncomms11612 (PMC4874037; doi:10.1038/ncomms11612)
Supplement: Supplementary Software — R software code used for integrative analysis [file ncomms11612-s3.zip › integHBP/KEGGdata_v50/HSApath_genes.csv]

path:hsa00010	hsa:10327
path:hsa00010	hsa:124
path:hsa00010	hsa:125
path:hsa00010	hsa:126
path:hsa00010	hsa:127
path:hsa00010	hsa:128
path:hsa00010	hsa:130
path:hsa00010	hsa:130589
path:hsa00010	hsa:131
path:hsa00010	hsa:160287
path:hsa00010	hsa:1737
path:hsa00010	hsa:1738
path:hsa00010	hsa:2023
path:hsa00010	hsa:2026
path:hsa00010	hsa:2027
path:hsa00010	hsa:217
path:hsa00010	hsa:218
path:hsa00010	hsa:219
path:hsa00010	hsa:220
path:hsa00010	hsa:2203
path:hsa00010	hsa:221
path:hsa00010	hsa:222
path:hsa00010	hsa:223
path:hsa00010	hsa:224
path:hsa00010	hsa:226
path:hsa00010	hsa:229
path:hsa00010	hsa:230
path:hsa00010	hsa:2538
path:hsa00010	hsa:2597
path:hsa00010	hsa:2645
path:hsa00010	hsa:2821
path:hsa00010	hsa:3098
path:hsa00010	hsa:3099
path:hsa00010	hsa:3101
path:hsa00010	hsa:3939
path:hsa00010	hsa:3945
path:hsa00010	hsa:3948
path:hsa00010	hsa:441531
path:hsa00010	hsa:501
path:hsa00010	hsa:5105
path:hsa00010	hsa:5106
path:hsa00010	hsa:5160
path:hsa00010	hsa:5161
path:hsa00010	hsa:5162
path:hsa00010	hsa:5211
path:hsa00010	hsa:5213
path:hsa00010	hsa:5214
path:hsa00010	hsa:5223
path:hsa00010	hsa:5224
path:hsa00010	hsa:5230
path:hsa00010	hsa:5232
path:hsa00010	hsa:5236
path:hsa00010	hsa:5313
path:hsa00010	hsa:5315
path:hsa00010	hsa:55276
path:hsa00010	hsa:55902
path:hsa00010	hsa:57818
path:hsa00010	hsa:669
path:hsa00010	hsa:7167
path:hsa00010	hsa:728188
path:hsa00010	hsa:729708
path:hsa00010	hsa:84532
path:hsa00010	hsa:8789
path:hsa00010	hsa:92483
path:hsa00020	hsa:1431
path:hsa00020	hsa:1737
path:hsa00020	hsa:1738
path:hsa00020	hsa:1743
path:hsa00020	hsa:2271
path:hsa00020	hsa:283398
path:hsa00020	hsa:3417
path:hsa00020	hsa:3418
path:hsa00020	hsa:3419
path:hsa00020	hsa:3420
path:hsa00020	hsa:3421
path:hsa00020	hsa:4190
path:hsa00020	hsa:4191
path:hsa00020	hsa:47
path:hsa00020	hsa:48
path:hsa00020	hsa:4967
path:hsa00020	hsa:50
path:hsa00020	hsa:5091
path:hsa00020	hsa:5105
path:hsa00020	hsa:5106
path:hsa00020	hsa:5160
path:hsa00020	hsa:5161
path:hsa00020	hsa:5162
path:hsa00020	hsa:55753
path:hsa00020	hsa:6389
path:hsa00020	hsa:6390
path:hsa00020	hsa:6391
path:hsa00020	hsa:6392
path:hsa00020	hsa:642502
path:hsa00020	hsa:651820
path:hsa00020	hsa:8801
path:hsa00020	hsa:8802
path:hsa00020	hsa:8803
path:hsa00030	hsa:2203
path:hsa00030	hsa:221823
path:hsa00030	hsa:226
path:hsa00030	hsa:229
path:hsa00030	hsa:22934
path:hsa00030	hsa:230
path:hsa00030	hsa:2539
path:hsa00030	hsa:25796
path:hsa00030	hsa:2821
path:hsa00030	hsa:51071
path:hsa00030	hsa:5211
path:hsa00030	hsa:5213
path:hsa00030	hsa:5214
path:hsa00030	hsa:5226
path:hsa00030	hsa:5236
path:hsa00030	hsa:55276
path:hsa00030	hsa:5631
path:hsa00030	hsa:5634
path:hsa00030	hsa:6120
path:hsa00030	hsa:64080
path:hsa00030	hsa:6888
path:hsa00030	hsa:7086
path:hsa00030	hsa:8277
path:hsa00030	hsa:84076
path:hsa00030	hsa:8789
path:hsa00030	hsa:9563
path:hsa00040	hsa:10720
path:hsa00040	hsa:10941
path:hsa00040	hsa:231
path:hsa00040	hsa:2990
path:hsa00040	hsa:51181
path:hsa00040	hsa:54490
path:hsa00040	hsa:54575
path:hsa00040	hsa:54576
path:hsa00040	hsa:54577
path:hsa00040	hsa:54578
path:hsa00040	hsa:54579
path:hsa00040	hsa:54600
path:hsa00040	hsa:54657
path:hsa00040	hsa:54658
path:hsa00040	hsa:54659
path:hsa00040	hsa:6120
path:hsa00040	hsa:7358
path:hsa00040	hsa:7360
path:hsa00040	hsa:7363
path:hsa00040	hsa:7364
path:hsa00040	hsa:7365
path:hsa00040	hsa:7366
path:hsa00040	hsa:7367
path:hsa00040	hsa:79799
path:hsa00040	hsa:9942
path:hsa00051	hsa:197258
path:hsa00051	hsa:2203
path:hsa00051	hsa:226
path:hsa00051	hsa:229
path:hsa00051	hsa:230
path:hsa00051	hsa:231
path:hsa00051	hsa:2645
path:hsa00051	hsa:2762
path:hsa00051	hsa:29085
path:hsa00051	hsa:29925
path:hsa00051	hsa:29926
path:hsa00051	hsa:3098
path:hsa00051	hsa:3099
path:hsa00051	hsa:3101
path:hsa00051	hsa:3795
path:hsa00051	hsa:4351
path:hsa00051	hsa:5207
path:hsa00051	hsa:5208
path:hsa00051	hsa:5209
path:hsa00051	hsa:5210
path:hsa00051	hsa:5211
path:hsa00051	hsa:5213
path:hsa00051	hsa:5214
path:hsa00051	hsa:5372
path:hsa00051	hsa:5373
path:hsa00051	hsa:57016
path:hsa00051	hsa:6652
path:hsa00051	hsa:7167
path:hsa00051	hsa:7264
path:hsa00051	hsa:729708
path:hsa00051	hsa:80270
path:hsa00051	hsa:8776
path:hsa00051	hsa:8789
path:hsa00051	hsa:8790
path:hsa00051	hsa:8898
path:hsa00051	hsa:9107
path:hsa00052	hsa:231
path:hsa00052	hsa:2538
path:hsa00052	hsa:2548
path:hsa00052	hsa:2582
path:hsa00052	hsa:2584
path:hsa00052	hsa:2585
path:hsa00052	hsa:2592
path:hsa00052	hsa:2595
path:hsa00052	hsa:2645
path:hsa00052	hsa:2683
path:hsa00052	hsa:2717
path:hsa00052	hsa:2720
path:hsa00052	hsa:3098
path:hsa00052	hsa:3099
path:hsa00052	hsa:3101
path:hsa00052	hsa:3906
path:hsa00052	hsa:3938
path:hsa00052	hsa:5211
path:hsa00052	hsa:5213
path:hsa00052	hsa:5214
path:hsa00052	hsa:5236
path:hsa00052	hsa:55276
path:hsa00052	hsa:57818
path:hsa00052	hsa:642103
path:hsa00052	hsa:7360
path:hsa00052	hsa:8704
path:hsa00052	hsa:8972
path:hsa00053	hsa:10720
path:hsa00053	hsa:10941
path:hsa00053	hsa:217
path:hsa00053	hsa:218
path:hsa00053	hsa:219
path:hsa00053	hsa:223
path:hsa00053	hsa:224
path:hsa00053	hsa:501
path:hsa00053	hsa:54490
path:hsa00053	hsa:54575
path:hsa00053	hsa:54576
path:hsa00053	hsa:54577
path:hsa00053	hsa:54578
path:hsa00053	hsa:54579
path:hsa00053	hsa:54600
path:hsa00053	hsa:54657
path:hsa00053	hsa:54658
path:hsa00053	hsa:54659
path:hsa00053	hsa:55586
path:hsa00053	hsa:7358
path:hsa00053	hsa:7363
path:hsa00053	hsa:7364
path:hsa00053	hsa:7365
path:hsa00053	hsa:7366
path:hsa00053	hsa:7367
path:hsa00053	hsa:79799
path:hsa00061	hsa:2194
path:hsa00061	hsa:27349
path:hsa00061	hsa:31
path:hsa00061	hsa:32
path:hsa00061	hsa:54995
path:hsa00061	hsa:55301
path:hsa00062	hsa:10449
path:hsa00062	hsa:1892
path:hsa00062	hsa:3028
path:hsa00062	hsa:3030
path:hsa00062	hsa:3032
path:hsa00062	hsa:3033
path:hsa00062	hsa:3295
path:hsa00062	hsa:51102
path:hsa00062	hsa:5538
path:hsa00062	hsa:9374
path:hsa00071	hsa:10449
path:hsa00071	hsa:10455
path:hsa00071	hsa:124
path:hsa00071	hsa:125
path:hsa00071	hsa:126
path:hsa00071	hsa:126129
path:hsa00071	hsa:127
path:hsa00071	hsa:128
path:hsa00071	hsa:130
path:hsa00071	hsa:131
path:hsa00071	hsa:1374
path:hsa00071	hsa:1375
path:hsa00071	hsa:1376
path:hsa00071	hsa:1579
path:hsa00071	hsa:1632
path:hsa00071	hsa:1892
path:hsa00071	hsa:1962
path:hsa00071	hsa:217
path:hsa00071	hsa:218
path:hsa00071	hsa:2180
path:hsa00071	hsa:2181
path:hsa00071	hsa:2182
path:hsa00071	hsa:219
path:hsa00071	hsa:223
path:hsa00071	hsa:224
path:hsa00071	hsa:23305
path:hsa00071	hsa:2639
path:hsa00071	hsa:284541
path:hsa00071	hsa:30
path:hsa00071	hsa:3028
path:hsa00071	hsa:3030
path:hsa00071	hsa:3032
path:hsa00071	hsa:3033
path:hsa00071	hsa:3295
path:hsa00071	hsa:33
path:hsa00071	hsa:34
path:hsa00071	hsa:35
path:hsa00071	hsa:36
path:hsa00071	hsa:37
path:hsa00071	hsa:38
path:hsa00071	hsa:39
path:hsa00071	hsa:501
path:hsa00071	hsa:51
path:hsa00071	hsa:51703
path:hsa00071	hsa:8310
path:hsa00072	hsa:3155
path:hsa00072	hsa:3157
path:hsa00072	hsa:3158
path:hsa00072	hsa:38
path:hsa00072	hsa:39
path:hsa00072	hsa:5019
path:hsa00072	hsa:56898
path:hsa00072	hsa:622
path:hsa00072	hsa:64064
path:hsa00100	hsa:10654
path:hsa00100	hsa:10682
path:hsa00100	hsa:1594
path:hsa00100	hsa:1595
path:hsa00100	hsa:1717
path:hsa00100	hsa:1718
path:hsa00100	hsa:1728
path:hsa00100	hsa:2222
path:hsa00100	hsa:2224
path:hsa00100	hsa:2677
path:hsa00100	hsa:3156
path:hsa00100	hsa:3422
path:hsa00100	hsa:4047
path:hsa00100	hsa:4597
path:hsa00100	hsa:4598
path:hsa00100	hsa:50814
path:hsa00100	hsa:51478
path:hsa00100	hsa:6307
path:hsa00100	hsa:6309
path:hsa00100	hsa:6713
path:hsa00100	hsa:7108
path:hsa00100	hsa:79001
path:hsa00100	hsa:91734
path:hsa00100	hsa:9453
path:hsa00120	hsa:10449
path:hsa00120	hsa:1056
path:hsa00120	hsa:10998
path:hsa00120	hsa:1109
path:hsa00120	hsa:124
path:hsa00120	hsa:125
path:hsa00120	hsa:126
path:hsa00120	hsa:127
path:hsa00120	hsa:128
path:hsa00120	hsa:130
path:hsa00120	hsa:131
path:hsa00120	hsa:1581
path:hsa00120	hsa:1593
path:hsa00120	hsa:217
path:hsa00120	hsa:218
path:hsa00120	hsa:219
path:hsa00120	hsa:223
path:hsa00120	hsa:224
path:hsa00120	hsa:28976
path:hsa00120	hsa:30
path:hsa00120	hsa:3032
path:hsa00120	hsa:3988
path:hsa00120	hsa:501
path:hsa00120	hsa:570
path:hsa00120	hsa:57016
path:hsa00120	hsa:6646
path:hsa00120	hsa:6715
path:hsa00120	hsa:6716
path:hsa00120	hsa:6718
path:hsa00120	hsa:80270
path:hsa00120	hsa:8435
path:hsa00130	hsa:10229
path:hsa00130	hsa:27235
path:hsa00130	hsa:51004
path:hsa00130	hsa:51805
path:hsa00130	hsa:84274
path:hsa00140	hsa:1109
path:hsa00140	hsa:1583
path:hsa00140	hsa:1584
path:hsa00140	hsa:1585
path:hsa00140	hsa:1586
path:hsa00140	hsa:1589
path:hsa00140	hsa:3283
path:hsa00140	hsa:3284
path:hsa00140	hsa:3290
path:hsa00140	hsa:3291
path:hsa00140	hsa:6718
path:hsa00150	hsa:10720
path:hsa00150	hsa:10941
path:hsa00150	hsa:1109
path:hsa00150	hsa:114049
path:hsa00150	hsa:131965
path:hsa00150	hsa:1584
path:hsa00150	hsa:1585
path:hsa00150	hsa:1588
path:hsa00150	hsa:3283
path:hsa00150	hsa:3284
path:hsa00150	hsa:3290
path:hsa00150	hsa:3291
path:hsa00150	hsa:3292
path:hsa00150	hsa:3293
path:hsa00150	hsa:3294
path:hsa00150	hsa:412
path:hsa00150	hsa:414
path:hsa00150	hsa:415
path:hsa00150	hsa:51144
path:hsa00150	hsa:51409
path:hsa00150	hsa:51451
path:hsa00150	hsa:51478
path:hsa00150	hsa:54490
path:hsa00150	hsa:54575
path:hsa00150	hsa:54576
path:hsa00150	hsa:54577
path:hsa00150	hsa:54578
path:hsa00150	hsa:54579
path:hsa00150	hsa:54600
path:hsa00150	hsa:54657
path:hsa00150	hsa:54658
path:hsa00150	hsa:54659
path:hsa00150	hsa:55798
path:hsa00150	hsa:60487
path:hsa00150	hsa:6715
path:hsa00150	hsa:6716
path:hsa00150	hsa:6718
path:hsa00150	hsa:6783
path:hsa00150	hsa:6820
path:hsa00150	hsa:7363
path:hsa00150	hsa:7364
path:hsa00150	hsa:7365
path:hsa00150	hsa:7366
path:hsa00150	hsa:7367
path:hsa00150	hsa:7923
path:hsa00150	hsa:79799
path:hsa00150	hsa:9836
path:hsa00190	hsa:100128525
path:hsa00190	hsa:100130247
path:hsa00190	hsa:100133737
path:hsa00190	hsa:10063
path:hsa00190	hsa:10312
path:hsa00190	hsa:10476
path:hsa00190	hsa:10632
path:hsa00190	hsa:10975
path:hsa00190	hsa:125965
path:hsa00190	hsa:126328
path:hsa00190	hsa:127124
path:hsa00190	hsa:1327
path:hsa00190	hsa:1329
path:hsa00190	hsa:1337
path:hsa00190	hsa:1339
path:hsa00190	hsa:1340
path:hsa00190	hsa:1345
path:hsa00190	hsa:1346
path:hsa00190	hsa:1347
path:hsa00190	hsa:1349
path:hsa00190	hsa:1350
path:hsa00190	hsa:1351
path:hsa00190	hsa:1352
path:hsa00190	hsa:1353
path:hsa00190	hsa:1355
path:hsa00190	hsa:1537
path:hsa00190	hsa:155066
path:hsa00190	hsa:170712
path:hsa00190	hsa:23545
path:hsa00190	hsa:245972
path:hsa00190	hsa:245973
path:hsa00190	hsa:27068
path:hsa00190	hsa:27089
path:hsa00190	hsa:29796
path:hsa00190	hsa:341947
path:hsa00190	hsa:374291
path:hsa00190	hsa:390424
path:hsa00190	hsa:440567
path:hsa00190	hsa:4508
path:hsa00190	hsa:4509
path:hsa00190	hsa:4512
path:hsa00190	hsa:4513
path:hsa00190	hsa:4514
path:hsa00190	hsa:4519
path:hsa00190	hsa:4535
path:hsa00190	hsa:4536
path:hsa00190	hsa:4537
path:hsa00190	hsa:4538
path:hsa00190	hsa:4539
path:hsa00190	hsa:4540
path:hsa00190	hsa:4541
path:hsa00190	hsa:4694
path:hsa00190	hsa:4695
path:hsa00190	hsa:4696
path:hsa00190	hsa:4697
path:hsa00190	hsa:4698
path:hsa00190	hsa:4700
path:hsa00190	hsa:4701
path:hsa00190	hsa:4702
path:hsa00190	hsa:4704
path:hsa00190	hsa:4705
path:hsa00190	hsa:4706
path:hsa00190	hsa:4707
path:hsa00190	hsa:4708
path:hsa00190	hsa:4709
path:hsa00190	hsa:4710
path:hsa00190	hsa:4711
path:hsa00190	hsa:4712
path:hsa00190	hsa:4713
path:hsa00190	hsa:4714
path:hsa00190	hsa:4715
path:hsa00190	hsa:4716
path:hsa00190	hsa:4717
path:hsa00190	hsa:4718
path:hsa00190	hsa:4719
path:hsa00190	hsa:4720
path:hsa00190	hsa:4722
path:hsa00190	hsa:4723
path:hsa00190	hsa:4724
path:hsa00190	hsa:4725
path:hsa00190	hsa:4726
path:hsa00190	hsa:4728
path:hsa00190	hsa:4729
path:hsa00190	hsa:4731
path:hsa00190	hsa:479
path:hsa00190	hsa:495
path:hsa00190	hsa:496
path:hsa00190	hsa:498
path:hsa00190	hsa:506
path:hsa00190	hsa:50617
path:hsa00190	hsa:509
path:hsa00190	hsa:513
path:hsa00190	hsa:51382
path:hsa00190	hsa:514
path:hsa00190	hsa:515
path:hsa00190	hsa:516
path:hsa00190	hsa:51606
path:hsa00190	hsa:517
path:hsa00190	hsa:518
path:hsa00190	hsa:521
path:hsa00190	hsa:522
path:hsa00190	hsa:523
path:hsa00190	hsa:525
path:hsa00190	hsa:526
path:hsa00190	hsa:527
path:hsa00190	hsa:528
path:hsa00190	hsa:529
path:hsa00190	hsa:533
path:hsa00190	hsa:534
path:hsa00190	hsa:535
path:hsa00190	hsa:537
path:hsa00190	hsa:539
path:hsa00190	hsa:5464
path:hsa00190	hsa:56901
path:hsa00190	hsa:6389
path:hsa00190	hsa:6390
path:hsa00190	hsa:6391
path:hsa00190	hsa:6392
path:hsa00190	hsa:64077
path:hsa00190	hsa:642502
path:hsa00190	hsa:644310
path:hsa00190	hsa:646272
path:hsa00190	hsa:651820
path:hsa00190	hsa:727762
path:hsa00190	hsa:727947
path:hsa00190	hsa:7381
path:hsa00190	hsa:7384
path:hsa00190	hsa:7385
path:hsa00190	hsa:7386
path:hsa00190	hsa:7388
path:hsa00190	hsa:84701
path:hsa00190	hsa:8992
path:hsa00190	hsa:90423
path:hsa00190	hsa:9114
path:hsa00190	hsa:9167
path:hsa00190	hsa:9296
path:hsa00190	hsa:9377
path:hsa00190	hsa:9550
path:hsa00190	hsa:9551
path:hsa00220	hsa:112483
path:hsa00220	hsa:113451
path:hsa00220	hsa:1373
path:hsa00220	hsa:162417
path:hsa00220	hsa:217
path:hsa00220	hsa:218
path:hsa00220	hsa:219
path:hsa00220	hsa:223
path:hsa00220	hsa:224
path:hsa00220	hsa:26
path:hsa00220	hsa:262
path:hsa00220	hsa:2628
path:hsa00220	hsa:383
path:hsa00220	hsa:384
path:hsa00220	hsa:4128
path:hsa00220	hsa:4129
path:hsa00220	hsa:435
path:hsa00220	hsa:445
path:hsa00220	hsa:4507
path:hsa00220	hsa:4953
path:hsa00220	hsa:5009
path:hsa00220	hsa:501
path:hsa00220	hsa:5832
path:hsa00220	hsa:6303
path:hsa00220	hsa:6611
path:hsa00220	hsa:6723
path:hsa00220	hsa:79814
path:hsa00220	hsa:95
path:hsa00230	hsa:100
path:hsa00230	hsa:10201
path:hsa00230	hsa:10606
path:hsa00230	hsa:10622
path:hsa00230	hsa:107
path:hsa00230	hsa:10714
path:hsa00230	hsa:108
path:hsa00230	hsa:10846
path:hsa00230	hsa:109
path:hsa00230	hsa:111
path:hsa00230	hsa:11128
path:hsa00230	hsa:11164
path:hsa00230	hsa:112
path:hsa00230	hsa:113
path:hsa00230	hsa:114
path:hsa00230	hsa:115
path:hsa00230	hsa:122481
path:hsa00230	hsa:122622
path:hsa00230	hsa:124583
path:hsa00230	hsa:132
path:hsa00230	hsa:158
path:hsa00230	hsa:159
path:hsa00230	hsa:1633
path:hsa00230	hsa:171568
path:hsa00230	hsa:1716
path:hsa00230	hsa:196883
path:hsa00230	hsa:203
path:hsa00230	hsa:204
path:hsa00230	hsa:205
path:hsa00230	hsa:221823
path:hsa00230	hsa:2272
path:hsa00230	hsa:22978
path:hsa00230	hsa:23649
path:hsa00230	hsa:246721
path:hsa00230	hsa:25885
path:hsa00230	hsa:2618
path:hsa00230	hsa:26289
path:hsa00230	hsa:270
path:hsa00230	hsa:271
path:hsa00230	hsa:27115
path:hsa00230	hsa:272
path:hsa00230	hsa:2766
path:hsa00230	hsa:2977
path:hsa00230	hsa:2982
path:hsa00230	hsa:2983
path:hsa00230	hsa:2984
path:hsa00230	hsa:2986
path:hsa00230	hsa:2987
path:hsa00230	hsa:29922
path:hsa00230	hsa:3000
path:hsa00230	hsa:30833
path:hsa00230	hsa:30834
path:hsa00230	hsa:318
path:hsa00230	hsa:3251
path:hsa00230	hsa:353
path:hsa00230	hsa:3614
path:hsa00230	hsa:3615
path:hsa00230	hsa:3704
path:hsa00230	hsa:377841
path:hsa00230	hsa:471
path:hsa00230	hsa:4830
path:hsa00230	hsa:4831
path:hsa00230	hsa:4833
path:hsa00230	hsa:4860
path:hsa00230	hsa:4881
path:hsa00230	hsa:4882
path:hsa00230	hsa:4907
path:hsa00230	hsa:50484
path:hsa00230	hsa:50940
path:hsa00230	hsa:51082
path:hsa00230	hsa:51251
path:hsa00230	hsa:51292
path:hsa00230	hsa:5136
path:hsa00230	hsa:5137
path:hsa00230	hsa:5138
path:hsa00230	hsa:5139
path:hsa00230	hsa:5140
path:hsa00230	hsa:5141
path:hsa00230	hsa:5142
path:hsa00230	hsa:5143
path:hsa00230	hsa:5144
path:hsa00230	hsa:5147
path:hsa00230	hsa:5148
path:hsa00230	hsa:5149
path:hsa00230	hsa:5150
path:hsa00230	hsa:5151
path:hsa00230	hsa:5152
path:hsa00230	hsa:5153
path:hsa00230	hsa:5167
path:hsa00230	hsa:5169
path:hsa00230	hsa:51728
path:hsa00230	hsa:5198
path:hsa00230	hsa:5313
path:hsa00230	hsa:5315
path:hsa00230	hsa:53343
path:hsa00230	hsa:54107
path:hsa00230	hsa:5422
path:hsa00230	hsa:5424
path:hsa00230	hsa:5425
path:hsa00230	hsa:5426
path:hsa00230	hsa:5427
path:hsa00230	hsa:5430
path:hsa00230	hsa:5431
path:hsa00230	hsa:5432
path:hsa00230	hsa:5433
path:hsa00230	hsa:5434
path:hsa00230	hsa:5435
path:hsa00230	hsa:5436
path:hsa00230	hsa:5437
path:hsa00230	hsa:5438
path:hsa00230	hsa:5439
path:hsa00230	hsa:5440
path:hsa00230	hsa:5441
path:hsa00230	hsa:5471
path:hsa00230	hsa:548644
path:hsa00230	hsa:5557
path:hsa00230	hsa:5558
path:hsa00230	hsa:55703
path:hsa00230	hsa:55811
path:hsa00230	hsa:55821
path:hsa00230	hsa:5631
path:hsa00230	hsa:5634
path:hsa00230	hsa:56655
path:hsa00230	hsa:56953
path:hsa00230	hsa:57804
path:hsa00230	hsa:58497
path:hsa00230	hsa:6240
path:hsa00230	hsa:6241
path:hsa00230	hsa:64425
path:hsa00230	hsa:661
path:hsa00230	hsa:7498
path:hsa00230	hsa:84172
path:hsa00230	hsa:84265
path:hsa00230	hsa:84618
path:hsa00230	hsa:8622
path:hsa00230	hsa:8654
path:hsa00230	hsa:87178
path:hsa00230	hsa:8833
path:hsa00230	hsa:9060
path:hsa00230	hsa:9061
path:hsa00230	hsa:93034
path:hsa00230	hsa:953
path:hsa00230	hsa:9533
path:hsa00230	hsa:954
path:hsa00230	hsa:955
path:hsa00230	hsa:956
path:hsa00230	hsa:957
path:hsa00230	hsa:9583
path:hsa00230	hsa:9615
path:hsa00232	hsa:10
path:hsa00232	hsa:1544
path:hsa00232	hsa:1548
path:hsa00232	hsa:1549
path:hsa00232	hsa:1553
path:hsa00232	hsa:7498
path:hsa00232	hsa:9
path:hsa00240	hsa:10201
path:hsa00240	hsa:10587
path:hsa00240	hsa:10622
path:hsa00240	hsa:10714
path:hsa00240	hsa:11128
path:hsa00240	hsa:124583
path:hsa00240	hsa:129607
path:hsa00240	hsa:139596
path:hsa00240	hsa:1503
path:hsa00240	hsa:151531
path:hsa00240	hsa:1633
path:hsa00240	hsa:1635
path:hsa00240	hsa:171568
path:hsa00240	hsa:1723
path:hsa00240	hsa:1806
path:hsa00240	hsa:1807
path:hsa00240	hsa:1841
path:hsa00240	hsa:1854
path:hsa00240	hsa:1890
path:hsa00240	hsa:22978
path:hsa00240	hsa:23649
path:hsa00240	hsa:246721
path:hsa00240	hsa:25885
path:hsa00240	hsa:29922
path:hsa00240	hsa:30833
path:hsa00240	hsa:30834
path:hsa00240	hsa:318
path:hsa00240	hsa:3704
path:hsa00240	hsa:377841
path:hsa00240	hsa:4830
path:hsa00240	hsa:4831
path:hsa00240	hsa:4833
path:hsa00240	hsa:4860
path:hsa00240	hsa:4907
path:hsa00240	hsa:50484
path:hsa00240	hsa:50808
path:hsa00240	hsa:51082
path:hsa00240	hsa:51251
path:hsa00240	hsa:51727
path:hsa00240	hsa:51728
path:hsa00240	hsa:51733
path:hsa00240	hsa:54107
path:hsa00240	hsa:5422
path:hsa00240	hsa:5424
path:hsa00240	hsa:5425
path:hsa00240	hsa:5426
path:hsa00240	hsa:5427
path:hsa00240	hsa:5430
path:hsa00240	hsa:5431
path:hsa00240	hsa:5432
path:hsa00240	hsa:5433
path:hsa00240	hsa:5434
path:hsa00240	hsa:5435
path:hsa00240	hsa:5436
path:hsa00240	hsa:5437
path:hsa00240	hsa:5438
path:hsa00240	hsa:5439
path:hsa00240	hsa:5440
path:hsa00240	hsa:5441
path:hsa00240	hsa:548644
path:hsa00240	hsa:54963
path:hsa00240	hsa:5557
path:hsa00240	hsa:5558
path:hsa00240	hsa:55703
path:hsa00240	hsa:56474
path:hsa00240	hsa:56655
path:hsa00240	hsa:56953
path:hsa00240	hsa:57804
path:hsa00240	hsa:6240
path:hsa00240	hsa:6241
path:hsa00240	hsa:64425
path:hsa00240	hsa:661
path:hsa00240	hsa:7083
path:hsa00240	hsa:7084
path:hsa00240	hsa:7296
path:hsa00240	hsa:7298
path:hsa00240	hsa:7371
path:hsa00240	hsa:7372
path:hsa00240	hsa:7378
path:hsa00240	hsa:790
path:hsa00240	hsa:83549
path:hsa00240	hsa:84172
path:hsa00240	hsa:84265
path:hsa00240	hsa:84618
path:hsa00240	hsa:87178
path:hsa00240	hsa:93034
path:hsa00240	hsa:953
path:hsa00240	hsa:9533
path:hsa00240	hsa:955
path:hsa00240	hsa:956
path:hsa00240	hsa:957
path:hsa00240	hsa:9583
path:hsa00240	hsa:978
path:hsa00251	hsa:124454
path:hsa00251	hsa:1373
path:hsa00251	hsa:18
path:hsa00251	hsa:2058
path:hsa00251	hsa:2571
path:hsa00251	hsa:2572
path:hsa00251	hsa:2673
path:hsa00251	hsa:27165
path:hsa00251	hsa:2744
path:hsa00251	hsa:2746
path:hsa00251	hsa:2747
path:hsa00251	hsa:2752
path:hsa00251	hsa:2805
path:hsa00251	hsa:2806
path:hsa00251	hsa:2875
path:hsa00251	hsa:5471
path:hsa00251	hsa:55191
path:hsa00251	hsa:5859
path:hsa00251	hsa:790
path:hsa00251	hsa:7915
path:hsa00251	hsa:84706
path:hsa00251	hsa:8659
path:hsa00251	hsa:8833
path:hsa00251	hsa:9945
path:hsa00252	hsa:122622
path:hsa00252	hsa:1384
path:hsa00252	hsa:158
path:hsa00252	hsa:159
path:hsa00252	hsa:16
path:hsa00252	hsa:1615
path:hsa00252	hsa:18
path:hsa00252	hsa:189
path:hsa00252	hsa:2571
path:hsa00252	hsa:2572
path:hsa00252	hsa:2805
path:hsa00252	hsa:2806
path:hsa00252	hsa:2875
path:hsa00252	hsa:435
path:hsa00252	hsa:440
path:hsa00252	hsa:443
path:hsa00252	hsa:445
path:hsa00252	hsa:4677
path:hsa00252	hsa:5091
path:hsa00252	hsa:55157
path:hsa00252	hsa:57505
path:hsa00252	hsa:64902
path:hsa00252	hsa:790
path:hsa00252	hsa:79731
path:hsa00252	hsa:80150
path:hsa00252	hsa:84706
path:hsa00252	hsa:8528
path:hsa00252	hsa:91703
path:hsa00260	hsa:10400
path:hsa00260	hsa:10993
path:hsa00260	hsa:1119
path:hsa00260	hsa:1120
path:hsa00260	hsa:123283
path:hsa00260	hsa:132158
path:hsa00260	hsa:1491
path:hsa00260	hsa:1610
path:hsa00260	hsa:1738
path:hsa00260	hsa:1757
path:hsa00260	hsa:189
path:hsa00260	hsa:211
path:hsa00260	hsa:212
path:hsa00260	hsa:23464
path:hsa00260	hsa:23761
path:hsa00260	hsa:2593
path:hsa00260	hsa:2617
path:hsa00260	hsa:26227
path:hsa00260	hsa:2628
path:hsa00260	hsa:27232
path:hsa00260	hsa:2731
path:hsa00260	hsa:275
path:hsa00260	hsa:29958
path:hsa00260	hsa:29968
path:hsa00260	hsa:314
path:hsa00260	hsa:4128
path:hsa00260	hsa:4129
path:hsa00260	hsa:51268
path:hsa00260	hsa:54938
path:hsa00260	hsa:55349
path:hsa00260	hsa:57016
path:hsa00260	hsa:5723
path:hsa00260	hsa:6301
path:hsa00260	hsa:635
path:hsa00260	hsa:6470
path:hsa00260	hsa:6472
path:hsa00260	hsa:64902
path:hsa00260	hsa:6897
path:hsa00260	hsa:80222
path:hsa00260	hsa:80270
path:hsa00260	hsa:8639
path:hsa00260	hsa:875
path:hsa00271	hsa:10768
path:hsa00271	hsa:123263
path:hsa00271	hsa:1491
path:hsa00271	hsa:1786
path:hsa00271	hsa:1787
path:hsa00271	hsa:1788
path:hsa00271	hsa:1789
path:hsa00271	hsa:191
path:hsa00271	hsa:23382
path:hsa00271	hsa:262
path:hsa00271	hsa:27430
path:hsa00271	hsa:29947
path:hsa00271	hsa:4141
path:hsa00271	hsa:4143
path:hsa00271	hsa:4144
path:hsa00271	hsa:4507
path:hsa00271	hsa:4548
path:hsa00271	hsa:635
path:hsa00271	hsa:6723
path:hsa00271	hsa:6898
path:hsa00271	hsa:875
path:hsa00271	hsa:92935
path:hsa00272	hsa:1036
path:hsa00272	hsa:10993
path:hsa00272	hsa:1491
path:hsa00272	hsa:160287
path:hsa00272	hsa:2805
path:hsa00272	hsa:2806
path:hsa00272	hsa:3939
path:hsa00272	hsa:3945
path:hsa00272	hsa:3948
path:hsa00272	hsa:4357
path:hsa00272	hsa:79587
path:hsa00272	hsa:833
path:hsa00272	hsa:92483
path:hsa00280	hsa:10449
path:hsa00280	hsa:11112
path:hsa00280	hsa:1629
path:hsa00280	hsa:1738
path:hsa00280	hsa:18
path:hsa00280	hsa:1892
path:hsa00280	hsa:1962
path:hsa00280	hsa:217
path:hsa00280	hsa:218
path:hsa00280	hsa:219
path:hsa00280	hsa:223
path:hsa00280	hsa:224
path:hsa00280	hsa:26275
path:hsa00280	hsa:27034
path:hsa00280	hsa:30
path:hsa00280	hsa:3028
path:hsa00280	hsa:3030
path:hsa00280	hsa:3032
path:hsa00280	hsa:3033
path:hsa00280	hsa:3155
path:hsa00280	hsa:3157
path:hsa00280	hsa:3158
path:hsa00280	hsa:316
path:hsa00280	hsa:3295
path:hsa00280	hsa:34
path:hsa00280	hsa:35
path:hsa00280	hsa:36
path:hsa00280	hsa:3712
path:hsa00280	hsa:38
path:hsa00280	hsa:39
path:hsa00280	hsa:4329
path:hsa00280	hsa:4594
path:hsa00280	hsa:501
path:hsa00280	hsa:5019
path:hsa00280	hsa:5095
path:hsa00280	hsa:5096
path:hsa00280	hsa:549
path:hsa00280	hsa:56922
path:hsa00280	hsa:586
path:hsa00280	hsa:587
path:hsa00280	hsa:593
path:hsa00280	hsa:594
path:hsa00280	hsa:64064
path:hsa00280	hsa:64087
path:hsa00280	hsa:84693
path:hsa00281	hsa:28976
path:hsa00281	hsa:3028
path:hsa00281	hsa:3033
path:hsa00281	hsa:3295
path:hsa00290	hsa:23395
path:hsa00290	hsa:3376
path:hsa00290	hsa:51520
path:hsa00290	hsa:5160
path:hsa00290	hsa:5161
path:hsa00290	hsa:5162
path:hsa00290	hsa:55699
path:hsa00290	hsa:57176
path:hsa00290	hsa:586
path:hsa00290	hsa:587
path:hsa00290	hsa:7407
path:hsa00300	hsa:10157
path:hsa00300	hsa:132949
path:hsa00300	hsa:3735
path:hsa00300	hsa:51166
path:hsa00300	hsa:60496
path:hsa00310	hsa:100133888
path:hsa00310	hsa:10157
path:hsa00310	hsa:10919
path:hsa00310	hsa:132949
path:hsa00310	hsa:1743
path:hsa00310	hsa:1892
path:hsa00310	hsa:1962
path:hsa00310	hsa:217
path:hsa00310	hsa:218
path:hsa00310	hsa:219
path:hsa00310	hsa:223
path:hsa00310	hsa:224
path:hsa00310	hsa:23067
path:hsa00310	hsa:2639
path:hsa00310	hsa:28972
path:hsa00310	hsa:29072
path:hsa00310	hsa:3028
path:hsa00310	hsa:3030
path:hsa00310	hsa:3033
path:hsa00310	hsa:3295
path:hsa00310	hsa:38
path:hsa00310	hsa:387893
path:hsa00310	hsa:39
path:hsa00310	hsa:4967
path:hsa00310	hsa:501
path:hsa00310	hsa:51111
path:hsa00310	hsa:51166
path:hsa00310	hsa:51268
path:hsa00310	hsa:5351
path:hsa00310	hsa:5352
path:hsa00310	hsa:54904
path:hsa00310	hsa:55217
path:hsa00310	hsa:55753
path:hsa00310	hsa:55870
path:hsa00310	hsa:60496
path:hsa00310	hsa:60559
path:hsa00310	hsa:6419
path:hsa00310	hsa:64324
path:hsa00310	hsa:647597
path:hsa00310	hsa:6839
path:hsa00310	hsa:7468
path:hsa00310	hsa:79723
path:hsa00310	hsa:79813
path:hsa00310	hsa:80854
path:hsa00310	hsa:83852
path:hsa00310	hsa:8424
path:hsa00310	hsa:84444
path:hsa00310	hsa:84787
path:hsa00310	hsa:8985
path:hsa00310	hsa:9739
path:hsa00310	hsa:9869
path:hsa00330	hsa:1152
path:hsa00330	hsa:1158
path:hsa00330	hsa:1159
path:hsa00330	hsa:1160
path:hsa00330	hsa:1373
path:hsa00330	hsa:1610
path:hsa00330	hsa:2058
path:hsa00330	hsa:2593
path:hsa00330	hsa:25973
path:hsa00330	hsa:2628
path:hsa00330	hsa:2746
path:hsa00330	hsa:2747
path:hsa00330	hsa:2805
path:hsa00330	hsa:2806
path:hsa00330	hsa:283208
path:hsa00330	hsa:29920
path:hsa00330	hsa:383
path:hsa00330	hsa:384
path:hsa00330	hsa:435
path:hsa00330	hsa:445
path:hsa00330	hsa:4842
path:hsa00330	hsa:4843
path:hsa00330	hsa:4846
path:hsa00330	hsa:4942
path:hsa00330	hsa:5009
path:hsa00330	hsa:5033
path:hsa00330	hsa:51056
path:hsa00330	hsa:548596
path:hsa00330	hsa:5625
path:hsa00330	hsa:57038
path:hsa00330	hsa:5831
path:hsa00330	hsa:58510
path:hsa00330	hsa:5917
path:hsa00330	hsa:65263
path:hsa00330	hsa:8659
path:hsa00330	hsa:8974
path:hsa00340	hsa:10841
path:hsa00340	hsa:114049
path:hsa00340	hsa:131669
path:hsa00340	hsa:131965
path:hsa00340	hsa:144193
path:hsa00340	hsa:1644
path:hsa00340	hsa:217
path:hsa00340	hsa:218
path:hsa00340	hsa:219
path:hsa00340	hsa:220
path:hsa00340	hsa:221
path:hsa00340	hsa:222
path:hsa00340	hsa:223
path:hsa00340	hsa:224
path:hsa00340	hsa:23438
path:hsa00340	hsa:26
path:hsa00340	hsa:3034
path:hsa00340	hsa:3035
path:hsa00340	hsa:3067
path:hsa00340	hsa:3176
path:hsa00340	hsa:4128
path:hsa00340	hsa:4129
path:hsa00340	hsa:443
path:hsa00340	hsa:501
path:hsa00340	hsa:51409
path:hsa00340	hsa:51451
path:hsa00340	hsa:55798
path:hsa00340	hsa:60487
path:hsa00340	hsa:84735
path:hsa00340	hsa:91703
path:hsa00340	hsa:9836
path:hsa00350	hsa:114049
path:hsa00350	hsa:124
path:hsa00350	hsa:125
path:hsa00350	hsa:126
path:hsa00350	hsa:127
path:hsa00350	hsa:128
path:hsa00350	hsa:130
path:hsa00350	hsa:131
path:hsa00350	hsa:1312
path:hsa00350	hsa:131965
path:hsa00350	hsa:1621
path:hsa00350	hsa:1638
path:hsa00350	hsa:1644
path:hsa00350	hsa:1891
path:hsa00350	hsa:218
path:hsa00350	hsa:2184
path:hsa00350	hsa:220
path:hsa00350	hsa:221
path:hsa00350	hsa:222
path:hsa00350	hsa:24142
path:hsa00350	hsa:253558
path:hsa00350	hsa:2805
path:hsa00350	hsa:2806
path:hsa00350	hsa:2954
path:hsa00350	hsa:3081
path:hsa00350	hsa:314
path:hsa00350	hsa:316
path:hsa00350	hsa:3242
path:hsa00350	hsa:4128
path:hsa00350	hsa:4129
path:hsa00350	hsa:4282
path:hsa00350	hsa:51126
path:hsa00350	hsa:51409
path:hsa00350	hsa:51451
path:hsa00350	hsa:5409
path:hsa00350	hsa:55798
path:hsa00350	hsa:60487
path:hsa00350	hsa:6898
path:hsa00350	hsa:7054
path:hsa00350	hsa:7173
path:hsa00350	hsa:7299
path:hsa00350	hsa:7306
path:hsa00350	hsa:80339
path:hsa00350	hsa:8260
path:hsa00350	hsa:8639
path:hsa00350	hsa:9836
path:hsa00360	hsa:1644
path:hsa00360	hsa:218
path:hsa00360	hsa:220
path:hsa00360	hsa:221
path:hsa00360	hsa:222
path:hsa00360	hsa:24142
path:hsa00360	hsa:253558
path:hsa00360	hsa:2805
path:hsa00360	hsa:2806
path:hsa00360	hsa:314
path:hsa00360	hsa:3242
path:hsa00360	hsa:4025
path:hsa00360	hsa:4128
path:hsa00360	hsa:4129
path:hsa00360	hsa:4282
path:hsa00360	hsa:51126
path:hsa00360	hsa:6898
path:hsa00360	hsa:80339
path:hsa00360	hsa:8260
path:hsa00360	hsa:8639
path:hsa00360	hsa:9588
path:hsa00361	hsa:134147
path:hsa00361	hsa:1551
path:hsa00361	hsa:1576
path:hsa00361	hsa:1577
path:hsa00361	hsa:248
path:hsa00361	hsa:249
path:hsa00361	hsa:250
path:hsa00361	hsa:251
path:hsa00361	hsa:51205
path:hsa00361	hsa:52
path:hsa00361	hsa:53
path:hsa00361	hsa:54
path:hsa00361	hsa:5444
path:hsa00361	hsa:5445
path:hsa00361	hsa:5446
path:hsa00361	hsa:55
path:hsa00361	hsa:64816
path:hsa00361	hsa:93650
path:hsa00363	hsa:5444
path:hsa00363	hsa:5445
path:hsa00363	hsa:5446
path:hsa00363	hsa:57016
path:hsa00363	hsa:80270
path:hsa00364	hsa:134147
path:hsa00380	hsa:10352
path:hsa00380	hsa:11185
path:hsa00380	hsa:114049
path:hsa00380	hsa:121278
path:hsa00380	hsa:125061
path:hsa00380	hsa:130013
path:hsa00380	hsa:131965
path:hsa00380	hsa:15
path:hsa00380	hsa:1543
path:hsa00380	hsa:1544
path:hsa00380	hsa:1545
path:hsa00380	hsa:1644
path:hsa00380	hsa:169355
path:hsa00380	hsa:1892
path:hsa00380	hsa:1962
path:hsa00380	hsa:217
path:hsa00380	hsa:218
path:hsa00380	hsa:219
path:hsa00380	hsa:223
path:hsa00380	hsa:224
path:hsa00380	hsa:23498
path:hsa00380	hsa:26
path:hsa00380	hsa:2639
path:hsa00380	hsa:3028
path:hsa00380	hsa:3030
path:hsa00380	hsa:3033
path:hsa00380	hsa:316
path:hsa00380	hsa:3295
path:hsa00380	hsa:3620
path:hsa00380	hsa:38
path:hsa00380	hsa:39
path:hsa00380	hsa:4128
path:hsa00380	hsa:4129
path:hsa00380	hsa:438
path:hsa00380	hsa:4967
path:hsa00380	hsa:501
path:hsa00380	hsa:51166
path:hsa00380	hsa:51409
path:hsa00380	hsa:51451
path:hsa00380	hsa:55753
path:hsa00380	hsa:55798
path:hsa00380	hsa:60487
path:hsa00380	hsa:6999
path:hsa00380	hsa:7166
path:hsa00380	hsa:7453
path:hsa00380	hsa:847
path:hsa00380	hsa:8564
path:hsa00380	hsa:8942
path:hsa00380	hsa:9836
path:hsa00400	hsa:10056
path:hsa00400	hsa:10667
path:hsa00400	hsa:2193
path:hsa00400	hsa:2805
path:hsa00400	hsa:2806
path:hsa00400	hsa:5053
path:hsa00400	hsa:51067
path:hsa00400	hsa:6898
path:hsa00400	hsa:8565
path:hsa00410	hsa:18
path:hsa00410	hsa:1806
path:hsa00410	hsa:1807
path:hsa00410	hsa:1892
path:hsa00410	hsa:1962
path:hsa00410	hsa:217
path:hsa00410	hsa:218
path:hsa00410	hsa:219
path:hsa00410	hsa:223
path:hsa00410	hsa:224
path:hsa00410	hsa:23417
path:hsa00410	hsa:2571
path:hsa00410	hsa:2572
path:hsa00410	hsa:26275
path:hsa00410	hsa:3030
path:hsa00410	hsa:314
path:hsa00410	hsa:34
path:hsa00410	hsa:501
path:hsa00410	hsa:51733
path:hsa00410	hsa:6611
path:hsa00410	hsa:6723
path:hsa00410	hsa:84735
path:hsa00410	hsa:8639
path:hsa00430	hsa:1036
path:hsa00430	hsa:124975
path:hsa00430	hsa:2571
path:hsa00430	hsa:2572
path:hsa00430	hsa:2678
path:hsa00430	hsa:2686
path:hsa00430	hsa:2687
path:hsa00430	hsa:51380
path:hsa00430	hsa:570
path:hsa00430	hsa:84890
path:hsa00440	hsa:114049
path:hsa00440	hsa:131965
path:hsa00440	hsa:5130
path:hsa00440	hsa:51409
path:hsa00440	hsa:51451
path:hsa00440	hsa:55798
path:hsa00440	hsa:56994
path:hsa00440	hsa:5833
path:hsa00440	hsa:60487
path:hsa00440	hsa:9468
path:hsa00440	hsa:9836
path:hsa00450	hsa:10768
path:hsa00450	hsa:114049
path:hsa00450	hsa:124975
path:hsa00450	hsa:131965
path:hsa00450	hsa:1491
path:hsa00450	hsa:191
path:hsa00450	hsa:22928
path:hsa00450	hsa:22929
path:hsa00450	hsa:23382
path:hsa00450	hsa:2678
path:hsa00450	hsa:2686
path:hsa00450	hsa:2687
path:hsa00450	hsa:27430
path:hsa00450	hsa:4141
path:hsa00450	hsa:4143
path:hsa00450	hsa:4144
path:hsa00450	hsa:51409
path:hsa00450	hsa:51451
path:hsa00450	hsa:51540
path:hsa00450	hsa:55798
path:hsa00450	hsa:60487
path:hsa00450	hsa:875
path:hsa00450	hsa:9060
path:hsa00450	hsa:9061
path:hsa00450	hsa:92935
path:hsa00450	hsa:9836
path:hsa00460	hsa:124975
path:hsa00460	hsa:2629
path:hsa00460	hsa:2678
path:hsa00460	hsa:2686
path:hsa00460	hsa:2687
path:hsa00460	hsa:57733
path:hsa00460	hsa:6470
path:hsa00460	hsa:6472
path:hsa00460	hsa:80150
path:hsa00471	hsa:27165
path:hsa00471	hsa:2744
path:hsa00471	hsa:2746
path:hsa00471	hsa:2747
path:hsa00472	hsa:1610
path:hsa00480	hsa:119391
path:hsa00480	hsa:124975
path:hsa00480	hsa:221357
path:hsa00480	hsa:2539
path:hsa00480	hsa:257202
path:hsa00480	hsa:2678
path:hsa00480	hsa:2686
path:hsa00480	hsa:2687
path:hsa00480	hsa:26873
path:hsa00480	hsa:2729
path:hsa00480	hsa:2730
path:hsa00480	hsa:2876
path:hsa00480	hsa:2877
path:hsa00480	hsa:2878
path:hsa00480	hsa:2879
path:hsa00480	hsa:2880
path:hsa00480	hsa:2882
path:hsa00480	hsa:290
path:hsa00480	hsa:2936
path:hsa00480	hsa:2937
path:hsa00480	hsa:2938
path:hsa00480	hsa:2939
path:hsa00480	hsa:2940
path:hsa00480	hsa:2941
path:hsa00480	hsa:2944
path:hsa00480	hsa:2946
path:hsa00480	hsa:2947
path:hsa00480	hsa:2948
path:hsa00480	hsa:2949
path:hsa00480	hsa:2950
path:hsa00480	hsa:2952
path:hsa00480	hsa:2953
path:hsa00480	hsa:2954
path:hsa00480	hsa:3417
path:hsa00480	hsa:3418
path:hsa00480	hsa:373156
path:hsa00480	hsa:4257
path:hsa00480	hsa:4258
path:hsa00480	hsa:4259
path:hsa00480	hsa:4953
path:hsa00480	hsa:50484
path:hsa00480	hsa:51056
path:hsa00480	hsa:51060
path:hsa00480	hsa:5226
path:hsa00480	hsa:6240
path:hsa00480	hsa:6241
path:hsa00480	hsa:6611
path:hsa00480	hsa:6723
path:hsa00480	hsa:79017
path:hsa00480	hsa:9446
path:hsa00500	hsa:10720
path:hsa00500	hsa:10941
path:hsa00500	hsa:11181
path:hsa00500	hsa:178
path:hsa00500	hsa:2538
path:hsa00500	hsa:2548
path:hsa00500	hsa:2595
path:hsa00500	hsa:2629
path:hsa00500	hsa:2632
path:hsa00500	hsa:2645
path:hsa00500	hsa:276
path:hsa00500	hsa:277
path:hsa00500	hsa:278
path:hsa00500	hsa:279
path:hsa00500	hsa:280
path:hsa00500	hsa:2821
path:hsa00500	hsa:283209
path:hsa00500	hsa:2990
path:hsa00500	hsa:2997
path:hsa00500	hsa:2998
path:hsa00500	hsa:3098
path:hsa00500	hsa:3099
path:hsa00500	hsa:3101
path:hsa00500	hsa:5167
path:hsa00500	hsa:5169
path:hsa00500	hsa:5236
path:hsa00500	hsa:54490
path:hsa00500	hsa:54575
path:hsa00500	hsa:54576
path:hsa00500	hsa:54577
path:hsa00500	hsa:54578
path:hsa00500	hsa:54579
path:hsa00500	hsa:54600
path:hsa00500	hsa:54657
path:hsa00500	hsa:54658
path:hsa00500	hsa:54659
path:hsa00500	hsa:55276
path:hsa00500	hsa:57733
path:hsa00500	hsa:57818
path:hsa00500	hsa:5834
path:hsa00500	hsa:5836
path:hsa00500	hsa:5837
path:hsa00500	hsa:642103
path:hsa00500	hsa:6476
path:hsa00500	hsa:7358
path:hsa00500	hsa:7360
path:hsa00500	hsa:7363
path:hsa00500	hsa:7364
path:hsa00500	hsa:7365
path:hsa00500	hsa:7366
path:hsa00500	hsa:7367
path:hsa00500	hsa:79799
path:hsa00500	hsa:80146
path:hsa00500	hsa:8972
path:hsa00510	hsa:10195
path:hsa00510	hsa:10905
path:hsa00510	hsa:11253
path:hsa00510	hsa:11282
path:hsa00510	hsa:11320
path:hsa00510	hsa:144245
path:hsa00510	hsa:146664
path:hsa00510	hsa:1603
path:hsa00510	hsa:1650
path:hsa00510	hsa:1798
path:hsa00510	hsa:199857
path:hsa00510	hsa:201595
path:hsa00510	hsa:23193
path:hsa00510	hsa:2530
path:hsa00510	hsa:2683
path:hsa00510	hsa:29880
path:hsa00510	hsa:29929
path:hsa00510	hsa:4121
path:hsa00510	hsa:4124
path:hsa00510	hsa:4245
path:hsa00510	hsa:4247
path:hsa00510	hsa:4248
path:hsa00510	hsa:4249
path:hsa00510	hsa:440138
path:hsa00510	hsa:54344
path:hsa00510	hsa:56052
path:hsa00510	hsa:57134
path:hsa00510	hsa:57171
path:hsa00510	hsa:6184
path:hsa00510	hsa:6185
path:hsa00510	hsa:6480
path:hsa00510	hsa:7841
path:hsa00510	hsa:79053
path:hsa00510	hsa:79087
path:hsa00510	hsa:79796
path:hsa00510	hsa:79868
path:hsa00510	hsa:84920
path:hsa00510	hsa:85365
path:hsa00510	hsa:8703
path:hsa00510	hsa:8704
path:hsa00510	hsa:8813
path:hsa00510	hsa:8818
path:hsa00510	hsa:91869
path:hsa00511	hsa:10825
path:hsa00511	hsa:129807
path:hsa00511	hsa:175
path:hsa00511	hsa:23324
path:hsa00511	hsa:2517
path:hsa00511	hsa:2519
path:hsa00511	hsa:2629
path:hsa00511	hsa:2720
path:hsa00511	hsa:3073
path:hsa00511	hsa:3074
path:hsa00511	hsa:3938
path:hsa00511	hsa:4123
path:hsa00511	hsa:4125
path:hsa00511	hsa:4126
path:hsa00511	hsa:4758
path:hsa00511	hsa:4759
path:hsa00511	hsa:64772
path:hsa00512	hsa:11226
path:hsa00512	hsa:11227
path:hsa00512	hsa:114805
path:hsa00512	hsa:117248
path:hsa00512	hsa:168391
path:hsa00512	hsa:192134
path:hsa00512	hsa:2589
path:hsa00512	hsa:2590
path:hsa00512	hsa:2591
path:hsa00512	hsa:26290
path:hsa00512	hsa:2650
path:hsa00512	hsa:29071
path:hsa00512	hsa:374378
path:hsa00512	hsa:442117
path:hsa00512	hsa:50614
path:hsa00512	hsa:51301
path:hsa00512	hsa:51809
path:hsa00512	hsa:55568
path:hsa00512	hsa:55808
path:hsa00512	hsa:56913
path:hsa00512	hsa:57452
path:hsa00512	hsa:63917
path:hsa00512	hsa:64409
path:hsa00512	hsa:6482
path:hsa00512	hsa:6483
path:hsa00512	hsa:79623
path:hsa00512	hsa:79695
path:hsa00512	hsa:8473
path:hsa00512	hsa:8693
path:hsa00512	hsa:9245
path:hsa00512	hsa:9334
path:hsa00514	hsa:10585
path:hsa00514	hsa:29954
path:hsa00514	hsa:55624
path:hsa00520	hsa:23483
path:hsa00520	hsa:2582
path:hsa00520	hsa:2592
path:hsa00520	hsa:7358
path:hsa00520	hsa:7360
path:hsa00520	hsa:80146
path:hsa00530	hsa:10007
path:hsa00530	hsa:10020
path:hsa00530	hsa:1118
path:hsa00530	hsa:132789
path:hsa00530	hsa:140838
path:hsa00530	hsa:1486
path:hsa00530	hsa:1727
path:hsa00530	hsa:2645
path:hsa00530	hsa:2673
path:hsa00530	hsa:27159
path:hsa00530	hsa:29085
path:hsa00530	hsa:3073
path:hsa00530	hsa:3074
path:hsa00530	hsa:3098
path:hsa00530	hsa:3099
path:hsa00530	hsa:3101
path:hsa00530	hsa:51005
path:hsa00530	hsa:51706
path:hsa00530	hsa:5238
path:hsa00530	hsa:54187
path:hsa00530	hsa:55577
path:hsa00530	hsa:55907
path:hsa00530	hsa:5973
path:hsa00530	hsa:64841
path:hsa00530	hsa:6675
path:hsa00530	hsa:80896
path:hsa00530	hsa:8776
path:hsa00530	hsa:8898
path:hsa00530	hsa:9107
path:hsa00530	hsa:9945
path:hsa00531	hsa:10855
path:hsa00531	hsa:138050
path:hsa00531	hsa:2588
path:hsa00531	hsa:2720
path:hsa00531	hsa:2799
path:hsa00531	hsa:2990
path:hsa00531	hsa:3073
path:hsa00531	hsa:3074
path:hsa00531	hsa:3373
path:hsa00531	hsa:3423
path:hsa00531	hsa:3425
path:hsa00531	hsa:3938
path:hsa00531	hsa:411
path:hsa00531	hsa:4669
path:hsa00531	hsa:60495
path:hsa00531	hsa:6448
path:hsa00531	hsa:6677
path:hsa00531	hsa:8692
path:hsa00532	hsa:10090
path:hsa00532	hsa:11285
path:hsa00532	hsa:113189
path:hsa00532	hsa:126792
path:hsa00532	hsa:135152
path:hsa00532	hsa:166012
path:hsa00532	hsa:22856
path:hsa00532	hsa:26229
path:hsa00532	hsa:27087
path:hsa00532	hsa:29940
path:hsa00532	hsa:337876
path:hsa00532	hsa:50515
path:hsa00532	hsa:51363
path:hsa00532	hsa:54480
path:hsa00532	hsa:55454
path:hsa00532	hsa:55501
path:hsa00532	hsa:55790
path:hsa00532	hsa:56548
path:hsa00532	hsa:64131
path:hsa00532	hsa:64132
path:hsa00532	hsa:79586
path:hsa00532	hsa:9469
path:hsa00533	hsa:10164
path:hsa00533	hsa:10678
path:hsa00533	hsa:11041
path:hsa00533	hsa:2530
path:hsa00533	hsa:2683
path:hsa00533	hsa:4166
path:hsa00533	hsa:6482
path:hsa00533	hsa:6483
path:hsa00533	hsa:6487
path:hsa00533	hsa:8534
path:hsa00533	hsa:8702
path:hsa00533	hsa:8703
path:hsa00533	hsa:8704
path:hsa00533	hsa:93010
path:hsa00533	hsa:9435
path:hsa00534	hsa:100134314
path:hsa00534	hsa:11285
path:hsa00534	hsa:126792
path:hsa00534	hsa:135152
path:hsa00534	hsa:2131
path:hsa00534	hsa:2132
path:hsa00534	hsa:2134
path:hsa00534	hsa:2135
path:hsa00534	hsa:2137
path:hsa00534	hsa:222537
path:hsa00534	hsa:26035
path:hsa00534	hsa:26229
path:hsa00534	hsa:266722
path:hsa00534	hsa:27087
path:hsa00534	hsa:3340
path:hsa00534	hsa:64131
path:hsa00534	hsa:64132
path:hsa00534	hsa:64579
path:hsa00534	hsa:728969
path:hsa00534	hsa:8509
path:hsa00534	hsa:90161
path:hsa00534	hsa:9348
path:hsa00534	hsa:9394
path:hsa00534	hsa:9653
path:hsa00534	hsa:9953
path:hsa00534	hsa:9955
path:hsa00534	hsa:9956
path:hsa00534	hsa:9957
path:hsa00550	hsa:114770
path:hsa00550	hsa:114771
path:hsa00550	hsa:2752
path:hsa00550	hsa:57115
path:hsa00550	hsa:8993
path:hsa00561	hsa:10327
path:hsa00561	hsa:10554
path:hsa00561	hsa:10555
path:hsa00561	hsa:1056
path:hsa00561	hsa:11343
path:hsa00561	hsa:132158
path:hsa00561	hsa:137964
path:hsa00561	hsa:158835
path:hsa00561	hsa:1606
path:hsa00561	hsa:1607
path:hsa00561	hsa:1608
path:hsa00561	hsa:160851
path:hsa00561	hsa:1609
path:hsa00561	hsa:217
path:hsa00561	hsa:218
path:hsa00561	hsa:219
path:hsa00561	hsa:223
path:hsa00561	hsa:224
path:hsa00561	hsa:231
path:hsa00561	hsa:253558
path:hsa00561	hsa:26007
path:hsa00561	hsa:2710
path:hsa00561	hsa:2712
path:hsa00561	hsa:2717
path:hsa00561	hsa:2720
path:hsa00561	hsa:3938
path:hsa00561	hsa:3988
path:hsa00561	hsa:3990
path:hsa00561	hsa:4023
path:hsa00561	hsa:501
path:hsa00561	hsa:5406
path:hsa00561	hsa:5407
path:hsa00561	hsa:5408
path:hsa00561	hsa:55750
path:hsa00561	hsa:56894
path:hsa00561	hsa:56895
path:hsa00561	hsa:57678
path:hsa00561	hsa:727765
path:hsa00561	hsa:80339
path:hsa00561	hsa:84649
path:hsa00561	hsa:8513
path:hsa00561	hsa:8525
path:hsa00561	hsa:8526
path:hsa00561	hsa:8527
path:hsa00561	hsa:8611
path:hsa00561	hsa:8612
path:hsa00561	hsa:8613
path:hsa00561	hsa:8694
path:hsa00561	hsa:9162
path:hsa00561	hsa:9388
path:hsa00562	hsa:113026
path:hsa00562	hsa:200576
path:hsa00562	hsa:23236
path:hsa00562	hsa:23396
path:hsa00562	hsa:253430
path:hsa00562	hsa:27124
path:hsa00562	hsa:3612
path:hsa00562	hsa:3613
path:hsa00562	hsa:3628
path:hsa00562	hsa:3631
path:hsa00562	hsa:3632
path:hsa00562	hsa:3633
path:hsa00562	hsa:3636
path:hsa00562	hsa:3705
path:hsa00562	hsa:3706
path:hsa00562	hsa:3707
path:hsa00562	hsa:4329
path:hsa00562	hsa:4952
path:hsa00562	hsa:51196
path:hsa00562	hsa:51477
path:hsa00562	hsa:51763
path:hsa00562	hsa:5289
path:hsa00562	hsa:5290
path:hsa00562	hsa:5291
path:hsa00562	hsa:5293
path:hsa00562	hsa:5294
path:hsa00562	hsa:5297
path:hsa00562	hsa:5298
path:hsa00562	hsa:5305
path:hsa00562	hsa:5330
path:hsa00562	hsa:5331
path:hsa00562	hsa:5332
path:hsa00562	hsa:5333
path:hsa00562	hsa:5335
path:hsa00562	hsa:5336
path:hsa00562	hsa:55586
path:hsa00562	hsa:56623
path:hsa00562	hsa:5728
path:hsa00562	hsa:64768
path:hsa00562	hsa:7167
path:hsa00562	hsa:729708
path:hsa00562	hsa:79837
path:hsa00562	hsa:8394
path:hsa00562	hsa:8395
path:hsa00562	hsa:8396
path:hsa00562	hsa:84812
path:hsa00562	hsa:8821
path:hsa00562	hsa:8867
path:hsa00562	hsa:8871
path:hsa00562	hsa:89869
path:hsa00562	hsa:9562
path:hsa00563	hsa:10026
path:hsa00563	hsa:128869
path:hsa00563	hsa:23556
path:hsa00563	hsa:2822
path:hsa00563	hsa:284098
path:hsa00563	hsa:51227
path:hsa00563	hsa:51604
path:hsa00563	hsa:5277
path:hsa00563	hsa:5279
path:hsa00563	hsa:5281
path:hsa00563	hsa:5283
path:hsa00563	hsa:54965
path:hsa00563	hsa:55650
path:hsa00563	hsa:80055
path:hsa00563	hsa:84720
path:hsa00563	hsa:84992
path:hsa00563	hsa:8733
path:hsa00563	hsa:8818
path:hsa00563	hsa:9091
path:hsa00563	hsa:93183
path:hsa00563	hsa:94005
path:hsa00563	hsa:9487
path:hsa00563	hsa:9488
path:hsa00564	hsa:100137049
path:hsa00564	hsa:1040
path:hsa00564	hsa:10400
path:hsa00564	hsa:10423
path:hsa00564	hsa:10434
path:hsa00564	hsa:10554
path:hsa00564	hsa:10555
path:hsa00564	hsa:1103
path:hsa00564	hsa:1119
path:hsa00564	hsa:1120
path:hsa00564	hsa:11313
path:hsa00564	hsa:137964
path:hsa00564	hsa:1606
path:hsa00564	hsa:1607
path:hsa00564	hsa:1608
path:hsa00564	hsa:160851
path:hsa00564	hsa:1609
path:hsa00564	hsa:162466
path:hsa00564	hsa:23171
path:hsa00564	hsa:23659
path:hsa00564	hsa:23761
path:hsa00564	hsa:24142
path:hsa00564	hsa:253558
path:hsa00564	hsa:26279
path:hsa00564	hsa:2819
path:hsa00564	hsa:2820
path:hsa00564	hsa:30814
path:hsa00564	hsa:3931
path:hsa00564	hsa:43
path:hsa00564	hsa:50487
path:hsa00564	hsa:51126
path:hsa00564	hsa:5130
path:hsa00564	hsa:51573
path:hsa00564	hsa:5319
path:hsa00564	hsa:5320
path:hsa00564	hsa:5321
path:hsa00564	hsa:5322
path:hsa00564	hsa:5337
path:hsa00564	hsa:5338
path:hsa00564	hsa:54675
path:hsa00564	hsa:55224
path:hsa00564	hsa:55500
path:hsa00564	hsa:56894
path:hsa00564	hsa:56895
path:hsa00564	hsa:56994
path:hsa00564	hsa:57678
path:hsa00564	hsa:5833
path:hsa00564	hsa:64600
path:hsa00564	hsa:80339
path:hsa00564	hsa:81490
path:hsa00564	hsa:81579
path:hsa00564	hsa:8260
path:hsa00564	hsa:8398
path:hsa00564	hsa:8399
path:hsa00564	hsa:8443
path:hsa00564	hsa:84647
path:hsa00564	hsa:8525
path:hsa00564	hsa:8526
path:hsa00564	hsa:8527
path:hsa00564	hsa:8611
path:hsa00564	hsa:8612
path:hsa00564	hsa:8613
path:hsa00564	hsa:8681
path:hsa00564	hsa:8760
path:hsa00564	hsa:9162
path:hsa00564	hsa:9468
path:hsa00564	hsa:9489
path:hsa00564	hsa:9791
path:hsa00565	hsa:100137049
path:hsa00565	hsa:10554
path:hsa00565	hsa:10555
path:hsa00565	hsa:133121
path:hsa00565	hsa:137964
path:hsa00565	hsa:253558
path:hsa00565	hsa:26279
path:hsa00565	hsa:30814
path:hsa00565	hsa:5048
path:hsa00565	hsa:50487
path:hsa00565	hsa:5049
path:hsa00565	hsa:5050
path:hsa00565	hsa:5051
path:hsa00565	hsa:5168
path:hsa00565	hsa:5319
path:hsa00565	hsa:5320
path:hsa00565	hsa:5321
path:hsa00565	hsa:5322
path:hsa00565	hsa:5337
path:hsa00565	hsa:5338
path:hsa00565	hsa:56894
path:hsa00565	hsa:56895
path:hsa00565	hsa:56994
path:hsa00565	hsa:64600
path:hsa00565	hsa:81579
path:hsa00565	hsa:8398
path:hsa00565	hsa:8399
path:hsa00565	hsa:84647
path:hsa00565	hsa:8540
path:hsa00565	hsa:8611
path:hsa00565	hsa:8612
path:hsa00565	hsa:8613
path:hsa00565	hsa:8681
path:hsa00590	hsa:100137049
path:hsa00590	hsa:113612
path:hsa00590	hsa:124975
path:hsa00590	hsa:1555
path:hsa00590	hsa:1557
path:hsa00590	hsa:1558
path:hsa00590	hsa:1559
path:hsa00590	hsa:1562
path:hsa00590	hsa:1571
path:hsa00590	hsa:1573
path:hsa00590	hsa:1579
path:hsa00590	hsa:2053
path:hsa00590	hsa:239
path:hsa00590	hsa:240
path:hsa00590	hsa:242
path:hsa00590	hsa:246
path:hsa00590	hsa:247
path:hsa00590	hsa:257202
path:hsa00590	hsa:26279
path:hsa00590	hsa:2678
path:hsa00590	hsa:2686
path:hsa00590	hsa:2687
path:hsa00590	hsa:27306
path:hsa00590	hsa:284541
path:hsa00590	hsa:2876
path:hsa00590	hsa:2877
path:hsa00590	hsa:2878
path:hsa00590	hsa:2879
path:hsa00590	hsa:2880
path:hsa00590	hsa:2882
path:hsa00590	hsa:30814
path:hsa00590	hsa:4048
path:hsa00590	hsa:4051
path:hsa00590	hsa:4056
path:hsa00590	hsa:50487
path:hsa00590	hsa:5319
path:hsa00590	hsa:5320
path:hsa00590	hsa:5321
path:hsa00590	hsa:5322
path:hsa00590	hsa:5730
path:hsa00590	hsa:5740
path:hsa00590	hsa:5742
path:hsa00590	hsa:5743
path:hsa00590	hsa:64600
path:hsa00590	hsa:6916
path:hsa00590	hsa:80142
path:hsa00590	hsa:81579
path:hsa00590	hsa:8398
path:hsa00590	hsa:8399
path:hsa00590	hsa:84647
path:hsa00590	hsa:8529
path:hsa00590	hsa:8644
path:hsa00590	hsa:8681
path:hsa00590	hsa:873
path:hsa00590	hsa:874
path:hsa00590	hsa:9536
path:hsa00591	hsa:100137049
path:hsa00591	hsa:1544
path:hsa00591	hsa:1551
path:hsa00591	hsa:1557
path:hsa00591	hsa:1558
path:hsa00591	hsa:1559
path:hsa00591	hsa:1562
path:hsa00591	hsa:1571
path:hsa00591	hsa:1573
path:hsa00591	hsa:1576
path:hsa00591	hsa:1577
[truncated: 9,082 more rows]
