# Supplementary material for: Inhibition of the hexosamine biosynthetic pathway promotes castration-resistant prostate cancer
Source: Nat Commun. 2016 May 19;7:11612. doi: 10.1038/ncomms11612 (PMC4874037; doi:10.1038/ncomms11612)
Supplement: Supplementary Software — R software code used for integrative analysis [file ncomms11612-s3.zip › integHBP/RCode/concanal.R]

library(igraph)
rm(list = ls())

analysisfolder <- '~/Dropbox/Ali/Research/integHBP/Analysis/'

##
## read the ranking info
##

## read enrichment scores
analysisdate <- '120515'
pathranktbl <- read.csv(paste(analysisfolder, 'pathRankDetails',analysisdate,'.csv', sep=''))
npath <- nrow(pathranktbl)

## define the scores (our definition of scores)
gscore <- (nrow(pathranktbl) + 1 - pathranktbl$GSArank.avg.g)/pathranktbl$sd.g
mscore <- (nrow(pathranktbl) + 1 - pathranktbl$NetGSArank.avg.m)/pathranktbl$sd.m

sd.1 <- sd(c(gscore,mscore))											#sd of our scores
sd.2 <- sd(c(pathranktbl$GSArank.avg.g-pathranktbl$NetGSArank.avg.m))	#sd of raw rankings

## proportion of "concordant" pathways based on our scores
sum(abs(gscore - mscore) < sd.1) / npath

## proportion of "concordant" pathways based on raw rankings
sum(abs(pathranktbl$GSArank.avg.g - pathranktbl$NetGSArank.avg.m) < sd.2) / npath

##
## plot rankings
##

## raw rankings
pdf(file='~/Dropbox/Ali/Research/integHBP/Analysis/concordance_ranks.pdf', width=7, height=9)
par(mar=c(3,12,1,1), las=1)
plot(0,0,type="n", xlab="",ylab="", axes=F, xlim=c(-3*sd.2, 3*sd.2), ylim=c(1,npath))
points(pathranktbl$GSArank.avg.g - pathranktbl$NetGSArank.avg.m, 1:npath, pch=16, cex=0.7, col='navy')
abline(h=1:npath, lty=1, lwd=0.2, col='gray')
segments(0,0,0,npath, lwd=0.2, col='black')
axis(1); mtext("Rank Difference (gene - metabolite)", 1, line=2)
axis(2, at=1:npath, pathranktbl$pathName, cex.axis=0.5);
rect(-sd.2,1,sd.2,npath, col=rgb(t(col2rgb("blue")/255),alpha=0.1), border="NA")
dev.off()

## our scores
pdf(file='~/Dropbox/Ali/Research/integHBP/Analysis/concordance_scores.pdf', width=7, height=9)
par(mar=c(3,12,1,1), las=1)
plot(0,0,type="n", xlab="",ylab="", axes=F, xlim=c(-10*sd.1, 10*sd.1), ylim=c(1,npath))
points(gscore-mscore, 1:npath, pch=16, cex=0.7, col='navy')
abline(h=1:npath, lty=1, lwd=0.2, col='gray')
segments(0,0,0,npath, lwd=0.2, col='black')
axis(1); mtext("Rank Difference (gene - metabolite)", 1, line=2)
axis(2, at=1:npath, pathranktbl$pathName, cex.axis=0.5);
rect(-sd.1,1,sd.1,npath, col=rgb(t(col2rgb("blue")/255),alpha=0.1), border="NA")
dev.off()
