# Supplementary material for: Inhibition of the hexosamine biosynthetic pathway promotes castration-resistant prostate cancer
Source: Nat Commun. 2016 May 19;7:11612. doi: 10.1038/ncomms11612 (PMC4874037; doi:10.1038/ncomms11612)
Supplement: Supplementary Software — R software code used for integrative analysis [file ncomms11612-s3.zip › integHBP/RCode/integrativepathanal.R]

##This code implements the integrated analysis of metabolic pathways based on
##genetic and metabolic expressions, used in Kaushik, Shojaie, Panzit et al (2015)

##remove all the junk
  rm(list = ls())

############################
## 0) Preliminaries
############################

##required libraries
  library(pamr)
  library(affy)
  library(limma)
  library(gdata)
  library(genefilter)
  library(GSA)

  mappingDate = '071009'	##date for the mapping file (to read)
  PathAnalDate = '120515'	##date for pathway analysis
  missingThresh.g = 0.75
  missingThresh.m = 0.75
  nonmissingThresh.m = 0.75
  normmethod.m = 'Median'
  npermute = 1000

  ##excluding control samples
  removedups = FALSE
  imputeMethod.m = 'adaptive'		# adaptive or simple
  removeIfNoGene = TRUE				# whether to include pathways with no gene info

  ##option for ranking of genes and metabolites (choose from GSA, NetGSA, ES)
  rankMethod.g = 'GSA'
  rankMethod.m = 'NetGSA'

  FdBk4NetGSA = TRUE				# consider feedbacks for NetGSA?
  date4NetGSA = "072509"
  rankMethod.netGSA = 'first.pval'	# avg.pval/first.pval/avg.stat/first.pval

##folders and location
  myFolder = '~/Dropbox/Ali/Research/integHBP/'
  analysisFolder = paste(myFolder, 'Analysis/', sep='')

  ##R-codes needed
  source( paste(myFolder, 'RCode/integrativepathanal_suppfn.R', sep='') )
  source( paste(myFolder, 'RCode/netGSA_2sample_allCodes.R', sep='') )

############################
## 1) Read the data
############################

##Get gene and metabolite exp data
##options for mapping genes and metabs to KEGG (see getmetabolicdata.R())
  tmp = getmetabolicdata(mainFolder = myFolder, mappingDate = mappingDate, 
	option.g='b', option.m='b')
  expData.g = tmp$expdata.g
	dim(expData.g$expdata)
	dim(expData.g$names)
  expData.m = tmp$expdata.m
	dim(expData.m$expdata)
	dim(expData.m$names)

  expfac.g = as.factor( substr(colnames(expData.g$expdata), 2, 2) )
  expfac.m = as.factor( substr(colnames(expData.m$expdata), 1, 1) )

#######################################################

############################
## 2) Data Pre-Processing
############################
  ##set the seed
  set.seed(2)

  data.g = list(x=expData.g$expdata, y=expfac.g, names=expData.g$names, 
	type='gene')
  data.g = datapreproc.g(data.g, missingThresh=missingThresh.g)

  ##exclude the control samples from metab data
  data.m = list(x=expData.m$expdata[, expfac.m != 'C'],
		y=as.factor(as.character(expfac.m[expfac.m != 'C'])),
		names=expData.m$names, type='metab')
  data.m = datapreproc.m(data.m, missingThresh=missingThresh.m, 
	nonmissingThresh=nonmissingThresh.m, detectLevel='Manual', 
	normMethod=normmethod.m, imputeMethod=imputeMethod.m)
  
  ##Set up samples and exp factors
  allsamples.g = 1:length(data.g$y)
  Nsamples.g = allsamples.g[data.g$y == 'N']
  Tsamples.g = allsamples.g[data.g$y == 'T']

  allsamples.m = 1:length(data.m$y)
  Nsamples.m = allsamples.m[data.m$y == 'N']
  Tsamples.m = allsamples.m[data.m$y == 'T']

############################
## 3) map genes and metabs to pathways
############################
  tmp = pathmap(mydata.g=data.g, mydata.m=data.m, 
	onlyCompleteInfo=removeIfNoGene)
  pathMappMat.g = tmp$pathMappMat.g
  pathMappMat.m = tmp$pathMappMat.m
  pathinfo = tmp$pathinfo

  npaths = dim(pathMappMat.m)[2]

  ##Setup required matrices/vectors and start the permutation test
  GSArank.g = matrix(0, npaths, npermute)
  NetGSArank.m = matrix(0, npaths, npermute)

############################
## 4) Resampling for determining the rankings 
############################

  ##
  ## Original samples
  ##

  ##genes
  tmp = c(Nsamples.g, Tsamples.g)
  tmpdata.g = list(x=data.g$x[, tmp], names=data.g$names, 
	y=as.factor(as.character(data.g$y[tmp])), type='gene')

  ##metabolites
  tmp = c(Nsamples.m, Tsamples.m)  
  tmpdata.m = list(x=data.m$x[, tmp], names=data.m$names, 
	y=as.factor(as.character(data.m$y[tmp])), type='metab')


  ##perform GSA/NetGSA for pathways (gene and metab data)
  ##GSA (genes)
  GSArank.all.g = doGSA(mydata=tmpdata.g, mapMat=pathMappMat.g)$rank

  ##NetGSA (metabs)
  InfMat4NetGSA = read.csv(paste(analysisFolder, 'InfMat4NetGSA', 
	date4NetGSA, '.csv', sep=''), row.names=1)
  NetGSArank.all.m = doNetGSA(mydata=tmpdata.m, BMat=t(pathMappMat.m),
	InfMat=InfMat4NetGSA, removeDups=removedups, rankMethod=rankMethod.netGSA)$rank

  ##
  ## Bootstrap samples
  ##
  for (i in 1:npermute){

    cat('sample: ', i, '\n')

    ##define the bootstrap sample and data
    tmp1 = sample(Nsamples.g, size=length(Nsamples.g), replace=TRUE)
    tmp2 = sample(Tsamples.g, size=length(Tsamples.g), replace=TRUE)
	tmp = c(tmp1, tmp2)

    tmpdata.g = list(x=data.g$x[, tmp], names=data.g$names, 
		y=as.factor(as.character(data.g$y[tmp])), type='gene')

    ##metabolites
    tmp1 = sample(Nsamples.m, size=length(Nsamples.m), replace=TRUE)
    tmp2 = sample(Tsamples.m, size=length(Tsamples.m), replace=TRUE)
	tmp = c(tmp1, tmp2)

    tmpdata.m = list(x=data.m$x[, tmp], names=data.m$names, 
		y=as.factor(as.character(data.m$y[tmp])), type='metab')

    ##perform GSA for pathways (gene exp data)
    GSArank.g[, i] = doGSA(mydata=tmpdata.g, mapMat=pathMappMat.g)$rank

    ##perform NetGSA for pathways (metab exp data)
	NetGSArank.m[, i] = doNetGSA(mydata=tmpdata.m, BMat=t(pathMappMat.m),
		InfMat=InfMat4NetGSA, removeDups=removedups, 
		rankMethod=rankMethod.netGSA)$rank
  }

############################
## 5) Integrative Analysis 
############################

  GSArank.g.mean = apply(GSArank.g, 1, mean)
  NetGSArank.m.mean = apply(NetGSArank.m, 1, mean)

  if (rankMethod.g == 'GSA'){
	rank.g.all = GSArank.all.g
	rank.g = GSArank.g
	rank.g.mean = GSArank.g.mean
  }
  if (rankMethod.m == 'NetGSA'){
	rank.m.all = NetGSArank.all.m
	rank.m = NetGSArank.m
	rank.m.mean = NetGSArank.m.mean
  }

  ##getting the table of rankings
  pathRankTable = data.frame(pathinfo, GSArank.all.g, NetGSArank.all.m, apply(GSArank.g,1,mean), 
	apply(NetGSArank.m, 1, mean))
  colnames(pathRankTable) = c('pathID', 'pathName', 'GSArank.all.g', 'NetGSArank.all.m', 
  	'GSArank.avg.g', 'NetGSArank.avg.m')
  indx1 = order( (rank.g.mean + rank.m.mean), decreasing=FALSE )
  pathRankTable.sort = pathRankTable[indx1,]

  ##calculate stdev's
  sds = cbind(apply(GSArank.g, 1, sd), apply(NetGSArank.m,1,sd))

  ##weight the ranks by their standard deviations
  rank.g.sds = apply(rank.g, 1, sd)
  rank.m.sds = apply(rank.m, 1, sd)

  ##calculate the integrative score
  integrank = (npaths+1-rank.g.all)/rank.g.sds + (npaths+1-rank.m.all)/rank.m.sds

  pathRankTable = cbind(pathRankTable, sds, integrank)
  colnames(pathRankTable)[(ncol(pathRankTable)-2):ncol(pathRankTable)] = 
  	c('sd.g', 'sd.m', 'integrative.rank')
  ord = order(-integrank)

  ##order the pathways based on teh integrative score
  pathRankTable = pathRankTable[ord,]

  #tmp = paste(analysisFolder,'pathRankDetails',PathAnalDate,'.csv',sep='')
  tmp = paste(analysisFolder,'pathRankDetails',PathAnalDate,'_seed',seed,'.csv',sep='')
  write.csv(pathRankTable, file=tmp)
