# Supplementary material for: Inhibition of the hexosamine biosynthetic pathway promotes castration-resistant prostate cancer
Source: Nat Commun. 2016 May 19;7:11612. doi: 10.1038/ncomms11612 (PMC4874037; doi:10.1038/ncomms11612)
Supplement: Supplementary Software — R software code used for integrative analysis [file ncomms11612-s3.zip › integHBP/RCode/integrativepathanal_suppfn.R]

##--------------------------------------------------------------------
getmetabolicdata <- function(
#######
##This function reads in gene and metabolite expression data and maps
##them to KEGG to get the subset of metabolic genes/metabolites.
#######
	mainFolder = NULL,
	mappingFile = NULL,
	mappingDate = NULL,
	expFile.g = NULL,
	expFile.m = NULL,
	option.g, 
	option.m
){
##--------------------------------------------------------------------

  ##-------------
  ##load the mapping file
  if(is.null(mappingFile)){
	mappingFolder = paste(mainFolder, 'Data/', sep='')
	mappingFile = 
	  paste(mappingFolder, 'mapping_all_', mappingDate, '.RData', sep="")
	load(mappingFile)
  }
  ##-------------

  ##-------------
  ##gene exp data
  if(is.null(expFile.g)){
	expFolder.g = paste(mainFolder, 'Data/', sep='')
	expFile.g = paste(expFolder.g, "GeneExpData_preNorm_forR.txt", sep='')
  }

  one <- read.delim(expFile.g, header=T)

  ##get the metabolic genes
  ##There are different options for defining metabolic genes:
  MetabolicGenes = 
	switch(option.g,
	  a = unique(cpd2gene$geneName),			#KEGG cpd's mapped to them
	  b = unique(gene2cpd$geneName),			#map to KEGG cpd
	  c = unique(cpd2gene_tissue$geneName),	#cpd's in our data mapped to them
	  d = unique(gene2cpd_tissue$geneName)	#map to cpd's in our data
	)

  nMetabGenes = length(MetabolicGenes)

  isGeneMetabolic = is.element( one[, 2] , MetabolicGenes )

  one_metabolic = one[isGeneMetabolic, ]

  ## Sample aN1 was removed since it has no match in the metabolite data ##
	x.mat <- as.matrix(one_metabolic[, 4:44])
  ## Use GeneNames instead of probe names
	rownames(x.mat) <- one_metabolic[,1]

  expdata.g = list(expdata = x.mat, names = one_metabolic[, 1:3])
  ##-------------

  ##-------------
  if(is.null(expFile.m)){
	expFolder.m = paste(mainFolder, 'Data/', sep='')
	expFile.m = paste(expFolder.m, "Tissue_numeric_txt.txt", sep='')
  }

  one = read.delim(expFile.m, header=T)

  ## add a new column with cid's
  oneHAScid = match(one$shortNmT, MetaboliteList$shortNmT, nomatch=0)

  ## All cpd's in one match to MetaboliteList
  oneHAScid = oneHAScid[(oneHAScid > 0)]
  one = cbind(MetaboliteList$cid[oneHAScid], one)
  colnames(one) = c("cid", colnames(one[,-1]))

  ## There are different options for defining metabolic genes:
  ## Among the three options below, (a) is not really appropriate, as it is 
  ## based on our data set. Options (b) and (c) both lead to 120 unique cid's
  ## as it should be.
  MetabolicCPD = switch(option.m,
	a = unique(Metabolites_tissue$cid), #all cpd's in our data, having cid
	b = unique(cpd2gene_tissue$cpd),	#cpd's in our data that map to KEGG
	# cpd's in our data that map to KEGG
	c = substring( unique(cpd2gene$cpd), 5, 30)
  )

  nMetabolicCPD = length(MetabolicCPD)
  isCPDmetabolic = is.element(one$cid, unique(MetabolicCPD))

  x.mat = as.matrix( log2(one[isCPDmetabolic, 6:57]) )
	rownames(x.mat) <- one[isCPDmetabolic, 2]

  expdata.m = list(expdata = x.mat, names = one[isCPDmetabolic, 1:2])
  ##-------------

  return(list(expdata.g = expdata.g, expdata.m = expdata.m))
}
##======================================================================

##--------------------------------------------------------------------
pathmap <- function(
#######
##This function reads in gene and metabolite expression data and maps
##them to KEGG to get the subset of metabolic genes/metabolites.
#######
	mydata.g,
	mydata.m,
	onlyCompleteInfo = FALSE,	#exclude pathways w only one data source?
	mappingFolder = NULL,
	mappingFile = NULL, 
	KEGGver = 50
){
##--------------------------------------------------------------------

  ##-------------
  ##load the mapping file
  if(is.null(mappingFile)){
    mappingFile = '~/Dropbox/Ali/Research/integHBP/Data/'
    mappingFile = 
	paste(mappingFile, 'mapping_all_', mappingDate, '.RData', sep="")
    load(mappingFile)
  }

  if(is.null(mappingFolder)){
    mappingFolder = 
	paste('~/Dropbox/Ali/Research/integHBP/KEGGdata_v', KEGGver, '/', sep='')
  }
  ##-------------
	
  ##-------------
  ##First complete the mappings from pathways to genes and metabolites
  path2cpd = read.csv(paste(mappingFolder, "HSApath_cpd.csv", sep=''), 
	header=F)
  #dim(path2cpd)
  #head(path2cpd)

  ##The path names file has already been processed: Homeo S.. (human) dropped
  ##from the end of names and path: dropped from the beginning of cid's
  path.names = read.csv(paste(mappingFolder, "HSApath.csv", sep=''), header=F)
  #dim(path.names)
  #head(path.names)

  ##metabolite mapping is based on cid's (well after deleting the "cpd:" at 
  ##the beginning). But the problem is again extra white space, so 
  ##I added a csv file
  path2cpd[,1] = substring(path2cpd[,1], 6, 30)
  path2cpd[,2] = substring(path2cpd[,2], 5, 30)
  colnames(path2cpd) = c("path", "CID")
  #head(path2cpd)

  ##the geneIDs in path2gene have extra white spaces, so I created
  ##a new csv file in which extra white spaces are removed.
  ##Also, need to get the gene names from gene info
  path2gene = 
	read.csv(paste(mappingFolder, "HSApath_genes.csv", sep=''), header=F)
  #dim(path2gene)
  #head(path2gene)

  ## gene names already exsit
  #head(geneNames)
  geneIndx = match(path2gene[,2], geneNames[,1], nomatch=0)

  path2gene = path2gene[(geneIndx > 0),]
  geneIndx = geneIndx[(geneIndx > 0)]

  path2gene = cbind(path2gene, geneNames[geneIndx, 2])
  colnames(path2gene) = c("path", "geneID", "geneName")
  path2gene[,1] = substring(path2gene[,1], 6, 30)
  ##-------------

  ##map metabs to pathways and find pathways that match to metabs in our data

  ##select the subset of pathway-metabolite maps with mappings from pathways
  ##to metabolites in our data set
  path.metab.indx = (path2cpd$CID %in% mydata.m$names[,1])
  path.metab = path2cpd[path.metab.indx,]

  ##unique pathways
  allpaths = unique(path.metab[,1])
  npaths = length(allpaths)

  pathname.indx = match(allpaths, path.names[,1], nomatch=0) 
  allpaths = cbind(allpaths, as.character(path.names[pathname.indx, 2]))

  ##Total number of KEGG pathways that match to metabs in our data set
  npath.m = length(allpaths[,1])

  ##NOTE: don't really need this, use no of meatbs in the dataset instead
  ##Total number of metabs matched to KEGG pathways
  ##nmetabs = length(unique(path.metab$CID))
  
  ##how about duplicates?? well, the code is based on the name matrix which
  ##does include the duplicates
  nmetabs = dim(mydata.m$names)[1]

  ##---------------
  ##find the subset of path2gene with pathways in our dataset
  ##NOTE: 	This is in some sense incomplete, we are only considering the 
  ##		subset of path2gene that has metab info. This doesn't have to
  ##		be the case, we can take the set of ALL pathways that map to
  ##		genes in our dataset
  path.gene.indx = is.element(path2gene[,1], allpaths)
  #sum(path.gene.indx)

  path.gene = path2gene[path.gene.indx, ]
  #dim(path.gene)
  #head(path.gene)

  ##find the subset of mappings with genes in our dataset
  path.gene.indx = match(path.gene[,3], mydata.g$names[,2], nomatch=0)
  #sum(path.gene.indx > 0)

  path.gene = path.gene[(path.gene.indx > 0),]

  ##Total number of KEGG pathways that match to genes in our data set
  npath.g = length(unique(path.gene$path))

  ##NOTE: don't really need this, use no of genes in the dataset instead
  ##Total number of genes that match to KEGG pathways
  ##ngenes = length(unique(path.gene$geneName))
  
  ##how about duplicates?? well, the code is based on the name matrix, which
  ##may have duplicates
  ngenes = dim(mydata.g$names)[1]

  gene.indx = match(path.gene$geneName, mydata.g$names[,2], nomatch=0)
  path.gene = cbind( path.gene, mydata.g$names[gene.indx, c(1,3)] )
  ##colnames(path.gene) 

  ##---------------

  ##---------------
  ##mapping matrices (genes and metabs to pathways)
  pathMappMat.g = matrix(0, ngenes, npaths)
  colnames(pathMappMat.g) = as.character(allpaths[,1])

  ##NOTE: 	Previously, I had used the path.gene info which is wrong!
  ##		Here the names in the dataset are used. Same with metabolites.
  ##rownames(pathMappMat.g) = unique(path.gene$geneName)
  rownames(pathMappMat.g) = mydata.g$names[,1]

  pathMappMat.m = matrix(0, nmetabs, npath.m)
  colnames(pathMappMat.m) = as.character(allpaths[,1])

  ##rownames(pathMappMat.m) = unique(path.metab$CID)
  rownames(pathMappMat.m) = mydata.m$names[,2]

  for (ii in 1:npaths){
	path.ii = allpaths[ii,1]
	genes.ii = (as.character(path.gene$path) == as.character(path.ii))

	##To construct Gene-Path matrix (for genes we need GeneName)
	genes.ii = as.character(path.gene[genes.ii, 3])

	##NOTE: A couple of lines in the previous version were replaced by
	##	  this command
	##checkdup.ii.genes = !duplicated(path.ii.genes$SystematicName)
	##path.ii.genes.unique = path.ii.genes[checkdup.ii.genes,]
	##checkdup.ii.genes = !duplicated(path.ii.genes$geneName)
	##path.ii.genes.unique = path.ii.genes[checkdup.ii.genes,]
	##IndVec = rownames(pathMappMat.g) %in% path.ii.genes.unique$geneName

	IndVec = 1*(mydata.g$names[,2] %in% genes.ii)
	pathMappMat.g[, ii] = IndVec

	##To construct Metab-Path matrix (path.ii.metab is already based on CID)
	metabs.ii = (as.character(path.metab$path) == as.character(path.ii))
	metabs.ii = as.character(path.metab[metabs.ii, 2])

	##Same here!!
	##checkdup.ii.metabs = !duplicated(path.ii.metabs$CID)
	##path.ii.metabs.unique = path.ii.metabs[checkdup.ii.metabs,]
	##IndVec = rownames(pathMappMat.m) %in% path.ii.metabs.unique$CID

	IndVec = 1*(mydata.m$names[,1] %in% metabs.ii)
	pathMappMat.m[,ii] = IndVec
  }

  pathHasGeneInfo = (apply(pathMappMat.g, 2, sum) > 0)

  if( onlyCompleteInfo ){
	pathMappMat.g = pathMappMat.g[, pathHasGeneInfo]
	pathMappMat.m = pathMappMat.m[, pathHasGeneInfo]
	allpaths = allpaths[pathHasGeneInfo, ]
  }

  return(list(pathMappMat.g=pathMappMat.g, pathMappMat.m=pathMappMat.m,
		  pathinfo=allpaths))
}
##======================================================================

##--------------------------------------------------------------------
datapreproc.g <- function(
#######
##This function performs data pre-processing for genes.
#######
	mydata,
	missingThresh = 0.8
){
##--------------------------------------------------------------------

  nsample = dim(mydata$x)[2]
  ngene = dim(mydata$x)[1]

  ##-------------
  ### imputation ###
  ##drop rows with too much missing data (>missThresh% missing)
  pres.pct = apply(mydata$x, 1, nobs) / nsample
  toKeep = (pres.pct >= (1-missingThresh))

  tmp = list(x=mydata$x[toKeep,], y = mydata$y, 
		geneid = rownames(mydata$x)[toKeep])
  tmp = pamr.knnimpute(tmp, maxp = ngene)

  ##-------------
  ### normalization (quantile normalization using limma algorithm) ###
  tmp = normalizeQuantiles(tmp$x)

  mydata$x = tmp
  mydata$names = mydata$names[toKeep, ]

  ##check to see if there are any duplicate row names (need to remove these)
  tmp = duplicated(rownames(mydata$x))
  if (sum(tmp) > 0){
	mydata$x = mydata$x[!tmp,]
	mydata$names = mydata$names[!tmp,]
    }

  return(mydata)
}
##========================================================================

##--------------------------------------------------------------------
datapreproc.m <- function(
#######
##This function performs data pre-processing for genes.
#######
	mydata,
	missingThresh = 0.75,
	nonmissingThresh = 0.75,
	detectLevel = 'Manual',		##'Auto' and 'Manual'
	imputeMethod = 'adaptive',	##'simple' or 'adaptive'
	normMethod = 'Median'		##'Median' and 'Quantile'
){
##--------------------------------------------------------------------

  nsample = dim(mydata$x)[2]
  nmetab = dim(mydata$x)[1]

  detectLevel = ifelse( detectLevel == 'Manual', log2(5000), 
	min(mydata$x[!is.na(mydata$x)]) )

  ##-------------
  ### imputation ###
  ##drop rows with too much missing data (>(1-nonmissingThresh)% missing)
  pres.pct = apply(mydata$x, 1, nobs) / nsample
  toKeep = (pres.pct >= (1-nonmissingThresh))
	#sum(toKeep)

  tmp = mydata$x[toKeep, ]
	#dim(x)
  mydata$names = mydata$names[toKeep, ]
	#dim(mydata$names)

  ##find proportion of missing within each group
  propMissing = apply( is.na(tmp), 1, mean )
  propMissing.N = apply( is.na(tmp[,(mydata$y == 'N')]), 1, mean )
  propMissing.T = apply( is.na(tmp[,(mydata$y == 'T')]), 1, mean )
  propMissing.M = apply( is.na(tmp[,(mydata$y == 'M')]), 1, mean )

  MostMissing = (propMissing >= missingThresh)
  MostMissing.N = (propMissing.N >= missingThresh)
  MostMissing.T = (propMissing.T >= missingThresh)
  MostMissing.M = (propMissing.M >= missingThresh)

  if ('C' %in% mydata$y){
	propMissing.C = apply( is.na(tmp[,(mydata$y == 'C')]), 1, mean )
	MostMissing.C = (propMissing.C >= missingThresh)
  }

  #sum(MostMissing)
  #sum(MostMissing.N)
  #sum(MostMissing.T)
  #sum(MostMissing.M)
  #sum(MostMissing.C)

  ##simple imputation
  if (imputeMethod == 'simple'){
	tmp = list(x=tmp, y=mydata$y, geneid=mydata$names[,2])
	tmp = pamr.knnimpute(tmp, k=5, rowmax=0.2, maxp=dim(tmp$x)[1])
	tmp = tmp$x
	tmpNames = mydata$names

  } else {
	MostMissing = ( (MostMissing.N + MostMissing.T + MostMissing.M) > 0 )
	  #sum(MostMissing)
	tmp.a = tmp[!MostMissing,]
	tmp.b = tmp[MostMissing,]

	tmpNames.a = mydata$names[!MostMissing, ]
	tmpNames.b = mydata$names[MostMissing, ]

	tmp = list(x=tmp.a, y=mydata$y, geneid=tmpNames.a[, 2])
	tmp.a = pamr.knnimpute(tmp, k=5, rowmax=0.2, maxp=dim(tmp$x)[1])
	tmp.a = tmp.a$x
	
	tmp.b[is.na(tmp.b)] = detectLevel

	tmp = rbind(tmp.a, tmp.b)
	tmpNames = rbind(tmpNames.a, tmpNames.b)
  }

  ##-------------
  ### normalization (quantile normalization using limma algorithm) ###
  if (normMethod == 'Quantile'){
	tmp = normalizeQuantiles(tmp)
  }else{
	tmp1 = apply(tmp, 2, median)
	tmp1 = matrix(tmp1, ncol=nsample, nrow=dim(tmp)[1], byrow=TRUE)
	tmp2 = apply(tmp, 2, IQR)
	tmp2 = matrix(tmp2, ncol=nsample, nrow=dim(tmp)[1], byrow=TRUE)
	tmp = (tmp - tmp1) / tmp2
  }

  ##-------------
  mydata$x = tmp
  mydata$names = tmpNames

  ##check to see if there are any duplicate row names (need to remove these)
  tmp = duplicated(rownames(mydata$x))
  if (sum(tmp) > 0){
	mydata$x = mydata$x[!tmp,]
	mydata$names = mydata$names[!tmp,]
    }

  return(mydata)
}
##========================================================================

##--------------------------------------------------------------------
doGSA <- function(
#######
##This function performs GSA for genes or metabs.
##NOTE: currently, the GSA code gives error for our metab data
#######
	mydata,
	mapMat,
	analysisType = 'NT',
	nperm = 100
){
##--------------------------------------------------------------------

  GSArank = numeric(dim(mapMat)[2])
  GSAscore = numeric(dim(mapMat)[2])
  GSApvals = numeric(dim(mapMat)[2])

  includepath = (apply(mapMat, 2, sum) > 0)
  pathnames = colnames(mapMat)[includepath]

  npaths = length(pathnames)
  indx = c(1:dim(mapMat)[2])[includepath]

  pathmembers = vector('list', npaths)

  for (i in 1:npaths){
    path.i = pathnames[i]
    tmp = ( mapMat[, indx[i]] > 0 )
    pathmembers[[i]] = rownames(mapMat)[tmp]
  }

  testtype = "Two class unpaired"
  if(length(unique(mydata$y)) > 2) testtype = "Multiclass"

  colindx = ifelse(mydata$type == 'gene', 1, 2)

  GSAtest = GSA( as.matrix(mydata$x), as.integer(mydata$y), 
	genenames=mydata$names[, colindx], genesets=pathmembers, 
	resp.type=testtype, nperms=nperm, minsize=1)	#, random.seed=1234

  ## get p-val and GSA score for genes
  GSAscore[includepath] = round(GSAtest$GSA.scores , 4)

  ##I'm not really sure if this is correct, it is strange that GSA gives hi,lo
  GSApvals[includepath] = 
	GSAtest$pvalues.hi * (GSAtest$pvalues.hi <= GSAtest$pvalues.lo)+
	GSAtest$pvalues.lo * (GSAtest$pvalues.hi >  GSAtest$pvalues.lo)

  GSArank = rank(-abs(GSAscore))

  return( list(score=GSAscore, p.value=GSApvals, rank=GSArank) )
}
##========================================================================

##--------------------------------------------------------------------
doNetGSA <- function(
#######
##This function performs 2-sample NetGSA
##
##NOTES: 
##1) For NetGSA, need to either replicate the InfMat for the genes/metabs
##   that are duplicated and then sort or delete all duplicates.
##   The input removeDups controls this choice (if TRUE, duplicates are
##   removed and if FALSE, they are replicated.
##2) Unlike GSA, gene and cpd names are needed for NetGSA (in order to get
##   network info), and cannot use keys defined internally.
#######
	mydata,
	BMat,
	InfMat,
	removeDups = TRUE,	#whether to remove the metabs w/ dup names
	rankMethod = 'avg.pval'	#avg.pval, first.pval, avg.stat, or first.pval
){
##--------------------------------------------------------------------

  npaths = dim(BMat)[1]

  NetGSArank = numeric(npaths)
  NetGSAteststat = numeric(npaths)
  NetGSApvals = numeric(npaths)

  colindx1 = ifelse(mydata$type == 'gene', 2, 1)
  colindx2 = ifelse(mydata$type == 'gene', 1, 2)

  isdup = duplicated( mydata$names[, colindx1] )

  if( sum(isdup) > 0 ){
    if(removeDups){
      mydata$x = mydata$x[!isdup, ]
      mydata$names = mydata$names[!isdup, ]
      n.nodup = dim(mydata$x)[1]

      ##order the elements of mydata
      indx = order(mydata$names[, colindx1])
      mydata$x = mydata$x[indx, ]
      mydata$names = mydata$names[indx, ]

      ##Remove the duplicates from BMat (and order its columns)
      indx = ( colnames(BMat) %in% mydata$names[, colindx2] )
      BMat = as.matrix(BMat[, indx])
      indx = match(colnames(BMat), mydata$names[, colindx2], nomatch=0)
      colnames(BMat) = mydata$names[indx, colindx1]
      indx = order(colnames(BMat))
      BMat = BMat[, indx]

      ##find the subset of InfMat that matches our dataset
      indx = rownames(InfMat) %in% mydata$names[, colindx1]
      InfMat = as.matrix(InfMat[indx, indx])

      ##Find the elements in our dataset that do not exist in the InfMat
      ##and add additional rows and cols to the InfMat (wth 1 on the diag)
      ##for those elements.
      ##NOTE: This is not completely correct! We are adding incorrect info
      indx = !(mydata$names[, colindx1] %in% rownames(InfMat))

      tmp1 = dim(InfMat)[1]
      tmp2 = sum(indx)

      if (tmp2 > 0){
        InfMat = cbind( InfMat, matrix(0, tmp1, tmp2) )
        InfMat = rbind( InfMat, 
            cbind( matrix(0, tmp2, tmp1), diag(rep(1,tmp2,tmp2)) ) )

		    tmp = as.character(mydata$names[indx, colindx1])
		    colnames(InfMat)[(tmp1+1):(tmp1+tmp2)] = tmp
		    rownames(InfMat)[(tmp1+1):(tmp1+tmp2)] = tmp
      }

      indx = order(rownames(InfMat))
      InfMat = InfMat[indx, indx]

    }else{
      ##First, order the elements of mydata
      indx = order(mydata$names[, colindx2])
      mydata$x = mydata$x[indx, ]
      mydata$names = mydata$names[indx, ]

      ##check BMat, make corrections and order its columns
      indx = ( colnames(BMat) %in% mydata$names[, colindx2] )
      BMat = as.matrix(BMat[, indx])

      incomp = !( mydata$names[, colindx2] %in% colnames(BMat) )
	
      if( sum(incomp) > 0 ){
	     ##names that are not included in B
	     incomp.names = mydata$names[incomp, ]

	     ##what need to be added to B
	     missings = (mydata$names[, colindx1] %in% incomp.names[, colindx1])
	     missings = mydata$names[missings, ]
	     indx = order(missings[, colindx1])
	     missings = missings[indx, ]

	     indx = (missings[, colindx2] %in% incomp.names[, colindx2])
	     namestoadd = missings[indx, ]
	     namesexist = missings[!indx, ]

	     n2add = dim(namestoadd)[1]
	     nnow = dim(BMat)[1]

        if (n2add > 0){
          for (i in 1:n2add){
            indx2rep = ( colnames(BMat) %in% 
            as.character(namesexist[i, colindx2]) )
            InfMat = cbind(BMat, BMat[, indx2rep])
            colnames(BMat)[nnow + i] = namestoadd[i, colindx2]
          }
        }
      }

      ##Finally, order the columns of B
      indx = order(colnames(BMat))
      BMat = BMat[, indx]

      ##Same for InfMat, but first change the colnames of InfMat
      indx = match(colnames(InfMat), mydata$names[, colindx1], nomatch=0)
      InfMat = as.matrix(InfMat[(indx>0), (indx>0)])
      indx = indx[(indx>0)]
      rownames(InfMat) = mydata$names[indx, colindx2]
      colnames(InfMat) = mydata$names[indx, colindx2]

      incomp = !( mydata$names[, colindx2] %in% colnames(InfMat) )
	
      if( sum(incomp) > 0 ){
        ##names that are not included in InfMat
        incomp.names = mydata$names[incomp, ]

        ##not everything that is missing in InfMat is necessarily duplicate
        ##need to find which ones are
        indx = numeric(dim(incomp.names)[1])
        for (i in 1:dim(incomp.names)[1]){
          indx[i] = sum( mydata$names[, colindx1] %in% incomp.names[i, 1] )
        }

        missingISdup = (indx > 1)
        incomp.dup = incomp.names[missingISdup, ] 

        ##get what we need to add to InfMat
        missings = (mydata$names[, colindx1] %in% incomp.dup[, colindx1])
        missings = mydata$names[missings, ]
        indx = order(missings[, colindx1])
        missings = missings[indx, ]

        indx = (missings[, colindx2] %in% incomp.dup[, colindx2])
        namestoadd = missings[indx, ]
        namesexist = missings[!indx, ]

        n2add = dim(namestoadd)[1]
        nnow = dim(InfMat)[1]

        if (n2add > 0){
          for (i in 1:n2add){
            indx2rep = ( colnames(InfMat) %in% 
            as.character(namesexist[i, colindx2]) )
            InfMat = cbind(InfMat, InfMat[, indx2rep])
            InfMat = rbind(InfMat, InfMat[indx2rep, ])

            ##NOTE: by doing this the i,i entry is added at the end
            ##	     to make the system non-sing, remove the effect of
            ##	  the duplicates on each other
            InfMat[indx2rep, nnow + i] = 0
            InfMat[nnow + i, indx2rep] = 0

            tmp = as.character(namestoadd[i, colindx2])
            colnames(InfMat)[nnow + i] = tmp
            rownames(InfMat)[nnow + i] = tmp
          }
        }

        incomp.nodup = incomp.names[!missingISdup, ] 
        n2add = dim(incomp.nodup)[1]
        nnow = dim(InfMat)[1]

        if (n2add > 0){
          InfMat = cbind( InfMat, matrix(0, nnow, n2add) )
          InfMat = rbind( InfMat, 
          cbind( matrix(0, n2add, nnow), diag(rep(1,n2add,n2add)) ) )

          tmp = as.character(incomp.nodup[, colindx2])
          colnames(InfMat)[(nnow+1):(nnow+n2add)] = tmp
          rownames(InfMat)[(nnow+1):(nnow+n2add)] = tmp
        }
      }

      ##Finally, reorder the rows and cols
      indx = order(colnames(InfMat))
      InfMat = InfMat[indx, indx]
    }
  }
  
  Ip = diag(rep(1, dim(InfMat)[1]))

  tmp = netGSA_2sample(A1=Ip, A2=Ip, D1=InfMat, D2=InfMat, x=mydata$x, 
	y=mydata$y, B=BMat, varEstMethod='approx', isNetDAG=FALSE, eta=1e-1)

  ##default: rank p.values using average
  tempranks = rank(tmp$p.value)

  ##rank p.values using first
  if(rankMethod == 'first.pval'){
    tempranks = rank(tmp$p.value, ties.method='first')
  }

  ##rank test-stats using avg
  if(rankMethod == 'avg.stat'){
    tempranks = rank(-abs(tmp$statistic), ties.method='average')
  }

  ##rank test-stats using first
  if(rankMethod == 'first.stat'){
	 tempranks = rank(-abs(tmp$statistic), ties.method='first')
  }

  tempranks = rank(tmp$p.value, ties.method='min')

  return( list(statistic=tmp$statistic, p.value=tmp$p.value, 
	   rank=tempranks, mydata=mydata, BMat=BMat, InfMat=InfMat) )
}
##========================================================================
