# Supplementary material for: Inhibition of the hexosamine biosynthetic pathway promotes castration-resistant prostate cancer
Source: Nat Commun. 2016 May 19;7:11612. doi: 10.1038/ncomms11612 (PMC4874037; doi:10.1038/ncomms11612)
Supplement: Supplementary Software — R software code used for integrative analysis [file ncomms11612-s3.zip › integHBP/RCode/netGSA_2sample_allCodes.R]

##------------------------------------------------------------------------
##function: NetGSA_2sample.R
##purpose:  perform 2 sample test based on NetGSA method
##input:	data matrix, class indicator, membership indicator matrix
##		and adjacency matrices for both classes
##output:	teststat, df, p.value, s2_epsilon, s2_gamma
##refs: 	1) Shojaie A and Michailidis G (2009), JCB 
##	 	2) Shojaie A and Michailidis G (2010), SAGMB 
##------------------------------------------------------------------------
netGSA_2sample <- function(
	A1, 				#Adjacency matrix for condition 1
	A2, 				#Influence matrix for condition 2
	D1 = NULL,			#Influence matrix for condition 1
	D2 = NULL,			#Influence matrix for condition 2
	x, 				#the p x n data matrix
	y, 				#vector of class indicators of length n
	B, 				#indicator matix for pathways (npath x p)
	varEstMethod = NULL,	#method for estimating variance components
	isNetDAG = NULL,		#the network is a DAG?
	eta = 1e-1			#approximation limit for inf matrix (see ref#2)
){
#######################

  p = dim(x)[1];     		#No. of genes
  n = length(y);
  npath = dim(B)[1];     	#No. of gene sets to consider

  if ( dim(x)[2] != n ){
    stop("The dimensions of the data matrix and class vector don't match.")
  }

  if ( dim(B)[2] != p ){
    stop("The dimensions of the data matrix and indicator matrix don't match.")
  }

  if ( length( unique(y) ) != 2 ){
    stop('There should be 2 unique classes in the class indicator!')
  }

  if ( (sum(abs(A1)) == 0) && (sum(abs(A2)) == 0) ){
    stop('No network interactions were found!')
  }

  if ( (is.null(D1) || is.null(D2)) && is.null(isNetDAG) ){
    warning('No information about the type of network provided. 
	General (non-DAG) network structure considered.')
  }

  ##Three different methods are considered for estimation of variance 
  ##componetnts, ML, REML and an approximate EM-type estimate.
  ##By default, the method uses the approximate method for datasets with
  ##more than 5K genes to prevent computational issues and memory overflow.
  if ( p > 5000 ){
    warning("netGSA may be slow for datasets with large number of genes.")
    if ( is.null(varEstMethod) ){
	varEstMethod = 'aprox'
    }
  }

  ##-----------------
  ##setting up control parameters for the var estimation procedures
  optMethod = 'DER' 	#method for optimizatioin (DER, LINE)
  s2profile = 'se'	#var parameter to profile out
  lb = 0.01 		#lower bound for the line search method
  ub = 100 			#upper bound for the line search method
  s2profile = 'se'	#parameter to profile out (se/sg)
  useGrad = TRUE 		#use gradient (for DER method)
  optTol = 1e-2 		#Optimization convergence tolerance

  ##-----------------
  
  y = as.integer(as.factor(y))
  n1 = sum(y == 1)
  n2 = sum(y == 2)

  X1 = x[, (y == 1)]
  X2 = x[, (y == 2)]

  ##find influence matrices
  if(is.null(D1)) D1 = adj2inf(AA=A1, isDAG=isNetDAG, eta=eta);
  if(is.null(D2)) D2 = adj2inf(AA=A2, isDAG=isNetDAG, eta=eta);

  ##Matrices Needed
  Ip = diag( rep(1,p) );
  D1Inv = solve(D1);
  D2Inv = solve(D2);
  D1D1 = D1 %*% t(D1);
  D2D2 = D2 %*% t(D2);
  D1D1Inv = solve( t(D1) %*% D1 );
  D2D2Inv = solve( t(D2) %*% D2 );

  ##Building the "contrast" matrix L, see Result in the paper
  L1 = (B %*% D1) * B;
  L2 = (B %*% D2) * B;
  LN = cbind(-L1, L2);

  ##Initialzing test matrices, each test is explained where it's calculated
  teststat = matrix(0, npath, 1);

  ##based on LN: the network contrast vector
  df = matrix(0, npath, 1);

  #pvalue of each test
  pvals = matrix(0, npath, 1);

  ##------------------
  ##ESTIMATION OF BETA
  ##------------------
  beta1 = (1/n1) * D1Inv %*% apply(X1, 1, sum);
  beta2 = (1/n2) * D2Inv %*% apply(X2, 1, sum);

  ##-----------------
  ##ESTIMATION OF VAR COMPONENTS
  ##-----------------
  #First calculate residuals: 
  resid = matrix(0, p, n);

  for (i in 1:n1){
    resid[, i] = X1[, i] - D1 %*% beta1;
  }
  for (i in 1:n2){
    resid[, n1+i] = X2[, i] - D2 %*% beta2;
  }

  #initial estimates
  s2g = ( mean(sd(resid)) )^2;
  s2e = ( sd(diag(resid)) )^2;

  if ( varEstMethod == 'approx' ){
    varEstCntrl = list(tol=optTol, s2profile=s2profile)
    S = approxVarEst(s2e, s2g, D1, D2, resid, n1, n2, control=varEstCntrl)
    s2e = S$s2e;
    s2g = S$s2g;    
  }else{
    varEstCntrl = list(lklMethod=varEstMethod, optMethod=optMethod, 
	s2profile=s2profile, lb=lb, ub=ub, s2profile=s2profile, useGrad=useGrad)
    S = profileVarEst(s2e, s2g, D1, D2, resid, n1, n2, control=varEstCntrl)
    s2e = S$s2e;
    s2g = S$s2g;
  }

  ##-----------------
  ##CALCULATING DEGREES OF FREEDOM & TEST STATS
  ##-----------------
  #matrices needed in calculatoin of degrees of freedom
  mc = solve(s2g*D1D1 + s2e*Ip);
  mca = mc %*% D1D1;
  mt = solve(s2g*D2D2 + s2e*Ip);
  mta = mt %*% D2D2;

  #trace of matrices needed for H (and therefore KK)
  t11c = sum(diag(mca %*% mca));
  t11t = sum(diag(mta %*% mta));
  t22c = sum(diag(mc %*% mc));
  t22t = sum(diag(mt %*% mt));
  t12c = sum(diag(mca %*% mc));
  t12t = sum(diag(mta %*% mt));

  #sums needed in the formulas
  s11c = 0; s22c = 0; s12c = 0;
  s11t = 0; s22t = 0; s12t = 0;

  for (j in 1:n1){
    rj = resid[, j];
    #sums for H matrix calculation
    s11c = s11c + t(rj) %*% (mca %*% mca %*% mc) %*% rj;
    s22c = s22c + t(rj) %*% (mc %*% mc %*% mc) %*% rj;
    s12c = s12c + t(rj) %*% (mca %*% mc %*% mc + mc %*% mca %*% mc) %*% rj;
  }

  for (j in (n1+1):n){
    rj = resid[, j];
    #sums for H matrix calculation
    s11t = s11t + t(rj) %*% (mta %*% mta %*% mt) %*% rj;
    s22t = s22t + t(rj) %*% (mt %*% mt %*% mt) %*% rj;
    s12t = s12t + t(rj) %*% (mta %*% mt %*% mt + mt %*% mta %*% mt) %*% rj;
  }

  #we also need these new quantities (for EH12)
  tt1 = sum(diag( mc %*% mca ));
  tt2 = sum(diag( mt %*% mta ));
  tt3 = sum(diag( mc %*% (mca + t(mca)) ));
  tt4 = sum(diag( mt %*% (mta + t(mta)) ));

  #These are the elements of the empirical Information matrix
  EH11 = (1/2) * ( t11c + t11t );
  EH22 = (1/2) * ( t22c + t22t );
  EH12 = (-1/2)* (tt1 + tt2) + (1/2) * (tt3 + tt4);

  #In this version of the code, K matrix is calculated directly!
  Kmat = matrix( c(EH11, EH12, EH12, EH22), 2, 2, byrow=TRUE );
  Kmatt = solve(Kmat)

  #These matrices are needed in the calculation of test statistics
  mctildi = s2e * D1D1Inv + s2g * Ip;
  mttildi = s2e * D2D2Inv + s2g * Ip;

  ##-----------------
  for (row in 1:npath){
    Lrow = t(as.matrix(LN[row, ]))    #single row of L3
    
    Lrow1 = t(as.matrix(Lrow[,1:p]));
    Lrow2 = t(as.matrix(Lrow[,(p+1):(2*p)]));

    LC11Lprime = (1/n2) * Lrow2 %*% mttildi %*% t(Lrow2) + 
			 (1/n1) * Lrow1 %*% mctildi %*% t(Lrow1);

    g1 = (1/n2) * (Lrow2 %*% t(Lrow2)) + (1/n1) * (Lrow1 %*% t(Lrow1));
    g2 = (1/n2) * Lrow2 %*% D2D2Inv %*% t(Lrow2) + 
		(1/n1) * Lrow1 %*% D1D1Inv %*% t(Lrow1);
    g = matrix( c(g1,g2), 2, 1);
    
    #test statistic
    teststat[row] = (Lrow2 %*% beta2 + Lrow1 %*% beta1) / sqrt(LC11Lprime);
       
    #calculating df based on the Satterthwaite approximation
    #method using the formula nu=(2*LCL'^2)/g'Kg
    #NOTE: If df2<2, it is set to 2
    
    df[row] = 2*(LC11Lprime)^2 / (t(g) %*% Kmat %*% g);
    if(df[row] < 2) df[row]=2;
  }
  ##-----------------

  #p-values for each test
  pvals = 1- pt( abs(teststat), df );

  output = list(statistic=teststat, df=df, p.value=pvals, 
	s2.epsilon=s2e, s2.gamma=s2g); 

  return(output);
}
##========================================================================


##------------------------------------------------------------------------
##function:	adj2inf
##purpose:	find the influence matrix from adjacency matrix
##input:	adjacency matrix and whether it's a DAG
##output:	influence matrix
##------------------------------------------------------------------------
adj2inf <- function(AA, isDAG=FALSE, eta=0.1)
{
    p = dim(AA)[1]
    Ip = diag( rep(1,p) )

    if(isDAG){

	DD = solve(Ip - AA)
	return(DD)

    }else{

	tmp = eigen(AA, symmetric=FALSE, only.values=TRUE)$values

	if( max(abs(tmp)) < 1-eta ){

	  DD = solve(Ip - AA)

	}else{

	  tmp = apply( abs(AA), 1, sum )
	  tmp = matrix(tmp+eta, ncol=p, nrow=p, byrow=FALSE)
	  tmp = AA / tmp
	  DD = solve(Ip - tmp)
	}

	return(DD)
    }
}
##========================================================================


##------------------------------------------------------------------------
##function:	profileVarEst
##purpose:	profile likelihood estimation of variance components
##input:	initial estimates of se and sg, D1, D2, r (residuals), n1, n2, 
##		and control parameters
##output:	estimates of objective function
##------------------------------------------------------------------------
profileVarEst <- function(
	se0, 
	sg0, 
	D1, 
	D2, 
	r, 
	n1, 
	n2,
	control = NULL
){

  if(is.null(control)){

    lklMethod = 'REML'  	#method for likelihood (REML, ML)
    optMethod = 'DER' 		#method for optimizatioin (DER, LINE)
    lb = 0.01 			#lower bound for the line search method
    ub = 100 			#upper bound for the line search method
    s2profile = 'se' 		#parameter to profile out (se/sg)
    useGrad = TRUE 		#use gradient (for DER method)

  }else{

    lklMethod = control$lklMethod
    optMethod = control$optMethod
    lb = control$lb
    ub = control$ub
    s2profile = control$s2profile
    useGrad = control$useGrad

  }

  p = dim(D1)[1]
  Ip = diag( rep(1,p) )
  n = n1 + n2

  ##This is based on the notation in Lindstrom and Bates (1988)
  N = n*p		##total no of observations
  P = 2*p		##total no of parameters

  ##residual matrices
  R1 = matrix(0, p, p)
  R2 = matrix(0, p, p)

  for (i in 1:n1){
    R1 = R1 + r[,i] %o% r[,i]
  }

  for (i in (n1+1):n){
    R2 = R2 + r[,i] %o% r[,i]
  }

  D1D1 = (D1 %*% t(D1))
  D2D2 = (D2 %*% t(D2))

  ##matrix trace function
  matTr = function(z) sum( diag(z) )

  if (s2profile == 'se'){
    tau = sg0 / se0
  }else{
    tau = se0 / sg0
  }

  #-----
  #obj fn
  f = function(tau){

    if (s2profile == 'se'){
	V1 = tau * D1D1 + Ip
	V2 = tau * D2D2 + Ip
    }else{
	V1 = D1D1 + tau * Ip
	V2 = D2D2 + tau * Ip
    }

    V1inv = solve( V1 )
    V2inv = solve( V2 )

    tmp = ifelse( (lklMethod == 'REML'), N-P, N )

    val = n1 * log( det(V1) ) + n2 * log( det(V2) ) + 
		tmp * log( matTr(V1inv %*% R1) + matTr(V2inv %*% R2) )

    ##for REML
    if (lklMethod == 'REML'){
	tmp = n1 * (t(D1) %*% V1inv %*% D1) + n2 * (t(D2) %*% V2inv %*% D2)
	val = val + log(det(tmp))
    }

    return(val)
  }
  #-----

  #-----
  #gradient fn
  g = function(tau){

    if (s2profile == 'se'){
	V1 = tau * D1D1 + Ip
	V2 = tau * D2D2 + Ip
	dV1 = D1D1
	dV2 = D2D2
    }else{
	V1 = D1D1 + tau * Ip
	V2 = D2D2 + tau * Ip
	dV1 = Ip
	dV2 = Ip
    }

    V1inv = solve( V1 )
    V2inv = solve( V2 )

    tmp = ifelse( (lklMethod == 'REML'), N-P, N )

    val = n1 * matTr( V1  ) + n2 * matTr( V2 ) - tmp * 
		( matTr(V1inv %*% dV1 %*% V1inv %*% R1) + 
		  matTr(V2inv %*% dV2 %*% V2inv %*% R2) ) /
		( matTr(V1inv %*% R1) + matTr(V2inv %*% R2) )

    ##for REML
    if (lklMethod == 'REML'){
	H1 = n1 * t(D1) %*% V1inv %*% D1 + n2 * t(D2) %*% V2inv %*% D2
	H2 = n1 * t(D1) %*% V1inv %*% dV1 %*% V1inv %*% D1 + 
		 n2 * t(D2) %*% V2inv %*% dV2 %*% V2inv %*% D2
	val = val - matTr(solve(H1) %*% H2)
    }

    return(val)
  }
  #-----

  if (optMethod == 'LINE'){
    tau = optimize( f, interval=c(lb, ub) )$minimum
  }
  
  if ((optMethod == 'DER') && useGrad){
    tau = optim(par=tau, fn=f, gr=g, method="L-BFGS-B", lower=lb)$par
  }

  if ((optMethod == 'DER') && !useGrad){
    tau = optim(par=tau, fn=f, method="L-BFGS-B", lower=lb)$par
  }

  if (s2profile == 'se'){
    tmp = matTr( solve(tau * D1D1 + Ip) %*% R1 ) + 
		matTr( solve(tau * D2D2 + Ip) %*% R2 )

    se = ifelse( (lklMethod == 'REML'), (1/(N-P)) * tmp, (1/N) * tmp )
    sg = tau * se
  }else{
    tmp = matTr( solve(D1D1 + tau * Ip) %*% R1 ) + 
		matTr( solve(D2D2 + tau * Ip) %*% R2 )

    sg = ifelse( (lklMethod == 'REML'), (1/(N-P)) * tmp, (1/N) * tmp )
    se = tau * sg
  }

  return(list(s2e=se, s2g=sg, tau=tau))
}
##========================================================================


##------------------------------------------------------------------------
##function:	approxVarEst.R
##purpose:	function to find estimates of the variance componenets of the
##		mixed linear model in NetGSA
##input:	initial estimates of sg and se, D1, D2, resid, n1, n2
##output:	estimates of s2g and s2e
##------------------------------------------------------------------------
approxVarEst <- function(
	se0, 
	sg0, 
	D1, 
	D2, 
	r, 
	n1, 
	n2, 
	control=NULL)
{
  if(is.null(control)){
    tol = 1e-2
    s2profile = 'se'
  }else{
    tol = control$tol
    s2profile = control$s2profile
  }

  matTr = function(z) sum( diag(z) )

  p = dim(D1)[1]
  Ip = diag( rep(1,p) )

  n = n1 + n2
  N = n*p
  P = 2*p

  ##residual matrices
  R1 = matrix(0, p, p)
  R2 = matrix(0, p, p)

  for (i in 1:n1){
    R1 = R1 + r[,i] %o% r[,i]
  }

  for (i in (n1+1):n2){
    R2 = R2 + r[,i] %o% r[,i]
  }

  D1D1 = (D1 %*% t(D1))
  D2D2 = (D2 %*% t(D2))

  gap = 1
  sg = sg0
  se = se0
  cnt = 0

  while (gap > tol){
    sg0 = sg
    se0 = se
    cnt = cnt + 1

    tmp0 = matTr( solve(sg * D1D1 + se * Ip) %*% R1 ) + 
	  matTr( solve(sg * D2D2 + se * Ip) %*% R2 )

    if(s2profile == 'se'){
	se = (1/(N-P)) * tmp0

	tmp1 = cov( t(r[,1:n1]) )
	tmp = min( diag( tmp1 ) )
	tmp = min(se, tmp)
	tmp1 = tmp1 - diag( rep(tmp,p) )
	tmp1 = solve(D1) %*% tmp1

	tmp2 = cov( t(r[,(n1+1):n]) )
	tmp = min( diag( tmp2 ) )
	tmp = min(se, tmp)
	tmp2 = tmp2 - diag( rep(tmp,p) )
	tmp2 = solve(D2) %*% tmp2

	sg = ( mean( diag(tmp1) ) + mean( diag(tmp2) ) )/2

    }else{

	sg = (1/(N-P)) * tmp0

	tmp1 = cov( t(r[,1:n1]) )
	tmp = min( diag( tmp1 ) )
	tmp = min(sg, tmp)
	tmp1 = tmp1 - diag( rep(tmp,p) )

	tmp2 = cov( t(r[,(n1+1):n]) )
	tmp = min( diag( tmp2 ) )
	tmp = min(se, tmp)
	tmp2 = tmp2 - diag( rep(tmp,p) )

	se = ( mean( diag(tmp1) ) + mean( diag(tmp2) ) )/2
    }

    gap = abs(sg - sg0) + abs(se - se0)
  }

  return(list(s2e=se, s2g=sg, finalgap=gap, niter=cnt))
}
##========================================================================
