# Supplementary material for: Inhibition of the hexosamine biosynthetic pathway promotes castration-resistant prostate cancer
Source: Nat Commun. 2016 May 19;7:11612. doi: 10.1038/ncomms11612 (PMC4874037; doi:10.1038/ncomms11612)
Supplement: Supplementary Software — R software code used for integrative analysis [file ncomms11612-s3.zip › integHBP/RCode/netpermanal.R]

library(igraph)
rm(list = ls())

analysisfolder <- '~/Dropbox/Ali/Research/integHBP/Analysis/'

##
## read the network info and integrative scores
##

## read enrichment scores
analysisdate <- '120515'
pathranktbl <- read.csv(paste(analysisfolder, 'pathRankDetails',analysisdate,'.csv', sep=''))

## read the inforamtion about the nodes (degrees and number of significant neighbors)
netinfo <- read.csv(paste(analysisfolder, 'PathNet_directed.csv', sep=''))
nodeinfo <- read.csv(paste(analysisfolder, 'NodeInfo4Enrichment.csv', sep=''))
#degrees <- nodeinfo[,3]		#these are dir deg, for net permutation, need undir deg (below)
nnode <- nrow(nodeinfo)

edgelist <- netinfo[,c(2,4)]						#read the path names
net <- graph.data.frame(edgelist,directed=FALSE)	#create an undirected network (all paths)
net <- simplify(net)								#remove double edges and loops
deg1 <- degree(net)
net <- induced.subgraph(net,as.character(nodeinfo[,2]))	#take the subset of connected nodes
deg2 <- degree(net)


##find indeces of top5 in the list of nodes.
indx <- (nodeinfo[,4] > 0)		#top 5 pathways
top5indx <- c(1:nnode)[indx]		#indices of top 5 pathways
top5.ids <- as.character(nodeinfo[indx,1])
top5.names <- as.character(nodeinfo[indx,2])

top5.deg <- deg2[names(deg2) %in% top5.names]
indx <- match(top5.names,names(top5.deg))
top5.deg <- top5.deg[indx]
top5.info <- data.frame(top5.ids, top5.names, top5.deg, rep(0,5))
  names(top5.info) <- c('pathID','pathName','degree','nnbrintop10')

##add no of sig neighbors of top5 pathways, based on observed data
for(j in 1:5){
	nbrs <- neighbors(net,v=which(names(deg2)==top5.names[j]),mode=3)
	nbrs <- names(deg2)[nbrs]
	indx <- which(as.character(nodeinfo[,2]) %in% nbrs)
	top5.info$nnbrintop10[j] <- sum(nodeinfo[indx,5])
}

## find no of sig neighbors of top5 pathways in simulated networks
niter <- 10000
ntop10 <- matrix(0, niter, 5)
colnames(ntop10) <- as.character(top5.names)

## reorder the degrees to match the node info 
indx <- match(nodeinfo[,2], names(deg2))
#sum(names(deg2)[indx] != nodeinfo[,2])

## network permutation test
set.seed(2)
for (i in 1:niter){

	##generate a network with the same degree distribution
	g <- degree.sequence.game(out.deg=deg2[indx], method = "vl")

	##for each of top5, find the number of sig nodes in the sim graph
	for (j in 1:5){
		nghbrs <- neighbors(g, (top5indx[j]) )
		ntop10[i,j] <- sum(nodeinfo[nghbrs,5])
	}
}

## calculate p-values
pvals <- matrix(top5.info[,4], nrow=niter, ncol=5, byrow=T)
pvals <- (ntop10 >= pvals)
pvals <- apply(pvals, 2, mean)
top5.info <- data.frame(top5.info, pvals)

## reorder the p-values and degrees of top 5 to match the order of the scores
## The node info file is in the order (p.C,p.V,p.A,p.R,p.B) --> need (p.R,p.B,p.A,p.V,p.C)
indx <- c(4,5,3,2,1)
pvals <- pvals[indx]
#top5.deg <- top5.deg[indx]
#top5.names <- top5.names[indx]
top5.info <- top5.info[indx,]

##
## plot the degree distribution and overlay the permutation p-values
##
pdf(paste(analysisfolder,'degdistwsig_',analysisdate,'.pdf',sep=''), height=6, width=10)

par(mar=c(4.5,4.5,4.5,10), las=2)
h <- hist(deg2, breaks=8, xlab="Node Degree", 
	main="Pathway Network Degree Distribution", freq=FALSE, ylim=c(0,0.15))

par(new = TRUE)
y1 <- -log10(1)
y2 <- -log10(signif(min(pvals),1))

plot(x=pvals, y=-log10(pvals), type='n', 
	axes=F, xlab='', ylab='', xlim=c(0,18), ylim=c(y1,y2))

mycols <- c('orange','green','red','blue','purple')

## change the x-location for arrows for those with same x
myx <- top5.info$degree; myx[4]<-myx[4]-0.1; myx[5]<-myx[5]+0.1

for(j in 1:5){
	arrows(x0=myx[j],y0=-log10(top5.info$pvals[j]),
		y1=y1, col=mycols[j], lwd=3)
}

axislbls <- seq(y1,signif(y2,1),length.out=5)
axis(side=4, at=axislbls, labels=paste('-log(',signif(10^(-axislbls),1),')',sep=''))
mtext("-log10(p)", side=4, line=5)
legend('topright',as.character(top5.info$pathName),bty='n',lty=1,lwd=3,col=mycols)

dev.off()


##
## plot the integrative scores, as well as permutation p-values
##
topscores <- pathranktbl[1:5,10]
integscore <- pathranktbl[,10]

pdf(paste(analysisfolder,'integscore_permpval_',analysisdate,'.pdf',sep=''), width=8,height=5)

par(las=1, mar=c(4,4,3,6))
y4bp = boxplot(integscore, main="Integrative Score", horizontal=T,
	boxwex=0.4, xlab='Score', xlim=c(0.7,3.5), pch=15,
	log='x', col='gray', ylab='-log10(P(net perm))')
axis(side=4, at=axislbls+1, labels=paste('-log(',signif(10^(-axislbls),1),')',sep=''))

for(i in 1:5){
  arrows(x0=topscores[i],y0=-log10(top5.info$pvals[i])+1.01,y1=1.01, 
	col=mycols[i], lwd=2, length=0.2)
}
#legend('bottomright', mypaths, lty=1, lwd=2, col=mycolors, bty='n')
legend('topleft', as.character(top5.info$pathName), lty=1, lwd=2, col=mycols, bty='n')

dev.off()


##
## testing for outlyingness
## 

# outlyingness scores based on local outlying factor
library(DMwR)
lofactor(integscore, k=5)

# outlyingness test assuming normal distribution
library(outliers)
outpval <- scores(x=integscore, type="z", prob=1, lim=NA)
round(1-outpval, 4)

##
## compare integrative rankings with individual rankings for top 10 pathways
##
indx <- c(1:dim(pathranktbl)[1])
top5.b <- (indx <= 5)
top10.b <- (indx <= 10)
top5.g <- (rank(pathranktbl$GSArank.avg.g) <= 5)
top5.m <- (rank(pathranktbl$NetGSArank.avg.m) <= 5)

top5.b <- pathranktbl[top5.b, c(2,5,6)]
top10.b <- pathranktbl[top10.b, c(2,5,6)]
top5.g <- pathranktbl[top5.g, c(2,5,6)]
top5.m <- pathranktbl[top5.m, c(2,5,6)]

tmp <- (indx > 5)
tmp <- pathranktbl[tmp,]
top10.g.nottop5.b <- (rank(tmp$GSArank.avg.g) <= 10)
top10.g.nottop5.b <- tmp[top10.g.nottop5.b, c(2,5,6)]

toplot <- t(as.matrix(top10.b[, c(2,3)]))
	colnames(toplot) <- as.character(top10.b[,1])
	rownames(toplot) <- c('rank.m', 'rank.g')

##to match with score rankings
toplot <- toplot[,c(1,2,3,5,4,6,7,8,9,10)]

pdf(paste(analysisfolder,'rankcomp_top10_',analysisdate,'.pdf',sep=''))
#par(mar = c(4,15,1,1))
dotchart(toplot, pch=c(20,8), col=c(2,4), gcolor='black', xlab='gene/metab rank')
mtext('integrative rank', side=2, line=2)
abline(v=5, lwd=2)
dev.off()
