# Supplementary material for: Inhibition of the hexosamine biosynthetic pathway promotes castration-resistant prostate cancer
Source: Nat Commun. 2016 May 19;7:11612. doi: 10.1038/ncomms11612 (PMC4874037; doi:10.1038/ncomms11612)
Supplement: Supplementary Software — R software code used for integrative analysis [file ncomms11612-s3.zip › integHBP/README.txt]

############
## README ##
############

This folder contains the code and data needed to reproduce the network-based integrative analysis of pathways based on genetic and metabolic expressions, used in Kaushik, Shojaie, Panzitt et al (2016).

The folder consists of the following 4 subfolders, containing the following information.

Data:
	This folder contains the raw gene expression and metabolomics abundance data used in the paper, as well as the mapping of both data types previously obtained.


KEGGdata_v50: 
	This folder contains information from KEGG (v50) used in the analysis.


RCode:
	This folder contains the R-code used for the analysis. There are two main codes in the folder: integrativepathanal.R and netpermanal.R.
	The first code implements the rank-based integration step for pathway analysis, and calls the other two R-codes in the folder (integrativepathanal_suppfn.R and netGSA_2sample_allCodes.R).
	The second file implements the network permutation test, as well as codes for obtaining the figures.

	NOTE: to run the codes, please change the directory addresses in the R-codes.


Analysis: 
	The results of intermediate and final analyses; the folder both includes final figures, as well as intermediate .csv files needed to run the R-codes.
